# Supplementary material for: Divergent and Enantioselective Synthesis of Three Types of Chiral Polycyclic N‑Heterocycles via Copper-Catalyzed Dearomative Cyclization
Source: ACS Cent Sci. 2025 May 2;11(5):805–15. doi: 10.1021/acscentsci.5c00248 (PMC12123464; doi:10.1021/acscentsci.5c00248)
Supplement: Supplementary file 3 [file oc5c00248_si_003.cif]

data_exp_12574_auto
_audit_creation_date               2024-06-12
_audit_creation_method
;
Olex2 1.2
(compiled 2018.05.29 svn.r3508 for OlexSys, GUI svn.r5506)
;
_shelx_SHELXL_version_number       '2014/7'
_audit_contact_author_address      ?
_audit_contact_author_email        ?
_audit_contact_author_name         ''
_audit_contact_author_phone        ?
_publ_contact_author_id_orcid      ?
_publ_section_references
;
Dolomanov, O.V., Bourhis, L.J., Gildea, R.J, Howard, J.A.K. & Puschmann, H.
 (2009), J. Appl. Cryst. 42, 339-341.

Sheldrick, G.M. (2008). Acta Cryst. A64, 112-122.

Sheldrick, G.M. (2015). Acta Cryst. A71, 3-8.
;
_chemical_name_common              ?
_chemical_name_systematic          ?
_chemical_formula_moiety           'C35 H31 N3 O4 S2'
_chemical_formula_sum              'C35 H31 N3 O4 S2'
_chemical_formula_weight           621.75
_chemical_absolute_configuration   R
_chemical_melting_point            ?
loop_
  _atom_type_symbol
  _atom_type_description
  _atom_type_scat_dispersion_real
  _atom_type_scat_dispersion_imag
  _atom_type_scat_source
 'C' 'C' 0.0181 0.0091 'International Tables Vol C Tables 4.2.6.8 and 6.1.1.4'
 'H' 'H' 0.0000 0.0000 'International Tables Vol C Tables 4.2.6.8 and 6.1.1.4'
 'N' 'N' 0.0311 0.0180 'International Tables Vol C Tables 4.2.6.8 and 6.1.1.4'
 'O' 'O' 0.0492 0.0322 'International Tables Vol C Tables 4.2.6.8 and 6.1.1.4'
 'S' 'S' 0.3331 0.5567 'International Tables Vol C Tables 4.2.6.8 and 6.1.1.4'

_shelx_space_group_comment
;
The symmetry employed for this shelxl refinement is uniquely defined
by the following loop, which should always be used as a source of
symmetry information in preference to the above space-group names.
They are only intended as comments.
;
_space_group_crystal_system        'orthorhombic'
_space_group_IT_number             19
_space_group_name_H-M_alt          'P 21 21 21'
_space_group_name_Hall             'P 2ac 2ab'
loop_
  _space_group_symop_operation_xyz
 'x, y, z'
 '-x+1/2, -y, z+1/2'
 '-x, y+1/2, -z+1/2'
 'x+1/2, -y+1/2, -z'

_cell_length_a                     9.94410(10)
_cell_length_b                     11.72910(10)
_cell_length_c                     25.7758(2)
_cell_angle_alpha                  90
_cell_angle_beta                   90
_cell_angle_gamma                  90
_cell_volume                       3006.37(5)
_cell_formula_units_Z              4
_cell_measurement_reflns_used      49492
_cell_measurement_temperature      100.00(10)
_cell_measurement_theta_max        75.1720
_cell_measurement_theta_min        3.4640
_shelx_estimated_absorpt_T_max     ?
_shelx_estimated_absorpt_T_min     ?
_exptl_absorpt_coefficient_mu      1.975
_exptl_absorpt_correction_T_max    1.00000
_exptl_absorpt_correction_T_min    0.59866
_exptl_absorpt_correction_type     multi-scan
_exptl_absorpt_process_details
;
CrysAlisPro 1.171.42.72a (Rigaku Oxford Diffraction, 2022)
Empirical absorption correction using spherical harmonics,
implemented in SCALE3 ABSPACK scaling algorithm.
;
_exptl_absorpt_special_details     ?
_exptl_crystal_colour              colourless
_exptl_crystal_density_diffrn      1.374
_exptl_crystal_density_meas        ?
_exptl_crystal_density_method      ?
_exptl_crystal_description         needle
_exptl_crystal_F_000               1304
_exptl_crystal_size_max            0.2
_exptl_crystal_size_mid            0.01
_exptl_crystal_size_min            0.01
_exptl_transmission_factor_max     ?
_exptl_transmission_factor_min     ?
_diffrn_reflns_av_R_equivalents    0.0524
_diffrn_reflns_av_unetI/netI       0.0198
_diffrn_reflns_Laue_measured_fraction_full  1.000
_diffrn_reflns_Laue_measured_fraction_max  0.979
_diffrn_reflns_limit_h_max         12
_diffrn_reflns_limit_h_min         -12
_diffrn_reflns_limit_k_max         14
_diffrn_reflns_limit_k_min         -14
_diffrn_reflns_limit_l_max         32
_diffrn_reflns_limit_l_min         -31
_diffrn_reflns_number              68049
_diffrn_reflns_point_group_measured_fraction_full  1.000
_diffrn_reflns_point_group_measured_fraction_max  0.961
_diffrn_reflns_theta_full          67.684
_diffrn_reflns_theta_max           75.468
_diffrn_reflns_theta_min           3.429
_diffrn_ambient_environment        N~2~
_diffrn_ambient_temperature        100.00(10)
_diffrn_detector                   'Hybrid Pixel Array Detector'
_diffrn_detector_area_resol_mean   10.0000
_diffrn_detector_type              HyPix
_diffrn_measured_fraction_theta_full  1.000
_diffrn_measured_fraction_theta_max  0.979
_diffrn_measurement_details
;
List of Runs (angles in degrees, time in seconds):

  # Type    Start    End  Width  t~exp~   \w     \q     \k     \f   Frames
--------------------------------------------------------------------------
  1  \w    -98.00 -14.00   0.50    0.19    --  -43.24 -73.00 107.00  168
  2  \w     53.00  80.00   0.50    0.19    --   43.24  73.00-122.00   54
  3  \w    -19.00  46.00   0.50    0.19    --   43.24 -73.00 107.00  130
  4  \w     14.00  40.00   0.50    0.19    --   43.24  73.00-122.00   52
  5  \w   -140.00-114.00   0.50    1.00    --  -96.00 -73.00 107.00   52
  6  \w   -110.00 -67.00   0.50    1.00    --  -96.00 -73.00 107.00   86
  7  \w    -92.00 -46.00   0.50    1.00    --  -96.00  73.00-122.00   92
  8  \w    129.00 154.00   0.50    1.00    --  109.70  73.00-122.00   50
  9  \w    -63.00 -18.00   0.50    0.19    --  -43.24 -38.00-120.00   90
 10  \w    -95.00 -69.00   0.50    0.19    --  -43.24 -38.00-120.00   52
 11  \w    -97.00 -12.00   0.50    0.19    --  -43.24 -77.00-180.00  170
 12  \w   -117.00 -12.00   0.50    0.19    --  -43.24 -77.00-120.00  210
 13  \w   -103.00 -12.00   0.50    0.19    --  -43.24 -77.00  60.00  182
 14  \w    -76.00 -12.00   0.50    0.19    --  -43.24 -77.00 -60.00  128
 15  \w    -89.00 -19.00   0.50    0.19    --  -43.24 -38.00  90.00  140
 16  \w    -98.00 -15.00   0.50    0.19    --  -43.24 -77.00   0.00  166
 17  \w    -71.00  31.00   0.50    0.19    --  -43.24  73.00-122.00  204
 18  \w     61.00 123.00   0.50    0.19    --   43.24 178.00 150.00  124
 19  \w     80.00 106.00   0.50    0.19    --   43.24 178.00 -90.00   52
 20  \w     60.00 123.00   0.50    0.19    --   43.24 178.00  30.00  126
 21  \w   -163.00-108.00   0.50    1.00    --  -96.00 -81.00 139.56  110
 22  \w   -171.00-107.00   0.50    1.00    --  -96.00 -71.00 -19.52  128
 23  \w    -99.00 -63.00   0.50    1.00    --  -96.00 -82.00 -64.02   72
 24  \w   -135.00 -66.00   0.50    1.00    --  -96.00 -74.00-171.12  138
 25  \w   -128.00 -66.00   0.50    1.00    --  -96.00 -74.00 -48.97  124
 26  \w   -169.00-105.00   0.50    1.00    --  -96.00 -76.00-129.78  128
 27  \w    -92.00 -66.00   0.50    1.00    --  -96.00 -75.00  49.76   52
 28  \w   -162.00 -62.00   0.50    1.00    --  -96.00 -83.00 170.55  200
 29  \w   -171.00-131.00   0.50    1.00    --  -96.00 -77.00-180.00   80
 30  \w    -95.00 -67.00   0.50    1.00    --  -96.00 -71.00-154.44   56
 31  \w   -171.00 -65.00   0.50    1.00    --  -96.00 -76.00-114.44  212
 32  \w   -100.00 -65.00   0.50    1.00    --  -96.00 -76.00-129.78   70
 33  \w   -171.00-106.00   0.50    1.00    --  -96.00 -82.00 -64.02  130
 34  \w   -167.00 -62.00   0.50    1.00    --  -96.00 -83.00  93.53  210
 35  \w    -92.00 -67.00   0.50    1.00    --  -96.00 -71.00 -19.52   50
 36  \w   -168.00-141.00   0.50    1.00    --  -96.00 -82.00  47.07   54
 37  \w    -88.00 -63.00   0.50    1.00    --  -96.00 -82.00  47.07   50
 38  \w   -171.00 -63.00   0.50    1.00    --  -96.00 -81.00 -25.92  216
 39  \w   -146.00-120.00   0.50    1.00    --  -96.00 -83.00 -91.27   52
 40  \w   -138.00-112.00   0.50    1.00    --  -96.00 -71.00-154.44   52
 41  \w    -90.00 -65.00   0.50    1.00    --  -96.00 -77.00 -90.00   50
 42  \w   -164.00-138.00   0.50    1.00    --  -96.00 -74.00  69.97   52
 43  \w   -167.00-114.00   0.50    1.00    --  -96.00 -77.00 -90.00  106
 44  \w   -167.00 -62.00   0.50    1.00    --  -96.00 -83.00 -50.16  210
 45  \w   -115.00 -66.00   0.50    1.00    --  -96.00 -74.00  69.97   98
 46  \w   -170.00-130.00   0.50    1.00    --  -96.00 -83.00-152.33   80
 47  \w    -88.00 -62.00   0.50    1.00    --  -96.00 -83.00-152.33   52
 48  \w    -91.00 -65.00   0.50    1.00    --  -96.00 -77.00 120.00   52
 49  \w   -163.00 -64.00   0.50    1.00    --  -96.00 -79.00 105.29  198
 50  \w    -91.00 -65.00   0.50    1.00    --  -96.00 -77.00   0.00   52
 51  \w   -171.00 -64.00   0.50    1.00    --  -96.00 -80.00  18.72  214
 52  \w    -92.00 -62.00   0.50    1.00    --  -96.00 -83.00 -91.27   60
 53  \w    -93.00 -65.00   0.50    1.00    --  -96.00 -77.00-180.00   56
 54  \w   -170.00 -65.00   0.50    1.00    --  -96.00 -78.00 153.67  210
 55  \w    -88.00 -63.00   0.50    1.00    --  -96.00 -81.00 139.56   50
 56  \w   -166.00 -62.00   0.50    1.00    --  -96.00 -83.00  35.62  208
 57  \w   -159.00 -65.00   0.50    1.00    --  -96.00 -76.00  65.68  188
 58  \w   -113.00 -67.00   0.50    1.00    --  -96.00 -71.00 -24.39   92
 59  \w   -138.00-104.00   0.50    1.00    --  -96.00 -75.00  49.76   68
 60  \w     36.00 108.00   0.50    1.00    --  109.70 -95.00   0.00  144
 61  \w     73.00 109.00   0.50    1.00    --  109.70 -95.00  60.00   72
 62  \w     56.00 104.00   0.50    1.00    --  109.70 -77.00-180.00   96
 63  \w     33.00  59.00   0.50    1.00    --  109.70 -95.00  60.00   52
 64  \w     65.00 116.00   0.50    1.00    --  109.70-125.00   0.00  102
 65  \w     43.00 102.00   0.50    1.00    --  109.70 -77.00-120.00  118
 66  \w     80.00 105.00   0.50    1.00    --  109.70 -77.00  30.00   50
 67  \w     82.00 116.00   0.50    1.00    --  109.70-125.00 -90.00   68
 68  \w     42.00  76.00   0.50    1.00    --  109.70 -77.00  30.00   68
 69  \w     65.00 116.00   0.50    1.00    --  109.70-125.00-180.00  102
 70  \w     50.00  78.00   0.50    1.00    --  109.70-125.00 -90.00   56
 71  \w     61.00 107.00   0.50    1.00    --  109.70 -95.00 -60.00   92
 72  \w     49.00  92.00   0.50    1.00    --  109.70 -73.00 107.00   86
;
_diffrn_measurement_device         'four-circle diffractometer'
_diffrn_measurement_device_type    'XtaLAB Synergy, Dualflex, HyPix'
_diffrn_measurement_method         '\w scans'
_diffrn_orient_matrix_type        
 'CrysAlisPro convention (1999,Acta A55,543-557)'
_diffrn_orient_matrix_UB_11        -0.0741865000
_diffrn_orient_matrix_UB_12        -0.0473565000
_diffrn_orient_matrix_UB_13        0.0478550000
_diffrn_orient_matrix_UB_21        0.0742378000
_diffrn_orient_matrix_UB_22        -0.1143877000
_diffrn_orient_matrix_UB_23        -0.0063333000
_diffrn_orient_matrix_UB_31        0.1139857000
_diffrn_orient_matrix_UB_32        0.0437064000
_diffrn_orient_matrix_UB_33        0.0352696000
_diffrn_oxdiff_digest_frames
;
01a8e043cd3cf7838ae6fb19134a62917700078ca19
;
_diffrn_oxdiff_digest_hkl
;
017846d5ec9af91fb4d7a03b5779698f71be55
;
_diffrn_radiation_monochromator    mirror
_diffrn_radiation_probe            x-ray
_diffrn_radiation_type             CuK\a
_diffrn_radiation_wavelength       1.54184
_diffrn_source                     'micro-focus sealed X-ray tube'
_diffrn_source_type                'PhotonJet (Cu) X-ray Source'
_reflns_Friedel_coverage           0.738
_reflns_Friedel_fraction_full      1.000
_reflns_Friedel_fraction_max       0.937
_reflns_number_gt                  5873
_reflns_number_total               5994
_reflns_odcompleteness_completeness  99.97
_reflns_odcompleteness_iscentric   1
_reflns_odcompleteness_theta       66.97
_reflns_special_details
;
 Reflections were merged by SHELXL according to the crystal
 class for the calculation of statistics and refinement.
 
 _reflns_Friedel_fraction is defined as the number of unique
 Friedel pairs measured divided by the number that would be
 possible theoretically, ignoring centric projections and
 systematic absences.
;
_reflns_threshold_expression       'I > 2\s(I)'
_computing_cell_refinement         'CrysAlisPro 1.171.42.72a (Rigaku OD, 2022)'
_computing_data_collection         'CrysAlisPro 1.171.42.72a (Rigaku OD, 2022)'
_computing_data_reduction          'CrysAlisPro 1.171.42.72a (Rigaku OD, 2022)'
_computing_molecular_graphics      'Olex2 (Dolomanov et al., 2009)'
_computing_publication_material    'Olex2 (Dolomanov et al., 2009)'
_computing_structure_refinement    'XL (Sheldrick, 2008)'
_computing_structure_solution      'ShelXT (Sheldrick, 2015)'
_refine_diff_density_max           0.229
_refine_diff_density_min           -0.313
_refine_diff_density_rms           0.042
_refine_ls_abs_structure_details
;
 Flack x determined using 2420 quotients [(I+)-(I-)]/[(I+)+(I-)]
 (Parsons, Flack and Wagner, Acta Cryst. B69 (2013) 249-259).
;
_refine_ls_abs_structure_Flack     0.001(4)
_refine_ls_extinction_coef         .
_refine_ls_extinction_method       none
_refine_ls_goodness_of_fit_ref     1.062
_refine_ls_hydrogen_treatment      constr
_refine_ls_matrix_type             full
_refine_ls_number_parameters       442
_refine_ls_number_reflns           5994
_refine_ls_number_restraints       0
_refine_ls_R_factor_all            0.0329
_refine_ls_R_factor_gt             0.0318
_refine_ls_restrained_S_all        1.062
_refine_ls_shift/su_max            0.001
_refine_ls_shift/su_mean           0.000
_refine_ls_structure_factor_coef   Fsqd
_refine_ls_weighting_details      
 'w=1/[\s^2^(Fo^2^)+(0.0399P)^2^+0.9501P] where P=(Fo^2^+2Fc^2^)/3'
_refine_ls_weighting_scheme        calc
_refine_ls_wR_factor_gt            0.0780
_refine_ls_wR_factor_ref           0.0786
_refine_special_details            ?
_olex2_refinement_description
;
1. Fixed Uiso
 At 1.2 times of:
  All C(H) groups
 At 1.5 times of:
  All C(H,H,H) groups
2. Others
 Sof(S1A)=1-FVAR(1)
 Sof(S1)=FVAR(1)
 Sof(C14A)=Sof(H14D)=Sof(H14E)=Sof(H14F)=1-FVAR(2)
 Sof(C14)=Sof(H14A)=Sof(H14B)=Sof(H14C)=FVAR(2)
 Sof(O1A)=1-FVAR(3)
 Sof(O1)=FVAR(3)
 Sof(O2A)=1-FVAR(4)
 Sof(O2)=FVAR(4)
3.a Ternary CH refined with riding coordinates:
 C22(H22)
3.b Aromatic/amide H refined with riding coordinates:
 C4(H4), C5(H5), C28(H28), C7(H7), C8(H8), C26(H26), C11(H11), C19(H19),
 C27(H27), C30(H30), C34(H34), C25(H25), C33(H33), C16(H16), C18(H18), C12(H12),
  C17(H17), C31(H31)
3.c Idealised Me refined as rotating group:
 C2(H2A,H2B,H2C), C1(H1A,H1B,H1C), C35(H35A,H35B,H35C), C14(H14A,H14B,H14C),
 C14A(H14D,H14E,H14F)
;
_atom_sites_solution_hydrogens     geom
_atom_sites_solution_primary       dual
_atom_sites_solution_secondary     ?
loop_
  _atom_site_label
  _atom_site_type_symbol
  _atom_site_fract_x
  _atom_site_fract_y
  _atom_site_fract_z
  _atom_site_U_iso_or_equiv
  _atom_site_adp_type
  _atom_site_occupancy
  _atom_site_site_symmetry_order
  _atom_site_calc_flag
  _atom_site_refinement_flags_posn
  _atom_site_refinement_flags_adp
  _atom_site_refinement_flags_occupancy
  _atom_site_disorder_assembly
  _atom_site_disorder_group
 S2 S 0.42844(6) 0.18450(5) 0.75512(2) 0.02688(13) Uani 1 1 d . . . . .
 S1 S 0.6900(4) 0.74033(11) 0.55872(8) 0.0224(6) Uani 0.715(13) 1 d . . P A 1
 O4 O 0.49964(18) 0.08444(15) 0.77015(7) 0.0347(4) Uani 1 1 d . . . . .
 O3 O 0.46005(18) 0.29192(15) 0.77820(6) 0.0336(4) Uani 1 1 d . . . . .
 N2 N 0.4513(2) 0.20286(16) 0.69253(7) 0.0265(4) Uani 1 1 d . . . . .
 N1 N 0.9594(2) 0.0319(2) 0.59384(8) 0.0367(5) Uani 1 1 d . . . . .
 O2 O 0.8052(3) 0.6933(2) 0.53357(10) 0.0334(7) Uani 0.744(6) 1 d . . P A 1
 N3 N 0.6006(3) 0.63012(18) 0.57880(9) 0.0425(6) Uani 1 1 d . . . . .
 C4 C 0.8361(2) 0.1677(2) 0.64619(9) 0.0289(5) Uani 1 1 d . . . . .
 H4 H 0.8955 0.1545 0.6744 0.035 Uiso 1 1 calc R . . . .
 C6 C 0.6400(2) 0.26431(19) 0.61209(9) 0.0262(5) Uani 1 1 d . . . . .
 C20 C 0.2630(3) 0.3637(2) 0.59354(9) 0.0291(5) Uani 1 1 d . . . . .
 C13 C 0.4180(3) 0.5269(2) 0.58872(8) 0.0319(5) Uani 1 1 d . . . . .
 C23 C 0.4154(2) 0.1156(2) 0.65631(9) 0.0262(5) Uani 1 1 d . . . . .
 C5 C 0.7290(2) 0.2415(2) 0.65252(9) 0.0280(5) Uani 1 1 d . . . . .
 H5 H 0.7158 0.2775 0.6851 0.034 Uiso 1 1 calc R . . . .
 C29 C 0.2552(2) 0.1577(2) 0.76425(8) 0.0293(5) Uani 1 1 d . . . . .
 O1 O 0.6037(2) 0.8159(2) 0.53170(9) 0.0325(7) Uani 0.735(6) 1 d . . P A 1
 C24 C 0.3700(2) 0.16498(19) 0.61024(9) 0.0261(5) Uani 1 1 d . . . . .
 C21 C 0.3750(2) 0.29179(19) 0.61414(9) 0.0268(5) Uani 1 1 d . . . . .
 C10 C 0.5309(3) 0.4604(2) 0.60456(8) 0.0300(5) Uani 1 1 d . . . . .
 C28 C 0.4255(3) -0.0011(2) 0.66243(9) 0.0322(5) Uani 1 1 d . . . . .
 H28 H 0.4557 -0.0338 0.6941 0.039 Uiso 1 1 calc R . . . .
 C3 C 0.8586(2) 0.1119(2) 0.59872(9) 0.0285(5) Uani 1 1 d . . . . .
 C7 C 0.6655(2) 0.21382(19) 0.56428(9) 0.0284(5) Uani 1 1 d . . . . .
 H7 H 0.6082 0.2306 0.5358 0.034 Uiso 1 1 calc R . . . .
 C8 C 0.7722(3) 0.1399(2) 0.55714(9) 0.0301(5) Uani 1 1 d . . . . .
 H8 H 0.7876 0.1075 0.5239 0.036 Uiso 1 1 calc R . . . .
 C26 C 0.3474(3) -0.0212(2) 0.57386(10) 0.0345(5) Uani 1 1 d . . . . .
 H26 H 0.3254 -0.0694 0.5455 0.041 Uiso 1 1 calc R . . . .
 C11 C 0.6439(3) 0.5245(2) 0.59755(10) 0.0362(6) Uani 1 1 d . . . . .
 H11 H 0.7341 0.5019 0.6041 0.043 Uiso 1 1 calc R . . . .
 C22 C 0.4324(2) 0.3143(2) 0.66800(8) 0.0269(5) Uani 1 1 d . . . . .
 H22 H 0.3963 0.3791 0.6890 0.032 Uiso 1 1 calc R . . . .
 C19 C 0.1349(3) 0.3166(2) 0.58688(9) 0.0341(5) Uani 1 1 d . . . . .
 H19 H 0.1212 0.2379 0.5938 0.041 Uiso 1 1 calc R . . . .
 C27 C 0.3898(3) -0.0684(2) 0.62041(11) 0.0361(6) Uani 1 1 d . . . . .
 H27 H 0.3945 -0.1490 0.6236 0.043 Uiso 1 1 calc R . . . .
 C9 C 0.5207(3) 0.33934(19) 0.62108(9) 0.0273(5) Uani 1 1 d . . . . .
 C15 C 0.2823(3) 0.4800(2) 0.58348(9) 0.0323(5) Uani 1 1 d . . . . .
 C30 C 0.1632(3) 0.2449(2) 0.75683(11) 0.0390(6) Uani 1 1 d . . . . .
 H30 H 0.1923 0.3177 0.7453 0.047 Uiso 1 1 calc R . . . .
 C34 C 0.2130(3) 0.0510(2) 0.78059(10) 0.0358(6) Uani 1 1 d . . . . .
 H34 H 0.2762 -0.0090 0.7850 0.043 Uiso 1 1 calc R . . . .
 C25 C 0.3370(2) 0.0966(2) 0.56860(9) 0.0302(5) Uani 1 1 d . . . . .
 H25 H 0.3077 0.1294 0.5368 0.036 Uiso 1 1 calc R . . . .
 C33 C 0.0781(3) 0.0329(3) 0.79044(10) 0.0436(7) Uani 1 1 d . . . . .
 H33 H 0.0496 -0.0399 0.8023 0.052 Uiso 1 1 calc R . . . .
 C2 C 1.0366(3) -0.0028(2) 0.63863(10) 0.0358(6) Uani 1 1 d . . . . .
 H2A H 1.0943 0.0603 0.6498 0.054 Uiso 1 1 calc GR . . . .
 H2B H 1.0925 -0.0687 0.6296 0.054 Uiso 1 1 calc GR . . . .
 H2C H 0.9753 -0.0235 0.6669 0.054 Uiso 1 1 calc GR . . . .
 C16 C 0.1727(3) 0.5455(2) 0.56643(10) 0.0394(6) Uani 1 1 d . . . . .
 H16 H 0.1852 0.6242 0.5593 0.047 Uiso 1 1 calc R . . . .
 C18 C 0.0274(3) 0.3833(2) 0.57033(10) 0.0394(6) Uani 1 1 d . . . . .
 H18 H -0.0593 0.3502 0.5663 0.047 Uiso 1 1 calc R . . . .
 C12 C 0.4628(3) 0.6316(2) 0.57366(10) 0.0374(6) Uani 1 1 d . . . . .
 H12 H 0.4094 0.6935 0.5619 0.045 Uiso 1 1 calc R . . . .
 C32 C -0.0168(3) 0.1182(3) 0.78343(10) 0.0428(7) Uani 1 1 d . . . . .
 C17 C 0.0469(3) 0.4974(2) 0.55978(10) 0.0425(7) Uani 1 1 d . . . . .
 H17 H -0.0260 0.5429 0.5480 0.051 Uiso 1 1 calc R . . . .
 C1 C 0.9902(3) -0.0161(2) 0.54359(10) 0.0371(6) Uani 1 1 d . . . . .
 H1A H 0.9102 -0.0540 0.5296 0.056 Uiso 1 1 calc GR . . . .
 H1B H 1.0632 -0.0718 0.5471 0.056 Uiso 1 1 calc GR . . . .
 H1C H 1.0183 0.0448 0.5199 0.056 Uiso 1 1 calc GR . . . .
 C31 C 0.0280(3) 0.2245(3) 0.76652(11) 0.0435(6) Uani 1 1 d . . . . .
 H31 H -0.0352 0.2842 0.7615 0.052 Uiso 1 1 calc R . . . .
 C35 C -0.1644(3) 0.0977(4) 0.79332(12) 0.0607(10) Uani 1 1 d . . . . .
 H35A H -0.2092 0.0786 0.7606 0.091 Uiso 1 1 calc GR . . . .
 H35B H -0.2049 0.1668 0.8079 0.091 Uiso 1 1 calc GR . . . .
 H35C H -0.1749 0.0345 0.8178 0.091 Uiso 1 1 calc GR . . . .
 C14 C 0.7413(4) 0.8026(4) 0.61719(14) 0.0324(14) Uani 0.728(12) 1 d . . P A 1
 H14A H 0.7964 0.7482 0.6367 0.049 Uiso 0.728(12) 1 calc GR . P A 1
 H14B H 0.6620 0.8232 0.6377 0.049 Uiso 0.728(12) 1 calc GR . P A 1
 H14C H 0.7942 0.8712 0.6099 0.049 Uiso 0.728(12) 1 calc GR . P A 1
 S1A S 0.7489(13) 0.7288(4) 0.5703(3) 0.0308(18) Uani 0.285(13) 1 d . . P A 2
 C14A C 0.6849(13) 0.8521(9) 0.5990(5) 0.040(4) Uani 0.272(12) 1 d . . P A 2
 H14D H 0.5976 0.8706 0.5835 0.061 Uiso 0.272(12) 1 calc GR . P A 2
 H14E H 0.7474 0.9154 0.5933 0.061 Uiso 0.272(12) 1 calc GR . P A 2
 H14F H 0.6737 0.8395 0.6364 0.061 Uiso 0.272(12) 1 calc GR . P A 2
 O1A O 0.7427(9) 0.7423(7) 0.5154(3) 0.040(2) Uani 0.265(6) 1 d . . P A 2
 O2A O 0.8718(7) 0.6948(6) 0.5944(3) 0.037(2) Uani 0.256(6) 1 d . . P A 2

loop_
  _atom_site_aniso_label
  _atom_site_aniso_U_11
  _atom_site_aniso_U_22
  _atom_site_aniso_U_33
  _atom_site_aniso_U_23
  _atom_site_aniso_U_13
  _atom_site_aniso_U_12
 S2 0.0330(3) 0.0277(3) 0.0199(2) 0.0034(2) -0.0018(2) -0.0056(2)
 S1 0.0276(14) 0.0208(4) 0.0188(6) 0.0013(3) 0.0028(6) -0.0029(5)
 O4 0.0410(10) 0.0342(9) 0.0290(8) 0.0093(7) -0.0043(7) -0.0027(8)
 O3 0.0436(10) 0.0344(9) 0.0229(8) -0.0003(7) -0.0011(7) -0.0104(8)
 N2 0.0339(10) 0.0230(9) 0.0227(9) 0.0017(7) 0.0010(8) -0.0026(8)
 N1 0.0392(12) 0.0445(12) 0.0263(10) -0.0062(9) -0.0026(9) 0.0063(10)
 O2 0.0385(14) 0.0286(13) 0.0333(13) -0.0026(11) 0.0128(11) -0.0005(12)
 N3 0.0708(17) 0.0217(10) 0.0350(12) 0.0016(9) 0.0196(11) -0.0051(10)
 C4 0.0325(12) 0.0316(12) 0.0225(11) -0.0003(9) -0.0021(9) -0.0064(10)
 C6 0.0322(12) 0.0220(10) 0.0244(11) 0.0034(9) 0.0021(9) -0.0061(9)
 C20 0.0415(14) 0.0270(11) 0.0188(10) 0.0006(9) 0.0011(9) 0.0034(10)
 C13 0.0562(15) 0.0230(11) 0.0166(10) 0.0006(9) 0.0014(11) 0.0010(11)
 C23 0.0292(11) 0.0257(11) 0.0238(10) -0.0011(9) 0.0032(9) -0.0016(9)
 C5 0.0383(12) 0.0256(11) 0.0200(10) -0.0013(9) 0.0021(9) -0.0057(10)
 C29 0.0368(12) 0.0336(12) 0.0174(10) 0.0008(9) -0.0008(9) -0.0087(10)
 O1 0.0363(13) 0.0282(12) 0.0331(13) 0.0108(10) -0.0007(10) -0.0019(10)
 C24 0.0280(11) 0.0245(11) 0.0258(11) 0.0010(9) 0.0029(9) -0.0012(9)
 C21 0.0355(12) 0.0242(11) 0.0205(10) 0.0006(9) 0.0010(9) -0.0024(9)
 C10 0.0458(14) 0.0250(11) 0.0191(10) -0.0009(9) 0.0058(10) -0.0044(10)
 C28 0.0401(13) 0.0266(12) 0.0299(12) 0.0028(9) 0.0021(11) 0.0023(10)
 C3 0.0295(11) 0.0305(12) 0.0256(11) 0.0001(9) 0.0025(9) -0.0064(10)
 C7 0.0329(12) 0.0305(12) 0.0218(10) 0.0019(9) -0.0010(9) -0.0068(9)
 C8 0.0345(12) 0.0342(12) 0.0216(11) -0.0038(9) 0.0010(10) -0.0049(10)
 C26 0.0406(14) 0.0311(12) 0.0319(12) -0.0089(10) 0.0054(11) -0.0040(11)
 C11 0.0523(16) 0.0230(11) 0.0335(13) -0.0004(10) 0.0127(12) -0.0063(11)
 C22 0.0357(11) 0.0227(10) 0.0222(10) 0.0016(8) 0.0022(9) -0.0025(10)
 C19 0.0405(13) 0.0350(12) 0.0269(11) 0.0031(10) 0.0001(10) 0.0021(11)
 C27 0.0447(15) 0.0242(12) 0.0393(14) -0.0047(10) 0.0064(11) 0.0010(10)
 C9 0.0368(12) 0.0240(11) 0.0212(10) 0.0012(8) 0.0008(9) -0.0025(9)
 C15 0.0503(15) 0.0287(12) 0.0178(11) 0.0000(9) 0.0000(10) 0.0012(11)
 C30 0.0395(13) 0.0407(14) 0.0367(13) 0.0079(12) -0.0036(11) -0.0038(11)
 C34 0.0463(15) 0.0353(13) 0.0259(11) 0.0027(10) 0.0028(11) -0.0090(11)
 C25 0.0323(12) 0.0329(12) 0.0255(11) -0.0017(10) 0.0017(9) -0.0022(10)
 C33 0.0514(16) 0.0489(16) 0.0304(13) 0.0046(12) 0.0045(12) -0.0212(14)
 C2 0.0363(13) 0.0411(14) 0.0298(12) 0.0022(10) 0.0025(10) 0.0024(11)
 C16 0.0620(17) 0.0305(12) 0.0256(12) 0.0058(10) -0.0028(12) 0.0101(12)
 C18 0.0423(14) 0.0462(15) 0.0296(12) 0.0040(11) -0.0027(11) 0.0052(12)
 C12 0.0629(18) 0.0249(12) 0.0244(11) 0.0004(9) 0.0075(11) 0.0001(11)
 C32 0.0403(14) 0.0677(19) 0.0203(11) -0.0002(12) 0.0015(10) -0.0155(14)
 C17 0.0516(17) 0.0451(15) 0.0308(13) 0.0043(11) -0.0083(12) 0.0128(13)
 C1 0.0378(13) 0.0425(14) 0.0310(13) -0.0063(11) 0.0033(11) -0.0017(11)
 C31 0.0371(13) 0.0586(17) 0.0349(14) 0.0025(13) -0.0028(11) -0.0010(12)
 C35 0.0419(16) 0.104(3) 0.0365(15) 0.0043(17) 0.0035(13) -0.0239(18)
 C14 0.039(2) 0.034(2) 0.0245(18) -0.0035(16) 0.0050(15) -0.0133(19)
 S1A 0.035(4) 0.0249(12) 0.0322(18) 0.0003(11) 0.008(2) -0.0069(15)
 C14A 0.047(7) 0.023(5) 0.051(7) 0.005(5) 0.009(6) 0.005(5)
 O1A 0.054(5) 0.036(4) 0.029(4) 0.007(3) 0.012(3) -0.006(4)
 O2A 0.026(4) 0.031(4) 0.056(5) 0.012(3) 0.000(3) -0.005(3)

_geom_special_details
;
 All esds (except the esd in the dihedral angle between two l.s. planes)
 are estimated using the full covariance matrix.  The cell esds are taken
 into account individually in the estimation of esds in distances, angles
 and torsion angles; correlations between esds in cell parameters are only
 used when they are defined by crystal symmetry.  An approximate (isotropic)
 treatment of cell esds is used for estimating esds involving l.s. planes.
;
loop_
  _geom_bond_atom_site_label_1
  _geom_bond_atom_site_label_2
  _geom_bond_distance
  _geom_bond_site_symmetry_2
  _geom_bond_publ_flag
 S2 O4 1.4243(18) . ?
 S2 O3 1.4283(18) . ?
 S2 N2 1.6435(19) . ?
 S2 C29 1.767(3) . ?
 S1 O2 1.428(4) . ?
 S1 N3 1.652(3) . ?
 S1 O1 1.417(5) . ?
 S1 C14 1.751(4) . ?
 N2 C23 1.431(3) . ?
 N2 C22 1.464(3) . ?
 N1 C3 1.379(3) . ?
 N1 C2 1.445(3) . ?
 N1 C1 1.445(3) . ?
 N3 C11 1.398(4) . ?
 N3 C12 1.377(4) . ?
 N3 S1A 1.887(8) . ?
 C4 C5 1.382(3) . ?
 C4 C3 1.405(3) . ?
 C6 C5 1.393(3) . ?
 C6 C7 1.391(3) . ?
 C6 C9 1.495(3) . ?
 C20 C21 1.495(3) . ?
 C20 C19 1.399(4) . ?
 C20 C15 1.401(3) . ?
 C13 C10 1.426(4) . ?
 C13 C15 1.463(4) . ?
 C13 C12 1.363(3) . ?
 C23 C24 1.396(3) . ?
 C23 C28 1.381(3) . ?
 C29 C30 1.385(4) . ?
 C29 C34 1.385(3) . ?
 C24 C21 1.491(3) . ?
 C24 C25 1.379(3) . ?
 C21 C22 1.524(3) . ?
 C21 C9 1.563(3) . ?
 C10 C11 1.365(4) . ?
 C10 C9 1.486(3) . ?
 C28 C27 1.387(4) . ?
 C3 C8 1.412(3) . ?
 C7 C8 1.383(3) . ?
 C26 C27 1.387(4) . ?
 C26 C25 1.392(4) . ?
 C22 C9 1.523(3) . ?
 C19 C18 1.392(4) . ?
 C15 C16 1.404(4) . ?
 C30 C31 1.388(4) . ?
 C34 C33 1.382(4) . ?
 C33 C32 1.387(5) . ?
 C16 C17 1.383(4) . ?
 C18 C17 1.380(4) . ?
 C32 C31 1.394(4) . ?
 C32 C35 1.509(4) . ?
 S1A C14A 1.745(12) . ?
 S1A O1A 1.425(11) . ?
 S1A O2A 1.427(17) . ?

loop_
  _geom_angle_atom_site_label_1
  _geom_angle_atom_site_label_2
  _geom_angle_atom_site_label_3
  _geom_angle
  _geom_angle_site_symmetry_1
  _geom_angle_site_symmetry_3
  _geom_angle_publ_flag
 O4 S2 O3 120.28(11) . . ?
 O4 S2 N2 107.84(10) . . ?
 O4 S2 C29 107.56(11) . . ?
 O3 S2 N2 105.23(10) . . ?
 O3 S2 C29 108.43(11) . . ?
 N2 S2 C29 106.78(10) . . ?
 O2 S1 N3 105.77(16) . . ?
 O2 S1 C14 108.5(3) . . ?
 N3 S1 C14 102.32(17) . . ?
 O1 S1 O2 120.32(18) . . ?
 O1 S1 N3 108.5(3) . . ?
 O1 S1 C14 109.8(2) . . ?
 C23 N2 S2 120.83(15) . . ?
 C23 N2 C22 108.96(17) . . ?
 C22 N2 S2 121.56(15) . . ?
 C3 N1 C2 120.3(2) . . ?
 C3 N1 C1 120.1(2) . . ?
 C2 N1 C1 119.6(2) . . ?
 C11 N3 S1 129.5(3) . . ?
 C11 N3 S1A 110.0(4) . . ?
 C12 N3 S1 119.7(3) . . ?
 C12 N3 C11 110.6(2) . . ?
 C12 N3 S1A 139.4(4) . . ?
 C5 C4 C3 121.1(2) . . ?
 C5 C6 C9 120.1(2) . . ?
 C7 C6 C5 117.7(2) . . ?
 C7 C6 C9 122.2(2) . . ?
 C19 C20 C21 119.9(2) . . ?
 C19 C20 C15 119.1(2) . . ?
 C15 C20 C21 120.9(2) . . ?
 C10 C13 C15 123.1(2) . . ?
 C12 C13 C10 108.5(3) . . ?
 C12 C13 C15 127.9(3) . . ?
 C24 C23 N2 109.80(19) . . ?
 C28 C23 N2 128.0(2) . . ?
 C28 C23 C24 122.1(2) . . ?
 C4 C5 C6 121.4(2) . . ?
 C30 C29 S2 119.62(19) . . ?
 C30 C29 C34 120.6(2) . . ?
 C34 C29 S2 119.8(2) . . ?
 C23 C24 C21 110.2(2) . . ?
 C25 C24 C23 119.8(2) . . ?
 C25 C24 C21 129.8(2) . . ?
 C20 C21 C22 120.3(2) . . ?
 C20 C21 C9 122.00(19) . . ?
 C24 C21 C20 121.0(2) . . ?
 C24 C21 C22 104.27(19) . . ?
 C24 C21 C9 113.2(2) . . ?
 C22 C21 C9 59.11(14) . . ?
 C13 C10 C9 123.4(2) . . ?
 C11 C10 C13 108.0(2) . . ?
 C11 C10 C9 128.4(3) . . ?
 C23 C28 C27 117.2(2) . . ?
 N1 C3 C4 120.8(2) . . ?
 N1 C3 C8 122.1(2) . . ?
 C4 C3 C8 117.1(2) . . ?
 C8 C7 C6 121.7(2) . . ?
 C7 C8 C3 120.8(2) . . ?
 C27 C26 C25 120.2(2) . . ?
 C10 C11 N3 106.3(3) . . ?
 N2 C22 C21 106.68(18) . . ?
 N2 C22 C9 116.19(19) . . ?
 C9 C22 C21 61.73(15) . . ?
 C18 C19 C20 121.0(3) . . ?
 C28 C27 C26 121.7(2) . . ?
 C6 C9 C21 120.52(18) . . ?
 C6 C9 C22 117.83(19) . . ?
 C10 C9 C6 117.7(2) . . ?
 C10 C9 C21 111.8(2) . . ?
 C10 C9 C22 116.8(2) . . ?
 C22 C9 C21 59.16(15) . . ?
 C20 C15 C13 118.4(2) . . ?
 C20 C15 C16 119.0(3) . . ?
 C16 C15 C13 122.6(2) . . ?
 C29 C30 C31 119.2(3) . . ?
 C33 C34 C29 119.3(3) . . ?
 C24 C25 C26 118.9(2) . . ?
 C34 C33 C32 121.7(3) . . ?
 C17 C16 C15 121.2(2) . . ?
 C17 C18 C19 119.8(3) . . ?
 C13 C12 N3 106.7(2) . . ?
 C33 C32 C31 117.9(3) . . ?
 C33 C32 C35 121.7(3) . . ?
 C31 C32 C35 120.4(3) . . ?
 C18 C17 C16 119.9(3) . . ?
 C30 C31 C32 121.3(3) . . ?
 C14A S1A N3 100.0(6) . . ?
 O1A S1A N3 98.6(7) . . ?
 O1A S1A C14A 108.3(9) . . ?
 O1A S1A O2A 120.0(7) . . ?
 O2A S1A N3 116.6(5) . . ?
 O2A S1A C14A 111.0(8) . . ?

loop_
  _geom_torsion_atom_site_label_1
  _geom_torsion_atom_site_label_2
  _geom_torsion_atom_site_label_3
  _geom_torsion_atom_site_label_4
  _geom_torsion
  _geom_torsion_site_symmetry_1
  _geom_torsion_site_symmetry_2
  _geom_torsion_site_symmetry_3
  _geom_torsion_site_symmetry_4
  _geom_torsion_publ_flag
 S2 N2 C23 C24 146.16(17) . . . . ?
 S2 N2 C23 C28 -36.0(3) . . . . ?
 S2 N2 C22 C21 -145.11(16) . . . . ?
 S2 N2 C22 C9 148.70(17) . . . . ?
 S2 C29 C30 C31 -176.9(2) . . . . ?
 S2 C29 C34 C33 176.4(2) . . . . ?
 S1 N3 C11 C10 -174.8(2) . . . . ?
 S1 N3 C12 C13 174.44(17) . . . . ?
 O4 S2 N2 C23 57.0(2) . . . . ?
 O4 S2 N2 C22 -158.84(18) . . . . ?
 O4 S2 C29 C30 174.4(2) . . . . ?
 O4 S2 C29 C34 -3.2(2) . . . . ?
 O3 S2 N2 C23 -173.44(18) . . . . ?
 O3 S2 N2 C22 -29.3(2) . . . . ?
 O3 S2 C29 C30 42.9(2) . . . . ?
 O3 S2 C29 C34 -134.76(19) . . . . ?
 N2 S2 C29 C30 -70.1(2) . . . . ?
 N2 S2 C29 C34 112.30(19) . . . . ?
 N2 C23 C24 C21 0.3(3) . . . . ?
 N2 C23 C24 C25 176.3(2) . . . . ?
 N2 C23 C28 C27 -177.0(2) . . . . ?
 N2 C22 C9 C6 -15.0(3) . . . . ?
 N2 C22 C9 C21 95.7(2) . . . . ?
 N2 C22 C9 C10 -163.8(2) . . . . ?
 N1 C3 C8 C7 174.9(2) . . . . ?
 O2 S1 N3 C11 35.3(4) . . . . ?
 O2 S1 N3 C12 -138.4(3) . . . . ?
 C4 C3 C8 C7 -3.8(3) . . . . ?
 C6 C7 C8 C3 0.8(3) . . . . ?
 C20 C21 C22 N2 137.3(2) . . . . ?
 C20 C21 C22 C9 -111.4(2) . . . . ?
 C20 C21 C9 C6 -145.1(2) . . . . ?
 C20 C21 C9 C10 -0.4(3) . . . . ?
 C20 C21 C9 C22 108.7(2) . . . . ?
 C20 C19 C18 C17 0.6(4) . . . . ?
 C20 C15 C16 C17 0.4(4) . . . . ?
 C13 C10 C11 N3 1.4(3) . . . . ?
 C13 C10 C9 C6 150.9(2) . . . . ?
 C13 C10 C9 C21 5.1(3) . . . . ?
 C13 C10 C9 C22 -60.2(3) . . . . ?
 C13 C15 C16 C17 177.2(2) . . . . ?
 C23 N2 C22 C21 2.8(2) . . . . ?
 C23 N2 C22 C9 -63.4(3) . . . . ?
 C23 C24 C21 C20 -138.1(2) . . . . ?
 C23 C24 C21 C22 1.3(3) . . . . ?
 C23 C24 C21 C9 63.5(3) . . . . ?
 C23 C24 C25 C26 1.2(3) . . . . ?
 C23 C28 C27 C26 0.9(4) . . . . ?
 C5 C4 C3 N1 -175.0(2) . . . . ?
 C5 C4 C3 C8 3.7(3) . . . . ?
 C5 C6 C7 C8 2.5(3) . . . . ?
 C5 C6 C9 C21 -118.2(2) . . . . ?
 C5 C6 C9 C10 99.2(3) . . . . ?
 C5 C6 C9 C22 -49.4(3) . . . . ?
 C29 S2 N2 C23 -58.3(2) . . . . ?
 C29 S2 N2 C22 85.81(19) . . . . ?
 C29 C30 C31 C32 -0.1(4) . . . . ?
 C29 C34 C33 C32 1.3(4) . . . . ?
 O1 S1 N3 C11 165.7(2) . . . . ?
 O1 S1 N3 C12 -8.0(3) . . . . ?
 C24 C23 C28 C27 0.6(4) . . . . ?
 C24 C21 C22 N2 -2.5(2) . . . . ?
 C24 C21 C22 C9 108.8(2) . . . . ?
 C24 C21 C9 C6 13.0(3) . . . . ?
 C24 C21 C9 C10 157.69(19) . . . . ?
 C24 C21 C9 C22 -93.2(2) . . . . ?
 C21 C20 C19 C18 176.6(2) . . . . ?
 C21 C20 C15 C13 6.0(3) . . . . ?
 C21 C20 C15 C16 -177.1(2) . . . . ?
 C21 C24 C25 C26 176.3(2) . . . . ?
 C21 C22 C9 C6 -110.7(2) . . . . ?
 C21 C22 C9 C10 100.5(2) . . . . ?
 C10 C13 C15 C20 -1.3(3) . . . . ?
 C10 C13 C15 C16 -178.1(2) . . . . ?
 C10 C13 C12 N3 1.3(3) . . . . ?
 C28 C23 C24 C21 -177.7(2) . . . . ?
 C28 C23 C24 C25 -1.7(4) . . . . ?
 C3 C4 C5 C6 -0.6(3) . . . . ?
 C7 C6 C5 C4 -2.6(3) . . . . ?
 C7 C6 C9 C21 60.9(3) . . . . ?
 C7 C6 C9 C10 -81.8(3) . . . . ?
 C7 C6 C9 C22 129.7(2) . . . . ?
 C11 N3 C12 C13 -0.4(3) . . . . ?
 C11 N3 S1A C14A -133.8(7) . . . . ?
 C11 N3 S1A O1A 115.8(6) . . . . ?
 C11 N3 S1A O2A -14.1(5) . . . . ?
 C11 C10 C9 C6 -23.3(3) . . . . ?
 C11 C10 C9 C21 -169.1(2) . . . . ?
 C11 C10 C9 C22 125.5(3) . . . . ?
 C22 N2 C23 C24 -2.0(3) . . . . ?
 C22 N2 C23 C28 175.9(2) . . . . ?
 C22 C21 C9 C6 106.2(2) . . . . ?
 C22 C21 C9 C10 -109.1(2) . . . . ?
 C19 C20 C21 C24 22.0(3) . . . . ?
 C19 C20 C21 C22 -111.1(3) . . . . ?
 C19 C20 C21 C9 178.5(2) . . . . ?
 C19 C20 C15 C13 -177.7(2) . . . . ?
 C19 C20 C15 C16 -0.7(3) . . . . ?
 C19 C18 C17 C16 -1.0(4) . . . . ?
 C27 C26 C25 C24 0.3(4) . . . . ?
 C9 C6 C5 C4 176.5(2) . . . . ?
 C9 C6 C7 C8 -176.6(2) . . . . ?
 C9 C21 C22 N2 -111.2(2) . . . . ?
 C9 C10 C11 N3 176.3(2) . . . . ?
 C15 C20 C21 C24 -161.6(2) . . . . ?
 C15 C20 C21 C22 65.2(3) . . . . ?
 C15 C20 C21 C9 -5.2(3) . . . . ?
 C15 C20 C19 C18 0.2(4) . . . . ?
 C15 C13 C10 C11 170.6(2) . . . . ?
 C15 C13 C10 C9 -4.7(3) . . . . ?
 C15 C13 C12 N3 -170.5(2) . . . . ?
 C15 C16 C17 C18 0.5(4) . . . . ?
 C30 C29 C34 C33 -1.3(4) . . . . ?
 C34 C29 C30 C31 0.7(4) . . . . ?
 C34 C33 C32 C31 -0.7(4) . . . . ?
 C34 C33 C32 C35 178.9(3) . . . . ?
 C25 C24 C21 C20 46.4(4) . . . . ?
 C25 C24 C21 C22 -174.1(2) . . . . ?
 C25 C24 C21 C9 -112.0(3) . . . . ?
 C25 C26 C27 C28 -1.4(4) . . . . ?
 C33 C32 C31 C30 0.1(4) . . . . ?
 C2 N1 C3 C4 5.1(4) . . . . ?
 C2 N1 C3 C8 -173.6(2) . . . . ?
 C12 N3 C11 C10 -0.6(3) . . . . ?
 C12 N3 S1A C14A 43.6(9) . . . . ?
 C12 N3 S1A O1A -66.8(6) . . . . ?
 C12 N3 S1A O2A 163.4(5) . . . . ?
 C12 C13 C10 C11 -1.7(3) . . . . ?
 C12 C13 C10 C9 -176.9(2) . . . . ?
 C12 C13 C15 C20 169.4(2) . . . . ?
 C12 C13 C15 C16 -7.5(4) . . . . ?
 C1 N1 C3 C4 -173.7(2) . . . . ?
 C1 N1 C3 C8 7.6(4) . . . . ?
 C35 C32 C31 C30 -179.5(3) . . . . ?
 C14 S1 N3 C11 -78.2(3) . . . . ?
 C14 S1 N3 C12 108.0(3) . . . . ?
 S1A N3 C11 C10 177.6(2) . . . . ?
 S1A N3 C12 C13 -177.9(3) . . . . ?

_shelx_res_file
;
    exp_12574_auto.res created by SHELXL-2014/7

TITL exp_12574_auto_a.res in P2(1)2(1)2(1)
REM Old TITL exp_12574_auto in P212121 #19
REM SHELXT solution in P2(1)2(1)2(1)
REM R1 0.145, Rweak 0.039, Alpha 0.010, Orientation as input
REM Flack x = 0.200 ( 0.010 ) from Parsons' quotients
REM Formula found by SHELXT: C38 N2 O2 Cl2
CELL 1.54184 9.9441 11.7291 25.7758 90 90 90
ZERR 4 0.0001 0.0001 0.0002 0 0 0
LATT -1
SYMM 0.5-X,-Y,0.5+Z
SYMM -X,0.5+Y,0.5-Z
SYMM 0.5+X,0.5-Y,-Z
SFAC C H N O S
UNIT 140 124 12 16 8

L.S. 10
PLAN  20
TEMP -173
LIST 6
BOND
CONF
fmap 2
acta
OMIT -8 2 24
OMIT -8 1 24
OMIT 8 0 24
OMIT 8 1 24
OMIT 8 2 24
OMIT 7 4 25
OMIT 7 3 25
OMIT 9 1 21
OMIT -7 2 26
OMIT 7 4 24
OMIT 0 10 21
OMIT 7 5 24
OMIT -7 1 26
REM <olex2.extras>
REM <HklSrc "%.\\exp_12574_auto.hkl">
REM </olex2.extras>

WGHT    0.039900    0.950100
FVAR       0.26739   0.71522   0.72781   0.73470   0.74402
S2    5    0.428439    0.184499    0.755125    11.00000    0.03304    0.02768 =
         0.01992    0.00339   -0.00180   -0.00559
PART 1
S1    5    0.689957    0.740331    0.558715    21.00000    0.02763    0.02082 =
         0.01881    0.00125    0.00279   -0.00290
PART 0
O4    4    0.499640    0.084443    0.770154    11.00000    0.04102    0.03421 =
         0.02898    0.00929   -0.00435   -0.00271
O3    4    0.460054    0.291923    0.778197    11.00000    0.04360    0.03436 =
         0.02290   -0.00031   -0.00107   -0.01045
N2    3    0.451272    0.202858    0.692528    11.00000    0.03391    0.02300 =
         0.02265    0.00165    0.00104   -0.00263
N1    3    0.959426    0.031909    0.593843    11.00000    0.03922    0.04454 =
         0.02626   -0.00621   -0.00256    0.00629
PART 1
O2    4    0.805228    0.693285    0.533570    51.00000    0.03846    0.02860 =
         0.03327   -0.00262    0.01284   -0.00049
PART 0
N3    3    0.600599    0.630121    0.578803    11.00000    0.07076    0.02166 =
         0.03504    0.00157    0.01961   -0.00506
C4    1    0.836082    0.167708    0.646187    11.00000    0.03248    0.03156 =
         0.02254   -0.00027   -0.00208   -0.00641
AFIX  43
H4    2    0.895511    0.154452    0.674406    11.00000   -1.20000
AFIX   0
C6    1    0.640001    0.264307    0.612094    11.00000    0.03225    0.02203 =
         0.02436    0.00343    0.00205   -0.00611
C20   1    0.262990    0.363737    0.593538    11.00000    0.04152    0.02701 =
         0.01882    0.00059    0.00106    0.00338
C13   1    0.418002    0.526862    0.588723    11.00000    0.05623    0.02295 =
         0.01663    0.00059    0.00143    0.00102
C23   1    0.415386    0.115594    0.656307    11.00000    0.02917    0.02572 =
         0.02380   -0.00112    0.00324   -0.00158
C5    1    0.729027    0.241501    0.652520    11.00000    0.03827    0.02559 =
         0.02004   -0.00135    0.00206   -0.00569
AFIX  43
H5    2    0.715838    0.277469    0.685148    11.00000   -1.20000
AFIX   0
C29   1    0.255209    0.157687    0.764254    11.00000    0.03683    0.03361 =
         0.01743    0.00080   -0.00077   -0.00873
PART 1
O1    4    0.603685    0.815896    0.531697    41.00000    0.03631    0.02818 =
         0.03307    0.01076   -0.00070   -0.00193
PART 0
C24   1    0.370018    0.164985    0.610243    11.00000    0.02797    0.02446 =
         0.02580    0.00102    0.00295   -0.00124
C21   1    0.374985    0.291785    0.614145    11.00000    0.03553    0.02425 =
         0.02050    0.00058    0.00099   -0.00236
C10   1    0.530872    0.460380    0.604558    11.00000    0.04581    0.02503 =
         0.01914   -0.00090    0.00578   -0.00438
C28   1    0.425546   -0.001076    0.662427    11.00000    0.04006    0.02656 =
         0.02992    0.00284    0.00207    0.00226
AFIX  43
H28   2    0.455728   -0.033790    0.694069    11.00000   -1.20000
AFIX   0
C3    1    0.858572    0.111927    0.598723    11.00000    0.02949    0.03048 =
         0.02556    0.00013    0.00251   -0.00637
C7    1    0.665519    0.213819    0.564276    11.00000    0.03294    0.03049 =
         0.02182    0.00194   -0.00098   -0.00684
AFIX  43
H7    2    0.608188    0.230561    0.535795    11.00000   -1.20000
AFIX   0
C8    1    0.772206    0.139880    0.557138    11.00000    0.03452    0.03417 =
         0.02165   -0.00378    0.00099   -0.00490
AFIX  43
H8    2    0.787587    0.107511    0.523878    11.00000   -1.20000
AFIX   0
C26   1    0.347430   -0.021178    0.573861    11.00000    0.04060    0.03110 =
         0.03193   -0.00893    0.00537   -0.00398
AFIX  43
H26   2    0.325421   -0.069367    0.545480    11.00000   -1.20000
AFIX   0
C11   1    0.643938    0.524524    0.597553    11.00000    0.05226    0.02297 =
         0.03346   -0.00043    0.01270   -0.00626
AFIX  43
H11   2    0.734085    0.501912    0.604111    11.00000   -1.20000
AFIX   0
C22   1    0.432412    0.314273    0.667997    11.00000    0.03567    0.02274 =
         0.02221    0.00156    0.00217   -0.00253
AFIX  13
H22   2    0.396305    0.379068    0.689015    11.00000   -1.20000
AFIX   0
C19   1    0.134942    0.316603    0.586876    11.00000    0.04048    0.03496 =
         0.02690    0.00311    0.00013    0.00209
AFIX  43
H19   2    0.121186    0.237889    0.593751    11.00000   -1.20000
AFIX   0
C27   1    0.389811   -0.068421    0.620414    11.00000    0.04472    0.02416 =
         0.03929   -0.00468    0.00636    0.00105
AFIX  43
H27   2    0.394475   -0.149017    0.623595    11.00000   -1.20000
AFIX   0
C9    1    0.520730    0.339337    0.621084    11.00000    0.03676    0.02403 =
         0.02115    0.00117    0.00083   -0.00249
C15   1    0.282295    0.479974    0.583485    11.00000    0.05025    0.02873 =
         0.01781    0.00003    0.00002    0.00125
C30   1    0.163199    0.244855    0.756832    11.00000    0.03945    0.04074 =
         0.03672    0.00785   -0.00358   -0.00375
AFIX  43
H30   2    0.192273    0.317689    0.745250    11.00000   -1.20000
AFIX   0
C34   1    0.213044    0.051011    0.780593    11.00000    0.04627    0.03531 =
         0.02589    0.00275    0.00281   -0.00897
AFIX  43
H34   2    0.276173   -0.009010    0.784983    11.00000   -1.20000
AFIX   0
C25   1    0.337049    0.096604    0.568601    11.00000    0.03232    0.03286 =
         0.02554   -0.00170    0.00169   -0.00219
AFIX  43
H25   2    0.307736    0.129366    0.536848    11.00000   -1.20000
AFIX   0
C33   1    0.078131    0.032870    0.790437    11.00000    0.05141    0.04890 =
         0.03044    0.00464    0.00445   -0.02116
AFIX  43
H33   2    0.049635   -0.039904    0.802307    11.00000   -1.20000
AFIX   0
C2    1    1.036586   -0.002786    0.638629    11.00000    0.03631    0.04113 =
         0.02984    0.00219    0.00251    0.00239
AFIX 137
H2A   2    1.094309    0.060319    0.649811    11.00000   -1.50000
H2B   2    1.092477   -0.068672    0.629589    11.00000   -1.50000
H2C   2    0.975314   -0.023543    0.666871    11.00000   -1.50000
AFIX   0
C16   1    0.172727    0.545480    0.566432    11.00000    0.06198    0.03053 =
         0.02564    0.00585   -0.00284    0.01006
AFIX  43
H16   2    0.185219    0.624248    0.559330    11.00000   -1.20000
AFIX   0
C18   1    0.027366    0.383251    0.570329    11.00000    0.04234    0.04618 =
         0.02961    0.00401   -0.00270    0.00520
AFIX  43
H18   2   -0.059253    0.350249    0.566309    11.00000   -1.20000
AFIX   0
C12   1    0.462818    0.631568    0.573656    11.00000    0.06290    0.02493 =
         0.02439    0.00043    0.00754    0.00008
AFIX  43
H12   2    0.409359    0.693512    0.561888    11.00000   -1.20000
AFIX   0
C32   1   -0.016761    0.118172    0.783432    11.00000    0.04028    0.06772 =
         0.02031   -0.00025    0.00148   -0.01546
C17   1    0.046888    0.497369    0.559785    11.00000    0.05162    0.04506 =
         0.03077    0.00426   -0.00829    0.01278
AFIX  43
H17   2   -0.025990    0.542855    0.547975    11.00000   -1.20000
AFIX   0
C1    1    0.990240   -0.016122    0.543591    11.00000    0.03778    0.04246 =
         0.03103   -0.00630    0.00330   -0.00173
AFIX 137
H1A   2    0.910178   -0.053975    0.529634    11.00000   -1.50000
H1B   2    1.063158   -0.071792    0.547122    11.00000   -1.50000
H1C   2    1.018279    0.044834    0.519944    11.00000   -1.50000
AFIX   0
C31   1    0.028050    0.224495    0.766520    11.00000    0.03706    0.05863 =
         0.03493    0.00254   -0.00279   -0.00095
AFIX  43
H31   2   -0.035203    0.284195    0.761530    11.00000   -1.20000
AFIX   0
C35   1   -0.164363    0.097727    0.793319    11.00000    0.04191    0.10382 =
         0.03648    0.00433    0.00351   -0.02388
AFIX 137
H35A  2   -0.209177    0.078606    0.760594    11.00000   -1.50000
H35B  2   -0.204861    0.166789    0.807942    11.00000   -1.50000
H35C  2   -0.174915    0.034508    0.817842    11.00000   -1.50000
AFIX   0
PART 1
C14   1    0.741298    0.802597    0.617194    31.00000    0.03852    0.03416 =
         0.02454   -0.00354    0.00501   -0.01326
AFIX 137
H14A  2    0.796412    0.748202    0.636707    31.00000   -1.50000
H14B  2    0.662008    0.823213    0.637732    31.00000   -1.50000
H14C  2    0.794210    0.871225    0.609872    31.00000   -1.50000
AFIX   0
PART 0
PART 2
S1A   5    0.748900    0.728771    0.570295   -21.00000    0.03536    0.02490 =
         0.03221    0.00029    0.00785   -0.00695
C14A  1    0.684868    0.852086    0.599040   -31.00000    0.04699    0.02348 =
         0.05076    0.00458    0.00896    0.00501
AFIX 137
H14D  2    0.597566    0.870566    0.583534   -31.00000   -1.50000
H14E  2    0.747401    0.915441    0.593348   -31.00000   -1.50000
H14F  2    0.673685    0.839489    0.636377   -31.00000   -1.50000
AFIX   0
O1A   4    0.742748    0.742343    0.515399   -41.00000    0.05418    0.03602 =
         0.02910    0.00738    0.01199   -0.00613
O2A   4    0.871779    0.694807    0.594363   -51.00000    0.02599    0.03084 =
         0.05555    0.01223   -0.00023   -0.00519
HKLF 4

REM  exp_12574_auto_a.res in P2(1)2(1)2(1)
REM R1 =  0.0318 for    5873 Fo > 4sig(Fo)  and  0.0329 for all    5994 data
REM    442 parameters refined using      0 restraints

END

WGHT      0.0404      0.9415

REM Highest difference peak  0.229,  deepest hole -0.313,  1-sigma level  0.042
Q1    1   0.6536  0.6169  0.5991  11.00000  0.05    0.23
Q2    1   0.7023  0.5238  0.6155  11.00000  0.05    0.20
Q3    1   0.5344  0.4016  0.6232  11.00000  0.05    0.17
Q4    1   0.4396  0.2568  0.6830  11.00000  0.05    0.17
Q5    1   0.6095  0.6528  0.5675  11.00000  0.05    0.17
Q6    1   0.3753  0.2233  0.6063  11.00000  0.05    0.16
Q7    1   0.4322  0.2411  0.7825  11.00000  0.05    0.16
Q8    1   0.0366  0.0850  0.8003  11.00000  0.05    0.16
Q9    1   0.5410  0.6373  0.5854  11.00000  0.05    0.16
Q10   1   0.6003  0.4788  0.6081  11.00000  0.05    0.15
Q11   1   0.8366  0.1215  0.6255  11.00000  0.05    0.15
Q12   1  -0.1829  0.1183  0.8238  11.00000  0.05    0.15
Q13   1   0.4203  0.2013  0.7170  11.00000  0.05    0.15
Q14   1   0.2677  0.4123  0.5761  11.00000  0.05    0.14
Q15   1   0.4041  0.0480  0.6651  11.00000  0.05    0.14
Q16   1   0.4617  0.1310  0.7874  11.00000  0.05    0.14
Q17   1   0.3778  0.1376  0.6315  11.00000  0.05    0.14
Q18   1   0.8127  0.2374  0.6445  11.00000  0.05    0.13
Q19   1   0.6957  0.7863  0.5901  11.00000  0.05    0.13
Q20   1   0.3989 -0.0223  0.6364  11.00000  0.05    0.13
;
_shelx_res_checksum                85240
_shelx_hkl_file
;
   0   0  -2    1.28    0.19
   0   0  -2    2.43    0.30
   0   0   3   -0.09    0.25
   0   0  -3    0.43    0.19
   0   0  -3    0.06    0.20
   0   0  -4  706.72   22.86
   0   0   4  654.39   22.81
   0   0  -4  671.49   22.56
   0   0   4  669.48   22.76
   0   0   5    0.20    0.40
   0   0  -5    0.10    0.25
   0   0  -5    0.05    0.33
   0   0  -6 9510.79  318.08
   0   0   6 9774.53  317.72
   0   0  -6 9999.00  317.70
   0   0   6 9451.97  318.05
   0   0  -7   -0.07    0.47
   0   0  -7    0.38    0.37
   0   0   7    0.30    0.42
   0   0   7    0.21    0.48
   0   0  -8  156.55    6.60
   0   0   8  149.29    6.11
   0   0   8  147.64    6.47
   0   0  -8  154.50    6.07
   0   0  -9    0.19    0.55
   0   0   9   -0.09    0.58
   0   0  -9    0.37    0.44
   0   0   9   -0.07    0.44
   0   0  10  113.48    4.81
   0   0 -10  123.38    5.91
   0   0 -10  127.14    5.36
   0   0  10  124.70    5.92
   0   0  10  131.24    5.50
   0   0  11   -1.04    0.75
   0   0 -11   -0.08    0.39
   0   0  11    0.14    0.33
   0   0  11   -0.08    0.50
   0   0 -11   -0.12    0.56
   0   0 -12  174.20    6.91
   0   0  12  150.85    7.42
   0   0 -12  165.02    7.71
   0   0  12  165.64    6.98
   0   0  12  148.99    6.02
   0   0  13    1.28    0.59
   0   0  13    0.14    0.63
   0   0 -13    0.30    0.66
   0   0 -13   -0.09    0.45
   0   0 -14   12.95    1.51
   0   0 -14   14.49    2.03
   0   0  14   13.31    1.93
   0   0  14   12.22    1.53
   0   0 -15    0.18    0.86
   0   0  15    0.34    0.60
   0   0  16    2.92    0.58
   0   0  16    2.39    0.60
   0   0  16    3.08    0.57
   0   0  16    5.96    0.71
   0   0 -16    3.99    1.38
   0   0  16    2.72    1.06
   0   0  17   -0.14    0.36
   0   0  17    0.10    0.39
   0   0  17    0.32    0.39
   0   0 -17   -0.22    0.29
   0   0  17    0.09    0.38
   0   0  17   -0.19    0.61
   0   0 -17   -0.23    0.80
   0   0 -17    0.44    0.85
   0   0  18   26.05    1.68
   0   0 -18   24.11    1.49
   0   0  18   29.90    1.79
   0   0  18   27.54    1.62
   0   0  18   24.24    1.62
   0   0 -18   27.88    3.44
   0   0 -18   31.81    3.60
   0   0  18   28.53    3.17
   0   0 -19    0.52    0.88
   0   0 -19   -0.51    0.90
   0   0  19   -0.12    0.53
   0   0 -19   -0.04    0.37
   0   0  19    0.11    0.46
   0   0  19    0.05    0.39
   0   0 -19   -0.54    0.43
   0   0  19    0.10    0.43
   0   0  19   -0.11    0.51
   0   0  20    5.84    0.87
   0   0  20    5.10    0.71
   0   0 -20    5.80    0.73
   0   0  20    4.63    0.73
   0   0  20    6.44    0.91
   0   0 -20    6.43    0.82
   0   0  20    5.12    0.82
   0   0  20    5.52    0.83
   0   0 -20    5.70    1.74
   0   0 -20    4.20    1.63
   0   0 -21   -0.18    0.37
   0   0  21   -0.06    0.50
   0   0  21    0.11    0.49
   0   0 -21   -0.45    0.44
   0   0  21   -0.08    0.43
   0   0  21    0.30    0.51
   0   0 -21    0.29    0.96
   0   0 -21   -0.29    0.92
   0   0 -22  161.18    6.16
   0   0  22  161.25    6.54
   0   0 -22  162.45    6.32
   0   0  22  156.40    6.39
   0   0  22  157.88    6.50
   0   0 -22  157.44    9.84
   0   0 -22  167.22   10.21
   0   0 -23    0.13    0.40
   0   0  23   -0.13    0.49
   0   0  23    0.47    0.55
   0   0 -23   -0.22    0.62
   0   0 -23    0.21    0.46
   0   0  23    0.32    0.56
   0   0 -23   -0.32    0.99
   0   0  24   21.74    1.61
   0   0 -24   17.86    1.45
   0   0 -24   19.01    1.41
   0   0  24   19.89    1.63
   0   0 -24   17.35    1.29
   0   0  24   19.80    1.60
   0   0 -25   -0.15    0.49
   0   0 -25   -0.27    0.65
   0   0  25    0.06    0.50
   0   0  25   -0.07    0.52
   0   0  25    0.50    0.62
   0   0  25    0.82    0.57
   0   0 -26    3.30    0.65
   0   0 -26    3.08    0.73
   0   0  26    3.84    0.76
   0   0  26    3.45    0.78
   0   0  26    4.32    0.87
   0   0 -27    0.29    0.62
   0   0 -27   -0.13    0.44
   0   0  27   -0.31    0.48
   0   0  27   -0.18    0.54
   0   0  27    0.38    0.59
   0   0 -28    4.86    0.68
   0   0 -28    7.72    0.97
   0   0  28    5.43    0.78
   0   0  28    7.05    0.90
   0   0  28    5.53    0.85
   0   0 -29   -0.38    0.42
   0   0  29    0.51    0.40
   0   0  29    0.15    0.46
   0   0  30    0.38    0.42
   0   0 -30    0.08    0.26
   0   0  30    0.03    0.33
   0   0 -30   -0.34    0.58
   0   0  31   -0.26    0.34
   0   0 -31    0.86    0.52
   0   0  32   47.38    1.99
   0  -1   0   -0.13    0.18
   0   1   0    0.16    0.20
   0  -1   0    0.29    0.24
   0  -1  -1   40.96    1.72
   0   1   1   35.63    1.41
   0  -1  -1   35.74    1.36
   0  -1   1   33.50    1.70
   0  -1   1   35.96    1.73
   0  -1  -1   38.47    1.72
   0   1  -1   35.33    1.60
   0  -1   2   75.44    3.08
   0   1  -2   69.09    2.90
   0  -1  -2   72.04    2.96
   0   1   2   73.81    2.78
   0  -1  -2   72.90    2.68
   0   1  -2   64.99    2.75
   0   1   2   69.95    2.77
   0  -1   2   72.45    2.79
   0   1  -2   71.82    2.78
   0   1  -3  887.25   28.49
   0   1   3  843.94   28.74
   0  -1  -3  894.04   28.89
   0   1  -3  840.93   28.79
   0   1   3  843.05   28.45
   0  -1  -3  870.09   28.57
   0   1   3  834.64   28.48
   0  -1   3  851.14   28.59
   0  -1   3  881.56   29.03
   0  -1   4   27.98    1.06
   0  -1  -4   26.00    1.65
   0   1   4   24.27    1.26
   0   1  -4   29.97    1.30
   0   1   4   26.15    1.58
   0  -1  -4   22.95    1.03
   0   1   4   24.89    1.26
   0   1  -4   29.51    1.65
   0  -1  -4   25.89    1.45
   0  -1   4   27.25    1.47
   0  -1  -4   25.05    1.28
   0  -1   4   30.08    1.33
   0  -1   4   28.74    1.79
   0   1   5 1302.37   43.50
   0   1  -5 1312.35   44.09
   0  -1  -5 1334.82   44.00
   0  -1  -5 1217.55   43.29
   0   1  -5 1381.15   43.44
   0   1   5 1355.49   44.18
   0   1   5 1349.25   43.47
   0  -1   5 1335.50   43.33
   0  -1   5 1338.65   44.45
   0  -1   5 1342.28   43.46
   0  -1   5 1318.39   43.90
   0  -1  -5 1322.62   43.48
   0  -1   6  838.88   26.60
   0  -1  -6  771.04   26.53
   0  -1  -6  819.02   27.33
   0   1  -6  796.12   26.48
   0   1   6  814.22   26.54
   0   1   6  791.93   27.44
   0   1  -6  800.53   27.36
   0   1   6  776.59   26.64
   0  -1  -6  786.50   26.56
   0  -1   6  814.56   27.19
   0  -1   6  797.65   27.74
   0  -1   6  809.12   26.54
   0   1   7 1426.47   47.33
   0  -1  -7 1443.43   47.53
   0   1   7 1497.13   48.62
   0  -1   7 1519.49   47.62
   0   1  -7 1365.38   47.26
   0   1  -7 1502.08   48.44
   0   1   7 1430.86   47.55
   0  -1  -7 1486.49   48.45
   0  -1   7 1502.54   48.28
   0  -1   7 1466.44   48.95
   0  -1   8 2711.54   85.50
   0   1   8 2688.11   85.34
   0  -1  -8 2718.06   85.42
   0  -1  -8 2775.11   86.48
   0   1  -8 2801.35   86.42
   0   1   8 2791.14   86.54
   0  -1   8 2621.62   86.68
   0   1   8 2817.48   86.69
   0  -1   8 2808.19   86.30
   0  -1   8 2708.54   87.01
   0  -1  -9  285.91   10.95
   0   1  -9  286.97   10.82
   0  -1  -9  273.02    9.86
   0  -1   9  287.70   11.18
   0   1   9  266.51    9.68
   0   1   9  290.44   11.04
   0  -1   9  269.71    9.94
   0   1   9  294.02   10.94
   0  -1   9  284.79   10.71
   0   1  10    1.32    0.35
   0  -1  10    2.64    0.55
   0   1 -10    3.55    0.89
   0  -1 -10    2.08    0.46
   0  -1 -10    1.83    0.76
   0   1  10    1.91    0.79
   0  -1  10    3.27    0.96
   0   1  10    2.71    0.84
   0   1  11 1238.24   39.18
   0   1 -11 1235.72   39.04
   0  -1  11 1164.31   39.42
   0   1  11 1045.77   37.19
   0   1  11 1191.44   39.35
   0  -1 -11 1112.85   37.72
   0  -1  11 1138.71   37.90
   0  -1 -11 1185.64   39.27
   0   1  12   35.31    2.90
   0  -1 -12   37.91    2.98
   0  -1  12   36.67    3.05
   0  -1 -12   39.38    3.23
   0  -1  12   33.37    2.16
   0   1 -12   38.54    2.80
   0   1  12   35.80    2.80
   0   1 -13  295.50   11.83
   0   1  13  287.21   11.95
   0  -1  13  289.88   12.37
   0  -1 -13  289.32   12.26
   0   1  13  287.67   12.21
   0  -1 -13  289.43   12.60
   0  -1  14  111.52    6.29
   0   1  14  113.84    6.21
   0  -1 -14  109.04    6.50
   0   1  14  108.67    5.87
   0   1 -14   99.02    5.57
   0  -1 -14  111.62    6.20
   0  -1 -15   30.38    3.16
   0   1  15   29.95    2.87
   0   1 -15   29.90    2.75
   0  -1 -15   34.75    3.47
   0  -1  15   29.51    3.05
   0   1  15   29.46    2.98
   0   1  16    1.71    0.50
   0  -1  16    1.78    0.49
   0   1 -16    2.06    0.48
   0   1  16    1.66    0.50
   0   1  16    1.97    0.49
   0  -1  16    1.66    0.51
   0   1  16    1.75    0.49
   0  -1  16    2.17    0.48
   0  -1  16    2.38    0.51
   0  -1 -16    1.73    1.02
   0   1  16    2.54    0.96
   0  -1 -16    1.30    0.96
   0   1 -16    1.24    0.98
   0  -1  16    2.87    1.16
   0   1  16    2.52    0.98
   0   1 -16    2.43    0.88
   0   1  17   78.96    3.48
   0  -1  17   77.40    3.49
   0   1 -17   80.59    3.39
   0  -1  17   81.19    3.36
   0   1  17   80.55    3.43
   0   1  17   78.71    3.51
   0  -1  17   78.90    3.54
   0   1  17   76.25    3.40
   0  -1  17   78.83    3.46
   0  -1  17   78.97    3.43
   0   1 -17   78.61    3.28
   0   1  17   74.27    3.40
   0   1 -17   82.65    5.97
   0  -1 -17   80.13    5.96
   0  -1  17   85.28    5.73
   0  -1 -17   80.03    5.62
   0   1  17   80.10    5.53
   0   1  18   24.49    1.60
   0  -1  18   24.43    1.66
   0   1 -18   24.59    1.52
   0  -1  18   26.07    1.69
   0   1  18   24.33    1.61
   0  -1  18   22.35    1.45
   0   1  18   24.51    1.57
   0   1  18   22.91    1.42
   0  -1 -18   23.25    1.44
   0   1  18   23.94    1.57
   0  -1  18   25.67    1.62
   0   1 -18   24.87    1.44
   0  -1  18   24.23    1.55
   0  -1 -18   24.94    3.15
   0   1  18   21.33    2.75
   0  -1 -18   25.04    3.32
   0  -1  18   22.94    2.93
   0   1 -18   22.78    3.18
   0  -1 -19  181.02    9.95
   0   1 -19  182.06   10.10
   0  -1  19  169.09    9.44
   0  -1 -19  181.58   10.28
   0   1 -19  173.71   10.04
   0   1  19  182.29    6.96
   0   1 -19  173.33    6.67
   0  -1  19  180.07    6.93
   0   1  19  175.21    6.87
   0  -1  19  176.16    6.65
   0   1  19  184.19    6.80
   0  -1 -19  171.21    6.60
   0   1  19  176.02    6.77
   0  -1  19  172.75    6.81
   0   1 -19  171.51    6.52
   0  -1  19  176.11    6.77
   0   1  19  172.03    6.83
   0  -1  19  177.99    6.90
   0   1  19  170.91    6.61
   0  -1 -20    0.53    0.88
   0   1 -20    0.56    0.99
   0  -1 -20    1.76    1.20
   0   1 -20    0.27    0.79
   0   1  20    1.36    0.66
   0   1 -20    0.62    0.38
   0  -1  20    0.32    0.45
   0  -1  20    0.18    0.52
   0   1  20    0.82    0.53
   0   1 -20    0.66    0.48
   0  -1 -20    0.67    0.41
   0   1  20    0.64    0.47
   0  -1  20    0.32    0.44
   0   1  20    0.57    0.47
   0  -1  20    0.53    0.53
   0   1  20    0.29    0.42
   0   1 -21   -0.30    0.92
   0  -1 -21    0.83    0.98
   0  -1 -21    1.85    1.32
   0   1 -21   -0.28    0.89
   0   1  21    0.78    0.64
   0   1 -21    0.44    0.44
   0  -1  21    0.29    0.43
   0  -1  21    0.19    0.57
   0   1  21    0.56    0.49
   0  -1  21    0.54    0.51
   0   1 -21    0.43    0.49
   0  -1 -21   -0.09    0.45
   0   1  21    0.39    0.52
   0  -1  21    0.50    0.48
   0  -1  21    0.44    0.56
   0   1  21    0.96    0.53
   0   1  21    0.50    0.48
   0   1 -22    4.85    0.73
   0  -1  22    4.45    0.83
   0   1  22    3.73    0.82
   0   1 -22    5.41    0.82
   0  -1  22    4.16    0.81
   0   1  22    4.07    0.80
   0  -1 -22    3.94    0.71
   0  -1 -22    4.66    0.72
   0   1  22    4.01    0.74
   0  -1  22    4.71    0.87
   0   1  22    4.62    0.82
   0   1 -22    3.83    1.49
   0  -1 -22    5.77    1.74
   0  -1 -22    5.82    1.88
   0   1 -22    3.38    1.46
   0  -1 -23    0.05    0.43
   0  -1  23    0.69    0.54
   0   1 -23    0.11    0.45
   0   1  23    0.18    0.55
   0  -1 -23   -0.05    0.39
   0   1  23    0.07    0.49
   0  -1  23    0.07    0.55
   0   1 -23    0.15    0.39
   0  -1  23    0.07    0.52
   0   1  23   -0.19    0.53
   0   1  23   -0.06    0.47
   0   1 -24    0.44    0.46
   0   1 -24   -0.34    0.74
   0  -1 -24    0.27    0.45
   0  -1 -24   -0.10    0.38
   0   1  24    0.36    0.54
   0  -1  24    0.74    0.57
   0   1  24   -0.13    0.54
   0  -1  24    0.61    0.53
   0  -1  24    0.07    0.54
   0   1 -24    0.20    0.41
   0   1  24    0.31    0.42
   0  -1  24    0.46    0.58
   0   1 -25    0.66    0.70
   0   1  25    2.04    0.72
   0  -1 -25    1.10    0.54
   0  -1  25    2.45    0.65
   0   1 -25    1.41    0.55
   0  -1 -25    1.83    0.50
   0   1  25    1.49    0.66
   0  -1  25    2.50    0.74
   0   1  25    2.13    0.73
   0   1 -25    2.86    0.57
   0  -1  25    2.98    0.76
   0  -1  25    2.37    0.70
   0   1  26    4.73    0.80
   0  -1  26    3.81    0.73
   0   1 -26    5.10    0.92
   0  -1 -26    4.52    0.68
   0  -1 -26    5.43    0.80
   0   1 -26    4.53    0.76
   0   1  26    3.84    0.76
   0  -1  26    3.45    0.75
   0  -1  26    5.29    0.89
   0   1 -26    5.36    0.71
   0   1  26    6.05    0.97
   0  -1 -26    3.72    0.73
   0  -1  26    4.46    0.81
   0  -1 -27   30.66    1.78
   0  -1  27   35.33    2.00
   0   1 -27   36.58    1.99
   0   1 -27   34.01    2.05
   0  -1 -27   34.44    1.95
   0   1  27   34.18    2.02
   0   1  27   37.08    2.14
   0  -1  27   33.53    2.09
   0   1 -27   30.79    1.76
   0  -1 -27   31.26    1.96
   0  -1  27   36.99    2.16
   0   1  27   41.54    2.32
   0  -1 -27   33.76    1.97
   0  -1  27   35.22    2.09
   0   1 -27   31.32    1.93
   0  -1 -28    7.95    0.98
   0   1  28   10.08    1.09
   0   1 -28    6.62    0.97
   0  -1  28    6.85    0.89
   0  -1  28    8.16    0.93
   0  -1 -28    9.47    0.97
   0   1  28    7.35    0.88
   0  -1  28    8.68    0.90
   0   1 -28    6.65    0.82
   0  -1 -28    6.38    0.72
   0   1 -28    9.19    1.11
   0   1 -28   11.67    2.58
   0  -1 -28    6.56    2.59
   0  -1 -28    7.05    0.91
   0   1 -28    7.32    0.92
   0   1  29   43.82    2.26
   0  -1  29   42.22    2.15
   0   1 -29   38.70    2.08
   0  -1 -29   38.04    2.09
   0  -1  29   42.22    2.16
   0   1 -29   38.63    1.99
   0  -1  29   38.80    1.99
   0   1  29   39.66    2.06
   0   1 -29   44.37    2.18
   0  -1 -29   40.67    2.05
   0  -1 -29   32.81    2.98
   0  -1 -29   39.35    2.06
   0   1 -29   40.99    2.07
   0   1 -30    4.11    0.78
   0  -1 -30    3.72    0.64
   0   1 -30    2.78    0.55
   0   1  30    3.90    0.57
   0  -1 -30    5.46    0.72
   0   1 -30    4.74    0.72
   0  -1 -30    5.54    0.77
   0   1 -30    5.34    0.78
   0   1  30    4.75    0.69
   0  -1  30    4.49    0.63
   0   1  31    5.43    0.64
   0  -1 -31    5.45    0.69
   0  -1  31    5.11    0.57
   0   1 -31    4.86    0.68
   0  -1 -31    4.58    0.62
   0   1 -31    4.48    0.62
   0   1  32   15.27    0.91
   0   2   0  417.74   11.57
   0  -2   0  418.83   11.78
   0   2   0  432.33   11.34
   0  -2  -1 1895.97   45.15
   0   2  -1 1963.87   44.98
   0  -2   1 2003.27   45.35
   0   2   1 1917.95   44.40
   0   2   1 1847.18   44.01
   0  -2  -2  315.29   11.49
   0   2  -2  326.56   11.30
   0  -2   2  318.79   11.61
   0   2   2  293.19   11.20
   0   2   2  315.21   10.78
   0  -2  -2  308.46   10.66
   0  -2  -3  393.87   12.77
   0  -2   3  392.95   12.93
   0  -2   3  378.21   12.23
   0  -2  -3  386.76   11.88
   0   2  -3  404.66   12.42
   0   2  -3  369.69   12.12
   0   2   3  369.87   12.34
   0   2  -3  376.04   12.55
   0  -2   4  532.19   18.97
   0  -2   4  542.60   18.93
   0   2  -4  532.19   19.29
   0   2  -4  534.40   18.94
   0   2  -4  563.38   18.97
   0   2   4  539.59   18.98
   0   2   4  557.49   18.93
   0  -2  -4  605.89   19.49
   0  -2  -4  564.22   18.72
   0  -2  -5 1490.39   50.24
   0  -2   5 1495.09   51.10
   0  -2   5 1504.05   50.27
   0  -2   5 1500.62   50.24
   0   2   5 1480.16   50.24
   0  -2  -5 1502.14   50.16
   0  -2  -5 1605.36   50.92
   0   2  -5 1500.76   50.44
   0   2  -5 1573.93   50.26
   0   2  -5 1494.10   50.73
   0   2   5 1487.79   50.13
   0  -2   6    1.94    0.58
   0  -2  -6    3.20    0.64
   0  -2   6    3.23    0.65
   0  -2   6    2.82    0.92
   0   2  -6    2.63    0.54
   0   2   6    3.22    0.63
   0   2  -6    2.92    0.77
   0  -2  -6    2.66    0.77
   0  -2  -6    2.46    0.57
   0   2   6    2.79    0.56
   0   2  -6    2.94    0.70
   0  -2   7    1.21    0.58
   0  -2   7    1.12    0.50
   0  -2   7    1.30    0.79
   0  -2  -7    1.02    0.49
   0  -2  -7    1.79    0.72
   0  -2  -7    1.15    0.51
   0   2   7    0.78    0.39
   0   2   7    1.13    0.45
   0   2  -7    0.74    0.38
   0   2  -7    1.02    0.57
   0   2  -7    1.11    0.63
   0  -2   8  356.78   13.90
   0  -2   8  346.08   12.84
   0  -2  -8  343.63   12.44
   0  -2   8  343.63   12.39
   0  -2  -8  360.45   13.04
   0   2  -8  362.97   13.45
   0   2  -8  366.15   13.37
   0  -2  -8  378.13   13.74
   0   2   8  346.39   12.31
   0   2   8  348.47   12.40
   0   2  -8  342.07   12.30
   0  -2   9    4.40    1.23
   0  -2   9    4.30    0.88
   0  -2  -9    3.54    0.79
   0   2   9    3.67    0.95
   0   2   9    3.12    0.53
   0   2   9    2.99    0.88
   0   2  -9    4.96    1.04
   0   2  -9    5.03    1.02
   0   2   9    2.49    0.53
   0   2  -9    3.66    0.54
   0  -2  10  474.14   18.50
   0  -2  10  493.72   17.41
   0   2 -10  492.14   17.97
   0   2 -10  501.52   17.97
   0   2  10  437.52   16.24
   0   2  10  495.09   18.21
   0  -2  10  508.67   18.47
   0   2  10  491.26   17.98
   0  -2 -10  487.95   17.61
   0  -2  11  529.81   20.75
   0  -2 -11  522.65   19.78
   0   2 -11  533.23   20.03
   0   2 -11  555.45   20.24
   0   2  11  536.57   20.12
   0   2  11  539.44   20.28
   0  -2  11  536.49   20.46
   0   2 -12    0.73    0.71
   0   2  12    0.14    0.57
   0   2  12    0.29    0.73
   0   2 -12    1.07    0.65
   0  -2  12    0.32    0.79
   0  -2 -12    0.88    0.71
   0   2 -13    9.51    1.70
   0   2 -13    8.55    1.54
   0   2  13   10.08    1.73
   0  -2 -13    8.80    1.53
   0  -2  13    9.02    1.72
   0  -2 -14  178.11    9.25
   0  -2  14  178.18    9.04
   0   2 -14  177.53    8.97
   0   2  14  182.87    8.97
   0  -2 -14  170.42    8.54
   0   2 -14  180.57    8.69
   0   2  15   46.35    2.26
   0   2  15   44.99    2.26
   0  -2  15   45.90    2.31
   0   2  15   45.53    2.27
   0  -2 -15   53.05    4.03
   0   2 -15   51.74    3.98
   0   2 -15   55.44    4.34
   0  -2  15   47.38    4.04
   0   2  15   52.78    4.17
   0  -2 -15   47.15    4.26
   0   2  16  304.98   11.13
   0  -2  16  311.65   11.22
   0   2 -16  307.68   11.06
   0   2  16  313.41   11.00
   0   2  16  316.08   11.17
   0   2  16  312.92   11.12
   0   2 -16  312.24   10.95
   0   2 -16  320.46   11.01
   0  -2  16  300.61   11.11
   0  -2  16  298.54   11.06
   0   2  16  359.85   14.38
   0   2 -16  332.91   14.51
   0  -2 -16  322.67   13.90
   0  -2  16  341.85   14.47
   0  -2 -16  360.70   15.11
   0   2 -16  336.57   13.78
   0   2  17   17.58    1.32
   0  -2  17   18.38    1.38
   0   2  17   17.58    1.25
   0   2 -17   20.35    1.34
   0   2  17   17.22    1.24
   0   2  17   16.84    1.32
   0   2 -17   19.63    1.24
   0  -2  17   18.94    1.24
   0  -2 -17   18.63    1.17
   0  -2  17   18.30    1.34
   0  -2  17   19.51    1.35
   0   2 -17   20.82    1.31
   0   2  17   18.38    2.59
   0   2 -17   18.32    2.44
   0   2 -17   19.60    2.81
   0  -2  17   22.30    2.90
   0  -2 -17   18.64    2.56
   0  -2 -17   16.46    2.78
   0  -2 -18    3.33    1.37
   0  -2  18    1.88    1.00
   0  -2 -18    3.28    1.45
   0   2  18    1.30    1.00
   0   2 -18    2.78    1.37
   0   2  18    3.35    0.70
   0   2 -18    2.96    0.59
   0   2 -18    3.00    0.54
   0  -2  18    3.07    0.55
   0   2  18    3.07    0.65
   0   2  18    2.55    0.53
   0  -2 -18    2.70    0.48
   0  -2  18    3.49    0.63
   0   2 -18    2.67    0.51
   0  -2  18    2.48    0.57
   0  -2  18    3.34    0.68
   0   2  18    2.55    0.62
   0   2  18    3.24    0.63
   0  -2 -19   30.32    3.93
   0   2 -19   22.18    3.22
   0  -2 -19   21.95    3.00
   0  -2  19   20.99    3.00
   0   2  19   26.20    1.74
   0   2 -19   23.57    1.56
   0   2  19   22.47    1.48
   0  -2  19   21.80    1.44
   0   2  19   23.47    1.64
   0   2 -19   22.56    1.42
   0  -2 -19   22.31    1.39
   0  -2  19   22.30    1.56
   0  -2  19   23.42    1.61
   0   2 -19   22.25    1.47
   0   2  19   26.21    1.69
   0  -2  19   23.55    1.67
   0   2  19   22.98    1.54
   0   2 -20    2.40    1.22
   0  -2 -20    1.78    1.17
   0  -2 -20    2.81    1.43
   0   2 -20    1.15    1.23
   0   2  20    1.92    0.68
   0   2  20    1.46    0.56
   0   2 -20    2.11    0.57
   0   2  20    1.70    0.53
   0   2  20    1.18    0.54
   0  -2 -20    1.44    0.43
   0   2 -20    2.42    0.68
   0  -2  20    2.40    0.63
   0   2 -20    2.09    0.51
   0  -2  20    2.38    0.61
   0   2  20    2.38    0.62
   0  -2  20    2.53    0.69
   0   2  20    2.36    0.65
   0  -2 -21   80.31    6.36
   0   2 -21   81.43    6.77
   0  -2 -21   90.15    7.31
   0   2 -21   72.74    6.23
   0   2  21   95.72    4.17
   0   2  21   89.68    3.97
   0   2 -21   92.02    3.94
   0   2  21   89.57    4.06
   0   2  21   84.83    3.74
   0   2 -21   89.99    3.96
   0  -2 -21   87.50    3.79
   0  -2 -21   87.38    3.70
   0   2 -21   83.68    3.73
   0  -2  21   86.39    3.91
   0  -2  21   87.06    3.97
   0  -2  21   81.91    4.00
   0   2  21   86.92    3.84
   0  -2 -22  121.93    8.92
   0   2 -22  114.90    8.10
   0   2 -22  125.40    8.72
   0  -2 -22  118.72    8.15
   0   2  22  125.30    5.32
   0   2  22  117.49    5.07
   0   2 -22  122.54    5.08
   0   2  22  122.65    4.90
   0   2  22  126.58    5.27
   0  -2 -22  112.03    4.79
   0  -2 -22  122.82    4.97
   0   2 -22  123.59    5.14
   0  -2  22  124.60    5.12
   0   2 -22  116.96    4.87
   0  -2  22  130.14    5.32
   0   2  22  122.32    5.01
   0   2 -23    2.23    0.62
   0  -2  23    2.25    0.68
   0   2  23    2.67    0.74
   0   2 -23    2.33    0.72
   0   2  23    2.35    0.70
   0  -2 -23    2.03    0.50
   0  -2 -23    2.59    0.62
   0  -2  23    2.17    0.65
   0   2  23    2.98    0.79
   0   2  23    2.10    0.61
   0  -2  23    3.01    0.78
   0   2  24   28.98    1.91
   0   2 -24   26.15    1.84
   0  -2  24   28.04    1.82
   0  -2 -24   25.53    1.70
   0   2  24   27.32    1.92
   0   2  24   28.62    1.76
   0  -2  24   28.28    1.96
   0  -2 -24   27.78    1.76
   0   2 -24   27.23    1.77
   0  -2  24   27.06    1.90
   0   2  25    6.43    0.96
   0  -2  25    6.11    0.86
   0  -2 -25    5.57    0.81
   0   2 -25    6.45    0.94
   0   2  25    8.49    1.06
   0  -2 -25    6.62    0.87
   0   2  25    6.48    0.83
   0  -2  25    8.55    1.06
   0   2 -25    6.97    0.86
   0  -2  25    7.26    0.96
   0  -2 -26    3.45    0.71
   0  -2  26    4.07    0.81
   0  -2 -26    3.75    0.66
   0  -2  26    3.78    0.72
   0   2  26    3.39    0.74
   0   2 -26    4.56    0.82
   0   2 -26    4.63    0.71
   0  -2 -26    2.49    0.70
   0  -2  26    4.56    0.79
   0  -2 -27   26.87    1.65
   0   2  27   30.40    1.83
   0  -2  27   28.38    1.69
   0   2 -27   28.67    1.78
   0  -2  27   30.60    1.83
   0   2 -27   25.92    1.62
   0  -2 -27   27.41    1.75
   0   2  27   25.95    1.66
   0  -2 -27   27.52    1.70
   0   2 -27   24.19    1.65
   0  -2  27   28.57    1.83
   0  -2 -28    1.24    0.48
   0   2 -28    0.40    0.51
   0   2  28    0.74    0.46
   0  -2  28    1.55    0.51
   0   2  28    0.86    0.60
   0   2 -28   -0.91    0.76
   0  -2 -28    0.62    0.56
   0   2 -28    0.26    0.34
   0   2  28    0.47    0.37
   0   2 -28    0.57    0.60
   0  -2  28    0.55    0.47
   0  -2 -28    1.43    0.53
   0  -2 -29    0.66    0.43
   0   2  29    1.03    0.46
   0   2 -29    0.11    0.43
   0  -2 -29    1.30    0.54
   0   2 -29    2.04    0.66
   0   2  29    0.94    0.53
   0  -2 -29    2.09    0.65
   0  -2  29    0.75    0.41
   0   2 -29    0.61    0.32
   0   2 -29    0.80    0.63
   0   2  30   14.86    1.06
   0   2 -30   13.45    1.05
   0   2 -30   14.04    1.10
   0  -2 -30   14.55    1.08
   0  -2 -30   16.90    1.17
   0  -2  30   14.37    1.01
   0   2 -30   15.27    1.11
   0   2  30   16.93    1.21
   0  -2  31   -0.16    0.22
   0   2  31   -0.13    0.33
   0  -2 -31   -0.08    0.42
   0   2  32    9.37    0.66
   0   3   0    0.93    0.52
   0   3   0    0.28    0.54
   0  -3   0    0.43    0.63
   0  -3   0   -0.25    0.63
   0   3  -1   17.68    0.89
   0   3  -1   19.82    1.49
   0   3   1   20.48    1.35
   0   3  -1   21.76    1.69
   0   3   1   18.61    0.99
   0  -3   1   20.73    1.81
   0  -3  -1   19.17    1.69
   0   3  -2   17.40    1.52
   0   3  -2   18.10    1.54
   0   3  -2   16.72    1.00
   0   3  -2   15.29    1.08
   0   3   2   17.09    1.15
   0  -3   2   17.34    1.72
   0  -3  -2   18.50    1.71
   0   3  -3  545.30   18.70
   0  -3  -3  565.34   18.40
   0  -3  -3  599.45   19.93
   0   3   3  554.41   18.57
   0   3  -3  582.17   19.48
   0   3   3  575.69   19.50
   0  -3  -3  586.62   19.49
   0  -3   3  595.94   20.05
   0  -3   3  575.86   19.48
   0  -3  -3  598.33   19.88
   0  -3   3  558.52   19.10
   0  -3  -4   12.59    1.47
   0  -3  -4   11.64    0.89
   0   3  -4   12.22    1.31
   0   3  -4   10.29    0.67
   0   3   4   12.88    1.33
   0   3  -4   12.29    1.08
   0  -3  -4   11.62    1.49
   0  -3   4   10.94    1.16
   0  -3  -4   12.22    1.35
   0  -3   4   11.43    1.28
   0  -3   4   12.05    1.59
   0  -3  -5   77.41    4.10
   0   3  -5   73.57    3.91
   0   3   5   66.34    3.58
   0  -3  -5   68.48    3.12
   0   3  -5   66.33    3.38
   0   3  -5   73.76    3.66
   0  -3   5   76.27    3.56
   0  -3  -5   78.54    4.20
   0  -3   5   70.94    3.67
   0  -3  -5   69.95    3.65
   0   3   6    4.20    0.85
   0   3  -6    3.73    0.80
   0   3  -6    5.98    0.91
   0   3  -6    3.99    0.98
   0  -3  -6    3.32    0.61
   0  -3  -6    3.93    0.97
   0  -3   6    4.36    0.82
   0  -3  -6    3.69    0.84
   0  -3   6    4.49    0.91
   0  -3  -6    5.18    1.15
   0  -3  -7    0.25    0.34
   0   3  -7    0.85    0.71
   0  -3  -7    0.12    0.62
   0   3  -7    0.50    0.48
   0   3   7    0.22    0.48
   0   3  -7    0.57    0.52
   0  -3  -7    0.23    0.56
   0  -3   7    0.07    0.44
   0  -3   7    0.82    0.61
   0  -3  -7    0.37    0.71
   0   3  -8    6.50    1.15
   0   3  -8   10.76    1.52
   0   3   8    8.10    1.06
   0  -3  -8    7.15    0.97
   0  -3  -8    5.96    1.26
   0   3  -8    7.77    1.01
   0   3   8    6.19    1.29
   0  -3  -8    7.11    1.10
   0  -3   8    6.35    0.98
   0  -3   8    6.90    1.07
   0   3   9  153.28    6.40
   0  -3  -9  168.02    7.66
   0   3  -9  154.81    7.35
   0   3  -9  152.64    6.30
   0   3  -9  146.61    6.91
   0   3   9  144.11    7.39
   0  -3  -9  149.53    6.55
   0  -3  -9  149.73    6.46
   0  -3   9  148.04    6.38
   0  -3   9  150.95    6.48
   0  -3 -10    8.69    1.27
   0   3  10   10.06    1.68
   0  -3 -10   12.39    1.86
   0   3 -10    7.65    0.98
   0   3 -10    8.68    1.40
   0   3  10    7.94    1.05
   0   3 -10    9.00    1.60
   0  -3  10   10.25    1.29
   0  -3  10   10.27    1.91
   0   3 -11    0.41    0.58
   0   3 -11    0.15    0.72
   0  -3 -11    0.22    0.48
   0   3  11    0.33    0.39
   0  -3 -11   -0.34    0.99
   0   3  11    0.16    0.71
   0  -3  11    0.38    0.51
   0  -3  11    0.56    0.98
   0  -3 -12   45.38    3.23
   0   3 -12   43.66    3.49
   0  -3  12   50.87    4.15
   0   3  12   40.18    3.64
   0   3 -12   48.79    3.74
   0  -3  12   42.08    2.98
   0  -3  12   44.43    4.01
   0  -3 -13   36.81    3.09
   0  -3  13   34.57    3.49
   0   3  13   44.59    3.82
   0   3 -13   43.04    3.61
   0   3 -13   40.53    3.45
   0  -3  13   33.33    3.72
   0  -3  14  102.61    4.28
   0   3  14  104.69    4.25
   0  -3  14  106.09    4.35
   0   3  14  104.16    4.17
   0   3 -14  103.35    4.15
   0   3 -14  107.62    6.41
   0  -3  14  110.06    6.86
   0  -3 -14  106.60    6.03
   0   3  14  111.89    6.83
   0   3 -14  115.84    6.64
   0   3  15   13.41    1.10
   0  -3  15   16.61    1.27
   0   3 -15   17.04    1.19
   0   3  15   14.13    1.16
   0  -3  15   13.26    1.17
   0   3 -15   15.57    1.14
   0   3  15   17.82    1.21
   0   3  15   14.69    1.14
   0  -3  15   16.40    1.20
   0   3 -15   16.75    1.15
   0  -3  15   15.05    1.18
   0   3 -15   15.94    2.37
   0  -3 -15   12.42    1.92
   0   3  15   14.39    2.56
   0  -3  15   15.90    2.55
   0   3 -15   13.84    2.34
   0  -3  16   14.81    1.25
   0   3  16   15.62    1.19
   0   3  16   16.36    1.11
   0   3 -16   15.56    1.18
   0   3 -16   16.47    1.18
   0   3  16   15.36    1.18
   0  -3  16   15.72    1.30
   0   3  16   15.77    1.23
   0   3  16   16.62    1.21
   0   3 -16   17.05    1.21
   0  -3  16   16.77    1.26
   0  -3  16   15.19    1.21
   0   3  16   15.57    2.57
   0   3 -16   14.02    2.38
   0  -3  16   12.28    2.31
   0  -3 -16   14.55    2.21
   0   3 -16   15.42    2.44
   0   3  17   29.37    1.74
   0  -3  17   31.10    1.91
   0   3 -17   29.40    1.77
   0   3  17   26.60    1.58
   0   3 -17   29.52    1.70
   0   3  17   33.60    1.81
   0   3  17   29.06    1.79
   0   3  17   26.85    1.72
   0   3 -17   30.77    1.75
   0  -3  17   29.84    1.82
   0  -3  17   28.06    1.75
   0  -3  17   28.41    1.77
   0  -3 -17   40.39    4.29
   0   3 -17   31.24    3.48
   0   3  17   36.36    3.96
   0  -3 -17   32.33    3.34
   0   3 -17   33.20    3.67
   0  -3  17   31.26    3.61
   0   3 -18  118.03    7.56
   0   3 -18  125.14    8.05
   0   3  18  135.69    8.30
   0  -3 -18  146.21    9.10
   0  -3 -18  109.43    7.27
   0  -3  18  122.08    7.95
   0   3  18  123.52    5.16
   0   3 -18  122.08    5.05
   0   3 -18  126.69    4.94
   0   3  18  124.82    5.15
   0   3  18  128.88    5.02
   0  -3 -18  118.24    4.81
   0   3  18  122.84    5.04
   0  -3  18  119.67    5.10
   0   3 -18  127.46    5.00
   0  -3  18  119.83    5.01
   0   3  18  124.65    5.01
   0  -3  18  123.86    5.19
   0   3  19   -0.27    0.89
   0   3 -19   -0.27    1.03
   0  -3 -19    0.23    0.78
   0  -3  19    0.27    0.83
   0  -3 -19    1.60    1.31
   0   3  19    0.30    0.50
   0   3 -19   -0.26    0.50
   0   3  19    0.34    0.45
   0   3 -19    0.74    0.40
   0   3  19    0.29    0.50
   0   3  19    0.32    0.50
   0  -3 -19   -0.13    0.33
   0  -3  19   -0.17    0.45
   0   3 -19    0.68    0.45
   0  -3  19    0.46    0.42
   0   3  19    0.05    0.50
   0  -3  19    0.80    0.54
   0  -3 -20   77.34    6.02
   0   3 -20   75.87    6.34
   0  -3 -20   86.88    7.17
   0   3  20   78.26    3.75
   0  -3  20   77.53    3.60
   0   3 -20   79.65    3.63
   0   3 -20   75.69    3.46
   0   3  20   81.34    3.57
   0   3  20   82.68    3.75
   0  -3 -20   75.20    3.40
   0   3  20   78.56    3.66
   0  -3  20   74.36    3.64
   0   3 -20   76.92    3.51
   0  -3  20   77.97    3.58
   0   3  20   83.44    3.64
   0  -3  20   78.98    3.77
   0  -3 -21   29.99    3.79
   0   3 -21   31.17    4.25
   0  -3 -21   42.81    5.00
   0  -3 -21   35.27    4.89
   0   3  21   34.50    2.20
   0   3  21   33.39    2.10
   0   3 -21   32.02    2.03
   0  -3  21   33.61    2.05
   0   3  21   32.87    1.98
   0   3  21   34.85    2.15
   0  -3 -21   33.44    1.90
   0   3  21   34.27    2.10
   0   3 -21   33.87    2.09
   0  -3  21   31.23    2.04
   0  -3  21   33.54    2.02
   0   3 -21   32.52    1.95
   0  -3  21   33.56    2.18
   0   3  21   34.27    2.06
   0  -3 -22   28.25    4.16
   0  -3 -22   22.70    3.26
   0   3 -22   20.83    3.39
   0  -3 -22   20.60    3.89
   0   3  22   23.93    1.71
   0   3  22   23.10    1.79
   0  -3  22   23.09    1.68
   0   3 -22   22.59    1.64
   0   3  22   23.44    1.60
   0   3 -22   21.80    1.68
   0  -3 -22   23.11    1.53
   0   3 -22   22.11    1.54
   0  -3  22   23.96    1.65
   0  -3  22   23.23    1.71
   0  -3  22   24.68    1.82
   0   3  22   24.18    1.66
   0  -3 -22   22.06    1.55
   0   3  23   35.09    2.24
   0   3  23   33.44    2.09
   0   3 -23   35.81    2.12
   0  -3  23   30.99    2.03
   0   3  23   34.63    1.99
   0  -3  23   33.12    2.03
   0  -3 -23   32.87    1.92
   0   3 -23   34.48    2.14
   0  -3  23   33.17    2.04
   0   3  23   36.82    2.10
   0  -3  23   36.23    2.25
   0  -3 -23   36.04    2.05
   0  -3 -24   41.12    2.38
   0   3 -24   44.23    2.42
   0  -3  24   40.81    2.37
   0   3  24   44.32    2.28
   0  -3 -24   41.92    2.28
   0   3 -24   47.80    2.54
   0  -3  24   46.70    2.43
   0   3 -24   42.17    2.45
   0   3  24   41.84    2.39
   0   3  24   44.78    2.59
   0  -3  24   47.49    2.64
   0   3  24   45.86    2.41
   0  -3 -24   45.04    2.38
   0   3 -25   31.66    2.06
   0   3 -25   29.91    1.96
   0  -3  25   33.07    1.90
   0  -3 -25   29.82    1.78
   0  -3 -25   31.44    1.92
   0   3  25   33.50    2.15
   0   3 -25   28.90    1.87
   0  -3  25   30.27    1.90
   0   3  25   28.78    1.85
   0  -3  25   30.87    2.02
   0   3  25   30.06    1.83
   0  -3 -25   31.11    1.87
   0   3 -26  118.81    4.99
   0  -3 -26  113.81    4.75
   0   3 -26  124.07    5.00
   0  -3  26  118.08    4.81
   0  -3  26  116.95    4.87
   0  -3 -26  117.74    4.90
   0   3 -26  114.32    4.86
   0   3  26  131.33    5.26
   0  -3 -26  126.34    4.91
   0  -3  26  118.09    5.07
   0   3  27   53.26    2.60
   0   3 -27   57.64    2.69
   0   3 -27   59.90    2.77
   0  -3 -27   52.43    2.45
   0   3  27   57.01    2.81
   0  -3  27   54.94    2.54
   0   3 -27   51.61    2.50
   0  -3 -27   53.74    2.59
   0  -3 -27   50.90    2.51
   0   3 -27   49.59    2.49
   0  -3  27   54.32    2.70
   0   3  28   18.73    1.28
   0   3 -28   18.09    1.33
   0   3 -28   23.47    1.58
   0  -3 -28   17.92    1.32
   0  -3  28   16.40    1.17
   0   3  28   20.21    1.46
   0   3 -28   15.25    1.26
   0   3 -28   16.36    1.20
   0  -3 -28   19.20    1.31
   0   3 -28   17.43    1.28
   0  -3  28   16.24    1.29
   0   3  29    8.39    0.79
   0   3 -29    7.16    0.73
   0   3  29    8.80    0.93
   0  -3 -29    8.72    0.90
   0   3  29    8.95    0.86
   0   3 -29    8.35    0.88
   0   3 -29   10.57    1.08
   0  -3 -29    9.91    0.88
   0  -3  29    9.34    0.90
   0   3 -29   11.40    0.96
   0   3 -30   50.68    2.29
   0   3 -30   45.80    2.27
   0  -3 -30   47.91    2.23
   0   3  30   52.10    2.38
   0  -3 -30   50.75    2.30
   0   3  31   11.65    0.83
   0   4   0  630.02   22.66
   0   4   0  654.79   22.19
   0  -4   0  626.68   22.88
   0   4   0  586.18   21.97
   0  -4   0  652.62   22.66
   0   4   1    4.73    0.56
   0  -4  -1    3.89    1.05
   0   4   1    6.61    0.96
   0   4  -1    6.14    0.92
   0   4  -1    7.86    1.13
   0   4  -1    5.57    0.45
   0   4  -1    6.66    1.17
   0  -4  -1    6.45    1.27
   0  -4   1    6.63    1.33
   0  -4  -1    6.03    1.14
   0  -4  -1    6.12    1.20
   0   4  -2   30.66    1.46
   0   4  -2   30.36    1.90
   0   4  -2   36.63    2.46
   0   4   2   33.86    2.01
   0   4  -2   33.40    2.48
   0  -4  -2   37.69    2.81
   0  -4  -2   37.68    2.77
   0  -4   2   34.03    2.76
   0  -4  -2   29.98    2.38
   0  -4  -3   12.59    1.67
   0   4  -3   12.84    1.52
   0   4   3   10.01    1.45
   0   4  -3   11.39    0.95
   0   4  -3    9.62    0.98
   0   4   3   11.97    1.09
   0   4  -3   14.90    1.66
   0  -4  -3   12.19    1.55
   0  -4  -3   10.61    1.54
   0  -4   3   12.08    1.74
   0  -4   3   12.23    1.54
   0   4  -4    2.90    0.86
   0   4  -4    2.16    0.76
   0  -4  -4    0.77    0.82
   0   4  -4    1.94    0.49
   0   4  -4    2.10    0.43
   0   4   4    1.71    0.76
   0  -4   4    2.70    0.78
   0  -4  -4    1.75    0.90
   0  -4   4    2.08    0.83
   0  -4   4    3.04    1.16
   0  -4  -4    2.01    0.87
   0  -4  -4    1.84    0.84
   0   4   5   96.15    4.78
   0  -4  -5   95.76    3.69
   0  -4  -5   99.68    5.23
   0  -4  -5   98.94    5.26
   0   4  -5   97.24    4.08
   0   4  -5  102.27    4.79
   0  -4   5   95.89    4.73
   0  -4   5  100.83    4.51
   0  -4  -5  107.27    5.40
   0  -4  -5   97.95    4.78
   0   4  -6    3.91    0.78
   0  -4  -6    6.62    1.43
   0   4   6    4.32    1.01
   0   4  -6    3.70    0.92
   0  -4  -6    3.79    0.62
   0  -4  -6    5.00    1.11
   0  -4   6    3.58    1.00
   0  -4   6    3.52    0.84
   0  -4  -6    4.40    1.16
   0   4  -7   11.94    1.53
   0   4  -7   13.34    1.43
   0   4  -7   14.10    1.85
   0  -4  -7   14.27    1.29
   0  -4  -7   16.97    2.12
   0   4   7   13.92    1.65
   0  -4   7   13.54    1.63
   0  -4   7   14.32    1.52
   0  -4  -7   17.40    1.87
   0  -4  -7   13.74    1.97
   0   4  -8   16.81    1.78
   0   4   8   17.50    2.22
   0   4   8   16.36    1.78
   0  -4  -8   24.23    2.61
   0   4  -8   15.89    2.09
   0  -4  -8   17.85    1.52
   0   4  -8   17.95    1.79
   0  -4  -8   17.83    1.92
   0  -4  -8   16.78    2.22
   0  -4   8   16.00    1.80
   0  -4   8   15.01    1.55
   0  -4  -9  209.12    8.57
   0   4  -9  215.54    8.94
   0  -4  -9  252.05   10.59
   0   4  -9  210.17    9.07
   0   4  -9  208.39    9.77
   0   4   9  210.49    8.98
   0   4   9  203.89    9.88
   0  -4   9  209.98    8.64
   0  -4   9  211.14    9.04
   0  -4  -9  222.17   10.26
   0  -4  -9  204.72    9.04
   0  -4 -10   49.24    3.98
   0   4  10   37.73    3.50
   0   4 -10   38.25    3.35
   0   4  10   38.50    2.76
   0   4 -10   40.28    3.03
   0  -4 -10   33.36    2.52
   0   4 -10   37.44    2.67
   0  -4 -10   34.80    2.76
   0  -4 -10   38.65    3.62
   0  -4  10   38.67    2.83
   0  -4  10   31.89    2.45
   0   4 -11  274.88   12.30
   0  -4 -11  270.33   11.12
   0   4  11  273.37   11.04
   0   4 -11  275.33   11.68
   0   4  11  272.72   12.72
   0  -4 -11  275.29   12.80
   0  -4  11  266.17   10.86
   0   4 -12    4.62    1.22
   0  -4 -12    4.02    0.97
   0   4 -12    5.82    1.48
   0  -4 -12    6.73    1.67
   0   4  12    5.35    0.97
   0   4  12    5.15    1.49
   0  -4  12    3.69    0.88
   0  -4 -12    4.29    1.54
   0  -4 -13   12.23    2.39
   0  -4  13   14.30    1.15
   0   4 -13   12.50    1.02
   0   4 -13   13.09    1.00
   0   4  13   12.69    1.02
   0  -4  13   15.08    1.16
   0   4  13   12.90    1.01
   0   4 -13   12.61    0.98
   0  -4  13   12.96    1.08
   0   4  13   16.41    2.59
   0  -4 -13   15.91    1.93
   0   4 -13   12.87    2.24
   0   4 -13   15.66    2.17
   0  -4 -14    1.86    1.26
   0   4  14    2.03    0.54
   0  -4  14    2.06    0.58
   0   4 -14    2.24    0.48
   0   4 -14    2.50    0.53
   0   4  14    1.51    0.50
   0  -4  14    1.80    0.52
   0   4  14    2.56    0.53
   0   4  14    2.00    0.53
   0  -4  14    1.82    0.53
   0  -4  14    1.73    0.52
   0   4 -14    2.08    0.48
   0   4 -14    2.56    0.48
   0   4 -14    1.69    0.94
   0  -4 -14    1.51    0.86
   0  -4 -14    3.05    1.34
   0   4 -14    1.29    1.14
   0  -4  14    1.98    1.21
   0   4  14    2.14    1.23
   0  -4 -15  329.99   15.31
   0   4  15  291.52   10.65
   0  -4  15  299.09   10.86
   0   4 -15  299.25   10.55
   0   4  15  300.17   10.59
   0   4 -15  306.89   10.68
   0   4  15  299.98   10.69
   0  -4  15  297.53   10.89
   0   4  15  300.85   10.68
   0  -4  15  289.87   10.74
   0   4 -15  302.61   10.66
   0  -4  15  292.83   10.78
   0   4 -15  295.85   10.53
   0   4 -15  289.69   13.98
   0   4 -15  305.24   13.67
   0  -4 -15  331.20   15.14
   0   4  15  325.21   14.68
   0  -4 -15  287.86   12.84
   0  -4  15  294.20   14.39
   0  -4 -16   12.40    2.66
   0   4  16   11.13    1.04
   0  -4  16   10.27    1.06
   0   4 -16    9.15    0.86
   0   4  16   10.44    0.95
   0   4 -16    8.68    0.93
   0   4 -16   11.14    1.01
   0   4  16    9.45    0.98
   0  -4  16   10.35    1.07
   0   4  16    9.15    0.96
   0   4 -16    9.31    0.92
   0  -4  16   10.29    1.03
   0  -4  16    9.76    0.99
   0   4 -16    8.97    0.84
   0   4 -16    9.35    2.01
   0   4  16   11.32    2.34
   0   4 -16   10.38    2.12
   0  -4 -16   11.42    1.87
   0  -4  16   11.29    2.40
   0  -4  17  247.55   12.96
   0   4 -17  246.27   12.55
   0  -4 -17  234.56   11.53
   0   4  17  267.98   13.36
   0   4 -17  238.26   12.25
   0  -4 -17  260.68   13.96
   0   4  17  250.20    9.26
   0   4 -17  248.97    9.14
   0   4  17  240.57    8.95
   0   4 -17  242.77    8.91
   0   4  17  248.37    9.11
   0   4 -17  257.48    9.11
   0  -4  17  251.44    9.36
   0   4  17  235.46    9.07
   0   4 -17  257.59    9.13
   0  -4  17  239.23    9.18
   0  -4  17  248.76    9.21
   0  -4  17  255.98    9.36
   0   4  17  244.94    9.08
   0   4  18   23.42    3.45
   0   4 -18   19.29    3.00
   0  -4 -18   20.34    2.69
   0   4 -18   23.17    3.17
   0  -4  18   20.64    3.18
   0  -4 -18   26.45    4.02
   0   4  18   20.80    1.60
   0   4 -18   18.48    1.45
   0   4 -18   18.46    1.30
   0   4  18   20.32    1.40
   0   4 -18   21.45    1.48
   0   4  18   24.72    1.61
   0  -4  18   24.14    1.74
   0   4 -18   18.76    1.47
   0   4  18   20.87    1.53
   0  -4  18   20.64    1.56
   0   4 -18   21.53    1.50
   0  -4  18   21.47    1.51
   0  -4  18   24.22    1.65
   0  -4 -18   21.52    1.40
   0   4  18   21.26    1.53
   0  -4  18   24.09    1.70
   0  -4  19  111.79    8.13
   0   4 -19  108.87    7.80
   0   4  19  121.35    8.55
   0   4 -19  104.50    7.69
   0  -4 -19  137.13    9.43
   0  -4 -19  123.88    9.32
   0   4  19  122.42    5.20
   0   4 -19  121.50    5.07
   0   4  19  121.96    4.85
   0  -4  19  118.68    5.23
   0   4 -19  116.43    4.93
   0   4  19  125.63    5.07
   0  -4 -19  121.50    4.78
   0   4 -19  121.15    5.06
   0   4  19  125.33    5.10
   0  -4  19  125.53    5.15
   0  -4  19  113.11    4.93
   0  -4  19  119.83    5.11
   0   4 -19  122.60    5.02
   0   4  19  125.93    5.09
   0  -4  19  125.08    5.25
   0  -4 -19  118.24    4.85
   0   4  20   24.03    3.58
   0  -4 -20   23.49    3.84
   0   4 -20   21.14    3.44
   0  -4 -20   28.40    4.40
   0   4  20   21.69    1.71
   0   4 -20   22.90    1.68
   0   4  20   24.45    1.66
   0  -4  20   24.91    1.84
   0   4 -20   22.62    1.58
   0  -4 -20   23.32    1.47
   0   4 -20   22.52    1.69
   0   4  20   22.23    1.67
   0  -4  20   24.56    1.74
   0  -4  20   21.00    1.57
   0   4 -20   24.60    1.66
   0  -4 -20   21.70    1.52
   0  -4  20   25.70    1.84
   0   4  20   24.73    1.70
   0   4 -21   96.74    7.55
   0  -4 -21  106.57    8.76
   0  -4 -21   98.11    8.74
   0   4  21  113.68    4.95
   0  -4 -21  109.19    4.67
   0   4 -21  119.32    4.87
   0  -4  21  110.93    4.98
   0   4  21  113.71    4.75
   0  -4 -21  103.58    4.46
   0   4  21  111.48    4.83
   0   4 -21  113.36    4.82
   0  -4  21  120.10    4.92
   0   4 -21  113.87    4.73
   0  -4  21  109.35    4.69
   0   4  21  113.32    4.77
   0  -4 -21  108.20    4.60
   0  -4  21  110.61    4.95
   0   4  22    0.07    0.60
   0   4  22    0.45    0.57
   0   4 -22    0.82    0.59
   0  -4 -22   -0.05    0.49
   0   4  22    0.79    0.55
   0  -4  22    0.21    0.53
   0   4  22    0.30    0.56
   0  -4 -22    0.49    0.40
   0  -4  22    0.11    0.42
   0  -4  22    0.31    0.48
   0   4 -22    0.65    0.51
   0   4  22    0.39    0.55
   0  -4  22    0.07    0.54
   0  -4 -22    0.35    0.44
   0   4  23    2.80    0.71
   0   4  23    3.10    0.80
   0   4 -23    1.98    0.66
   0  -4 -23    2.22    0.62
   0  -4  23    2.81    0.75
   0   4  23    2.33    0.63
   0  -4 -23    2.06    0.52
   0  -4  23    1.83    0.58
   0   4  23    2.27    0.71
   0   4 -23   -0.05    1.04
   0  -4  23    2.17    0.67
   0  -4  23    2.55    0.60
   0  -4 -23    2.83    0.62
   0  -4  23    2.72    0.76
   0   4  23    2.06    0.67
   0   4  24   16.02    1.46
   0   4  24   14.98    1.35
   0  -4 -24   15.60    1.30
   0   4 -24   16.65    1.38
   0   4  24   19.44    1.58
   0  -4  24   18.56    1.53
   0   4  24   16.12    1.28
   0  -4  24   15.41    1.25
   0   4 -24   14.69    1.48
   0   4  24   16.91    1.42
   0  -4  24   16.25    1.29
   0  -4  24   15.93    1.44
   0  -4 -24   16.25    1.29
   0   4  24   18.16    1.39
   0   4 -25    3.94    0.61
   0   4  25    4.19    0.81
   0  -4 -25    3.98    0.74
   0   4 -25    4.62    0.79
   0  -4  25    4.23    0.82
   0   4  25    4.49    0.81
   0   4 -25    6.03    1.14
   0   4  25    4.50    0.87
   0   4  25    3.41    0.67
   0  -4 -25    4.29    0.71
   0   4  25    4.95    0.78
   0  -4  25    5.13    0.86
   0   4  26    9.89    0.99
   0  -4 -26    9.54    1.03
   0   4 -26   11.87    1.07
   0   4  26    9.21    1.09
   0  -4  26   10.97    1.13
   0   4  26   11.06    1.10
   0   4 -26   14.44    1.38
   0  -4 -26   10.11    2.05
   0   4  26   10.76    1.01
   0  -4 -26   10.30    0.98
   0  -4  26   10.86    1.13
   0   4  27    6.18    0.82
   0   4 -27    5.59    0.75
   0   4  27    4.94    0.81
   0  -4 -27    5.43    0.79
   0  -4  27    6.07    0.82
   0   4 -27    9.08    1.21
   0   4  27    4.96    0.76
   0  -4  27    6.71    0.86
   0   4 -27    5.60    0.79
   0  -4 -27    5.72    0.73
   0   4  28    4.53    0.67
   0  -4 -28    4.34    0.69
   0   4  28    4.82    0.72
   0   4 -28    3.92    0.62
   0  -4  28    3.93    0.65
   0   4 -28    6.46    1.00
   0   4 -28    3.54    0.74
   0  -4  28    3.91    0.64
   0  -4 -28    5.07    0.66
   0   4  29   13.15    0.99
   0  -4 -29   15.31    1.08
   0   4  29   14.90    1.10
   0   4 -29   13.74    0.99
   0  -4  29   11.96    1.02
   0   4 -29   11.89    1.03
   0   4 -29   12.27    1.10
   0  -4 -29   64.07    2.46
   0  -4  29   13.53    1.05
   0   4  30    0.61    0.36
   0   4 -30    0.50    0.30
   0  -4 -30   24.98    1.26
   0  -4 -30   26.87    1.25
   0   4  30    0.73    0.29
   0   5   0    0.19    0.56
   0   5   0    0.51    0.83
   0   5   0    0.09    0.57
   0  -5   0    0.15    0.88
   0  -5   0    0.26    0.72
   0  -5   0    0.60    0.92
   0   5  -1  316.73   13.48
   0   5   1  336.24   13.96
   0  -5   1  399.99   15.18
   0   5  -1  386.50   14.65
   0   5  -1  372.30   14.14
   0  -5  -1  389.83   15.07
   0   5   1  362.40   13.77
   0  -5   1  398.65   15.18
   0  -5  -1  382.24   14.69
   0   5   2   17.32    1.62
   0   5  -2   17.41    1.62
   0   5   2   17.43    1.91
   0   5  -2   20.81    2.01
   0  -5   2   19.60    2.40
   0  -5  -2   11.74    1.89
   0   5  -2   13.73    0.79
   0   5  -2   18.65    2.10
   0  -5  -2   16.87    2.17
   0  -5  -2   19.86    2.18
   0  -5   2   16.04    2.21
   0  -5  -2   21.61    2.38
   0   5   3    8.96    1.55
   0   5  -3    8.99    0.77
   0   5  -3   11.55    1.58
   0   5  -3   10.34    1.61
   0   5   3    9.56    1.13
   0   5   3    8.59    1.48
   0   5  -3    9.88    1.12
   0  -5  -3    7.69    1.48
   0  -5   3   12.57    1.57
   0  -5   3   10.20    1.78
   0  -5  -3   11.38    1.80
   0  -5   3   11.34    1.68
   0  -5   3    8.69    1.72
   0  -5  -3    9.28    1.67
   0   5   4  326.89   11.22
   0   5  -4  315.11    9.18
   0   5  -4  349.77   11.24
   0   5   4  347.97   11.39
   0  -5  -4  339.26   11.83
   0  -5   4  373.01   12.39
   0   5  -4  356.66   11.36
   0   5  -4  318.74    9.07
   0  -5   4  345.30   10.65
   0  -5  -4  364.65   11.53
   0  -5   4  352.87   12.27
   0  -5  -4  374.11   12.16
   0  -5   4  356.40   11.37
   0   5  -5    0.13    0.67
   0   5  -5    0.30    0.34
   0   5   5    1.33    0.85
   0   5  -5    0.55    0.70
   0   5   5    0.14    0.77
   0  -5  -5    0.67    0.81
   0  -5  -5   -0.33    0.77
   0  -5   5    0.85    0.66
   0  -5   5    0.18    0.98
   0  -5   5   -0.13    0.68
   0  -5  -5    0.17    0.71
   0   5   6  136.36    6.29
   0   5  -6  127.10    5.01
   0   5   6  126.07    6.43
   0   5  -6  131.11    6.32
   0  -5  -6  133.24    6.78
   0   5  -6  146.37    6.35
   0  -5   6  135.63    5.73
   0  -5  -6  130.53    6.23
   0  -5   6  140.76    6.36
   0  -5  -6  137.63    6.93
   0  -5  -7  145.40    7.60
   0   5   7  132.05    6.73
   0   5  -7  135.80    6.72
   0   5  -7  130.57    5.81
   0  -5   7  135.97    6.76
   0  -5  -7  151.27    7.72
   0  -5   7  130.31    6.09
   0  -5  -7  141.46    6.86
   0  -5  -8    3.26    1.37
   0   5  -8    4.69    1.13
   0   5  -8    4.76    0.94
   0   5   8    4.03    1.10
   0  -5  -8    4.66    1.44
   0  -5  -8    2.59    1.16
   0  -5  -8    3.83    1.14
   0  -5   8    4.05    1.23
   0  -5   8    4.45    0.95
   0  -5  -9   23.02    3.01
   0   5  -9   25.54    2.26
   0   5  -9   26.21    2.82
   0   5  -9   20.71    2.31
   0   5   9   21.73    2.40
   0  -5   9   21.32    2.42
   0  -5   9   22.75    2.03
   0  -5  -9   22.34    2.45
   0  -5  -9   28.53    3.22
   0   5 -10   27.18    2.43
   0   5 -10   23.43    2.84
   0   5  10   22.80    2.93
   0   5 -10   23.37    2.43
   0  -5 -10   28.12    3.35
   0   5  10   23.90    2.45
   0  -5 -10   22.33    2.48
   0  -5 -10   27.10    3.34
   0  -5  10   27.19    2.67
   0  -5 -11  112.41    7.10
   0  -5  11   91.66    4.01
   0  -5  11   93.14    4.05
   0   5  11   95.33    3.88
   0   5  11   98.53    3.89
   0   5 -11   95.22    3.85
   0   5  11   96.37    3.91
   0   5 -11   98.83    3.87
   0   5 -11   92.20    3.82
   0   5  11   93.49    5.46
   0  -5 -11  121.40    7.34
   0   5 -11  106.60    6.52
   0   5 -11  103.33    5.59
   0   5  11  101.25    6.67
   0  -5 -12   31.34    3.76
   0  -5  12   31.23    1.86
   0   5  12   31.73    1.74
   0  -5  12   31.52    1.89
   0   5  12   32.58    1.73
   0   5 -12   29.99    1.67
   0   5 -12   31.39    1.69
   0   5 -12   31.17    1.71
   0   5  12   30.45    1.67
   0   5  12   32.28    1.73
   0   5 -12   32.93    1.71
   0  -5  12   29.39    1.78
   0   5  12   30.26    2.78
   0  -5 -12   32.77    3.88
   0   5 -12   30.16    3.47
   0   5  12   33.50    3.81
   0   5 -12   30.46    2.95
   0  -5 -13    6.99    2.00
   0   5  13    7.11    0.83
   0  -5  13    7.06    0.89
   0   5  13    7.40    0.81
   0   5 -13    7.08    0.78
   0  -5 -13    7.44    0.72
   0   5 -13    7.24    0.76
   0   5 -13    7.92    0.84
   0   5  13    9.30    0.85
   0   5  13    7.94    0.84
   0   5 -13    7.12    0.77
   0  -5  13    7.84    0.88
   0  -5 -13    7.86    2.06
   0   5  13   10.25    2.28
   0   5 -13    8.80    1.99
   0   5 -13    6.14    1.45
   0  -5 -14   12.87    2.73
   0  -5  14   12.87    1.18
   0   5 -14   12.37    1.06
   0   5  14   12.75    1.06
   0   5 -14   12.57    1.04
   0  -5 -14   11.63    0.97
   0   5  14   11.89    1.00
   0   5 -14   14.28    1.12
   0   5  14   13.70    1.14
   0  -5  14   14.81    1.26
   0   5  14   12.26    1.05
   0  -5  14   12.42    1.13
   0   5 -14   13.02    1.08
   0   5 -14   12.84    1.06
   0  -5  14   11.64    1.11
   0   5  14   13.93    2.62
   0   5 -14   13.51    2.47
   0   5 -14   13.08    2.15
   0  -5 -14   17.70    3.02
   0  -5  15   59.98    5.55
   0   5 -15   52.56    5.03
   0   5  15   68.37    5.91
   0   5 -15   49.04    4.36
   0  -5 -15   73.57    6.30
   0  -5 -15   64.55    5.94
   0   5  15   52.78    2.76
   0  -5 -15   52.24    2.51
   0   5  15   56.67    2.65
   0   5 -15   56.38    2.60
   0   5 -15   54.74    2.64
   0   5  15   52.07    2.52
   0   5 -15   54.78    2.67
   0  -5  15   55.44    2.86
   0   5  15   56.58    2.72
   0   5  15   54.56    2.67
   0  -5  15   54.04    2.77
   0  -5  15   54.64    2.78
   0   5 -15   57.88    2.68
   0   5 -15   53.99    2.58
   0  -5  15   50.12    2.76
   0  -5 -15   53.92    2.48
   0  -5 -16  118.26    8.35
   0   5 -16   86.84    6.75
   0   5  16  111.53    7.79
   0  -5  16   96.12    7.41
   0   5 -16   89.21    6.31
   0  -5 -16  101.81    7.91
   0   5  16   97.50    4.23
   0   5  16   90.64    3.97
   0  -5 -16   94.34    3.93
   0   5 -16   96.58    3.98
   0   5 -16   93.30    4.04
   0  -5  16   93.14    4.26
   0   5  16  100.73    4.15
   0   5 -16   94.88    4.06
   0   5  16   90.08    3.85
   0   5  16   95.31    4.07
   0   5 -16   90.51    3.97
   0   5 -16   92.66    4.02
   0   5 -16   96.22    3.97
   0  -5  16   92.68    4.15
   0  -5  16   90.64    4.13
   0  -5 -16   95.38    3.86
   0   5  16   94.31    4.07
   0  -5  16   90.93    4.24
   0   5 -17   63.88    5.25
   0   5 -17   68.22    5.86
   0   5  17   69.31    6.22
   0  -5 -17   75.43    6.82
   0  -5  17   70.21    6.23
   0  -5 -17   75.52    6.83
   0   5  17   62.99    3.19
   0   5  17   61.95    2.98
   0  -5 -17   58.80    2.89
   0   5 -17   63.29    2.95
   0   5  17   61.19    2.83
   0  -5  17   62.07    3.23
   0   5  17   67.27    3.13
   0   5 -17   67.01    3.08
   0   5  17   62.26    3.05
   0   5 -17   64.01    3.02
   0  -5  17   64.83    3.16
   0  -5  17   60.12    3.12
   0   5 -17   65.94    3.06
   0   5 -17   61.51    2.90
   0  -5  17   65.17    3.26
   0  -5 -17   61.94    2.86
   0   5  17   68.12    3.13
   0   5 -18   12.63    2.54
   0   5 -18    8.74    2.14
   0  -5 -18    8.30    2.50
   0   5  18    9.28    2.40
   0  -5  18    9.79    2.32
   0  -5 -18    9.92    2.75
   0   5  18    7.35    1.05
   0   5  18    7.79    0.91
   0   5 -18    7.95    0.87
   0  -5 -18    7.66    0.88
   0   5 -18    8.10    0.97
   0  -5  18    6.11    0.96
   0   5  18    8.49    1.04
   0   5 -18    7.05    0.91
   0   5  18    7.26    0.96
   0   5 -18    8.10    0.96
   0  -5  18    6.18    0.93
   0  -5  18    7.92    0.99
   0   5 -18    7.87    0.85
   0  -5  18    7.36    0.91
   0   5  18    8.46    1.05
   0  -5  18    7.04    1.00
   0  -5 -18    8.16    0.84
   0   5  19   34.59    4.52
   0   5 -19   34.92    4.07
   0   5 -19   29.94    3.99
   0  -5 -19   40.29    5.17
   0   5  19   31.76    2.12
   0  -5 -19   34.27    1.97
   0   5 -19   33.52    1.89
   0   5  19   32.86    1.93
   0   5  19   35.08    2.09
   0   5 -19   32.70    1.99
   0  -5  19   34.16    2.22
   0   5 -19   30.67    1.99
   0   5  19   34.92    2.10
   0   5 -19   33.12    2.02
   0  -5  19   33.73    2.09
   0  -5  19   31.84    1.95
   0  -5  19   29.76    2.03
   0  -5 -19   33.43    1.89
   0  -5  19   34.38    2.22
   0   5  19   32.92    2.06
   0   5 -20    0.30    0.94
   0   5 -20   -0.27    1.44
   0   5  20    0.33    0.64
   0   5 -20    0.14    0.38
   0  -5 -20   -0.05    0.44
   0  -5  20   -0.14    0.57
   0   5  20   -0.34    0.58
   0   5  20    0.24    0.44
   0   5  20    0.35    0.58
   0   5 -20   -0.28    0.64
   0   5 -20    0.23    0.49
   0  -5  20    0.11    0.43
   0  -5  20   -0.31    0.57
   0   5  20    0.34    0.61
   0  -5 -20    0.38    0.42
   0  -5  20   -0.42    0.58
   0   5  21    4.31    0.86
   0   5 -21    4.36    0.81
   0  -5 -21    3.31    0.69
   0   5  21    4.70    0.82
   0  -5  21    4.35    0.85
   0   5 -21    0.25    0.94
   0   5 -21    4.96    0.90
   0   5  21    4.81    0.86
   0   5  21    3.53    0.64
   0  -5  21    3.93    0.77
   0   5 -21    4.81    0.80
   0  -5  21    4.15    0.71
   0   5  21    5.43    0.92
   0  -5  21    4.68    0.91
   0  -5 -21    3.88    0.68
   0   5  22   31.77    2.18
   0  -5 -22   35.89    2.09
   0   5 -22   38.35    2.22
   0   5  22   35.84    2.12
   0  -5  22   35.57    2.29
   0   5  22   34.70    2.16
   0   5 -22   32.63    2.10
   0   5 -22   38.08    2.24
   0  -5  22   33.88    2.15
   0  -5  22   32.37    1.98
   0  -5  22   39.74    2.35
   0  -5 -22   35.68    2.02
   0   5  22   38.49    2.21
   0   5  23    1.72    0.69
   0   5  23    1.70    0.65
   0   5 -23    2.06    0.68
   0  -5 -23    1.66    0.56
   0   5  23    1.52    0.62
   0  -5  23    1.07    0.63
   0   5  23    1.39    0.59
   0   5 -23    2.17    0.98
   0   5  23    1.67    0.68
   0   5 -23    2.49    0.81
   0  -5  23    1.51    0.56
   0  -5 -23    1.24    0.53
   0   5  23    1.46    0.61
   0  -5  23    1.87    0.69
   0   5  24    7.57    1.01
   0   5  24    7.09    0.94
   0  -5 -24    6.33    0.85
   0   5 -24    7.96    0.99
   0   5  24    6.08    0.91
   0   5  24    7.01    0.87
   0  -5  24    6.42    0.95
   0   5 -24    9.92    1.23
   0   5 -24    7.58    1.10
   0   5  24    6.90    0.95
   0  -5 -24    3.74    1.22
   0   5  24    5.72    0.86
   0  -5 -24    6.77    0.82
   0  -5  24    8.39    1.05
   0   5  25   51.95    2.67
   0   5  25   46.50    2.50
   0   5  25   51.91    2.62
   0  -5 -25   50.59    2.50
   0   5 -25   52.37    2.58
   0   5 -25   46.99    2.35
   0  -5  25   50.05    2.65
   0   5  25   50.16    2.42
   0   5 -25   49.20    2.55
   0   5  25   50.03    2.55
   0   5 -25   51.63    2.57
   0  -5 -25   48.88    2.40
   0   5  25   47.91    2.45
   0  -5  25   51.64    2.67
   0   5  26   61.25    2.88
   0  -5 -26   71.27    2.96
   0   5 -26   56.24    2.68
   0   5 -26   63.71    2.93
   0   5  26   67.83    3.02
   0  -5  26   56.71    2.93
   0  -5 -26   58.67    3.02
   0   5 -26   64.58    2.96
   0   5 -26   64.21    2.91
   0  -5 -26   60.87    2.99
   0  -5 -26   63.29    2.81
   0   5  26   60.03    2.82
   0  -5  26   59.73    2.98
   0   5  27   22.71    1.55
   0   5  27   20.94    1.40
   0  -5 -27   24.01    1.50
   0   5  27   23.89    1.54
   0   5 -27   23.11    1.51
   0  -5  27   21.91    1.53
   0  -5 -27   68.78    2.39
   0   5 -27   21.09    1.52
   0  -5 -27   76.50    2.47
   0  -5 -27   42.11    3.29
   0  -5  27   22.52    1.56
   0   5  28   47.97    2.43
   0  -5 -28   48.87    2.38
   0   5 -28   47.70    2.39
   0  -5 -28   79.70    2.82
   0  -5  28   46.91    2.42
   0   5 -28   48.08    2.42
   0  -5 -28   90.66    3.31
   0  -5 -28   77.47    2.76
   0  -5  28   47.25    2.43
   0   5  29   12.62    0.94
   0   5 -29   14.56    0.97
   0   5 -29   12.24    0.93
   0  -5  29   12.37    0.94
   0  -5  29   10.49    0.89
   0   6   0  342.20   13.61
   0  -6   0  354.37   14.98
   0   6   0  359.81   14.57
   0  -6   0  387.74   15.34
   0  -6   0  357.51   14.56
   0   6   1    0.45    0.53
   0   6  -1    0.22    0.58
   0   6   1    0.38    0.61
   0   6  -1    0.64    0.85
   0   6  -1   -0.13    0.62
   0  -6  -1    0.33    0.84
   0  -6  -1   -0.19    1.21
   0  -6   1    0.19    1.28
   0  -6   1   -0.20    1.19
   0  -6  -1   -0.57    1.18
   0   6   2    1.10    0.73
   0   6  -2    1.94    0.88
   0   6  -2    1.61    0.92
   0   6   2    2.16    0.73
   0   6  -2    1.18    0.65
   0  -6  -2    2.14    1.01
   0  -6   2    2.39    1.40
   0  -6   2    1.63    1.15
   0  -6  -2    0.94    0.97
   0  -6  -3   61.27    4.95
   0   6   3   67.24    4.69
   0   6  -3   73.28    4.83
   0   6  -3   69.53    4.52
   0   6   3   70.89    4.68
   0  -6  -3   75.56    5.21
   0   6  -3   62.02    3.65
   0  -6   3   80.91    5.52
   0  -6   3   68.57    4.35
   0  -6  -3   64.93    4.73
   0  -6   3   71.88    5.26
   0  -6   3   70.47    4.80
   0  -6  -3   72.51    5.14
   0   6  -4   82.23    5.19
   0   6  -4   85.61    5.08
   0   6   4   75.76    5.05
   0   6   4   69.08    4.80
   0  -6   4   84.85    5.75
   0  -6  -4   85.84    5.63
   0  -6  -4   84.38    5.27
   0  -6   4   83.26    5.20
   0  -6   4   77.35    4.62
   0  -6  -4   77.52    5.44
   0  -6   4   88.18    5.90
   0   6  -5  157.93    7.48
   0   6   5  134.76    7.17
   0  -6  -5  142.47    7.77
   0  -6   5  169.04    8.59
   0   6  -5  149.91    7.38
   0   6   5  145.04    7.39
   0  -6   5  149.16    6.78
   0  -6   5  150.13    7.50
   0  -6  -5  146.56    7.43
   0  -6  -5  159.88    8.12
   0   6  -6    9.20    1.71
   0   6   6    6.21    1.62
   0   6  -6   10.16    1.82
   0   6   6    9.28    1.73
   0  -6  -6    9.08    1.93
   0  -6   6   10.74    2.11
   0  -6   6    8.98    1.45
   0  -6   6    8.72    1.68
   0  -6  -6    7.81    1.70
   0  -6  -6   11.89    2.21
   0   6   7    0.35    0.68
   0   6  -7   -0.19    0.73
   0   6   7    0.20    0.96
   0   6  -7   -0.17    0.72
   0  -6   7    0.35    0.71
   0  -6   7    0.24    0.57
   0  -6  -7    1.06    0.93
   0  -6  -7    2.04    1.29
   0  -6  -7    0.44    0.91
   0  -6   7    0.24    0.87
   0   6   8   41.75    2.03
   0   6   8   42.85    4.06
   0   6   8   40.32    3.63
   0  -6  -8   40.70    4.10
   0   6  -8   48.78    3.86
   0   6   8   41.14    2.03
   0   6   8   39.55    2.01
   0   6  -8   40.81    2.00
   0  -6  -8   40.94    4.16
   0  -6   8   42.37    3.76
   0  -6  -8   45.39    3.88
   0  -6   8   44.02    4.37
   0  -6   9    0.54    1.14
   0  -6  -9   -0.25    1.12
   0  -6   9    1.62    0.98
   0  -6  -9    1.47    1.27
   0  -6  -9    1.46    1.01
   0   6  -9    0.92    0.37
   0  -6   9    1.33    0.50
   0   6   9    1.25    0.45
   0   6  -9    1.16    0.37
   0   6   9    1.63    0.50
   0   6   9    1.08    0.45
   0   6  -9    1.12    0.37
   0   6  -9    1.23    0.40
   0   6  -9    1.09    0.37
   0   6  -9   -0.11    0.71
   0   6  -9    1.72    0.87
   0   6   9    0.36    0.76
   0  -6  10   -0.18    0.87
   0  -6 -10    0.78    1.15
   0  -6  10    0.28    0.88
   0  -6 -10   -0.37    1.00
   0  -6 -10   -0.27    1.00
   0   6  10    0.04    0.39
   0   6 -10    0.07    0.29
   0  -6  10    0.40    0.44
   0   6 -10    0.04    0.32
   0   6 -10    0.51    0.34
   0   6  10    0.15    0.41
   0   6  10    0.08    0.37
   0   6 -10    0.15    0.33
   0   6  10    0.04    0.34
   0   6 -10    0.16    0.34
   0   6 -10    0.36    0.32
   0   6 -10   -0.84    0.85
   0   6 -10    0.17    0.61
   0   6  10   -0.18    0.67
   0  -6 -11   63.45    5.53
   0  -6  11   59.54    5.57
   0  -6  11   56.80    2.66
   0  -6  11   59.53    2.85
   0   6  11   55.54    2.63
   0   6 -11   57.90    2.58
   0   6 -11   57.68    2.57
   0   6  11   57.75    2.65
   0   6 -11   61.52    2.68
   0   6 -11   59.07    2.65
   0   6  11   57.09    2.68
   0   6  11   56.14    2.63
   0   6  11   59.59    2.67
   0   6 -11   55.27    2.61
   0  -6  11   58.41    2.84
   0   6 -11   58.96    2.62
   0  -6 -11   60.91    5.32
   0   6 -11   59.39    5.05
   0   6  11   52.08    4.24
   0   6 -11   50.89    3.80
   0  -6 -12   66.02    5.49
   0  -6  12   64.13    2.31
   0   6  12   63.82    2.11
   0  -6  12   63.28    2.09
   0   6 -12   60.82    1.90
   0   6 -12   68.71    2.12
   0   6 -12   61.74    1.96
   0   6  12   65.71    2.13
   0   6  12   63.12    2.12
   0   6  12   63.03    2.03
   0   6 -12   60.82    1.81
   0   6  12   62.39    2.06
   0  -6  12   62.20    2.29
   0   6 -12   63.15    2.01
   0   6 -12   63.76    2.07
   0  -6 -12   68.28    5.57
   0   6  12   72.08    5.57
   0   6 -12   58.25    3.74
   0   6 -12   64.10    5.01
   0   6  12   59.04    4.10
   0   6  13    8.14    2.30
   0  -6 -13    2.01    1.88
   0   6 -13    7.26    1.63
   0   6 -13    8.68    2.04
   0  -6 -13    9.52    2.29
   0  -6 -13    9.21    2.30
   0   6  13    9.09    1.00
   0   6 -13    7.33    0.86
   0   6  13   10.21    0.99
   0   6 -13    9.28    0.94
   0   6  13   10.83    1.02
   0   6  13    9.19    0.94
   0   6 -13    8.03    0.85
   0   6  13    8.47    0.90
   0   6 -13    9.25    0.93
   0  -6  13    8.69    1.02
   0   6 -13    8.92    0.92
   0  -6  13    9.07    0.93
   0   6  13    9.93    1.01
   0  -6  13    9.94    1.09
   0   6  14  165.52   10.00
   0   6 -14  164.09    9.70
   0  -6 -14  162.91   10.25
   0   6 -14  132.42    7.84
   0  -6 -14  173.13   10.57
   0   6  14  153.97    6.16
   0   6  14  154.01    6.21
   0   6  14  161.75    6.06
   0   6 -14  162.35    6.03
   0   6 -14  156.09    5.98
   0   6  14  154.07    5.94
   0   6 -14  156.60    6.05
   0   6  14  156.19    6.04
   0   6 -14  152.10    5.86
   0   6 -14  156.56    6.00
   0  -6  14  150.25    6.18
   0  -6  14  153.42    6.22
   0  -6  14  154.22    6.28
   0   6  14  156.29    6.06
   0   6 -15   13.04    2.71
   0  -6  15   13.29    2.86
   0   6 -15   14.01    2.29
   0   6  15   12.30    2.72
   0  -6 -15   13.97    2.97
   0  -6 -15   12.36    2.74
   0   6  15   16.41    1.39
   0   6  15   16.00    1.39
   0   6 -15   14.43    1.19
   0   6  15   15.65    1.26
   0   6 -15   14.34    1.18
   0   6  15   13.09    1.16
   0   6 -15   14.94    1.21
   0  -6  15   13.39    1.34
   0   6  15   14.56    1.25
   0   6 -15   14.86    1.18
   0  -6  15   13.17    1.28
   0  -6  15   15.45    1.34
   0   6 -15   13.13    1.15
   0  -6  15   14.91    1.36
   0   6  15   14.03    1.27
   0   6  16   21.94    3.60
   0  -6  16   20.99    3.57
   0   6 -16   13.37    2.37
   0   6 -16   19.03    3.13
   0  -6 -16   23.71    3.89
   0  -6 -16   21.07    3.61
   0   6  16   19.94    1.57
   0   6 -16   18.23    1.37
   0   6 -16   19.26    1.41
   0   6  16   17.90    1.39
   0   6  16   19.22    1.49
   0   6 -16   20.99    1.47
   0   6  16   17.37    1.36
   0  -6  16   17.94    1.56
   0   6 -16   17.18    1.34
   0   6  16   18.89    1.46
   0   6 -16   18.95    1.37
   0  -6  16   19.57    1.55
   0  -6  16   19.40    1.52
   0  -6  16   20.36    1.64
   0   6  17   83.16    7.22
   0  -6 -17   75.54    7.08
   0  -6  17   71.02    6.68
   0   6 -17   68.51    6.39
   0  -6 -17   68.40    6.91
   0   6  17   73.42    3.61
   0  -6 -17   75.99    3.32
   0   6  17   76.85    3.46
   0   6 -17   78.80    3.44
   0   6 -17   76.82    3.48
   0   6 -17   73.80    3.48
   0   6  17   67.09    3.25
   0  -6  17   71.88    3.66
   0   6  17   77.06    3.55
   0   6 -17   73.72    3.36
   0   6  17   70.22    3.43
   0   6 -17   79.91    3.50
   0  -6  17   75.06    3.58
   0   6 -17   79.23    3.43
   0  -6  17   72.72    3.57
   0  -6  17   81.40    3.78
   0   6  18  127.85    9.47
   0   6 -18  129.24    9.14
   0  -6  18  133.53    9.50
   0  -6 -18  128.21    9.71
   0  -6 -18  155.06   10.82
   0   6  18  135.37    5.74
   0   6 -18  140.28    5.49
   0   6 -18  140.35    5.61
   0   6  18  142.42    5.55
   0  -6 -18  144.79    5.47
   0   6  18  129.20    5.31
   0  -6  18  138.76    5.87
   0   6  18  146.98    5.71
   0   6 -18  143.77    5.63
   0   6  18  137.85    5.61
   0   6 -18  142.38    5.53
   0   6 -18  134.63    5.45
   0  -6  18  136.98    5.70
   0   6 -18  143.32    5.62
   0  -6  18  142.44    5.74
   0  -6  18  129.08    5.43
   0  -6  18  137.62    5.83
   0   6  19   80.60    3.87
   0   6 -19   83.04    3.74
   0   6 -19   81.16    3.60
   0  -6 -19   84.49    3.62
   0   6  19   82.80    3.79
   0  -6  19   73.78    3.84
   0   6  19   82.03    3.75
   0   6 -19   80.86    3.66
   0   6  19   81.80    3.65
   0   6 -19   70.83    3.43
   0   6 -19   80.59    3.56
   0  -6  19   74.94    3.54
   0  -6  19   77.63    3.77
   0  -6  19   83.25    3.84
   0   6 -19   79.48    3.71
   0  -6  19   81.23    3.93
   0   6  19   86.05    3.82
   0   6  20   13.67    1.38
   0   6 -20   16.99    1.40
   0   6 -20   15.32    1.22
   0  -6 -20   14.48    1.22
   0   6  20   14.37    1.33
   0  -6  20   14.28    1.43
   0   6  20   14.47    1.32
   0   6 -20   11.50    1.26
   0   6  20   15.80    1.28
   0   6 -20   14.12    1.35
   0  -6  20   13.03    1.15
   0  -6  20   15.03    1.35
   0  -6  20   15.34    1.35
   0   6 -20   12.33    1.12
   0   6  20   14.13    1.35
   0  -6  20   14.32    1.43
   0   6  21   26.76    1.91
   0   6 -21   27.32    1.65
   0  -6 -21   27.36    1.70
   0   6  21   29.30    1.83
   0  -6  21   26.04    1.90
   0   6  21   26.06    1.79
   0   6 -21   24.15    1.73
   0   6  21   24.53    1.63
   0   6 -21   28.14    1.83
   0   6  21   22.76    1.71
   0  -6  21   26.66    1.82
   0  -6  21   24.17    1.59
   0  -6  21   26.23    1.91
   0   6  21   23.46    1.75
   0   6  22    8.35    1.07
   0   6 -22    6.34    0.76
   0  -6 -22    7.58    0.88
   0   6  22    7.89    0.95
   0  -6  22    7.23    1.00
   0   6  22    6.50    0.93
   0   6 -22    8.35    1.17
   0   6  22    7.36    0.97
   0   6 -22    8.22    1.07
   0  -6  22    6.98    0.92
   0   6  22    6.37    0.95
   0  -6  22    5.75    0.94
   0   6  23   20.19    1.56
   0  -6 -23   18.82    1.37
   0   6  23   19.17    1.43
   0   6  23   19.36    1.45
   0  -6  23   21.37    1.61
   0  -6 -23   14.15    1.75
   0   6 -23   18.97    1.51
   0  -6 -23   11.67    1.64
   0  -6  23   21.30    1.49
   0   6  23   20.07    1.49
   0  -6  23   19.94    1.57
   0   6  24   89.79    3.93
   0   6  24   99.33    4.04
   0   6 -24   92.88    3.80
   0  -6 -24   96.83    3.81
   0   6  24   95.90    3.84
   0  -6  24   98.09    4.06
   0   6 -24   94.58    3.87
   0  -6  24   97.98    3.89
   0  -6  24   96.50    4.07
   0   6  24   99.80    3.91
   0   6  25   12.62    1.16
   0   6  25   10.92    1.04
   0   6 -25   11.28    1.07
   0   6 -25   10.75    0.96
   0  -6 -25   11.44    1.00
   0  -6  25    9.78    1.05
   0  -6 -25   45.25    2.15
   0   6 -25   10.91    1.10
   0  -6 -25   42.85    2.11
   0  -6  25    9.58    1.06
   0   6  25   10.92    1.04
   0   6  26    1.76    0.49
   0   6 -26    1.82    0.45
   0   6 -26    1.77    0.52
   0  -6  26    2.26    0.56
   0  -6 -26   47.66    1.99
   0   6 -26    0.31    0.61
   0  -6 -26   35.92    1.79
   0  -6  26    1.95    0.55
   0   6  26    1.74    0.51
   0   6  27   27.89    1.68
   0   6  27   23.50    1.50
   0   6 -27   28.22    1.63
   0   6 -27   25.43    1.47
   0  -6  27   27.94    1.66
   0   6 -27   27.50    1.63
   0  -6  27   29.99    1.71
   0   6  28    4.11    0.57
   0   6 -28    3.94    0.53
   0   6 -28    3.28    0.49
   0  -6  28    3.40    0.51
   0  -6  28    3.25    0.52
   0   6  29   32.10    1.50
   0   7   0    0.20    0.79
   0   7   0   -0.15    0.63
   0   7   0    0.14    0.61
   0  -7   0    1.48    0.62
   0  -7   0    0.95    1.45
   0  -7   0    0.41    1.00
   0   7   0   -0.03    0.40
   0  -7   0   -0.24    1.00
   0  -7   1    7.21    1.98
   0   7  -1    6.44    0.74
   0  -7  -1    5.63    1.81
   0  -7  -1    6.77    1.77
   0  -7  -1    5.35    1.55
   0  -7   1    5.67    1.76
   0   7  -1    6.20    0.69
   0  -7   1   11.89    1.07
   0  -7  -1    6.16    0.95
   0   7  -1    6.34    0.70
   0  -7   1    6.56    0.84
   0  -7  -1    8.02    0.93
   0   7  -1    6.03    1.55
   0   7  -1    5.17    1.26
   0   7   1    4.95    1.26
   0   7   1    7.21    1.34
   0   7  -1    4.22    1.09
   0  -7   2    0.33    0.69
   0  -7   2    0.25    1.23
   0   7   2   -0.11    0.40
   0  -7  -2    0.47    1.21
   0  -7  -2    0.24    0.91
   0  -7  -2   -0.21    0.88
   0   7  -2    0.10    0.38
   0  -7   2    0.25    0.94
   0  -7   2    0.32    0.45
   0   7  -2   -0.11    0.33
   0  -7   2    0.90    0.68
   0   7   2    0.11    0.33
   0  -7   2   -0.39    0.56
   0   7   2   -0.17    0.62
   0   7  -2    0.20    0.71
   0   7  -2    0.36    0.47
   0   7  -2    0.33    0.56
   0  -7   3    7.43    1.78
   0  -7   3    9.20    1.68
   0  -7  -3    7.35    1.96
   0   7   3    7.89    0.81
   0   7  -3    7.89    0.81
   0  -7  -3    8.76    1.90
   0  -7   3    9.61    2.37
   0  -7   3    8.04    2.03
   0  -7   3    9.04    0.96
   0   7  -3    8.26    0.81
   0   7   3    8.35    0.80
   0   7   3    9.59    0.83
   0  -7   3    7.62    0.89
   0   7  -3    8.19    0.79
   0  -7   3    8.34    0.94
   0   7  -3   11.11    2.03
   0   7  -3    9.53    1.78
   0   7   3   10.27    1.92
   0   7   3    4.96    1.37
   0   7  -4    7.18    0.79
   0  -7   4    7.90    1.77
   0  -7   4    6.83    1.43
   0  -7   4    7.32    2.01
   0  -7  -4    6.95    1.74
   0  -7   4    9.64    2.25
   0   7   4    6.03    0.75
   0  -7  -4   10.86    2.16
   0   7  -4    7.82    0.77
   0  -7   4    9.34    0.98
   0  -7   4    8.17    0.88
   0   7   4    9.62    0.81
   0   7  -4    8.86    0.75
   0   7   4    6.72    0.75
   0  -7   4    6.97    0.87
   0   7   4    7.58    0.75
   0   7  -4    7.75    0.75
   0   7  -4    8.61    0.77
   0  -7   4    9.06    0.98
   0   7   4    9.14    1.93
   0   7  -4    6.87    1.55
   0   7  -4    7.12    1.68
   0   7   4    4.73    1.41
   0   7   5    4.87    0.65
   0   7  -5    6.04    0.72
   0  -7  -5    6.39    1.76
   0  -7   5    6.09    1.64
   0  -7   5    6.23    1.98
   0  -7  -5    6.41    1.81
   0  -7  -5    7.83    1.94
   0   7  -5    5.88    0.69
   0   7   5    6.19    0.69
   0  -7   5    5.96    0.80
   0  -7   5    5.94    0.81
   0   7  -5    5.91    0.67
   0   7   5    6.34    0.71
   0   7   5    6.20    0.75
   0   7   5    5.23    0.66
   0  -7   5    4.20    0.79
   0   7   5    6.53    0.70
   0   7  -5    6.85    0.73
   0   7  -5    6.36    0.69
   0   7   5    4.64    1.48
   0  -7  -5    5.59    1.76
   0   7  -5    6.66    1.60
   0   7  -5    4.52    1.51
   0   7   5    6.52    1.66
   0   7   6    1.13    0.51
   0   7  -6    1.37    0.51
   0  -7   6   -0.21    0.91
   0  -7  -6    0.43    1.08
   0  -7  -6    1.53    1.09
   0  -7  -6    0.52    0.98
   0  -7   6    2.81    1.56
   0   7   6    0.95    0.43
   0  -7   6    1.20    0.56
   0   7  -6    1.03    0.44
   0  -7   6    0.98    0.48
   0   7  -6    1.14    0.38
   0   7   6    1.04    0.49
   0   7   6    1.51    0.46
   0   7  -6    1.20    0.36
   0   7   6    0.96    0.45
   0   7   6    0.69    0.37
   0  -7   6   -0.32    0.87
   0   7  -6    0.62    0.37
   0   7  -6    1.23    0.39
   0   7  -6    2.07    1.04
   0  -7  -6   -0.29    0.90
   0   7   6    0.21    0.84
   0   7  -6    0.42    0.85
   0   7   6    0.43    0.92
   0  -7  -7    1.75    1.13
   0   7   7    2.65    0.61
   0  -7  -7    1.63    1.16
   0  -7   7    1.46    1.15
   0  -7  -7    2.38    1.37
   0   7  -7    2.45    0.54
   0  -7   7    1.73    1.14
   0   7   7    2.99    0.58
   0   7  -7    2.34    0.53
   0  -7   7    2.60    0.63
   0   7  -7    3.23    0.54
   0   7  -7    1.30    0.41
   0   7   7    2.55    0.59
   0   7   7    2.21    0.52
   0  -7  -7    2.72    0.52
   0   7  -7    2.17    0.47
   0   7   7    2.68    0.57
   0   7   7    2.25    0.48
   0   7  -7    2.39    0.45
   0  -7  -7    0.30    1.00
   0   7  -7    1.31    1.06
   0   7  -7    2.73    1.22
   0   7   7    1.29    0.99
   0   7   7    2.98    1.36
   0   7  -8   97.83    3.89
   0   7   8   93.63    3.87
   0  -7   8  100.90    6.65
   0  -7  -8  117.96    7.82
   0  -7  -8   96.18    6.53
   0  -7   8  103.23    7.58
   0  -7   8   99.57    4.20
   0   7   8   99.95    3.96
   0  -7   8  101.57    4.05
   0   7  -8  101.69    4.00
   0   7   8   98.83    3.97
   0   7  -8  101.20    3.95
   0   7  -8   96.21    3.76
   0   7  -8   95.96    3.88
   0   7   8  102.58    4.00
   0  -7  -8   78.22    3.76
   0   7   8   96.40    3.87
   0   7  -8   97.99    3.87
   0   7  -8   95.67    3.84
   0   7   8   95.05    6.86
   0  -7  -8   96.18    7.07
   0   7  -8   98.02    6.45
   0   7  -8   88.26    6.43
   0   7   8   92.10    6.40
   0  -7   9    0.44    1.14
   0  -7  -9    1.44    1.23
   0   7   9    1.08    0.49
   0  -7  -9    0.22    0.92
   0  -7   9    2.83    1.53
   0   7  -9    1.19    0.51
   0  -7  -9    1.19    1.22
   0  -7   9    1.00    0.44
   0   7   9    1.27    0.51
   0  -7   9    1.48    0.52
   0   7  -9    1.73    0.48
   0   7  -9    2.15    0.48
   0  -7  -9    0.73    0.40
   0   7  -9    1.06    0.40
   0   7   9    1.37    0.52
   0   7   9    1.25    0.55
   0   7   9    1.11    0.39
   0   7  -9    1.50    0.43
   0   7   9    1.48    0.52
   0   7  -9    1.57    0.47
   0   7  -9    1.45    0.42
   0   7  -9    0.97    1.03
   0  -7  -9    0.65    1.08
   0   7  -9    1.70    1.07
   0   7   9    1.30    1.26
   0   7   9    0.44    0.90
   0  -7  10   28.73    4.00
   0   7  10   22.51    1.41
   0  -7 -10   25.79    3.73
   0  -7  10   24.00    1.52
   0   7  10   23.80    1.51
   0   7 -10   25.77    1.50
   0  -7  10   25.67    1.71
   0   7 -10   25.39    1.51
   0   7 -10   24.97    1.42
   0   7  10   23.92    1.53
   0   7  10   24.99    1.53
   0   7 -10   23.80    1.48
   0   7  10   26.82    1.59
   0  -7 -10   15.07    1.26
   0   7 -10   25.08    1.43
   0   7  10   21.99    1.37
   0   7 -10   23.31    1.44
   0   7 -10   26.67    1.57
   0   7  10   25.35    3.15
   0   7 -10   25.48    3.08
   0   7  10   21.47    3.32
   0  -7 -10   25.48    3.62
   0   7  11   18.94    3.15
   0   7  11   15.58    2.48
   0  -7 -11   22.42    3.53
   0  -7  11   20.65    3.49
   0  -7 -11   17.84    3.24
   0   7 -11   21.20    1.39
   0   7 -11   20.94    1.31
   0   7  11   19.47    1.43
   0   7  11   18.01    1.47
   0   7  11   18.85    1.38
   0  -7 -11    9.21    1.05
   0   7 -11   19.40    1.33
   0   7  11   20.11    1.43
   0  -7  11   20.48    1.56
   0   7 -11   19.42    1.29
   0   7 -11   19.86    1.38
   0  -7  11   21.54    1.56
   0   7 -11   21.88    1.38
   0   7  11   18.55    1.36
   0  -7  11   19.81    1.37
   0  -7 -12   12.76    2.80
   0  -7  12   18.92    3.50
   0  -7 -12   19.71    3.40
   0   7  12   15.27    1.36
   0   7  12   15.88    1.31
   0   7 -12   17.02    1.27
   0   7 -12   16.23    1.17
   0   7  12   17.45    1.33
   0   7 -12   15.40    1.22
   0   7  12   16.54    1.29
   0  -7  12   15.89    1.40
   0   7 -12   16.53    1.22
   0   7 -12   16.60    1.27
   0   7 -12   15.02    1.17
   0  -7  12   18.46    1.46
   0   7  12   17.58    1.33
   0  -7  12   16.33    1.26
   0   7 -13    0.59    1.10
   0  -7  13   -0.36    1.05
   0  -7 -13   -0.34    1.14
   0  -7 -13    0.35    1.26
   0   7  13    0.55    0.54
   0   7  13    0.34    0.50
   0   7 -13    0.22    0.43
   0   7 -13    0.05    0.41
   0  -7 -13   -0.29    0.51
   0   7  13    0.31    0.52
   0   7 -13   -0.05    0.41
   0   7  13    0.52    0.59
   0   7 -13    0.48    0.51
   0   7  13    0.21    0.47
   0   7 -13    0.62    0.40
   0   7 -13    0.86    0.52
   0  -7  13    0.50    0.54
   0   7 -13    0.05    0.37
   0   7  13    0.61    0.55
   0  -7  13    0.50    0.41
   0   7  14    0.34    1.39
   0   7 -14    1.83    1.20
   0  -7 -14    1.77    1.45
   0  -7  14    0.37    1.17
   0  -7 -14    0.37    1.38
   0   7  14    0.76    0.61
   0   7  14    0.54    0.54
   0   7 -14    0.99    0.53
   0   7 -14    0.92    0.52
   0   7  14    0.22    0.55
   0   7  14    1.26    0.58
   0  -7 -14   -0.41    0.59
   0   7 -14    1.27    0.56
   0   7  14    0.48    0.53
   0   7 -14    1.20    0.52
   0  -7 -14   -0.35    0.44
   0  -7  14    0.76    0.47
   0   7 -14    0.55    0.46
   0   7  14    1.17    0.58
   0   7 -14    0.50    0.39
   0   7 -15   50.48    5.12
   0  -7 -15   54.49    5.57
   0   7  15   56.21    5.63
   0  -7 -15   58.41    6.02
   0  -7  15   49.31    5.53
   0   7  15   54.30    2.41
   0   7  15   57.98    2.29
   0   7 -15   54.78    2.13
   0   7 -15   54.52    2.18
   0   7  15   55.81    2.31
   0   7  15   54.79    2.16
   0  -7  15   53.89    2.46
   0   7 -15   50.92    1.93
   0  -7  15   53.07    2.39
   0   7 -15   52.89    2.14
   0   7 -15   52.04    2.14
   0  -7  15   52.93    2.35
   0   7  15   57.07    2.32
   0  -7  15   56.78    2.52
   0  -7 -16   73.34    6.66
   0   7 -16   63.31    5.94
   0   7  16   67.04    6.24
   0  -7  16   66.13    6.68
   0  -7 -16   73.57    6.98
   0  -7  16   67.07    6.44
   0   7  16   78.98    2.99
   0   7 -16   84.33    2.76
   0   7  16   76.93    2.75
   0   7 -16   77.77    2.71
   0  -7  16   75.86    3.05
   0   7  16   78.40    2.66
   0   7 -16   76.36    2.77
   0   7 -16   76.50    2.49
   0   7 -16   75.89    2.70
   0  -7  16   76.34    2.92
   0  -7  16   74.03    2.86
   0   7 -16   75.58    2.71
   0  -7  16   80.15    3.12
   0   7  16   81.62    2.88
   0   7 -17   18.81    3.22
   0  -7 -17   16.10    3.42
   0  -7 -17   18.82    3.48
   0   7  17   21.71    1.63
   0   7  17   21.58    1.48
   0   7 -17   18.61    1.36
   0   7 -17   20.63    1.44
   0  -7  17   20.29    1.60
   0   7  17   18.97    1.35
   0   7 -17   20.31    1.39
   0  -7  17   19.37    1.51
   0   7 -17   20.79    1.40
   0  -7  17   18.10    1.47
   0  -7  17   20.04    1.60
   0   7  17   21.31    1.52
   0   7  18    3.65    0.83
   0   7 -18    2.63    0.63
   0   7 -18    2.33    0.73
   0  -7  18    1.91    0.68
   0   7  18    1.67    0.61
   0  -7 -18    0.46    0.93
   0   7 -18    3.62    0.80
   0   7  18    3.44    0.70
   0   7 -18    3.09    0.67
   0  -7  18    1.86    0.62
   0  -7 -18   -1.06    0.81
   0  -7  18    2.69    0.68
   0   7  18    3.70    0.84
   0  -7  18    2.43    0.74
   0   7  19    8.69    1.12
   0   7 -19    8.50    0.97
   0   7 -19    9.46    1.09
   0  -7 -19    4.52    1.15
   0  -7  19    7.11    1.06
   0   7  19    9.04    0.95
   0   7  19    9.99    1.16
   0   7 -19    9.27    1.10
   0   7  19    8.76    1.01
   0   7 -19    7.05    0.89
   0  -7  19    8.04    1.02
   0  -7  19    8.91    1.07
   0  -7  19    9.12    1.16
   0   7  20    6.29    0.98
   0   7 -20    7.44    0.97
   0   7 -20    6.44    0.83
   0   7  20    4.36    0.84
   0  -7 -20    7.32    1.39
   0  -7  20    5.34    0.91
   0   7 -20    8.15    1.05
   0   7  20    5.70    0.83
   0  -7  20    6.34    0.90
   0  -7  20    4.90    0.83
   0  -7 -20    5.86    1.19
   0  -7  20    6.61    1.02
   0   7  21    2.01    0.69
   0   7 -21    2.54    0.71
   0   7 -21    2.74    0.58
   0   7  21    2.76    0.77
   0  -7  21    3.29    0.75
   0   7  21    1.92    0.57
   0   7 -21    2.64    0.79
   0  -7  21    2.74    0.67
   0  -7  21    2.91    0.76
   0   7  22   27.51    1.83
   0   7 -22   26.79    1.74
   0   7 -22   24.68    1.54
   0   7  22   26.19    1.73
   0  -7  22   25.34    1.79
   0   7 -22   23.61    1.64
   0  -7 -22   26.02    1.94
   0  -7  22   27.78    1.75
   0   7  22   24.91    1.71
   0  -7  22   26.80    1.86
   0   7  23    8.69    1.02
   0   7 -23    8.54    0.84
   0   7 -23   11.99    1.09
   0   7 -23   11.30    1.03
   0  -7 -23   34.61    2.01
   0  -7  23    8.53    1.03
   0   7  23    9.48    1.04
   0   7 -23    7.71    1.00
   0  -7  23    9.12    0.95
   0  -7 -23   30.15    3.56
   0  -7 -23   26.46    1.72
   0  -7  23    8.61    1.05
   0   7  23    9.23    1.04
   0   7  24    1.27    0.55
   0   7  24    1.09    0.52
   0   7 -24    1.67    0.53
   0   7 -24    1.48    0.46
   0  -7  24    1.34    0.53
   0   7 -24   -0.61    0.66
   0  -7  24    2.04    0.49
   0  -7  24    1.91    0.59
   0   7  24    1.14    0.53
   0   7  25   25.93    1.67
   0   7  25   23.11    1.62
   0  -7  25   23.54    1.64
   0  -7 -25   40.27    2.10
   0   7 -25   22.99    1.55
   0   7 -25   24.33    1.61
   0  -7 -25   24.74    1.78
   0  -7  25   24.02    1.67
   0   7 -26    0.54    0.33
   0  -7  26    1.08    0.41
   0  -7  26    0.65    0.37
   0   7  26    0.12    0.39
   0   7  26    0.50    0.35
   0  -7  27    1.29    0.36
   0   7  27    0.86    0.32
   0   7  27    1.63    0.41
   0  -7  27    1.58    0.38
   0   7  28    7.58    0.62
   0  -8   0   10.91    2.79
   0  -8   0   15.68    2.72
   0  -8   0   19.95    3.21
   0   8   0   15.79    1.24
   0   8   0   15.85    1.22
   0   8   0   15.14    1.04
   0  -8   0   13.73    1.13
   0   8   0   17.55    1.20
   0  -8   0   23.42    1.67
   0   8   0   16.87    1.16
   0  -8   0   14.61    1.35
   0   8   0   15.84    1.11
   0   8   0   13.71    2.00
   0   8   0   14.74    2.71
   0  -8  -1   -0.30    1.72
   0  -8  -1   -0.25    1.31
   0  -8  -1    0.57    1.51
   0   8  -1    0.63    0.51
   0  -8   1    0.60    1.47
   0  -8   1    0.60    0.85
   0  -8   1    0.58    1.79
   0   8  -1    1.19    0.46
   0  -8   1    1.38    0.62
   0   8   1    1.26    0.44
   0   8  -1    1.56    0.39
   0   8  -1    1.37    0.47
   0   8   1    0.87    0.47
   0  -8   1    0.04    0.66
   0  -8  -1    0.33    0.59
   0  -8   1    2.22    0.90
   0   8  -1    1.02    0.46
   0   8   1    0.83    0.42
   0  -8  -1    1.79    0.80
   0   8   1    0.97    0.36
   0  -8   1    0.36    0.71
   0   8  -1    0.75    0.35
   0   8  -1    0.49    1.01
   0   8  -1    0.37    0.72
   0   8   1    0.72    0.80
   0   8   2  236.40    8.58
   0   8  -2  253.26    8.68
   0  -8   2  252.03   13.07
   0  -8  -2  259.99   12.56
   0  -8   2  223.81   11.11
   0  -8  -2  258.85   13.15
   0  -8   2  254.68   12.43
   0   8   2  248.02    8.62
   0  -8   2  240.80    8.88
   0   8  -2  242.68    8.47
   0  -8   2  241.46    8.50
   0   8  -2  251.66    8.49
   0   8   2  256.57    8.58
   0  -8  -2  228.17    8.44
   0   8   2  245.13    8.53
   0  -8   2  225.84    8.65
   0   8   2  246.74    8.63
   0   8  -2  251.29    8.63
   0  -8  -2  233.73    8.74
   0   8  -2  246.18    8.54
   0  -8   2  247.90    8.86
   0   8  -2  256.25   12.50
   0   8  -2  220.56   11.10
   0  -8   2  247.05   12.92
   0  -8  -2  244.43   12.75
   0   8   2  224.97   11.11
   0  -8  -3   19.40    3.35
   0  -8  -3   23.82    3.33
   0   8  -3   22.38    1.49
   0  -8   3   23.78    3.64
   0  -8  -3   18.83    3.16
   0  -8   3   24.10    3.36
   0   8   3   20.82    1.45
   0  -8   3   21.82    1.60
   0   8   3   22.78    1.45
   0   8  -3   23.10    1.39
   0  -8  -3   22.62    1.51
   0   8   3   22.06    1.43
   0  -8   3   18.67    1.52
   0   8  -3   22.13    1.42
   0   8   3   25.24    1.49
   0   8   3   23.04    1.47
   0   8  -3   23.43    1.44
   0  -8  -3   24.15    1.74
   0  -8   3   20.67    1.61
   0  -8   3   23.90    3.56
   0   8  -3   18.22    2.94
   0   8   3   20.25    2.75
   0   8   3   19.00    3.03
   0   8  -3   21.80    2.78
   0   8   4  153.78    5.83
   0   8  -4  155.97    5.83
   0  -8   4  157.20    9.19
   0  -8  -4  145.92    9.09
   0  -8  -4  170.05   10.07
   0  -8   4  153.54    6.04
   0   8  -4  159.69    5.89
   0  -8   4  159.52    6.16
   0   8   4  155.25    5.81
   0   8  -4  155.80    5.76
   0   8   4  156.51    5.83
   0   8   4  152.64    5.74
   0   8   4  156.11    5.80
   0   8   4  163.72    5.88
   0  -8   4  150.39    5.95
   0   8  -4  159.53    5.84
   0  -8   4  163.94    6.13
   0  -8  -4  151.62    5.84
   0   8  -4  154.06    5.78
   0  -8   4  158.15    9.85
   0  -8  -4  145.56    9.38
   0   8  -4  153.59    9.17
   0   8  -4  149.99    8.57
   0   8   4  132.45    8.25
   0   8   4  143.27    8.82
   0   8  -5   26.31    1.65
   0  -8   5   31.54    3.77
   0   8   5   29.16    1.72
   0  -8   5   33.31    4.18
   0  -8  -5   25.72    3.51
   0   8  -5   28.64    1.70
   0  -8   5   29.60    1.93
   0  -8   5   27.49    1.80
   0   8   5   28.85    1.64
   0   8   5   31.12    1.72
   0   8  -5   32.17    1.68
   0   8   5   28.61    1.65
   0   8   5   29.82    1.70
   0  -8  -5   16.82    1.64
   0   8  -5   30.41    1.68
   0   8   5   27.02    1.63
   0  -8   5   24.97    1.78
   0  -8  -5   23.04    1.63
   0   8  -5   28.70    1.65
   0   8   5   27.97    3.36
   0  -8  -5   25.08    3.67
   0   8   5   27.75    3.55
   0   8  -5   25.67    3.23
   0   8  -5   30.11    3.71
   0   8  -6    9.37    0.99
   0  -8  -6    7.22    2.18
   0  -8   6    9.30    2.11
   0  -8   6    8.89    2.29
   0   8   6    8.67    0.93
   0  -8  -6    7.85    2.09
   0   8   6    8.82    0.88
   0   8   6    8.09    0.90
   0  -8   6   10.16    1.08
   0  -8   6    9.97    1.13
   0   8  -6   10.35    0.99
   0   8   6    9.62    0.96
   0   8  -6    9.55    0.89
   0   8  -6    8.34    0.81
   0   8   6    8.64    0.94
   0  -8  -6    5.53    1.15
   0   8   6    8.94    0.91
   0   8  -6    8.71    0.88
   0  -8   6    6.13    0.99
   0   8   6    8.57    0.89
   0  -8  -6    5.33    0.84
   0   8  -6    7.44    0.85
   0   8  -6    7.87    1.87
   0   8   6    8.23    2.06
   0   8   6    5.93    1.77
   0   8  -6    7.27    1.92
   0  -8  -7   65.28    5.90
   0   8   7   65.60    5.64
   0   8  -7   70.66    5.59
   0   8  -7   71.15    5.84
   0   8   7   65.08    5.50
   0  -8  -7   64.10    6.24
   0  -8  -7   67.24    5.63
   0   8  -7   72.37    2.90
   0   8   7   72.68    2.90
   0  -8   7   73.22    5.78
   0  -8   7   78.95    6.66
   0   8   7   74.41    2.95
   0   8  -7   72.37    2.87
   0   8   7   78.10    2.99
   0   8  -7   67.17    2.74
   0   8   7   75.13    2.96
   0   8   7   74.35    2.92
   0   8   7   73.33    2.89
   0   8  -7   71.32    2.86
   0   8  -7   73.62    2.95
   0  -8   7   75.56    3.30
   0   8   7   69.06    2.78
   0  -8   7   69.56    2.94
   0   8   7   75.28    2.91
   0  -8   7   71.00    3.14
   0   8  -7   73.64    2.97
   0   8  -8  287.81   11.49
   0   8   8  286.53   11.66
   0   8   8  277.01   11.59
   0   8  -8  292.05   11.65
   0  -8  -8  279.25   12.38
   0  -8  -8  257.53   12.61
   0  -8  -8  302.03   11.95
   0  -8   8  300.01   13.18
   0   8   8  290.29    6.24
   0  -8  -8  294.99   12.81
   0   8  -8  308.20    6.33
   0   8   8  294.36    6.45
   0   8  -8  305.56    6.37
   0   8   8  318.47    6.53
   0   8   8  307.16    6.45
   0  -8  -8  312.25    6.31
   0   8   8  310.51    6.47
   0   8  -8  285.79    6.17
   0   8  -8  296.23    6.27
   0   8   8  302.20    6.30
   0  -8   8  307.90    6.89
   0   8  -8  302.81    6.47
   0  -8   8  287.40    6.42
   0   8   8  302.48    6.37
   0   8  -9    3.82    1.48
   0   8   9    3.14    1.45
   0   8  -9    2.79    1.34
   0   8   9    3.20    1.54
   0  -8  -9    5.75    2.31
   0  -8  -9    6.90    2.09
   0  -8   9    4.30    1.94
   0   8   9    2.89    0.70
   0   8  -9    3.11    0.70
   0  -8  -9    4.09    1.85
   0   8   9    4.27    0.72
   0   8  -9    4.37    0.70
   0   8  -9    4.48    0.66
   0   8   9    4.73    0.75
   0  -8  -9    3.92    0.68
   0   8   9    2.53    0.64
   0   8  -9    3.44    0.63
   0   8   9    4.37    0.67
   0  -8  -9   -1.20    0.92
   0   8  -9    4.49    0.72
   0   8   9    4.19    0.73
   0  -8   9    4.55    0.86
   0  -8   9    3.38    0.64
   0   8 -10    2.56    1.55
   0   8  10    3.06    1.63
   0  -8 -10    4.76    2.40
   0   8  10    4.69    1.64
   0   8 -10    5.57    0.83
   0  -8  10    5.52    2.00
   0  -8 -10    4.06    1.75
   0  -8 -10    3.87    2.09
   0   8  10    4.20    0.74
   0   8  10    4.41    0.85
   0   8  10    4.15    0.76
   0   8  10    6.20    0.86
   0   8 -10    4.68    0.68
   0   8 -10    5.45    0.79
   0   8  10    5.13    0.81
   0   8  10    5.12    0.90
   0  -8 -10    4.95    0.76
   0   8  10    4.48    0.66
   0   8 -10    5.77    0.75
   0   8 -10    3.84    0.71
   0   8 -10    4.33    0.68
   0  -8  10    5.06    0.73
   0  -8  10    5.17    0.89
   0   8 -10    4.95    0.76
   0   8  10    4.11    0.78
   0   8  11   28.51    3.66
   0   8  11   33.38    4.33
   0   8 -11   27.20    3.93
   0  -8 -11   27.47    4.06
   0   8  11   33.66    1.92
   0  -8  11   36.53    4.76
   0  -8 -11   36.72    4.75
   0   8  11   35.67    2.12
   0   8  11   36.66    2.25
   0   8  11   39.28    2.15
   0   8 -11   38.45    1.93
   0  -8 -11   34.45    1.99
   0   8  11   35.43    2.08
   0   8 -11   32.42    1.94
   0   8  11   36.51    2.10
   0   8 -11   33.51    1.90
   0  -8  11   38.52    2.33
   0   8 -11   33.43    1.93
   0   8 -11   37.14    2.08
   0  -8  11   35.59    2.22
   0   8 -11   34.26    1.98
   0   8  11   36.27    2.06
   0  -8  11   33.54    1.98
   0   8  12   15.75    3.10
   0   8 -12   16.24    3.00
   0   8  12   18.14    1.47
   0   8  12   17.83    1.56
   0   8 -12   16.38    1.26
   0   8 -12   17.36    1.35
   0  -8 -12   17.98    3.42
   0  -8  12   16.15    3.36
   0  -8 -12   20.43    3.51
   0   8 -12   17.95    1.36
   0   8  12   18.80    1.44
   0   8  12   16.98    1.41
   0  -8 -12   17.66    1.36
   0  -8  12   17.04    1.50
   0   8 -12   18.16    1.40
   0   8  12   19.95    1.48
   0  -8  12   17.83    1.54
   0   8 -12   16.97    1.33
   0   8  13   12.53    2.90
   0  -8 -13   13.46    3.14
   0  -8  13   12.91    2.95
   0  -8 -13   10.27    2.63
   0   8  13   13.82    1.31
   0   8  13   12.66    1.28
   0   8 -13   10.45    1.02
   0   8 -13   11.02    1.10
   0   8  13   11.66    1.18
   0   8  13   12.15    1.22
   0  -8 -13   11.62    1.12
   0   8 -13   10.73    1.12
   0  -8  13   11.71    1.28
   0   8  13   12.17    1.20
   0   8 -13   12.56    1.14
   0  -8 -14  200.33   11.13
   0   8 -14  219.80   11.08
   0  -8  14  219.59   11.90
   0  -8 -14  217.39   11.92
   0   8  14  244.88    5.87
   0   8  14  229.21    5.91
   0   8 -14  225.67    5.25
   0   8 -14  242.33    5.65
   0  -8 -14  199.75    5.29
   0   8  14  239.74    5.69
   0   8  14  252.73    5.65
   0   8  14  238.01    5.68
   0   8 -14  236.25    5.59
   0  -8  14  242.75    5.97
   0   8  14  233.84    5.61
   0   8 -14  232.40    5.39
   0   8  15    0.87    0.65
   0   8 -15    0.53    0.51
   0   8 -15   -0.11    0.49
   0   8  15    0.46    0.58
   0  -8  15    0.07    0.57
   0   8  15    0.05    0.63
   0  -8 -15    1.05    0.66
   0   8  15    0.17    0.56
   0  -8  15    0.33    0.56
   0   8 -15   -0.28    0.49
   0  -8 -15   -0.06    1.45
   0  -8  15    0.13    0.51
   0   8 -15   -0.20    0.53
   0   8  15    0.28    0.57
   0   8  16    1.79    0.69
   0   8 -16    1.77    0.58
   0   8 -16    1.54    0.62
   0  -8  16    1.75    0.70
   0   8  16    0.87    0.65
   0   8  16    1.68    0.67
   0  -8 -16    2.18    0.75
   0   8  16    2.61    0.73
   0  -8  16    1.11    0.57
   0   8 -16    1.86    0.60
   0  -8  16    0.86    0.55
   0   8  16    1.93    0.71
   0   8  17    9.28    1.16
   0   8 -17    9.21    1.03
   0   8 -17   11.76    1.15
   0   8  17    9.99    1.09
   0   8  17   10.71    1.19
   0  -8 -17   10.25    1.23
   0  -8  17   10.24    1.19
   0   8  17   10.23    1.13
   0   8 -17    8.45    1.01
   0  -8  17   10.27    1.17
   0  -8  17   11.67    1.21
   0   8  17   10.49    1.15
   0  -8  17   12.70    1.33
   0   8  18   34.96    2.21
   0   8 -18   36.73    2.11
   0   8 -18   33.31    2.01
   0  -8  18   37.04    2.31
   0  -8 -18   36.22    2.23
   0   8  18   31.59    1.98
   0   8  18   33.46    2.07
   0  -8  18   34.89    2.18
   0  -8  18   35.15    2.16
   0   8 -18   35.02    2.07
   0   8  18   33.86    2.13
   0  -8  18   36.45    2.32
   0   8  19    1.40    0.65
   0   8 -19    0.41    0.45
   0   8 -19    0.70    0.53
   0   8  19    0.99    0.51
   0  -8  19    1.03    0.59
   0   8  19    0.62    0.50
   0  -8  19    0.89    0.52
   0  -8  19    0.59    0.48
   0  -8  19    0.94    0.58
   0   8  19    0.98    0.60
   0   8  20    4.38    0.81
   0   8 -20    5.89    0.78
   0   8 -20    4.25    0.70
   0  -8  20    3.72    0.81
   0   8  20    4.89    0.78
   0  -8  20    5.07    0.81
   0  -8  20    3.55    0.72
   0   8  20    5.03    0.83
   0  -8  20    4.97    0.86
   0   8  21    0.59    0.56
   0   8 -21    0.57    0.42
   0   8 -21    0.14    0.42
   0  -8  21   -0.17    0.45
   0   8  21    0.15    0.54
   0   8  21    0.65    0.52
   0  -8  21    0.30    0.41
   0  -8  21    0.30    0.49
   0   8  22    0.82    0.53
   0  -8  22    0.87    0.50
   0   8 -22    1.55    0.51
   0   8 -22    0.55    0.44
   0   8 -22    0.79    0.41
   0  -8  22    0.71    0.41
   0  -8  22    0.65    0.51
   0   8  23    0.13    0.44
   0   8  23    0.82    0.50
   0  -8  23    0.45    0.40
   0   8 -23   -0.04    0.36
   0   8 -23    0.47    0.38
   0   8 -23    0.37    0.31
   0  -8  23    0.19    0.34
   0  -8  23    0.24    0.40
   0   8  24   27.71    1.76
   0   8  24   32.82    1.84
   0   8  24   34.74    1.81
   0  -8  24   31.95    1.80
   0  -8 -24   38.17    1.92
   0   8 -24   29.07    1.70
   0   8 -24   32.47    1.76
   0  -8  24   33.42    1.86
   0   8  25    4.60    0.63
   0   8  25    3.71    0.58
   0  -8  25    4.65    0.58
   0  -8 -25    5.99    0.77
   0   8 -25    4.69    0.57
   0   8 -25    4.49    0.57
   0  -8  25    4.74    0.62
   0   8  26    3.15    0.43
   0   9   0    0.94    0.60
   0  -9   0    0.35    1.32
   0  -9   0   -1.35    1.83
   0  -9   0    1.82    1.52
   0   9   0   -0.15    0.45
   0  -9   0    1.04    0.66
   0   9   0    0.19    0.29
   0  -9   0   -1.03    0.87
   0   9   0    0.43    0.52
   0  -9   0    1.51    0.99
   0   9   0    0.37    0.39
   0   9   0    0.25    0.33
   0   9   0    0.87    1.29
   0   9  -1   14.68    1.28
   0  -9   1   20.06    3.50
   0  -9  -1   14.89    2.90
   0  -9   1   15.32    3.17
   0  -9  -1   14.33    3.19
   0  -9  -1   16.89    3.29
   0   9  -1   15.53    1.29
   0  -9   1   15.90    1.49
   0   9   1   15.56    1.26
   0   9  -1   15.99    1.12
   0  -9  -1   13.66    1.24
   0  -9   1   13.55    1.21
   0   9  -1   16.01    1.22
   0   9   1   14.33    1.20
   0  -9   1   16.37    1.44
   0   9  -1   15.53    1.26
   0   9   1   16.43    1.21
   0  -9  -1   16.50    1.51
   0   9   1   14.82    1.12
   0  -9   1   12.71    1.44
   0   9  -1   16.39    1.20
   0   9  -1   15.99    2.88
   0  -9   2    0.72    1.21
   0  -9  -2    0.30    1.30
   0  -9  -2    0.35    1.18
   0  -9   2    0.34    1.22
   0  -9  -2    2.00    1.85
   0  -9   2    0.61    1.39
   0   9  -2   -0.05    0.62
   0   9  -2    0.05    0.44
   0  -9   2    0.44    0.60
   0   9   2   -0.15    0.40
   0   9  -2    0.04    0.32
   0  -9  -2   -1.29    0.92
   0   9   2   -0.04    0.45
   0   9  -2   -0.04    0.43
   0   9   2    0.26    0.43
   0   9  -2   -0.05    0.49
   0   9   2    0.20    0.45
   0   9  -2    0.36    0.38
   0  -9   2   -1.41    1.07
   0  -9  -2    0.18    0.88
   0   9  -2   -0.29    1.09
   0   9   3    3.59    0.78
   0  -9  -3    4.35    2.28
   0  -9  -3    3.67    1.95
   0   9  -3    3.37    0.78
   0  -9   3    3.50    1.85
   0  -9  -3    4.95    1.96
   0  -9   3    4.54    1.90
   0  -9   3    4.42    0.84
   0   9   3    2.89    0.66
   0  -9   3    2.71    0.77
   0   9  -3    3.62    0.60
   0   9   3    4.56    0.76
   0  -9  -3    2.22    0.84
   0   9  -3    4.53    0.73
   0   9   3    4.07    0.72
   0  -9   3    1.15    0.92
   0   9   3    3.06    0.67
   0  -9   3    1.93    0.89
   0   9  -3    4.23    0.67
   0  -9  -3    4.51    1.15
   0   9  -3    2.04    1.42
   0   9   3    5.02    1.82
   0   9   3    1.84    1.19
   0   9  -4   88.50    3.95
   0  -9  -4   82.75    7.41
   0   9   4   93.56    4.01
   0  -9  -4   86.70    7.12
   0  -9   4   86.45    7.56
   0  -9   4   92.14    7.30
   0   9   4   88.61    3.93
   0   9  -4   92.77    4.02
   0  -9   4   89.60    4.16
   0  -9   4   95.07    4.32
   0   9  -4   90.93    3.84
   0  -9  -4   91.45    3.88
   0   9   4   94.58    3.96
   0   9   4   91.92    3.92
   0  -9  -4  100.04    4.18
   0   9   4   88.24    3.95
   0  -9   4   88.82    4.10
   0   9  -4   95.49    3.99
   0  -9  -4   98.74    4.24
   0   9  -4   85.36    3.87
   0   9   4   88.70    7.15
   0   9  -4   82.09    6.85
   0   9   4   80.31    6.23
   0   9  -4   74.67    6.14
   0  -9  -4   87.91    7.50
   0   9  -5    4.06    1.62
   0   9   5    2.68    1.42
   0   9  -5    2.63    1.47
   0   9   5    3.11    1.38
   0  -9  -5    3.97    1.77
   0   9  -5    4.03    0.80
   0  -9  -5    6.80    2.48
   0  -9   5    4.00    1.78
   0  -9  -5    5.83    2.03
   0  -9   5    5.16    1.90
   0   9   5    3.66    0.78
   0   9   5    3.63    0.67
   0   9  -5    4.72    0.69
   0   9   5    4.15    0.76
   0  -9  -5   16.54    1.38
   0   9   5    4.31    0.77
   0   9   5    5.25    0.77
   0   9  -5    4.29    0.72
   0  -9   5    1.62    1.08
   0   9  -5    4.30    0.73
   0  -9  -5    4.01    0.78
   0  -9  -5   15.44    1.66
   0   9  -5    4.16    0.75
   0  -9   5    5.05    0.95
   0  -9   5    4.88    0.87
   0   9   5    5.20    0.75
   0   9   6    0.30    1.12
   0   9  -6    1.06    1.04
   0   9   6    1.64    1.12
   0   9  -6    0.58    1.20
   0  -9   6    0.37    1.31
   0   9  -6    0.90    0.61
   0  -9  -6    3.30    1.68
   0  -9  -6    0.35    1.83
   0   9   6    0.60    0.55
   0   9   6    0.14    0.42
   0   9  -6    0.57    0.41
   0   9   6    1.09    0.62
   0   9   6    1.06    0.49
   0   9   6   -0.30    0.55
   0   9  -6    0.40    0.46
   0  -9  -6    0.63    0.67
   0   9  -6    0.70    0.45
   0  -9   6    0.21    0.59
   0   9   6    0.72    0.45
   0   9  -6    0.65    0.45
   0  -9   6    1.26    0.61
   0   9   7   75.23    6.64
   0   9  -7   75.42    6.52
   0   9   7   61.95    6.07
   0  -9  -7   72.41    7.01
   0   9  -7   80.27    6.69
   0  -9  -7   81.30    7.45
   0   9  -7   81.84    3.80
   0   9   7   92.08    3.90
   0  -9   7   73.95    7.15
   0   9   7   88.33    3.84
   0   9  -7   90.81    3.85
   0   9   7   81.19    3.78
   0  -9  -7  101.43    3.96
   0   9   7   92.84    3.91
   0   9   7   90.21    3.87
   0   9   7   89.03    3.89
   0   9  -7   89.40    3.84
   0   9  -7   85.20    3.85
   0  -9  -7   91.02    4.00
   0  -9   7   84.61    3.83
   0   9   7   83.64    3.74
   0   9  -7   85.61    3.90
   0  -9   7   92.09    4.11
   0  -9   7   90.15    4.22
   0   9   8    4.49    1.84
   0   9  -8    3.44    1.52
   0   9   8    1.50    1.34
   0   9  -8    2.91    1.51
   0  -9  -8   -1.06    2.06
   0  -9   8    1.15    1.51
   0   9  -8    2.93    0.76
   0   9   8    2.88    0.76
   0   9   8    4.72    0.76
   0   9  -8    3.78    0.69
   0   9   8    4.57    0.83
   0   9   8    4.10    0.74
   0   9  -8    3.74    0.69
   0   9   8    4.23    0.72
   0   9   8    3.80    0.75
   0  -9  -8    7.69    1.25
   0   9  -8    3.71    0.68
   0  -9   8    4.06    0.93
   0  -9   8    3.50    0.80
   0   9  -8    3.85    0.76
   0   9   9  128.23    8.94
   0   9  -9  115.88    8.37
   0   9   9  129.72    8.97
   0   9  -9  125.10    8.75
   0  -9  -9  111.03    9.00
   0   9   9  136.67    5.32
   0   9  -9  143.13    5.39
   0  -9   9  123.30    9.53
   0   9   9  139.61    5.43
   0   9  -9  136.58    5.37
   0   9   9  138.06    5.38
   0   9   9  136.61    5.39
   0  -9  -9   99.31    5.16
   0   9   9  140.79    5.45
   0   9  -9  138.18    5.32
   0   9   9  137.25    5.31
   0  -9  -9   96.53    5.24
   0  -9   9  134.92    5.75
   0  -9   9  142.37    5.67
   0   9  -9  139.96    5.47
   0   9  10   -0.33    1.69
   0   9 -10    0.31    1.15
   0  -9 -10   -1.47    2.25
   0  -9  10    0.40    1.24
   0   9  10   -0.05    0.66
   0   9 -10    0.05    0.64
   0   9  10    1.33    0.69
   0   9  10    1.32    0.63
   0   9 -10    1.17    0.54
   0  -9 -10    0.74    0.52
   0   9  10    0.63    0.58
   0   9  10    0.91    0.47
   0   9 -10    0.15    0.50
   0   9  10    0.28    0.54
   0   9 -10    0.78    0.57
   0  -9  10    1.00    0.59
   0   9 -11   30.82    4.14
   0   9  11   33.85    4.48
   0  -9 -11   33.50    4.68
   0  -9  11   35.88    4.90
   0   9  11   33.87    2.30
   0   9  11   37.26    2.23
   0   9  11   32.12    1.97
   0   9  11   36.93    2.22
   0   9 -11   37.14    2.08
   0  -9 -11   35.30    2.09
   0   9  11   39.17    2.24
   0   9  11   37.78    2.22
   0  -9 -11   35.55    2.53
   0  -9  11   36.97    2.40
   0   9 -11   38.15    2.20
   0   9  11   36.23    2.17
   0   9 -11   37.47    2.20
   0  -9  11   40.94    2.41
   0   9  12    4.62    0.90
   0   9  12    5.36    0.88
   0  -9 -12    4.90    0.81
   0   9  12    5.44    0.94
   0   9  12    5.20    0.94
   0   9  12    5.53    0.92
   0   9 -12    5.36    0.84
   0  -9  12    6.16    0.96
   0  -9  12    5.63    0.95
   0   9 -12    4.34    0.79
   0   9  12    6.61    0.95
   0   9  13   14.85    1.50
   0   9 -13   14.28    1.17
   0   9 -13   17.13    1.41
   0  -9 -13   15.52    1.34
   0   9  13   17.11    1.46
   0   9  13   14.99    1.39
   0   9  13   18.29    1.49
   0   9 -13   14.91    1.36
   0  -9  13   15.42    1.48
   0   9  13   16.58    1.41
   0   9 -13   14.61    1.33
   0   9  14   35.98    2.37
   0  -9 -14   37.67    2.23
   0  -9  14   35.78    2.40
   0   9  14   39.66    2.33
   0   9  14   41.25    2.37
   0   9 -14   35.99    2.06
   0   9 -14   36.83    2.25
   0  -9  14   38.32    2.42
   0  -9  14   38.54    2.40
   0   9 -14   38.52    2.30
   0   9 -14   37.28    2.22
   0   9  14   39.44    2.31
   0   9  15  141.68    5.88
   0   9 -15  134.35    5.46
   0   9 -15  142.36    5.71
   0  -9 -15  161.21    5.81
   0   9  15  145.65    5.79
   0  -9 -15  149.24    5.71
   0  -9  15  139.96    5.94
   0   9  15  146.25    5.72
   0  -9  15  144.50    5.90
   0   9 -15  142.66    5.75
   0  -9  15  146.24    5.93
   0   9  15  140.58    5.70
   0   9 -15  139.24    5.60
   0   9  16    2.81    0.80
   0   9 -16    2.76    0.66
   0   9 -16    2.27    0.57
   0  -9  16    2.68    0.71
   0   9  16    2.23    0.70
   0  -9 -16    3.54    0.78
   0   9  16    2.42    0.71
   0   9  16    2.04    0.65
   0  -9  16    2.84    0.72
   0   9 -16    3.36    0.70
   0  -9  16    3.09    0.74
   0   9  16    2.25    0.72
   0   9 -17    2.16    0.55
   0   9 -17    2.67    0.63
   0   9  17    2.47    0.72
   0  -9 -17    2.96    0.76
   0  -9  17    1.82    0.63
   0   9  17    1.53    0.61
   0   9  17    1.17    0.60
   0  -9  17    2.03    0.63
   0   9 -17    1.16    0.56
   0  -9  17    1.70    0.60
   0   9  17    2.27    0.69
   0   9 -18    1.59    0.51
   0   9 -18    2.40    0.63
   0  -9 -18    3.34    0.78
   0  -9  18    1.48    0.63
   0   9  18    2.42    0.67
   0   9  18    2.26    0.64
   0  -9  18    2.36    0.61
   0  -9  18    2.85    0.64
   0   9  18    2.37    0.71
   0   9 -19    0.89    0.49
   0   9 -19    0.70    0.41
   0  -9 -19    2.01    0.70
   0  -9  19    0.77    0.52
   0   9  19    0.51    0.49
   0  -9  19    0.55    0.44
   0  -9  19    0.51    0.43
   0   9  19    0.89    0.57
   0   9  20    7.66    0.91
   0   9 -20    6.87    0.81
   0   9 -20    6.64    0.77
   0  -9 -20    7.60    0.96
   0  -9  20    7.30    0.89
   0   9  20    6.98    0.83
   0  -9  20    6.38    0.82
   0  -9  20    8.02    0.86
   0  -9  20    6.79    0.93
   0   9  21   13.44    1.13
   0   9 -21   13.27    1.05
   0   9 -21   14.12    1.13
   0   9 -21   12.73    1.04
   0  -9  21   11.82    1.10
   0  -9 -21   10.93    1.09
   0   9  21   12.20    1.03
   0  -9  21   12.53    1.05
   0  -9  21   13.58    1.19
   0   9  22    0.18    0.39
   0   9  22   -0.04    0.37
   0  -9  22   -0.08    0.35
   0  -9 -22   -0.98    0.61
   0   9 -22   -0.13    0.29
   0   9 -22    0.19    0.34
   0  -9  22    0.13    0.30
   0  -9  22   -0.09    0.39
   0   9  23    0.24    0.34
   0   9  23    0.04    0.36
   0   9  23    0.03    0.34
   0  -9 -23   -0.63    0.54
   0  -9  23    0.23    0.31
   0  -9  23    0.19    0.37
   0   9 -23    0.43    0.33
   0   9 -23    0.46    0.31
   0   9  24    0.09    0.27
   0   9  24    0.20    0.28
   0   9  24   -0.15    0.32
   0   9 -24    0.11    0.25
   0  -9  24   -0.47    0.38
   0   9  25    5.11    0.49
   0   9  25    5.71    0.52
   0 -10   0   10.46    2.71
   0 -10   0   10.38    2.74
   0  10   0   12.13    1.23
   0 -10   0   11.69    1.31
   0  10   0   11.52    1.15
   0  10   0   11.94    1.12
   0 -10   0   10.61    1.33
   0 -10   0    7.26    1.32
   0  10   0    9.23    2.43
   0 -10   1   -0.41    0.67
   0  10   1    0.11    0.46
   0  10  -1   -0.12    0.50
   0 -10   1   -0.32    0.61
   0 -10  -1    0.47    0.75
   0  10  -1    0.17    0.31
   0  10   1   -0.29    0.57
   0  10  -1   -0.41    0.54
   0 -10  -1   -0.18    0.96
   0  10  -1   -0.28    0.58
   0  10   1   -0.23    0.48
   0 -10   1   -1.56    1.17
   0  10  -1   -0.33    1.55
   0 -10   1   -0.75    1.61
   0 -10  -1   -0.74    1.97
   0 -10  -1   -0.80    1.56
   0  10  -1   -0.66    0.78
   0  10  -2   36.34    2.15
   0 -10  -2   23.07    4.36
   0 -10  -2   27.45    4.37
   0 -10   2   26.20    4.23
   0  10   2   32.47    2.02
   0  10  -2   34.13    2.11
   0 -10   2   34.88    2.32
   0 -10  -2   35.53    2.30
   0 -10   2   34.07    2.19
   0  10  -2   33.43    1.86
   0 -10  -2   27.40    1.95
   0  10   2   38.38    2.08
   0  10  -2   32.89    1.92
   0  10   2   34.93    2.08
   0 -10  -2   40.58    2.33
   0  10   2   35.38    1.97
   0 -10   2   30.37    2.16
   0  10  -2   36.80    2.13
   0  10  -2   32.27    1.91
   0 -10  -2   30.56    2.26
   0  10  -2   29.18    4.16
   0  10   3  206.21    7.47
   0  10  -3  186.73    7.35
   0 -10  -3  180.02   12.15
   0 -10   3  165.72   11.70
   0  10   3  187.52    7.36
   0 -10   3  180.09    7.49
   0 -10   3  190.11    7.69
   0  10  -3  184.45    7.13
   0  10   3  202.74    7.34
   0 -10  -3  189.86    7.26
   0 -10  -3  204.61    7.53
   0  10  -3  193.31    7.39
   0  10   3  195.20    7.41
   0  10   3  186.66    7.23
   0 -10   3  198.47    7.57
   0 -10  -3  199.25    7.64
   0  10  -3  181.64    7.21
   0  10   3  169.72   11.16
   0 -10  -3  183.36   12.08
   0  10  -3  184.36   11.43
   0  10   4   22.41    1.67
   0 -10  -4   20.09    4.00
   0 -10   4   22.85    4.03
   0 -10  -4   21.58    3.90
   0  10  -4   24.28    1.73
   0  10   4   20.90    1.56
   0 -10   4   24.11    1.77
   0 -10   4   21.82    1.81
   0  10  -4   21.90    1.47
   0  10   4   20.14    1.56
   0 -10  -4   17.07    1.58
   0 -10   4   21.50    1.80
   0  10  -4   21.93    1.61
   0  10   4   22.01    1.55
   0  10   4   22.96    1.64
   0 -10  -4   20.17    1.87
   0  10  -4   17.81    1.43
   0  10   4   18.57    3.45
   0  10  -4   19.87    3.48
   0 -10  -5    1.20    1.34
   0  10  -5   -0.11    0.68
   0  10   5   -0.11    0.71
   0 -10  -5    1.11    2.20
   0 -10   5    1.95    1.38
   0 -10   5    0.39    0.55
   0  10  -5    0.53    0.57
   0  10   5    0.26    0.41
   0 -10   5    0.43    0.69
   0  10  -5    0.15    0.41
   0  10   5    0.42    0.58
   0  10   5    0.15    0.55
   0  10   5    0.39    0.51
   0  10  -5    0.33    0.50
   0  10  -5    0.94    0.48
   0 -10  -5    3.10    1.16
   0  10   5   -0.33    1.11
   0  10  -5    0.32    1.27
   0  10  -6    8.38    2.44
   0  10   6   11.22    2.76
   0 -10  -6    6.86    2.32
   0  10  -6   12.33    1.28
   0 -10  -6   14.58    3.53
   0 -10   6   11.79    2.89
   0  10   6   11.04    1.22
   0  10   6   11.79    1.09
   0  10  -6   10.03    0.94
   0  10  -6   12.18    1.09
   0 -10  -6   12.09    1.38
   0  10   6   12.46    1.22
   0  10  -6   14.04    1.25
   0  10   6   13.17    1.21
   0  10   6   11.91    1.14
   0  10  -6   11.59    1.12
   0 -10   6   12.59    1.39
   0  10  -6   12.67    1.21
   0  10   6   10.40    1.07
   0 -10   6   11.43    1.25
   0 -10  -7   40.38    5.46
   0  10   7   53.99    2.81
   0  10  -7   56.00    2.84
   0  10   7   52.02    2.68
   0  10  -7   53.62    2.71
   0  10   7   57.71    2.87
   0 -10  -7   60.50    2.88
   0  10  -7   54.95    2.80
   0  10   7   55.01    2.80
   0  10   7   54.66    2.79
   0 -10  -7   68.33    3.31
   0  10  -7   53.35    2.78
   0 -10  -7   52.50    2.85
   0  10   7   48.61    2.63
   0  10  -7   57.77    2.92
   0 -10   7   52.06    2.92
   0 -10   7   58.70    3.15
   0  10  -8    0.26    0.65
   0  10   8    0.79    0.65
   0  10   8    0.56    0.52
   0  10  -8    0.37    0.47
   0  10   8    0.71    0.60
   0  10  -8   -0.05    0.54
   0  10   8    0.05    0.57
   0  10   8    0.37    0.46
   0  10  -8    0.39    0.47
   0 -10   8    0.95    0.67
   0 -10   8    0.65    0.54
   0  10  -8    0.47    0.53
   0  10   9   78.22    3.62
   0  10  -9   83.06    3.66
   0  10   9   78.62    3.60
   0  10   9   67.11    3.71
   0  10  -9   76.61    3.58
   0  10   9   80.75    3.68
   0 -10  -9  106.75    3.87
   0  10   9   77.08    3.64
   0  10  -9   75.66    3.57
   0  10   9   70.74    3.49
   0 -10  -9  114.87    4.38
   0  10  -9   76.61    3.64
   0 -10  -9   72.53    3.72
   0  10  -9   80.09    3.71
   0 -10   9   74.72    3.75
   0 -10   9   79.54    3.96
   0  10  10    0.99    0.64
   0  10  10    1.44    0.57
   0  10 -10    1.88    0.57
   0 -10 -10   66.18    2.40
   0  10  10    1.34    0.63
   0  10  10    1.61    0.52
   0  10 -10    2.18    0.59
   0 -10 -10   54.46    2.74
   0  10 -10    1.30    0.55
   0 -10 -10   -1.47    1.34
   0 -10  10    1.55    0.67
   0 -10  10    1.23    0.58
   0 -10  10    1.38    0.70
   0  10 -10    0.87    0.55
   0  10  11    0.72    0.62
   0  10  11    0.92    0.54
   0  10 -11    0.65    0.45
   0  10  11    0.96    0.44
   0  10 -11    1.07    0.50
   0  10  11    0.89    0.59
   0 -10 -11   -0.95    1.29
   0 -10  11    0.96    0.62
   0  10 -11    1.76    0.64
   0 -10  11    1.15    0.66
   0 -10  11    1.67    0.64
   0  10  12    2.48    0.77
   0  10 -12    2.64    0.70
   0  10  12    2.56    0.77
   0  10  12    2.99    0.86
   0 -10  12    3.91    0.82
   0 -10 -12    4.43    1.38
   0  10 -12    3.03    0.70
   0  10 -12    2.21    0.69
   0  10  13   26.91    1.92
   0  10  13   25.86    1.82
   0  10  13   24.65    1.78
   0 -10 -13   31.63    2.27
   0  10 -13   23.88    1.74
   0 -10  13   23.28    1.82
   0  10 -13   23.73    1.72
   0  10  14    9.31    1.13
   0  10  14   10.42    1.12
   0 -10  14    8.03    1.06
   0  10  14    8.37    1.04
   0  10 -14    9.86    1.08
   0 -10  14    8.67    1.09
   0 -10  14   10.30    1.16
   0  10 -14    7.87    0.98
   0  10  15   27.68    1.91
   0  10  15   29.27    1.89
   0 -10 -15   25.00    1.71
   0 -10  15   25.46    1.87
   0  10 -15   27.70    1.77
   0  10 -15   28.89    1.85
   0 -10  15   29.17    1.92
   0 -10  15   28.45    1.94
   0  10 -15   26.84    1.76
   0  10 -16    4.93    0.73
   0  10 -16    5.03    0.76
   0 -10  16    4.03    0.75
   0 -10 -16    5.62    0.78
   0  10  16    4.78    0.80
   0 -10  16    4.11    0.75
   0 -10  16    5.22    0.81
   0  10  16    5.29    0.82
   0  10 -17    2.22    0.57
   0  10 -17    3.15    0.60
   0 -10  17    2.41    0.61
   0 -10 -17    1.76    0.57
   0  10  17    2.95    0.65
   0  10  17    2.14    0.58
   0 -10  17    2.98    0.64
   0 -10  17    2.79    0.61
   0  10  17    3.27    0.69
   0  10 -18   18.72    1.33
   0  10 -18   20.41    1.38
   0 -10  18   15.59    1.31
   0 -10 -18   16.06    1.26
   0  10  18   19.23    1.34
   0  10  18   19.50    1.36
   0 -10  18   18.58    1.35
   0 -10  18   18.14    1.35
   0  10  18   18.91    1.38
   0  10 -19   15.74    1.20
   0  10 -19   14.00    1.16
   0 -10  19   13.10    1.17
   0 -10 -19   12.54    1.11
   0  10  19   15.83    1.22
   0 -10  19   14.98    1.17
   0 -10 -19   19.02    1.61
   0 -10  19   15.98    1.22
   0 -10 -19   66.51    2.37
   0  10  19   17.68    1.27
   0  10 -20    4.36    0.62
   0  10 -20    4.82    0.63
   0 -10 -20    2.81    0.59
   0  10  20    5.17    0.65
   0 -10 -20    2.40    1.07
   0 -10  20    4.38    0.58
   0 -10 -20   44.74    1.83
   0  10  20    4.44    0.64
   0 -10 -21   21.22    1.33
   0 -10 -21   24.51    1.24
   0 -10 -22    8.39    0.95
   0  10  22    0.45    0.34
   0  10  22    0.44    0.28
   0 -10 -22    5.43    0.82
   0  10  23    1.64    0.35
   0  11   0    0.47    0.51
   0 -11   0   -0.07    0.70
   0 -11   0   -0.19    0.68
   0  11   0    0.12    0.51
   0  11   0   -0.23    0.63
   0  11   1    1.93    0.63
   0  11  -1    2.39    0.65
   0  11  -1    2.03    0.65
   0 -11  -1   -1.47    1.17
   0 -11   1    0.76    0.69
   0  11   1    1.58    0.57
   0 -11  -1    1.63    0.75
   0 -11   1    0.99    0.72
   0 -11  -1    1.68    0.74
   0  11  -1    1.66    0.63
   0  11  -1    1.72    0.72
   0  11  -2   66.92    3.33
   0  11   2   65.13    3.27
   0 -11   2   67.21    3.53
   0 -11  -2   68.23    3.52
   0 -11   2   65.62    3.36
   0  11  -2   64.43    2.99
   0  11   2   71.40    3.24
   0 -11  -2   66.49    3.41
   0  11  -2   69.51    3.32
   0  11   2   72.65    3.38
   0 -11   2   66.87    3.44
   0 -11  -2   70.32    3.59
   0  11  -2   72.89    3.39
   0  11   3    2.03    0.60
   0 -11   3    0.64    0.67
   0 -11  -3    2.06    0.84
   0 -11   3    0.75    0.59
   0  11  -3    1.57    0.45
   0  11   3    1.27    0.61
   0 -11  -3    0.94    0.98
   0  11   3    1.71    0.55
   0  11  -3    2.46    0.71
   0  11   3    1.38    0.60
   0 -11  -3   -1.66    1.35
   0  11  -3    2.10    0.76
   0  11   3    1.37    0.73
   0 -11   4   52.66    2.97
   0 -11  -4   49.80    2.88
   0 -11   4   47.96    2.75
   0  11   4   49.97    2.67
   0  11  -4   47.03    2.47
   0  11   4   56.73    2.73
   0 -11  -4   48.79    2.68
   0 -11  -4   55.02    2.90
   0  11  -4   51.89    2.72
   0  11   4   52.63    2.62
   0  11   4   53.91    2.76
   0 -11  -4   54.01    3.02
   0  11  -4   50.88    2.73
   0  11   4   56.14    2.83
   0  11  -5   -0.42    0.41
   0  11   5   -0.26    0.61
   0  11  -5   -0.45    0.61
   0  11   5    0.35    0.48
   0  11   5   -0.17    0.50
   0 -11   5    0.25    0.54
   0  11   5   -0.26    0.43
   0 -11   5   -0.21    0.63
   0  11  -5    0.60    0.62
   0 -11  -5    2.70    0.93
   0  11  -5    0.06    0.69
   0  11   5    0.11    0.67
   0  11  -6    0.29    0.39
   0  11   6   -0.11    0.62
   0  11   6    0.05    0.50
   0  11   6   -0.05    0.48
   0  11  -6    0.17    0.49
   0 -11  -6    1.53    0.87
   0 -11   6   -0.35    0.61
   0 -11   6    0.06    0.54
   0  11   6   -0.45    0.46
   0  11  -6    0.06    0.52
   0  11  -6    0.05    0.60
   0  11   6   -0.44    0.66
   0  11  -7   12.99    1.25
   0  11   7   11.75    1.05
   0  11  -7   10.93    1.04
   0  11   7   11.83    1.24
   0  11   7   10.70    1.10
   0  11  -7   11.58    1.14
   0  11   7   13.54    1.21
   0 -11  -7   12.19    1.61
   0 -11   7   12.91    1.26
   0  11  -7   13.23    1.26
   0 -11   7   12.33    1.33
   0  11   8    4.16    0.87
   0  11  -8    2.86    0.62
   0  11   8    3.59    0.80
   0  11  -8    3.50    0.69
   0  11   8    4.86    0.75
   0  11   8    4.51    0.77
   0 -11  -8    2.95    1.19
   0 -11   8    3.41    0.75
   0 -11   8    4.21    0.91
   0  11  -8    4.23    0.80
   0  11   9   19.75    1.59
   0  11  -9   20.76    1.45
   0 -11  -9   15.77    1.55
   0  11   9   18.02    1.49
   0  11  -9   19.01    1.43
   0  11   9   17.04    1.35
   0  11   9   22.77    1.54
   0 -11   9   19.84    1.64
   0  11  -9   20.23    1.56
   0 -11   9   20.72    1.70
   0 -11   9   20.39    1.56
   0  11  10    7.56    1.03
   0  11 -10    7.17    0.88
   0 -11 -10    4.29    1.13
   0  11  10    6.82    0.97
   0  11  10    7.75    0.96
   0  11 -10    8.83    0.93
   0 -11  10    8.40    1.05
   0 -11  10    6.90    0.95
   0  11 -10    8.29    0.99
   0 -11  10    8.33    1.12
   0  11  11    1.59    0.65
   0  11 -11    1.65    0.47
   0  11 -11    1.86    0.57
   0 -11 -11    0.42    0.94
   0  11 -11    1.43    0.51
   0  11  11    2.78    0.67
   0 -11  11    2.18    0.63
   0 -11 -11    2.29    0.62
   0 -11  11    2.12    0.68
   0  11 -11    1.91    0.61
   0  11  12    0.05    0.57
   0  11 -12    0.67    0.49
   0  11 -12   -0.12    0.39
   0 -11 -12   -0.05    0.92
   0  11  12   -0.10    0.48
   0 -11  12    0.29    0.47
   0 -11 -12    1.00    0.51
   0 -11  12    0.37    0.56
   0  11 -12    0.15    0.49
   0  11  13    0.41    0.57
   0  11 -13   -0.12    0.40
   0  11 -13    0.33    0.44
   0 -11  13    0.57    0.50
   0  11  13    0.94    0.56
   0  11  13    1.20    0.54
   0 -11  13    0.89    0.51
   0 -11  13    0.38    0.47
   0  11 -13    0.52    0.48
   0 -11  13    1.06    0.59
   0  11  14   15.16    1.25
   0  11 -14   14.39    1.11
   0  11  14   15.84    1.24
   0 -11 -14   17.44    1.40
   0 -11  14   13.43    1.20
   0  11  14   14.90    1.20
   0 -11  14   15.15    1.23
   0 -11  14   15.33    1.25
   0  11 -14   12.86    1.14
   0 -11  14   14.17    1.28
   0  11  15    7.63    0.87
   0  11 -15    6.32    0.73
   0  11  15    8.57    0.91
   0 -11 -15    9.40    1.12
   0 -11  15    7.39    0.85
   0  11  15    7.72    0.87
   0 -11  15    6.48    0.83
   0 -11  15    6.31    0.79
   0  11 -15    6.16    0.75
   0  11 -16   12.94    1.04
   0  11 -16   11.82    0.96
   0  11  16   13.60    1.10
   0 -11 -16   14.89    1.26
   0 -11  16   11.59    1.03
   0 -11  16   12.63    1.03
   0  11  16   11.71    1.02
   0  11 -17   32.68    1.77
   0  11 -17   30.22    1.71
   0 -11 -17   31.66    1.85
   0 -11 -17   32.02    1.83
   0 -11  17   29.07    1.70
   0 -11  17   31.05    1.75
   0  11  17   34.24    1.78
   0  11 -18    0.20    0.31
   0  11 -18    0.09    0.29
   0 -11 -18    0.49    0.38
   0 -11  18    0.27    0.29
   0 -11  18    0.26    0.28
   0  11  18    0.66    0.38
   0  11  19    0.07    0.29
   0  11 -19   -0.25    0.28
   0  11 -19   -0.12    0.27
   0  11  21    2.52    0.40
   0  12   0   -0.41    0.50
   0 -12   0   -0.26    0.64
   0  12   0   -0.11    0.42
   0 -12   0   -0.39    0.60
   0  12   1    4.33    0.72
   0 -12  -1    4.53    0.83
   0 -12  -1    3.93    0.87
   0 -12   1    5.89    0.89
   0 -12   1    5.76    0.95
   0  12   1    6.29    0.87
   0  12  -1    6.31    0.87
   0  12  -1    6.08    0.88
   0  12   2    3.62    0.71
   0 -12   2    3.88    0.88
   0 -12  -2    3.45    0.85
   0 -12  -2    3.80    0.83
   0  12   2    4.31    0.76
   0  12  -2    3.90    0.74
   0 -12  -2    3.99    0.72
   0 -12   2    3.83    0.78
   0  12   2    5.22    0.80
   0  12  -2    4.69    0.79
   0 -12  -2    0.95    0.99
   0  12   3   42.02    2.23
   0 -12  -3   39.89    2.31
   0  12   3   42.85    2.28
   0 -12   3   36.69    2.23
   0 -12   3   41.62    2.45
   0 -12  -3   42.55    2.46
   0  12  -3   42.31    2.35
   0  12  -3   45.77    2.36
   0  12   3   38.31    2.23
   0 -12  -3   37.38    2.37
   0  12   4    2.25    0.63
   0 -12  -4    1.31    0.69
   0 -12  -4    1.46    0.64
   0 -12   4    1.28    0.57
   0 -12   4    1.65    0.67
   0  12   4    2.05    0.55
   0  12   4    1.09    0.53
   0  12  -4    1.41    0.57
   0  12   5   12.00    1.12
   0  12  -5   13.01    1.17
   0  12   5   10.99    1.09
   0 -12  -5    7.47    1.27
   0 -12  -5   11.20    1.14
   0 -12   5   11.64    1.23
   0 -12  -5   13.17    1.30
   0 -12   5   10.75    1.09
   0  12   6   12.29    1.20
   0  12  -6   11.49    0.98
   0  12   6   12.80    1.16
   0  12  -6   14.37    1.20
   0  12   6   12.14    1.11
   0 -12  -6   10.54    1.43
   0  12  -6   12.31    1.16
   0 -12   6   13.24    1.27
   0 -12  -6   13.04    1.18
   0 -12   6   11.31    1.11
   0 -12  -6   11.91    1.24
   0  12   7  104.68    4.37
   0  12  -7   98.27    4.09
   0 -12  -7   91.06    4.15
   0  12   7  104.72    4.27
   0  12   7   96.39    4.20
   0  12  -7  106.74    4.30
   0 -12  -7  114.42    4.66
   0 -12   7  107.52    4.53
   0  12  -7  103.90    4.40
   0 -12  -7   97.01    4.40
   0 -12   7   94.34    4.22
   0  12   8   35.05    1.99
   0  12  -8   32.90    1.79
   0  12   8   33.44    1.91
   0  12   8   31.19    1.81
   0  12  -8   33.24    1.87
   0 -12  -8   32.44    2.19
   0 -12   8   35.60    2.08
   0 -12  -8   32.22    2.01
   0  12  -8   35.50    2.00
   0 -12   8   29.27    1.83
   0 -12   8   33.18    2.03
   0  12   9   13.00    1.15
   0  12  -9   11.81    0.99
   0  12   9   12.78    1.14
   0  12  -9   10.17    0.99
   0 -12  -9    9.11    1.33
   0 -12   9   10.99    1.10
   0 -12   9   12.52    1.18
   0 -12  -9   13.34    1.24
   0  12  -9   11.45    1.09
   0  12  10  106.53    4.51
   0  12 -10  107.09    4.41
   0 -12 -10  107.78    4.47
   0  12  10  119.91    4.56
   0  12 -10  104.99    4.38
   0  12  10  112.04    4.47
   0 -12 -10  107.61    4.56
   0 -12  10  113.69    4.65
   0 -12 -10  117.41    4.78
   0  12 -10  114.56    4.61
   0 -12  10  108.83    4.65
   0 -12 -10  111.43    4.64
   0  12  11   50.63    2.37
   0  12 -11   46.97    2.25
   0  12  11   50.18    2.37
   0 -12 -11   37.28    2.24
   0 -12 -11   48.32    2.42
   0  12 -11   42.51    2.15
   0 -12 -11   47.77    2.56
   0 -12  11   46.51    2.37
   0 -12  11   51.44    2.48
   0 -12 -11   43.55    2.36
   0 -12  11   45.06    2.40
   0  12 -11   46.92    2.34
   0  12  12    1.07    0.47
   0  12 -12    0.38    0.39
   0 -12 -12    1.33    0.80
   0 -12  12    0.78    0.42
   0 -12  12    0.68    0.44
   0  12 -12    0.91    0.45
   0 -12  12    0.53    0.47
   0 -12 -12    1.98    0.64
   0  12  13   61.99    2.73
   0  12 -13   63.32    2.74
   0 -12 -13   56.58    2.74
   0 -12 -13   63.87    2.85
   0 -12  13   65.52    2.86
   0 -12  13   61.27    2.78
   0 -12 -13   61.87    2.84
   0 -12  13   61.20    2.86
   0  12 -13   60.34    2.74
   0  12  14    5.87    0.67
   0  12 -14    5.02    0.61
   0 -12 -14    4.24    0.84
   0 -12  14    5.10    0.62
   0 -12  14    4.79    0.63
   0  12 -14    5.16    0.62
   0 -12  14    5.06    0.68
   0  12  15   11.47    0.80
   0  12 -15   10.82    0.83
   0 -12 -15    9.07    0.98
   0 -12  15    9.80    0.78
   0 -12  15   11.06    0.84
   0 -12  15   11.03    0.92
   0  12  16   17.99    0.97
   0 -12  16   19.35    1.13
   0 -13   0   -0.26    0.47
   0  13   0    0.31    0.40
   0 -13  -1    0.61    0.45
   0  13  -1    0.99    0.43
   0  13   1    0.60    0.41
   0 -13   1    0.31    0.46
   0  13  -1    0.94    0.45
   0 -13  -2    1.92    0.61
   0 -13   2    1.97    0.58
   0  13  -2    2.57    0.58
   0  13   2    1.94    0.50
   0  13  -2    2.56    0.56
   0  13   2    1.97    0.55
   0 -13   3   12.17    1.12
   0 -13  -3   11.90    1.14
   0  13  -3   12.51    1.09
   0  13   3   15.38    1.15
   0  13  -3   13.46    1.12
   0  13   4    4.45    0.69
   0  13  -4    3.95    0.66
   0 -13   4    4.06    0.68
   0 -13  -4    3.93    0.73
   0  13   4    4.79    0.69
   0  13  -4    3.98    0.64
   0  13   5    5.70    0.74
   0 -13   5    6.37    0.82
   0 -13   5    5.23    0.77
   0 -13  -5    5.69    0.81
   0  13   5    5.04    0.71
   0  13  -5    5.65    0.74
   0  13   6    7.79    0.82
   0 -13   6    8.70    0.91
   0 -13   6    6.82    0.83
   0  13  -6    6.98    0.81
   0 -13  -6    7.84    0.88
   0  13   6    6.71    0.74
   0  13  -6    6.75    0.76
   0  13   7    8.83    0.87
   0 -13   7    9.81    0.94
   0 -13   7   10.51    0.96
   0  13  -7    9.62    0.92
   0 -13  -7    7.97    0.89
   0  13  -7    9.91    0.89
   0  13   8    0.24    0.39
   0 -13   8    0.57    0.39
   0 -13   8    0.13    0.36
   0  13  -8    1.08    0.45
   0 -13  -8    0.65    0.45
   0  13  -8    0.44    0.34
   0  13   9    4.81    0.59
   0 -13   9    4.47    0.62
   0  13  -9    4.15    0.61
   0 -13   9    5.21    0.68
   0 -13  -9    4.21    0.65
   0  13  -9    4.76    0.58
   0  13  10    0.20    0.32
   0  13 -10    0.46    0.35
   0 -13  10    0.33    0.36
   0 -13  10    0.24    0.30
   0 -13  10    0.07    0.34
   0  13  11    2.76    0.43
   0 -13  11    2.77    0.49
   0  13 -11    2.92    0.48
   0 -13  11    2.79    0.46
   0 -13  11    3.34    0.50
   0  13  12    1.05    0.31
   0 -13  12    0.59    0.33
   0  14   0   38.36    1.73
   0 -14   0   35.45    1.81
   0  14  -1    0.34    0.34
   0  14   1    0.23    0.34
   0 -14  -1   -0.41    0.39
   0  14  -1    0.53    0.32
   0 -14   1    0.22    0.35
   0  14  -1    0.58    0.32
   0  14   1    0.93    0.36
   0  14   2    0.27    0.29
   0 -14   2    0.28    0.34
   0  14  -2    0.36    0.29
   0 -14   2    0.22    0.32
   0  14   2    0.70    0.32
   0  14  -2    0.45    0.32
   0  14   3    3.47    0.45
   0 -14   3    3.72    0.53
   0 -14   3    3.94    0.52
   0  14  -3    4.01    0.52
   0  14  -3    3.79    0.50
   0  14   3    3.14    0.47
   0  14   4    2.91    0.41
   0 -14   4    3.61    0.52
   0  14  -4    3.10    0.47
   0  14  -4    3.41    0.49
   0  14   5    0.12    0.25
   1   0   0    0.27    0.26
   1   0   0    0.22    0.18
  -1   0   0    0.52    0.25
  -1   0  -1 1266.77   41.67
   1   0  -1 1335.35   41.80
   1   0  -1 1340.26   41.80
   1   0   1 1322.13   41.80
   1   0  -1 1243.75   41.33
   1   0  -1 1262.48   41.82
  -1   0   1 1329.44   41.39
  -1   0   1 1329.59   41.87
   1   0   2  105.13    4.16
   1   0   2  104.70    4.28
  -1   0  -2  101.92    3.93
   1   0   2  105.82    4.11
   1   0  -2  108.80    4.19
   1   0  -2  109.05    4.14
   1   0  -2  104.63    4.16
  -1   0   2  105.08    3.95
   1   0   2  102.96    4.14
  -1   0   2  104.49    4.29
  -1   0  -3  100.51    3.75
   1   0  -3  110.38    4.00
   1   0   3  102.73    4.12
   1   0   3  108.55    4.04
   1   0  -3  105.00    4.03
   1   0  -3  110.99    4.21
   1   0  -3  100.83    4.03
  -1   0   3   99.94    4.27
   1   0   3  103.33    4.05
  -1   0   3  101.29    4.04
   1   0  -4   55.62    2.45
   1   0  -4   58.86    2.56
   1   0  -4   60.22    2.75
  -1   0  -4   56.40    2.66
   1   0   4   58.30    2.65
  -1   0   4   51.52    2.18
  -1   0  -4   59.66    2.15
   1   0   4   59.27    2.46
   1   0  -4   53.65    2.43
   1   0   4   56.48    2.46
  -1   0   4   54.41    2.63
   1   0  -5   27.91    1.53
   1   0   5   26.98    1.65
  -1   0  -5   25.09    1.61
   1   0  -5   26.65    1.73
   1   0  -5   28.09    1.65
   1   0   5   25.62    1.38
  -1   0   5   25.58    1.35
   1   0   5   27.09    1.42
  -1   0   5   25.49    1.38
  -1   0  -5   26.02    1.41
   1   0  -5   25.11    1.38
   1   0   6  310.92   10.91
  -1   0   6  288.25   10.48
   1   0  -6  326.53   11.16
  -1   0  -6  319.88   10.93
   1   0  -6  303.25   10.64
  -1   0  -6  290.97   10.34
  -1   0   6  291.30   10.29
   1   0  -6  294.31   10.29
   1   0   6  290.20   10.33
   1   0  -7  465.46   16.47
   1   0   7  461.12   16.16
   1   0  -7  454.13   15.86
  -1   0  -7  498.01   16.23
  -1   0  -7  482.89   16.55
  -1   0   7  473.17   15.88
   1   0   7  473.98   16.79
  -1   0   7  453.25   16.55
   1   0   7  439.50   15.38
  -1   0   7  443.28   15.33
  -1   0  -7  438.39   15.37
   1   0  -8   38.70    2.15
   1   0   8   38.88    2.33
  -1   0   8   39.19    2.19
   1   0   8   35.86    2.73
  -1   0  -8   39.41    2.58
  -1   0  -8   39.85    2.32
   1   0  -8   42.63    2.64
  -1   0  -8   34.41    1.55
  -1   0   8   35.68    2.57
  -1   0   8   31.90    1.49
  -1   0  -9    8.07    1.04
   1   0  -9    7.53    1.19
   1   0   9    8.14    1.37
  -1   0  -9    7.79    1.23
  -1   0   9    6.66    0.96
   1   0   9    8.06    1.09
   1   0  -9    7.41    0.94
  -1   0   9    8.04    1.28
   1   0 -10  552.93   20.73
  -1   0 -10  577.04   20.23
  -1   0 -10  578.67   20.83
   1   0  10  577.86   21.14
   1   0 -10  538.88   19.83
  -1   0  10  569.97   20.12
   1   0  10  575.54   20.24
  -1   0  10  571.13   20.87
   1   0  11   32.12    2.88
  -1   0 -11   27.50    2.21
  -1   0 -11   32.02    2.66
  -1   0  11   31.26    2.30
   1   0 -11   32.80    2.17
  -1   0  11   34.23    2.40
   1   0 -11   26.76    2.53
   1   0  11   31.56    2.35
   1   0 -11   33.11    2.67
   1   0 -12  157.93    7.63
   1   0  12  158.64    7.93
  -1   0  12  159.68    6.89
   1   0 -12  147.29    6.62
   1   0 -12  165.17    7.63
   1   0  12  157.17    7.03
  -1   0 -12  162.73    7.03
  -1   0 -12  157.76    7.67
  -1   0  12  158.49    7.03
  -1   0  13  269.11   10.79
  -1   0  13  272.55   11.11
  -1   0  13  283.79   11.07
   1   0  13  281.92   11.15
  -1   0 -13  274.99   11.03
  -1   0 -13  280.77   11.92
   1   0  13  281.77   12.20
   1   0 -13  285.34   12.00
   1   0 -13  292.06   11.96
   1   0 -13  248.14   10.57
  -1   0 -14    5.01    1.03
  -1   0  14    5.14    1.11
   1   0  14    5.77    1.13
  -1   0  14    4.30    0.91
   1   0 -14    4.75    1.33
  -1   0  14    6.69    1.18
   1   0  14    5.00    1.44
  -1   0 -14    4.35    1.31
   1   0 -14    4.06    1.16
   1   0  15  151.68    5.91
   1   0 -15  165.84    8.34
  -1   0  15  165.88    7.56
  -1   0 -15  160.93    8.39
   1   0  15  161.07    8.61
   1   0 -15  146.44    8.18
  -1   0  16  124.86    4.92
   1   0  16  125.04    4.96
  -1   0  16  121.52    4.95
  -1   0  16  122.45    4.86
   1   0  16  122.74    4.94
   1   0  16  121.62    4.81
   1   0 -16  126.26    4.84
   1   0  16  122.90    4.84
  -1   0  16  122.91    4.90
   1   0  16  126.96    4.97
  -1   0  16  120.35    6.41
  -1   0 -16  123.06    7.36
   1   0 -16  131.87    7.50
   1   0  16  126.82    7.54
   1   0 -16  129.54    7.32
   1   0  17   16.19    1.25
  -1   0  17   15.84    1.20
   1   0 -17   17.87    1.16
  -1   0  17   16.65    1.22
   1   0  17   15.79    1.25
  -1   0  17   14.65    1.22
   1   0 -17   16.81    1.19
   1   0  17   16.11    1.19
  -1   0  17   14.48    1.19
   1   0  17   14.83    1.22
   1   0 -17   18.47    2.65
   1   0  17   15.11    2.45
   1   0 -17   13.96    2.36
  -1   0 -17   12.64    2.23
   1   0  18    2.18    0.58
  -1   0  18    2.12    0.56
   1   0 -18    1.55    0.45
   1   0  18    2.45    0.61
  -1   0  18    1.68    0.52
  -1   0  18    2.37    0.56
   1   0 -18    1.74    0.49
   1   0  18    1.70    0.50
  -1   0  18    2.57    0.62
  -1   0 -18    3.06    1.28
   1   0 -18    1.46    1.16
   1   0 -18    3.74    1.33
   1   0  18    3.95    1.37
   1   0  19   64.87    5.54
   1   0 -19   75.38    6.05
  -1   0 -19   68.41    5.70
  -1   0 -19   66.25    5.88
   1   0 -19   69.23    5.68
   1   0  19   65.74    3.25
   1   0  19   73.04    3.46
   1   0 -19   66.94    3.08
  -1   0 -19   70.24    3.12
  -1   0  19   74.83    3.29
  -1   0  19   69.62    3.35
   1   0 -19   69.70    3.22
   1   0  19   71.38    3.25
  -1   0  19   73.48    3.36
   1   0  19   73.93    3.39
  -1   0  19   70.64    3.30
  -1   0 -20    2.10    1.28
   1   0 -20    1.89    1.15
  -1   0 -20    1.34    1.10
   1   0 -20    3.37    1.49
   1   0  20    2.44    1.33
   1   0  20    2.14    0.67
   1   0  20    1.73    0.59
  -1   0 -20    2.04    0.50
   1   0 -20    1.98    0.51
  -1   0  20    2.51    0.65
  -1   0  20    2.47    0.64
   1   0 -20    1.73    0.59
   1   0 -20    1.34    0.51
   1   0  20    2.00    0.59
  -1   0  20    2.35    0.64
  -1   0  20    2.86    0.66
   1   0  20    2.07    0.63
   1   0 -21   22.91    3.50
   1   0 -21   27.33    3.63
  -1   0 -21   28.03    3.82
  -1   0 -21   21.46    3.31
   1   0  21   23.65    1.67
   1   0 -21   23.00    1.51
  -1   0 -21   21.38    1.47
  -1   0  21   23.64    1.66
  -1   0  21   27.70    1.86
   1   0  21   24.72    1.68
   1   0 -21   22.84    1.59
   1   0 -21   23.78    1.66
  -1   0  21   24.81    1.75
   1   0  21   24.93    1.78
  -1   0  21   26.84    1.79
   1   0  22  147.91    5.96
   1   0  22  147.94    6.21
   1   0 -22  141.71    5.67
  -1   0 -22  137.01    5.65
  -1   0  22  148.48    5.91
  -1   0  22  154.63    6.13
  -1   0  22  145.82    5.96
   1   0  22  146.37    5.91
   1   0 -22  152.92    5.96
   1   0 -22  148.84    5.86
  -1   0 -22  140.78    5.79
   1   0 -22  138.49    9.46
   1   0 -22  143.09    9.34
  -1   0 -22  158.64   10.00
  -1   0 -22  141.26    9.26
   1   0  22  148.35    6.07
  -1   0  22  147.29    5.99
   1   0  23  102.70    4.55
  -1   0 -23   94.10    3.97
   1   0 -23   91.43    3.95
  -1   0  23   96.58    4.36
  -1   0  23   94.70    4.25
   1   0 -23   96.98    4.17
   1   0 -23   95.72    4.22
  -1   0 -23   88.90    4.04
   1   0  23  100.88    4.26
   1   0  23   93.02    4.19
   1   0  23   97.86    4.37
  -1   0  23   95.28    4.28
  -1   0  23   87.06    3.94
  -1   0 -24   -0.21    0.42
  -1   0  24   -0.12    0.52
   1   0  24    0.74    0.56
   1   0 -24   -0.05    0.48
   1   0 -24   -0.40    0.64
  -1   0  24    0.07    0.50
  -1   0 -24   -0.13    0.36
   1   0  24    0.07    0.62
  -1   0  24    0.18    0.49
   1   0  24    0.33    0.56
  -1   0  24   -0.04    0.41
  -1   0 -25   28.50    1.86
   1   0 -25   29.46    1.87
   1   0  25   31.69    1.95
   1   0 -25   29.47    1.96
  -1   0 -25   30.18    1.83
  -1   0  25   31.70    2.01
  -1   0  25   35.00    2.14
   1   0  25   31.02    2.13
  -1   0  25   31.04    2.00
   1   0  25   29.79    2.02
   1   0 -26   22.18    1.60
   1   0 -26   18.51    1.38
  -1   0 -26   17.23    1.32
  -1   0 -26   17.23    1.37
   1   0  26   18.28    1.42
  -1   0  26   20.30    1.51
  -1   0  26   20.96    1.58
   1   0  26   20.64    1.64
   1   0 -26   17.15    1.49
  -1   0 -27   17.14    1.25
   1   0  27   16.39    1.29
  -1   0 -27   14.58    1.25
   1   0 -27   17.17    1.29
  -1   0  27   17.14    1.36
   1   0 -27   19.35    1.50
  -1   0  27   17.02    1.40
   1   0 -27   21.42    3.11
   1   0 -27   15.80    1.41
  -1   0  27   17.40    1.46
   1   0  27   18.92    1.52
   1   0  28   35.75    2.05
  -1   0  28   32.84    1.97
   1   0 -28   32.13    1.93
  -1   0  28   32.00    1.91
  -1   0 -28   28.76    1.75
   1   0  28   31.37    1.79
   1   0 -28   29.08    1.72
  -1   0 -28   28.32    1.68
  -1   0 -28   31.27    1.82
   1   0 -28   33.81    1.94
  -1   0  28   33.50    1.88
   1   0 -29    2.50    0.75
  -1   0  29    1.51    0.54
   1   0  29    1.89    0.58
  -1   0 -29    1.02    0.55
  -1   0 -29    0.90    0.40
  -1   0 -29    2.83    0.71
   1   0 -29    1.42    0.41
   1   0 -29    0.04    0.66
  -1   0  29    1.42    0.51
   1   0  30    0.49    0.40
   1   0 -30    0.69    0.60
  -1   0  30    0.32    0.40
  -1   0 -30    2.09    0.57
  -1   0 -30    0.51    0.30
  -1   0 -30    1.80    0.57
   1   0 -30    0.53    0.30
  -1   0  30    0.57    0.36
   1   0  31    9.06    0.77
  -1   0  31    8.42    0.73
   1   0 -31    8.62    0.80
  -1   0 -31    8.35    0.75
   1   0 -31    6.28    0.70
  -1   0 -31    7.77    0.75
   1   0  32   15.84    0.90
  -1   1  32    6.21    0.54
  -1  -1 -31    7.25    0.75
   1  -1  31    5.84    0.63
  -1   1  31    7.59    0.74
  -1  -1 -31    6.88    0.70
  -1   1  31    7.88    0.69
   1  -1  30    0.82    0.43
  -1   1  30    1.49    0.50
  -1  -1 -30    1.76    0.61
   1   1 -30    1.40    0.61
  -1   1  30    1.12    0.40
   1   1 -30    0.68    0.32
  -1  -1 -30    1.91    0.53
   1   1 -30    1.39    0.56
  -1  -1 -30    2.06    0.54
  -1  -1 -29    5.68    0.73
   1   1 -29    6.20    0.70
   1   1 -29    3.77    0.85
  -1   1  29    5.80    0.73
   1  -1  29    5.71    0.75
   1   1 -29    7.39    0.94
   1  -1  29    5.72    0.75
  -1  -1 -29    4.61    0.76
  -1   1  29    6.03    0.82
  -1  -1 -29    5.51    0.73
   1   1 -29    6.42    0.87
   1   1 -28   21.68    1.57
  -1  -1 -28   18.37    1.31
  -1  -1 -28   17.62    1.18
  -1   1  28   19.37    1.39
   1   1 -28   17.46    1.31
   1  -1  28   18.01    1.38
   1  -1  28   21.54    1.50
  -1  -1 -28   17.94    1.35
  -1   1  28   19.95    1.51
   1   1 -28   20.63    1.49
   1   1 -28   22.30    1.50
  -1  -1 -28   18.16    1.31
   1  -1  27    9.32    1.07
   1   1 -27    7.46    1.10
   1   1 -27    8.79    0.85
  -1   1  27    9.04    1.09
   1  -1  27    9.78    1.06
  -1   1  27    9.04    1.02
  -1  -1 -27    6.72    0.78
   1  -1  27    8.78    0.92
   1   1 -27    6.96    0.88
  -1  -1 -27    9.25    0.97
  -1   1  27    8.11    0.97
   1   1 -27   11.51    1.29
   1  -1  27    8.58    1.02
   1   1 -27    8.32    1.07
   1   1 -26    8.67    1.11
   1  -1  26   13.17    1.27
   1   1 -26    9.19    0.93
   1  -1  26   10.25    1.14
  -1   1  26   11.79    1.17
   1  -1  26   12.61    1.12
  -1  -1 -26    8.77    0.99
  -1  -1 -26   10.74    0.97
   1   1 -26   11.55    1.11
  -1   1  26   10.36    1.11
   1   1 -26   12.82    1.36
   1   1 -26    5.62    2.85
   1   1 -26   10.45    1.18
   1  -1  26   10.87    1.18
   1   1 -25    2.52    0.90
   1  -1  25    1.80    0.59
  -1  -1 -25    1.82    0.53
   1   1 -25    2.00    0.59
  -1  -1 -25    1.55    0.48
   1  -1  25    2.00    0.66
  -1   1  25    2.02    0.64
   1   1 -25    1.84    0.54
   1  -1  25    3.14    0.78
   1  -1  25    1.95    0.68
  -1   1  25    1.90    0.59
   1   1 -25    0.69    0.71
   1  -1  24    7.72    0.97
  -1  -1 -24    5.85    0.76
   1   1 -24    6.65    1.06
   1   1 -24    5.84    0.87
  -1   1  24    6.59    0.93
   1  -1  24    6.56    0.98
   1   1 -24    5.80    0.79
   1  -1  24    6.17    0.98
   1  -1  24    6.19    0.96
  -1   1  24    4.88    0.77
   1  -1  23   15.13    1.31
   1   1 -23   18.44    1.48
   1   1 -23   16.10    1.38
  -1  -1 -23   17.38    1.27
   1  -1  23   14.24    1.39
  -1   1  23   14.23    1.38
   1   1 -23   15.05    1.25
   1  -1  23   15.12    1.46
  -1   1  23   16.25    1.30
  -1   1  23   14.55    1.35
   1  -1  23   15.42    1.43
   1  -1  22   13.32    1.37
   1   1 -22   12.47    1.15
  -1   1  22   15.56    1.38
   1  -1  22   14.29    1.36
   1  -1  22   13.72    1.24
   1   1 -22   13.12    1.28
  -1  -1 -22   13.15    1.12
   1   1 -22   12.77    1.24
  -1  -1 -22   14.23    2.87
  -1  -1 -22   17.81    2.95
   1  -1  22   15.50    1.41
  -1   1  22   13.91    1.22
  -1   1  22   14.98    1.33
   1   1 -21  172.85    6.61
   1  -1  21  171.92    6.94
  -1   1  21  175.68    6.86
  -1   1  21  172.71    6.75
   1  -1  21  163.36    6.80
  -1   1  21  168.86    6.47
  -1  -1 -21  164.00    6.50
   1  -1  21  170.03    6.66
   1   1 -21  176.20    6.73
   1  -1  21  157.06    9.92
  -1  -1 -21  155.90    9.75
   1   1 -21  158.50    9.75
  -1  -1 -21  186.54   11.00
   1  -1  21  176.88    6.89
  -1   1  21  175.73    6.77
  -1   1  20   70.09    3.39
   1   1 -20   67.43    3.13
  -1   1  20   67.59    3.06
  -1   1  20   67.55    3.31
  -1   1  20   70.72    3.29
   1  -1  20   69.19    3.38
   1   1 -20   68.99    3.25
   1  -1  20   69.07    3.21
   1  -1  20   69.12    3.37
  -1   1  20   67.73    3.26
  -1  -1 -20   71.05    6.24
   1   1 -20   68.03    5.64
  -1  -1 -20   62.35    5.49
   1  -1  20   66.11    5.78
   1  -1  19   44.42    4.53
  -1  -1 -19   46.00    4.41
  -1  -1 -19   40.84    4.58
   1   1 -19   47.19    4.44
  -1   1  19   40.60    2.34
   1   1 -19   42.55    2.19
  -1   1  19   42.48    2.33
   1  -1  19   43.95    2.39
  -1   1  19   45.21    2.34
  -1   1  19   37.45    2.07
   1   1 -19   42.66    2.28
   1  -1  19   38.29    2.17
   1  -1  19   43.19    2.25
   1  -1  19   38.36    2.27
  -1   1  19   38.92    2.23
   1  -1  19   43.02    2.38
  -1   1  18   23.29    1.53
   1  -1  18   21.60    1.52
   1   1 -18   21.26    1.40
  -1   1  18   19.60    1.34
   1  -1  18   22.17    1.56
  -1   1  18   21.29    1.48
  -1   1  18   22.33    1.54
   1  -1  18   21.10    1.42
   1   1 -18   22.99    1.51
   1  -1  18   22.71    1.56
   1  -1  18   21.95    1.45
   1   1 -18   20.55    1.30
   1  -1  18   22.65    3.17
   1   1 -18   23.36    2.98
  -1  -1 -18   22.43    2.95
  -1  -1 -18   27.83    3.55
  -1   1  17   14.88    1.20
   1  -1  17   15.38    1.26
   1   1 -17   16.35    1.18
  -1   1  17   17.26    1.27
  -1   1  17   17.01    1.28
  -1   1  17   16.24    1.15
   1  -1  17   16.64    1.29
   1   1 -17   16.96    1.23
   1  -1  17   16.17    1.18
   1  -1  17   17.32    1.30
   1   1 -17   15.62    1.07
   1  -1  17   17.44    2.69
   1   1 -17   17.48    2.47
  -1  -1 -17   19.28    2.57
  -1  -1 -17   18.22    2.78
   1  -1  16   23.82    1.51
  -1   1  16   23.52    1.46
   1   1 -16   23.44    1.41
   1  -1  16   23.83    1.51
  -1   1  16   23.04    1.47
  -1   1  16   21.07    1.41
   1  -1  16   22.29    1.48
   1  -1  16   21.64    1.38
  -1   1  16   27.63    2.80
   1   1 -16   23.76    2.81
   1  -1  16   20.81    2.92
  -1  -1 -16   23.85    3.12
  -1  -1 -16   22.74    2.75
   1   1 -16   24.03    1.46
   1  -1  15  238.37    8.54
   1  -1  15  229.48    8.50
   1   1 -15  229.14   10.13
  -1  -1 -15  236.44   10.94
  -1   1  15  228.74   10.02
   1  -1  15  234.07   11.39
   1   1 -15  253.40   11.02
  -1   1  15  246.46   10.65
   1   1 -15  231.10    8.41
   1   1 -14  136.14    6.73
  -1  -1 -14  138.41    7.32
   1  -1  14  141.30    7.76
  -1   1  14  145.25    7.13
  -1   1  14  134.91    6.60
  -1   1  13  153.59    7.05
   1   1 -13  150.77    7.15
  -1   1  13  159.27    7.56
   1  -1  13  165.98    8.32
  -1   1  13  148.47    6.56
  -1  -1 -13  163.42    7.78
   1  -1  12  241.20    9.57
  -1   1  12  242.15    9.93
   1  -1  12  251.61   11.12
   1   1 -12  244.74   10.15
  -1   1  12  244.93    9.62
  -1  -1 -12  247.61    9.53
  -1  -1 -12  253.73   10.63
   1  -1  11   75.25    4.80
  -1   1  11   69.18    3.78
   1  -1  11   72.44    3.72
  -1  -1 -11   78.41    3.77
  -1  -1 -11   83.20    4.55
  -1   1  11   80.13    4.07
   1   1 -11   77.89    4.21
   1  -1  10   30.76    1.49
   1  -1  10   43.14    2.39
  -1   1  10   44.09    2.55
  -1   1  10   34.38    1.44
  -1  -1 -10   44.93    2.40
  -1  -1 -10   46.09    2.95
   1   1 -10   49.24    2.87
   1  -1  10   47.90    3.36
  -1   1  10   46.96    2.62
   1  -1   9  191.12    7.25
  -1   1   9  202.17    7.11
   1  -1   9  217.66    9.14
  -1  -1  -9  221.53    8.61
   1   1  -9  213.83    8.38
   1   1  -9  194.72    7.20
   1  -1   9  207.63    7.86
  -1   1   9  209.11    8.11
  -1   1   9  207.40    8.00
  -1  -1  -9  216.43    7.91
  -1   1   8  175.81    6.24
   1  -1   8  162.31    6.37
  -1  -1  -8  168.54    6.22
   1  -1   8  175.07    6.71
  -1  -1  -8  179.07    6.75
   1   1  -8  171.02    6.33
  -1  -1  -8  179.74    7.30
  -1   1   8  174.83    6.99
  -1   1   8  168.32    6.74
   1  -1   8  167.78    7.73
   1   1  -8  181.48    7.20
  -1  -1  -7  299.90   10.18
  -1   1   7  294.21   10.18
   1  -1   7  300.98   10.43
  -1  -1  -7  291.07   11.00
  -1   1   7  290.03   10.82
  -1  -1  -7  297.57   10.57
   1   1  -7  281.53   10.25
   1   1  -7  313.08   11.02
   1  -1   7  291.45   11.52
  -1   1   7  268.42   10.41
   1  -1   7  283.01   10.45
   1  -1   6  128.86    4.98
   1  -1   6  121.15    5.51
  -1   1   6  124.01    4.73
  -1   1   6  126.72    5.54
  -1  -1  -6  125.28    4.71
   1   1  -6  126.40    5.27
  -1  -1  -6  123.87    5.23
  -1   1   6  124.86    5.22
   1   1  -6  123.48    4.80
  -1  -1  -6  112.42    4.89
   1  -1   6  127.38    4.91
  -1   1   5 1921.36   64.17
   1  -1   5 1935.82   64.18
  -1   1   5 1892.89   63.47
   1   1  -5 1958.83   63.96
  -1   1   5 1919.48   63.93
   1   1  -5 1875.26   63.92
   1  -1   5 1947.90   63.56
   1   1  -5 1943.60   63.55
   1  -1   4  605.92   20.99
  -1   1   4  619.56   21.04
  -1   1   4  589.82   20.57
  -1   1   4  604.91   20.92
   1   1  -4  609.05   20.63
   1   1  -4  618.12   20.83
   1   1  -4  617.18   20.92
  -1   1   3   33.14    1.71
  -1   1   3   36.20    1.93
   1  -1   3   31.34    1.79
   1   1  -3   31.98    1.72
   1   1  -3   31.92    1.81
   1   1  -3   31.90    1.71
  -1   1   3   31.16    1.85
  -1   1   2  291.70   10.48
  -1  -1  -2  293.95   10.25
   1  -1   2  298.78   10.41
   1  -1   2  310.68   10.51
  -1   1   2  280.82   10.42
   1   1  -2  308.68   10.49
   1   1  -2  280.74   10.50
   1   1  -2  310.91   10.38
   1  -1   1  877.49   28.11
  -1  -1  -1  838.59   28.04
  -1   1   1  822.46   28.18
   1   1  -1  828.51   28.18
   1   1  -1  863.61   28.37
   1   1  -1  854.36   28.13
  -1   1   1  827.91   28.44
   1  -1   0    4.74    0.57
  -1  -1   0    5.11    0.51
  -1   1   0    5.18    0.47
  -1   1   0    5.59    0.66
  -1   1   0    4.76    0.63
  -1  -1   0    5.70    0.62
   1  -1   0    5.55    0.49
   1   1   0    4.95    0.62
   1  -1   0    5.11    0.44
  -1  -1   0    5.38    0.38
   1  -1  -1  830.61   28.14
  -1   1  -1  863.00   28.23
  -1  -1   1  821.76   28.36
  -1   1  -1  854.38   27.64
  -1   1  -1  898.56   28.28
   1   1   1  842.56   28.24
  -1  -1   1  820.62   28.18
   1  -1  -1  804.02   27.80
  -1   1  -2  301.70    9.80
   1  -1  -2  340.96    9.93
   1   1   2  319.59   10.01
  -1   1  -2  315.43    9.95
  -1   1  -2  335.18    9.90
  -1  -1   2  317.27    9.97
  -1   1  -3   35.46    1.81
  -1  -1   3   33.60    1.98
  -1   1  -3   33.97    1.94
   1   1   3   32.95    1.92
  -1   1  -3   34.81    1.82
   1  -1  -3   36.12    1.88
   1   1   3   36.57    1.84
  -1   1  -4  620.52   21.50
  -1  -1   4  634.73   22.01
  -1   1  -4  633.64   21.88
   1  -1  -4  689.55   22.03
   1   1   4  622.47   21.55
   1   1   4  615.25   21.90
   1  -1  -4  655.03   21.79
  -1  -1   5 1871.44   63.28
  -1  -1   5 1882.55   63.25
  -1   1  -5 1856.27   62.53
  -1   1  -5 1908.14   63.09
   1  -1  -5 2006.30   63.20
   1  -1  -5 1935.44   63.01
   1   1   5 1864.14   62.60
   1   1   5 1883.35   63.14
  -1   1  -6  118.57    4.58
   1  -1  -6  117.53    4.71
  -1  -1   6  117.41    5.36
  -1  -1   6  116.53    5.29
   1  -1  -6  118.55    5.24
  -1   1  -6  126.10    5.22
   1  -1  -6  122.41    5.13
   1   1   6  122.29    5.25
   1   1   6  111.89    4.60
  -1  -1   7  288.58   10.14
  -1   1  -7  298.51   10.26
   1  -1  -7  275.50   10.32
  -1  -1   7  295.10   11.24
  -1  -1   7  281.72   11.31
   1   1   7  300.13   11.17
   1   1   7  279.37   10.29
  -1   1  -7  315.52   11.16
   1  -1  -7  303.20   11.09
   1   1   7  303.77   11.52
   1  -1  -7  303.90   11.23
  -1  -1   8  178.08    7.53
  -1  -1   8  169.04    6.27
   1  -1  -8  167.51    6.40
  -1   1  -8  182.98    6.39
  -1  -1   8  180.12    7.77
   1   1   8  190.90    7.53
   1   1   8  181.18    7.86
  -1   1  -8  186.38    7.41
   1   1   8  164.19    6.40
  -1  -1   8  176.79    7.16
   1  -1  -8  183.66    7.46
   1  -1  -8  177.87    7.50
  -1  -1   9  215.88    8.67
  -1  -1   9  209.93    8.86
   1  -1  -9  184.59    7.01
  -1   1  -9  209.49    7.09
   1  -1  -9  216.32    8.54
  -1  -1   9  208.23    8.17
   1   1   9  227.38    8.62
   1   1   9  215.81    8.92
  -1   1  -9  217.59    8.44
   1  -1  -9  231.44    8.81
   1   1   9  174.75    7.05
  -1  -1  10   55.16    3.48
   1  -1 -10   56.03    3.46
  -1  -1  10   51.81    3.14
  -1   1 -10   46.23    3.41
   1  -1 -10   56.26    3.55
   1   1  10   51.74    3.31
  -1   1 -10   50.93    3.24
   1   1  10   45.71    3.46
  -1  -1  11   60.22    3.83
  -1  -1  11   54.37    2.91
   1  -1 -11   57.97    3.74
   1   1  11   57.81    3.99
  -1   1 -11   60.44    3.67
   1  -1 -11   57.56    3.87
  -1   1 -11   61.96    3.95
  -1  -1  11   49.97    3.31
   1   1  11   57.55    3.64
  -1  -1  12  258.21   10.66
  -1  -1  12  230.64    9.19
  -1   1 -12  247.25   10.72
   1   1  12  249.39   10.37
  -1  -1  12  235.65   10.00
  -1   1 -12  233.24   10.15
   1   1  12  248.11   10.93
   1  -1 -12  258.48   10.80
   1  -1 -12  239.80   10.47
   1   1  13  157.06    7.49
  -1  -1  13  144.34    7.12
   1   1  13  160.13    8.08
   1  -1 -13  157.73    7.87
  -1   1 -13  156.02    7.39
  -1   1 -13  150.81    7.90
   1  -1 -13  152.61    7.67
   1   1  14  136.63    6.98
   1  -1 -14  137.62    7.43
  -1   1 -14  132.39    7.35
  -1  -1  14  130.68    6.69
   1  -1 -14  132.53    7.19
  -1   1 -14  142.61    6.94
   1   1  14  136.18    7.57
  -1  -1  15  253.98    9.22
   1   1  15  250.18    9.16
  -1  -1  15  244.88    9.14
   1   1  15  261.68   11.35
   1  -1 -15  275.94   12.09
   1   1  15  266.02   12.12
  -1   1 -15  274.26   12.09
  -1   1 -15  262.23   11.19
   1  -1 -15  272.22   11.88
  -1  -1  15  252.86   11.02
  -1  -1  16   28.46    1.69
  -1  -1  16   28.21    1.58
  -1  -1  16   26.56    1.61
   1   1  16   25.53    1.60
   1   1  16   25.09    1.53
   1  -1 -16   26.86    1.49
  -1  -1  16   26.78    1.62
  -1   1 -16   23.88    3.00
   1   1  16   27.47    2.86
   1  -1 -16   26.17    3.11
   1   1  16   25.25    3.07
  -1   1 -16   29.46    2.83
   1  -1 -16   27.49    3.13
  -1  -1  16   27.04    2.71
  -1  -1  17   12.32    1.12
  -1  -1  17   12.96    1.06
   1   1  17   12.70    0.99
   1   1  17   12.28    1.10
  -1  -1  17   14.28    1.14
   1  -1 -17   11.83    0.97
   1   1  17   12.73    1.07
  -1  -1  17   11.62    1.01
  -1  -1  17   10.86    1.03
   1  -1 -17   19.08    2.72
   1  -1 -17   18.21    2.59
   1   1  17   15.01    2.42
  -1   1 -17   12.04    2.24
   1  -1 -18   20.03    2.99
   1  -1 -18   22.59    2.98
   1   1  18   19.13    2.86
  -1   1 -18   20.08    2.93
  -1  -1  18   20.40    1.48
  -1  -1  18   17.73    1.30
   1   1  18   18.69    1.46
   1  -1 -18   18.31    1.28
   1  -1 -18   17.01    1.22
   1   1  18   18.68    1.35
  -1   1 -18   17.49    1.20
  -1  -1  18   19.85    1.41
  -1  -1  18   18.76    1.39
   1   1  18   17.57    1.23
   1   1  18   16.52    1.34
   1  -1 -19   37.94    4.22
   1   1  19   32.82    3.90
   1  -1 -19   44.62    4.38
  -1   1 -19   35.94    4.14
   1   1  19   39.16    2.28
   1   1  19   34.75    2.13
  -1  -1  19   38.70    2.24
  -1  -1  19   39.14    2.11
   1   1  19   40.25    2.16
   1  -1 -19   37.61    2.06
   1  -1 -19   34.02    1.98
  -1   1 -19   38.44    1.97
  -1  -1  19   35.60    2.12
   1   1  19   38.39    2.22
  -1  -1  19   40.76    2.22
   1   1  19   37.72    1.98
   1   1  20   59.19    5.40
   1  -1 -20   74.93    6.14
  -1   1 -20   62.35    5.65
   1  -1 -20   64.68    5.67
   1   1  20   59.62    3.11
   1   1  20   67.44    3.31
  -1   1 -20   62.95    3.00
  -1  -1  20   63.70    3.05
  -1  -1  20   69.49    3.32
   1  -1 -20   66.95    3.02
   1  -1 -20   61.63    3.03
   1   1  20   64.62    3.12
  -1   1 -20   64.40    2.89
  -1  -1  20   66.38    3.19
   1   1  20   65.19    3.19
   1   1  20   63.85    2.94
  -1  -1  20   64.75    3.18
   1  -1 -21  184.26   11.12
  -1   1 -21  183.25   11.24
   1  -1 -21  201.03   11.19
  -1   1 -21  200.01   11.27
   1   1  21  206.85    7.76
   1   1  21  195.35    7.56
  -1   1 -21  189.51    7.33
  -1  -1  21  199.09    7.67
  -1  -1  21  192.38    7.38
   1  -1 -21  197.10    7.41
   1   1  21  197.92    7.49
   1  -1 -21  189.48    7.29
  -1  -1  21  186.45    7.50
  -1   1 -21  186.73    7.17
  -1  -1  21  201.52    7.60
   1   1  21  189.63    7.56
  -1   1 -22   17.26    2.97
   1  -1 -22   16.87    2.94
  -1   1 -22   22.22    3.39
   1  -1 -22   19.85    3.36
   1   1  22   18.91    1.51
   1   1  22   21.97    1.73
  -1   1 -22   19.53    1.42
   1   1  22   23.59    1.81
  -1  -1  22   17.44    1.56
  -1  -1  22   18.41    1.44
   1  -1 -22   18.32    1.39
   1  -1 -22   17.87    1.43
   1   1  22   21.66    1.58
  -1  -1  22   16.73    1.46
  -1  -1  22   19.03    1.53
   1   1  22   19.83    1.62
   1   1  23   16.03    1.38
   1   1  23   17.57    1.60
  -1   1 -23   15.00    1.23
  -1  -1  23   15.53    1.43
  -1  -1  23   14.45    1.27
   1   1  23   15.07    1.35
  -1  -1  23   14.14    1.32
  -1   1 -23   14.61    1.28
   1  -1 -23   14.77    1.29
   1  -1 -23   14.96    1.22
  -1  -1  23   15.22    1.38
   1  -1 -23   11.96    1.22
  -1  -1  23   14.68    1.37
   1   1  23   15.19    1.41
   1   1  24    7.25    1.10
  -1   1 -24    5.86    0.79
  -1  -1  24    5.84    0.98
   1  -1 -24    6.42    0.82
  -1   1 -24    5.93    0.87
  -1  -1  24    5.57    0.89
   1  -1 -24    6.87    0.90
   1   1  24    6.43    0.96
   1   1  24    4.91    0.81
   1   1  24    6.12    0.88
  -1  -1  24    6.35    0.94
   1  -1 -24    4.75    0.87
  -1   1 -25    1.72    0.50
   1   1  25    2.09    0.75
  -1  -1  25    1.50    0.62
  -1  -1  25    1.09    0.57
  -1   1 -25    0.95    0.49
   1   1  25    1.37    0.61
   1  -1 -25    1.47    0.62
   1  -1 -25    1.73    0.51
   1   1  25    0.61    0.64
   1   1  25    1.92    0.54
   1  -1 -25    0.27    0.55
  -1  -1  25    1.71    0.62
  -1  -1  26    8.94    1.07
   1   1  26    8.15    1.11
  -1   1 -26    7.46    0.81
  -1  -1  26    8.26    1.03
  -1   1 -26    6.88    0.96
   1  -1 -26    7.83    0.86
  -1   1 -26    8.89    0.97
  -1  -1  26    7.65    0.96
   1  -1 -26    9.78    1.09
   1   1  26    9.07    1.02
   1  -1 -26    7.38    0.98
  -1  -1  26    8.50    1.02
  -1   1 -27   10.35    0.91
  -1  -1  27   11.86    1.17
   1   1  27   10.87    1.21
  -1  -1  27   10.22    1.11
  -1  -1  27   10.58    1.05
  -1   1 -27   11.13    1.03
   1   1  27   11.92    1.10
   1  -1 -27   12.09    1.14
  -1   1 -27    8.83    1.06
   1  -1 -27   10.23    0.95
   1  -1 -27   12.62    1.18
  -1  -1  27   10.27    1.08
   1   1  28   26.52    1.76
  -1  -1  28   24.30    1.62
  -1  -1  28   24.32    1.63
  -1   1 -28   21.46    1.53
   1  -1 -28   20.89    1.51
  -1   1 -28   23.24    1.49
   1  -1 -28   20.66    1.35
  -1  -1  28   21.75    1.50
   1   1  28   22.19    1.49
   1  -1 -28   22.55    1.57
  -1  -1  29    6.94    0.82
   1   1  29    6.86    0.88
  -1  -1  29    5.53    0.76
   1  -1 -29    6.47    0.86
   1   1  29    6.76    0.76
  -1  -1  29    6.03    0.73
  -1   1 -29    6.23    0.91
  -1   1 -29    6.58    0.74
  -1   1 -30    1.34    0.59
  -1  -1  30    1.23    0.44
   1   1  30    0.88    0.46
   1  -1 -30    0.80    0.49
  -1   1 -30    0.57    0.36
  -1   1 -30    2.25    0.70
  -1  -1  30    1.01    0.38
  -1   1 -31    6.68    0.74
   1  -1 -31    7.08    0.70
  -1   1 -31    8.73    0.78
   1   1  31    8.21    0.75
  -1  -1  31    8.61    0.69
   1   1  32    5.15    0.51
  -1   2  31   11.72    0.84
   1  -2  31    7.77    0.60
   1   2 -30    1.78    0.42
  -1  -2 -30    1.03    0.37
   1  -2  30    1.16    0.38
  -1  -2 -30    2.31    0.56
  -1   2  30    1.04    0.45
  -1  -2 -30    1.73    0.48
   1   2 -30    0.67    0.49
  -1  -2 -29    5.08    0.63
   1   2 -29    4.58    0.66
   1  -2  29    5.30    0.71
  -1   2  29    5.90    0.80
   1  -2  29    5.76    0.69
   1   2 -29    6.05    0.85
   1   2 -29    4.43    0.54
  -1  -2 -29    4.59    0.74
  -1  -2 -29    6.15    0.74
   1   2 -29    4.94    0.77
   1   2 -28    8.71    0.94
  -1  -2 -28   10.30    0.92
   1  -2  28    9.56    0.99
   1   2 -28    8.47    0.83
  -1  -2 -28    9.34    0.97
   1   2 -28   12.52    1.16
  -1   2  28   10.02    1.08
   1  -2  28   10.54    0.99
  -1  -2 -28    9.43    0.93
   1  -2  28   11.99    1.09
   1   2 -28   12.51    1.12
  -1  -2 -27   52.58    2.59
   1   2 -27   58.25    2.80
   1  -2  27   52.44    2.78
   1  -2  27   59.72    2.84
   1   2 -27   57.21    2.77
   1   2 -27   53.15    2.60
  -1   2  27   64.32    3.05
  -1  -2 -27   53.35    2.70
   1  -2  27   57.30    2.86
   1   2 -27   55.36    2.71
  -1  -2 -27   54.59    2.66
   1  -2  26   10.29    1.00
   1   2 -26   12.28    1.20
  -1  -2 -26   11.39    1.03
   1  -2  26   13.67    1.26
   1  -2  26   13.56    1.22
   1   2 -26    9.87    1.16
   1   2 -26   11.08    1.06
   1  -2  26   12.95    1.26
   1   2 -26   11.54    1.19
  -1  -2 -26   11.63    1.07
  -1   2  26   11.59    1.06
  -1  -2 -25    4.74    0.72
   1  -2  25    4.58    0.73
   1   2 -25    5.80    0.92
   1   2 -25    6.64    1.14
  -1   2  25    3.61    0.76
   1  -2  25    4.54    0.85
   1  -2  25    5.32    0.87
   1   2 -25    5.34    0.79
   1  -2  25    5.57    0.91
   1   2 -25    3.46    0.85
  -1   2  25    4.60    0.77
  -1   2  24   50.40    2.75
   1   2 -24   51.53    2.75
  -1  -2 -24   50.22    2.56
   1   2 -24   53.00    2.83
   1  -2  24   50.90    2.62
  -1   2  24   52.46    2.83
   1  -2  24   52.96    2.86
  -1   2  24   48.31    2.48
   1   2 -24   53.00    2.66
   1  -2  24   50.56    2.78
  -1   2  24   50.10    2.61
   1  -2  24   52.70    2.88
   1  -2  23    2.95    0.66
  -1   2  23    2.89    0.75
   1   2 -23    2.87    0.73
   1   2 -23    2.27    0.88
  -1  -2 -23    2.27    0.58
  -1  -2 -23    2.16    0.49
  -1   2  23    2.27    0.58
  -1   2  23    2.66    0.71
   1  -2  23    2.28    0.75
   1  -2  23    1.84    0.63
   1   2 -23    3.42    0.66
   1  -2  23    3.18    0.78
  -1   2  23    2.90    0.68
  -1   2  22   46.64    2.60
   1   2 -22   43.77    2.42
   1  -2  22   43.34    2.54
  -1   2  22   43.05    2.31
  -1   2  22   42.37    2.48
   1  -2  22   46.48    2.62
  -1  -2 -22   41.29    2.18
   1   2 -22   46.41    2.53
   1   2 -22   41.81    2.47
  -1   2  22   45.49    2.51
   1  -2  22   47.20    2.43
   1  -2  22   46.10    2.61
  -1   2  22   42.36    2.38
  -1  -2 -22   38.33    4.83
  -1  -2 -22   37.72    4.28
   1   2 -22   41.32    4.82
   1   2 -21   91.87    7.43
   1  -2  21   85.51    7.08
  -1  -2 -21   99.14    7.92
  -1  -2 -21   84.94    6.76
  -1   2  21  102.10    4.48
   1   2 -21  101.44    4.31
   1  -2  21   97.22    4.44
  -1   2  21  101.01    4.42
  -1   2  21   97.41    4.19
   1  -2  21  100.40    4.48
   1  -2  21   96.59    4.23
   1   2 -21  100.90    4.39
  -1   2  21   99.29    4.38
   1   2 -21  100.48    4.42
  -1  -2 -21   98.84    4.07
   1  -2  21  105.23    4.52
   1  -2  21   96.65    4.46
  -1   2  21   99.25    4.26
   1   2 -20   15.88    2.57
   1   2 -20   18.20    3.05
   1  -2  20   15.13    2.79
  -1  -2 -20   16.95    2.69
  -1  -2 -20   16.58    3.05
  -1   2  20   14.58    1.37
   1   2 -20   15.93    1.30
   1  -2  20   13.39    1.33
  -1   2  20   17.00    1.31
   1  -2  20   18.91    1.51
  -1   2  20   16.72    1.38
   1   2 -20   16.31    1.37
  -1  -2 -20   15.37    1.15
  -1   2  20   17.48    1.39
   1  -2  20   16.19    1.27
   1  -2  20   16.28    1.29
   1  -2  20   18.31    1.47
  -1   2  20   17.00    1.37
   1  -2  20   16.27    1.39
   1  -2  19   12.62    2.50
   1   2 -19   16.17    2.51
  -1  -2 -19   13.49    2.65
  -1  -2 -19   12.93    2.29
   1   2 -19   15.14    2.72
  -1   2  19   12.61    1.21
   1   2 -19   12.84    1.13
   1  -2  19   11.23    1.17
  -1   2  19   13.00    1.11
   1  -2  19   14.06    1.28
  -1   2  19   13.37    1.23
  -1   2  19   13.72    1.22
   1   2 -19   12.86    1.19
  -1   2  19   12.92    1.20
   1  -2  19   11.48    1.19
   1  -2  19   11.83    1.08
   1   2 -19   11.09    1.01
  -1   2  19   11.61    1.13
   1  -2  19   12.59    1.22
  -1   2  18  231.01   11.39
   1   2 -18  220.93   11.18
  -1  -2 -18  225.03   11.37
   1   2 -18  246.83   12.28
   1  -2  18  234.82   12.25
  -1   2  18  228.71    8.55
   1   2 -18  233.88    8.47
  -1   2  18  238.47    8.56
  -1   2  18  221.61    8.33
   1  -2  18  231.77    8.61
  -1   2  18  231.59    8.53
  -1   2  18  224.81    8.45
   1   2 -18  233.13    8.49
   1  -2  18  225.41    8.38
   1  -2  18  226.57    8.57
   1   2 -18  216.64    8.30
   1  -2  18  231.69    8.62
  -1   2  18  224.44    8.48
  -1   2  17    5.62    0.78
   1   2 -17    6.75    0.78
  -1   2  17    7.07    0.86
   1  -2  17    6.47    0.83
  -1   2  17    6.19    0.74
  -1   2  17    5.46    0.78
  -1   2  17    7.29    0.81
   1   2 -17    5.66    0.77
   1  -2  17    4.77    0.68
   1   2 -17    6.30    0.71
   1  -2  17    5.28    0.78
   1   2 -17    4.76    1.29
   1   2 -17    6.15    1.76
   1   2 -17    7.45    1.69
  -1  -2 -17    5.07    1.39
  -1   2  17    9.75    1.93
   1  -2  17    6.74    1.85
   1  -2  16  128.54    5.04
  -1   2  16  126.85    5.07
   1   2 -16  132.95    5.07
   1  -2  16  127.83    5.16
  -1   2  16  130.14    4.99
  -1   2  16  129.88    5.11
  -1   2  16  125.48    5.08
   1   2 -16  122.01    4.90
  -1   2  16  132.02    5.07
   1   2 -16  128.99    5.09
   1   2 -16  127.06    4.96
   1  -2  16  132.41    5.02
   1  -2  16  132.91    5.19
   1  -2  16  126.92    5.14
  -1  -2 -16  118.08    7.11
   1   2 -16  123.21    7.04
   1  -2  16  132.82    8.05
  -1   2  16  140.62    7.68
   1   2 -16  130.14    7.73
  -1   2  15  153.65    5.87
   1   2 -15  156.75    5.86
  -1   2  15  150.35    5.87
   1  -2  15  158.61    5.99
  -1   2  15  155.95    5.91
   1  -2  15  159.82    5.97
   1  -2  15  155.10    5.97
  -1   2  15  149.23    5.88
   1   2 -15  154.45    5.89
  -1   2  15  172.39    8.52
   1  -2  15  159.06    8.93
   1   2 -15  157.41    8.50
   1   2 -15  151.55    7.92
  -1  -2 -15  152.68    7.97
  -1  -2 -14   16.85    2.11
  -1  -2 -14   18.27    2.55
   1  -2  14   14.39    2.29
  -1   2  14   15.78    2.25
   1   2 -14   14.52    2.26
   1   2 -14   14.14    2.00
   1   2 -13  247.39   11.14
  -1  -2 -13  260.75   11.68
  -1  -2 -13  240.89   10.70
   1   2 -13  236.74   10.74
   1  -2  13  257.65   11.79
   1   2 -12 1066.03   37.75
   1  -2  12 1091.89   38.81
  -1  -2 -12 1153.18   38.77
  -1  -2 -12 1060.60   37.50
   1   2 -12 1032.02   37.88
  -1   2  12 1055.44   36.57
  -1   2  11   21.78    1.44
  -1   2  11   26.01    2.00
   1  -2  11   34.43    3.11
  -1  -2 -11   30.16    2.83
  -1  -2 -11   32.64    2.54
   1   2 -11   29.02    2.58
   1   2 -11   26.83    2.43
   1  -2  11   23.73    1.60
  -1   2  10  305.77   11.46
  -1  -2 -10  290.87   10.73
   1   2 -10  312.39   12.30
   1  -2  10  338.46   13.26
   1   2 -10  327.05   12.35
  -1  -2 -10  319.79   11.94
  -1   2  10  291.66   10.84
  -1  -2 -10  320.46   12.70
   1  -2  10  314.96   12.80
   1  -2  10  296.31   11.09
  -1  -2 -10  283.38   10.81
   1   2  -9   40.26    2.81
   1   2  -9   33.36    2.03
  -1  -2  -9   35.22    1.96
  -1   2   9   37.45    2.45
  -1  -2  -9   38.24    2.57
   1   2  -9   36.26    2.70
   1  -2   9   42.77    3.29
   1  -2   9   43.51    3.22
  -1   2   8  225.18    8.95
   1   2  -8  227.34    8.59
  -1  -2  -8  213.28    8.33
   1   2  -8  242.75    9.52
  -1  -2  -8  236.12    9.08
   1   2  -8  251.01    9.42
   1  -2   8  234.08    9.84
  -1   2   8  230.88    8.55
  -1   2   7  259.57    9.88
  -1  -2  -7  240.42    9.26
   1   2  -7  269.46    9.60
  -1  -2  -7  261.38    9.79
   1   2  -7  255.98   10.02
   1   2  -7  275.83   10.36
   1  -2   7  273.79   10.64
  -1  -2  -7  249.66    9.47
  -1   2   7  262.07    9.54
  -1  -2  -6  687.51   23.13
   1   2  -6  651.22   22.36
  -1   2   6  657.50   22.64
  -1  -2  -6  650.08   22.37
   1   2  -6  618.59   22.54
   1   2  -6  649.25   22.94
  -1  -2  -6  637.87   22.25
   1  -2   6  668.66   23.20
  -1   2   6  644.87   22.30
   1   2  -5  277.54   10.20
  -1  -2  -5  270.75    9.95
   1   2  -5  281.83   10.16
  -1   2   5  261.52   10.29
  -1  -2  -5  285.89   10.62
   1   2  -5  277.63   10.56
   1  -2   5  285.04   10.76
  -1   2   5  274.87   10.10
  -1  -2  -5  274.40   10.05
  -1   2   4  933.13   31.09
   1   2  -4  937.97   30.75
  -1  -2  -4  975.83   31.20
  -1   2   4  824.49   29.98
  -1  -2  -4  906.74   30.49
   1   2  -4  973.90   30.95
   1   2  -4  925.57   31.22
  -1  -2  -4  966.89   31.14
  -1  -2  -4  967.28   30.84
  -1   2   4  945.77   30.89
   1  -2   4  990.75   31.40
   1   2  -3   21.94    1.34
  -1   2   3   22.16    1.66
  -1  -2  -3   22.19    1.53
   1   2  -3   22.40    1.67
  -1   2   3   19.59    1.09
   1   2  -3   21.54    1.55
  -1   2   3   22.27    1.54
   1  -2   3   22.71    1.76
  -1  -2  -3   21.81    1.58
  -1  -2  -3   22.35    1.50
   1  -2   3   21.11    1.65
   1   2  -2 1180.34   42.13
   1   2  -2 1248.41   42.10
  -1  -2  -2 1410.40   42.55
   1  -2   2 1331.56   42.74
   1   2  -2 1313.94   42.69
  -1   2   2 1217.11   42.06
   1  -2   2 1329.09   42.91
  -1  -2  -2 1331.97   42.60
  -1  -2  -2 1241.42   42.57
   1   2  -1  834.07   28.64
  -1  -2  -1  979.21   29.13
   1   2  -1  887.39   29.38
  -1   2   1  835.12   28.89
   1  -2   1  847.17   29.22
  -1  -2  -1  855.50   29.52
   1   2  -1  855.67   28.99
  -1  -2  -1  858.55   29.22
  -1  -2  -1  869.93   29.25
   1  -2   0    6.22    0.78
  -1  -2   0    7.81    1.00
   1   2   0    7.95    0.92
  -1   2   0    7.65    0.77
  -1   2   0    8.16    0.99
   1   2   0    8.49    0.86
  -1   2   0    8.02    0.93
   1  -2  -1  824.56   26.32
  -1   2  -1  875.38   26.42
   1   2   1  826.62   26.46
  -1   2  -1  889.13   26.75
  -1  -2   1  820.09   26.76
  -1  -2   1  837.10   26.57
  -1   2  -1  842.63   26.49
   1  -2  -2 1255.64   44.67
   1   2   2 1354.24   44.82
  -1  -2   2 1328.47   45.16
  -1   2  -2 1419.03   45.11
  -1   2  -2 1393.72   44.87
  -1  -2   2 1400.10   45.11
  -1  -2   2 1259.54   45.05
   1   2   3   22.81    1.67
   1  -2  -3   23.72    1.50
  -1  -2   3   25.19    1.91
   1   2   3   24.07    1.63
  -1   2  -3   21.86    1.56
  -1  -2   3   22.80    1.82
  -1  -2   3   21.48    1.52
  -1  -2   4  985.21   33.02
   1   2   4  954.90   32.36
  -1   2  -4  928.76   32.57
   1  -2  -4  975.20   32.28
  -1  -2   4  961.56   32.82
  -1   2  -4  950.53   32.31
  -1  -2   4  942.81   32.20
   1  -2  -5  304.71   11.17
  -1   2  -5  298.50   11.50
   1   2   5  303.92   11.14
  -1   2  -5  311.81   11.13
  -1  -2   5  313.36   11.88
  -1  -2   5  301.78   11.63
  -1  -2   5  307.04   11.02
   1   2   6  647.97   22.30
   1   2   6  653.35   22.99
  -1   2  -6  634.86   22.83
   1  -2  -6  658.48   22.50
  -1   2  -6  650.72   22.26
  -1  -2   6  640.01   22.90
  -1  -2   6  630.21   22.12
  -1  -2   6  665.75   23.29
   1  -2  -7  263.34    9.87
   1   2   7  243.84    9.44
   1   2   7  242.17   10.24
   1   2   7  261.66   10.51
  -1   2  -7  262.24   10.19
  -1  -2   7  246.76    9.31
  -1  -2   7  271.26   10.64
  -1  -2   7  255.45   10.16
  -1   2  -7  260.19    9.46
   1   2   8  211.54    8.44
   1   2   8  222.71    9.45
   1   2   8  224.70    9.67
   1  -2  -8  231.05    9.07
  -1   2  -8  230.77    9.37
  -1   2  -8  245.60    9.50
   1  -2  -8  245.09    9.68
  -1  -2   8  230.24    9.80
  -1  -2   8  219.34    9.27
  -1   2  -8  218.44    8.44
  -1   2  -9   38.42    2.79
  -1   2  -9   37.52    2.80
   1  -2  -9   40.75    3.00
   1  -2  -9   36.06    2.56
   1   2   9   37.33    2.99
   1   2   9   36.93    2.12
   1   2   9   39.54    2.93
  -1  -2   9   37.14    3.04
  -1  -2   9   34.41    2.69
   1  -2  -9   30.24    2.08
  -1   2  -9   36.62    2.08
   1   2  10  331.37   13.15
  -1   2 -10  314.45   12.60
   1  -2 -10  339.52   12.49
  -1   2 -10  335.74   12.83
   1   2  10  326.76   12.84
   1  -2 -10  365.89   13.23
   1   2  10  296.52   11.17
  -1  -2  10  320.53   12.54
  -1  -2  10  299.48   11.09
  -1  -2  10  329.36   13.27
   1  -2 -10  282.15   11.19
   1   2  11   28.45    2.74
  -1  -2  11   23.05    2.31
   1  -2 -11   24.54    2.31
   1  -2 -11   29.48    2.74
  -1   2 -11   30.56    2.68
   1   2  11   19.47    1.41
  -1   2 -11   26.59    2.47
   1   2  11   30.11    2.68
  -1  -2  11   31.16    2.95
  -1  -2  11   23.22    2.31
   1  -2 -12 1123.13   38.55
  -1  -2  12 1043.79   37.68
   1   2  12 1066.13   38.12
   1   2  12 1092.03   38.51
   1  -2 -12 1044.74   37.72
  -1   2 -12 1055.24   37.86
  -1   2 -12 1077.57   38.16
  -1  -2  12 1102.38   38.81
  -1  -2  12 1053.55   37.75
  -1   2 -13  251.30   10.89
   1   2  13  236.59   11.26
   1  -2 -13  240.98   10.76
  -1  -2  13  231.01   10.54
   1   2  13  244.68   11.03
  -1   2 -13  238.36   11.12
   1  -2 -13  256.96   11.41
  -1  -2  13  253.29   10.86
   1   2  14   10.07    1.80
  -1   2 -14    8.66    1.77
  -1   2 -14   10.47    1.78
   1  -2 -14   14.46    2.19
   1  -2 -14    8.53    1.72
  -1  -2  14   10.20    1.62
   1   2  14   10.37    1.89
   1   2  15  143.22    5.58
   1  -2 -15  146.11    5.50
   1   2  15  141.10    5.65
  -1  -2  15  144.67    5.69
   1   2  15  161.62    8.58
   1  -2 -15  160.74    8.62
   1  -2 -15  155.05    8.03
  -1   2 -15  163.17    8.06
  -1  -2  15  160.23    7.84
  -1   2 -15  144.91    8.13
   1   2  15  156.04    8.21
  -1  -2  15  149.80    5.77
  -1  -2  16  124.97    5.00
  -1  -2  16  115.20    4.73
   1   2  16  116.92    4.68
  -1   2 -16  125.03    4.72
  -1  -2  16  120.87    4.90
   1   2  16  121.23    4.87
   1   2  16  120.34    4.71
   1  -2 -16  124.14    4.72
   1  -2 -16  117.48    4.62
   1   2  16  126.35    4.84
  -1  -2  16  117.08    4.75
   1   2  16  127.37    7.62
  -1   2 -16  135.39    7.24
   1   2  16  125.66    7.31
   1  -2 -16  125.97    7.72
  -1  -2  16  123.23    6.86
   1  -2 -16  121.03    7.17
   1   2  17    7.36    0.77
   1   2  17    7.91    0.90
  -1  -2  17    7.51    0.82
  -1  -2  17    8.07    0.95
  -1   2 -17    6.79    0.73
   1   2  17    7.60    0.82
   1   2  17    7.63    0.88
  -1  -2  17    7.14    0.85
   1  -2 -17    7.56    0.74
   1   2  17    6.72    0.84
   1  -2 -17    8.65    0.83
  -1   2 -17    6.46    0.77
  -1  -2  17    7.22    0.84
  -1  -2  17    7.42    0.80
   1  -2 -17   10.93    2.30
  -1   2 -17    7.18    1.62
   1   2  17    5.56    1.49
   1  -2 -17    9.06    1.91
  -1   2 -18  240.58   11.22
   1  -2 -18  247.49   12.40
   1   2  18  233.41   11.47
   1  -2 -18  225.44   11.48
   1   2  18  228.90    8.55
   1   2  18  223.53    8.21
   1   2  18  231.46    8.50
  -1   2 -18  225.49    8.20
  -1  -2  18  235.25    8.60
  -1  -2  18  220.11    8.28
   1   2  18  232.16    8.41
   1  -2 -18  215.13    8.15
   1  -2 -18  222.92    8.25
  -1  -2  18  224.02    8.45
  -1   2 -18  228.54    8.27
  -1  -2  18  221.06    8.32
   1   2  18  224.37    8.26
  -1  -2  18  227.67    8.49
   1   2  18  224.12    8.45
   1  -2 -19   14.54    2.52
   1  -2 -19   11.12    2.45
   1   2  19   10.84    1.17
   1   2  19    9.39    1.08
  -1   2 -19   11.05    1.05
   1   2  19    9.98    0.96
  -1   2 -19   11.18    0.97
  -1  -2  19   11.66    1.19
  -1  -2  19    9.82    0.98
   1   2  19   10.62    1.10
   1   2  19   11.26    1.10
   1  -2 -19    9.99    0.91
   1  -2 -19   11.64    1.03
  -1  -2  19   11.14    1.13
  -1  -2  19   10.04    0.99
  -1   2 -19   11.62    1.02
  -1  -2  19   11.11    1.13
   1   2  19   10.14    1.00
   1   2  19   11.48    1.14
   1  -2 -20   15.49    2.71
   1  -2 -20   19.15    3.23
   1   2  20   14.11    1.38
   1   2  20   16.69    1.41
  -1   2 -20   14.34    1.25
  -1  -2  20   17.70    1.31
  -1  -2  20   18.11    1.50
   1   2  20   17.35    1.43
  -1   2 -20   14.43    1.13
   1   2  20   17.89    1.41
   1  -2 -20   15.82    1.24
   1  -2 -20   12.89    1.10
  -1   2 -20   15.54    1.20
  -1  -2  20   16.24    1.37
   1   2  20   14.75    1.24
   1   2  20   15.93    1.38
  -1  -2  20   16.41    1.39
   1  -2 -21   91.43    7.39
   1  -2 -21   82.80    6.73
   1   2  21   90.82    4.24
   1   2  21   93.91    4.22
  -1   2 -21   96.40    4.07
  -1  -2  21   91.36    4.26
   1   2  21   89.77    4.17
  -1  -2  21   93.40    3.99
   1  -2 -21   93.68    4.01
   1   2  21   93.38    4.14
   1  -2 -21   89.05    3.85
  -1   2 -21   90.72    3.91
  -1  -2  21   91.40    4.14
  -1  -2  21   97.46    4.24
   1   2  21   85.91    3.91
   1  -2 -22   45.14    5.15
  -1   2 -22   33.55    4.33
   1  -2 -22   37.31    4.37
   1   2  22   42.76    2.49
   1   2  22   44.72    2.61
  -1   2 -22   45.69    2.42
   1   2  22   43.67    2.52
  -1  -2  22   43.22    2.33
  -1  -2  22   42.77    2.58
   1  -2 -22   42.31    2.32
   1   2  22   44.06    2.48
   1  -2 -22   43.30    2.25
  -1   2 -22   43.06    2.27
  -1  -2  22   42.60    2.47
  -1  -2  22   46.55    2.58
   1  -2 -22   43.16    2.36
   1   2  22   43.41    2.30
   1   2  23    4.58    0.79
   1   2  23    3.58    0.86
  -1   2 -23    3.83    0.69
   1  -2 -23    2.15    0.66
  -1  -2  23    3.58    0.84
   1   2  23    3.28    0.79
  -1  -2  23    3.73    0.71
   1  -2 -23    5.06    0.77
  -1   2 -23    3.60    0.76
   1  -2 -23    3.15    0.58
   1   2  23    3.53    0.77
  -1  -2  23    3.08    0.72
  -1   2 -23    2.86    0.59
   1  -2 -23    4.06    0.73
  -1  -2  23    3.04    0.74
   1   2  23    2.90    0.66
   1   2  24   55.04    2.84
   1  -2 -24   52.78    2.77
  -1   2 -24   54.42    2.72
  -1  -2  24   50.16    2.61
   1   2  24   59.55    3.00
  -1  -2  24   53.93    2.94
  -1   2 -24   54.21    2.79
   1  -2 -24   49.10    2.55
   1  -2 -24   56.80    2.77
   1   2  24   57.45    2.89
  -1  -2  24   54.86    2.82
  -1   2 -24   50.99    2.55
  -1  -2  24   56.03    2.88
  -1  -2  24   56.87    2.95
   1  -2 -24   54.40    2.75
   1   2  24   50.58    2.57
  -1   2 -25    5.76    0.82
  -1  -2  25    5.20    0.86
   1  -2 -25    6.21    0.94
  -1  -2  25    6.10    0.96
   1  -2 -25    6.56    0.85
   1   2  25    5.58    0.89
  -1   2 -25    6.27    0.88
  -1  -2  25    5.02    0.83
   1   2  25    6.48    0.90
   1   2  25    6.25    0.88
   1  -2 -25    5.77    0.87
  -1  -2  25    5.48    0.89
   1   2  26   11.39    1.12
   1   2  26    8.81    1.03
  -1   2 -26    9.95    0.99
  -1  -2  26   12.58    1.18
   1  -2 -26   10.90    1.18
  -1  -2  26   10.38    1.14
  -1   2 -26    9.57    1.05
   1  -2 -26   11.74    1.08
  -1  -2  26    9.86    1.05
   1   2  26   12.26    1.15
   1  -2 -26   14.85    2.82
  -1  -2  26   11.86    1.17
   1  -2 -26   11.42    1.12
   1   2  27   55.66    2.65
   1  -2 -27   54.98    2.75
  -1   2 -27   52.96    2.53
  -1  -2  27   55.83    2.71
  -1  -2  27   56.45    2.82
   1   2  27   53.34    2.68
   1  -2 -27   54.05    2.62
  -1   2 -27   56.48    2.70
  -1  -2  27   54.73    2.67
  -1  -2  27   50.46    2.68
   1  -2 -27   53.30    2.65
   1   2  28    9.17    0.91
   1  -2 -28   12.94    1.21
  -1   2 -28   10.21    0.90
  -1  -2  28    9.97    0.99
  -1  -2  28   11.62    1.11
   1   2  28   10.79    1.02
  -1  -2  28   12.23    1.04
  -1   2 -28   12.01    1.07
   1  -2 -28   11.91    1.08
  -1  -2  28   11.56    1.06
  -1  -2  29    6.21    0.72
   1  -2 -29    6.05    0.85
  -1   2 -29    5.90    0.62
  -1  -2  29    6.06    0.77
  -1   2 -29    5.96    0.74
   1   2  29    6.22    0.72
  -1  -2  29    6.52    0.72
   1  -2 -29    6.03    0.80
  -1   2 -29    4.91    0.76
  -1  -2  30    1.01    0.35
  -1   2 -30    0.81    0.52
   1  -2 -30    0.80    0.51
  -1  -2  30    1.01    0.42
  -1   2 -30    0.43    0.39
   1  -2 -30    0.82    0.44
  -1   2 -30    1.74    0.55
   1   3 -30    0.46    0.32
  -1  -3 -30    1.06    0.45
  -1   3  29   19.51    1.18
   1   3 -29   19.69    1.19
   1  -3  29   18.13    1.14
  -1  -3 -29   22.40    1.35
   1  -3  29   20.54    1.32
   1   3 -29   21.05    1.31
   1   3 -29   17.83    1.36
  -1   3  29   19.59    1.29
  -1  -3 -29   25.34    2.20
  -1  -3 -29   20.52    1.26
   1  -3  29   23.31    1.39
  -1   3  28    4.14    0.62
   1  -3  28    4.80    0.63
  -1  -3 -28    4.56    0.72
   1   3 -28    3.59    0.61
  -1   3  28    4.56    0.77
   1  -3  28    4.65    0.71
   1   3 -28    3.59    0.70
  -1  -3 -28    4.77    0.59
   1   3 -28    3.78    0.93
  -1   3  28    4.44    0.69
  -1  -3 -28    2.07    1.93
  -1  -3 -28    4.86    0.69
   1  -3  28    5.19    0.74
   1   3 -28    7.17    0.87
  -1  -3 -27   29.87    1.68
   1   3 -27   29.88    1.86
  -1   3  27   31.75    1.88
   1   3 -27   32.30    2.03
   1  -3  27   31.27    1.90
   1  -3  27   32.95    1.96
  -1  -3 -27   32.37    1.81
   1   3 -27   30.30    1.80
   1   3 -27   30.26    1.81
  -1   3  27   34.63    2.04
   1   3 -27   27.83    1.74
   1  -3  27   30.12    1.76
  -1  -3 -27   31.85    1.85
  -1   3  26    8.31    0.98
   1   3 -26    7.54    1.03
  -1  -3 -26    6.87    0.78
   1  -3  26    6.84    0.93
   1   3 -26    6.59    0.94
  -1  -3 -26    6.67    0.83
  -1   3  26    7.21    0.88
   1  -3  26    8.75    1.02
  -1  -3 -26    6.63    0.89
   1   3 -26    6.12    1.02
   1  -3  26    7.14    0.88
   1   3 -26    6.64    0.87
  -1  -3 -25   52.77    2.58
   1   3 -25   63.26    3.03
  -1   3  25   54.00    2.83
   1   3 -25   58.74    2.92
   1  -3  25   51.47    2.85
  -1   3  25   52.19    2.68
   1  -3  25   56.41    2.94
  -1  -3 -25   54.12    2.67
   1   3 -25   50.64    2.67
   1   3 -25   55.38    2.78
   1  -3  25   53.59    2.75
   1   3 -24   22.14    1.72
  -1   3  24   22.41    1.65
  -1  -3 -24   18.36    1.35
   1   3 -24   24.45    1.83
   1  -3  24   20.85    1.43
   1  -3  24   19.14    1.59
  -1   3  24   18.68    1.42
   1  -3  24   19.99    1.66
  -1  -3 -24   19.28    1.41
  -1   3  24   19.83    1.52
   1  -3  24   18.73    1.50
   1   3 -24   21.70    1.57
   1  -3  23   32.69    2.09
   1   3 -23   36.41    2.16
   1  -3  23   34.32    2.22
  -1   3  23   34.34    2.02
   1   3 -23   34.01    2.23
  -1   3  23   33.86    2.13
  -1  -3 -23   33.22    1.92
   1  -3  23   33.15    1.97
   1   3 -23   36.95    2.23
  -1   3  23   37.34    2.26
  -1   3  23   36.96    2.13
   1  -3  23   35.87    2.27
  -1   3  22    3.01    0.76
   1  -3  22    2.82    0.69
   1   3 -22    2.68    0.68
   1  -3  22    3.29    0.80
  -1   3  22    2.52    0.66
  -1   3  22    3.60    0.76
  -1   3  22    3.39    0.78
  -1  -3 -22    2.54    0.55
   1   3 -22    2.84    0.76
   1  -3  22    3.26    0.63
   1   3 -22    2.21    0.86
   1  -3  22    3.07    0.72
   1  -3  22    3.07    0.75
  -1   3  22    2.40    0.70
  -1  -3 -21   67.14    5.60
   1   3 -21   64.38    5.98
  -1  -3 -21   79.76    7.31
  -1   3  21   71.03    3.48
   1  -3  21   65.63    3.33
   1   3 -21   73.93    3.41
  -1   3  21   70.82    3.28
  -1   3  21   70.02    3.40
   1  -3  21   71.03    3.51
  -1   3  21   72.31    3.42
   1  -3  21   67.60    3.19
   1   3 -21   74.97    3.44
  -1  -3 -21   65.37    3.08
   1   3 -21   66.81    3.31
   1  -3  21   71.69    3.50
   1  -3  21   69.66    3.23
  -1   3  21   67.58    3.28
   1  -3  21   68.22    3.46
   1  -3  20   35.91    4.38
   1   3 -20   38.05    4.52
  -1  -3 -20   34.53    3.89
  -1  -3 -20   44.63    5.29
  -1   3  20   39.68    2.35
   1   3 -20   45.24    2.37
   1  -3  20   36.09    2.23
   1  -3  20   41.73    2.42
  -1   3  20   41.19    2.36
  -1   3  20   40.50    2.24
  -1   3  20   43.04    2.34
   1   3 -20   38.64    2.27
   1  -3  20   40.11    2.39
   1  -3  20   40.58    2.19
   1  -3  20   37.29    2.34
  -1   3  20   39.96    2.27
  -1  -3 -19   12.25    2.21
  -1   3  19   18.55    2.86
   1   3 -19   18.55    3.09
   1  -3  19   16.90    2.97
  -1   3  19   15.21    1.33
  -1   3  19   11.49    1.03
   1  -3  19   12.75    1.20
   1   3 -19   14.35    1.25
  -1   3  19   13.57    1.26
   1  -3  19   17.78    1.44
  -1   3  19   14.14    1.21
  -1   3  19   14.68    1.25
   1  -3  19   13.56    1.28
   1  -3  19   14.25    1.17
   1   3 -19   14.06    1.17
  -1   3  19   16.54    1.30
   1   3 -18   82.93    6.42
   1  -3  18   93.01    7.03
   1   3 -18   77.64    5.95
   1   3 -18   69.26    5.53
  -1  -3 -18   83.64    5.91
  -1   3  18   91.35    6.74
  -1   3  18   85.81    3.87
  -1   3  18   84.09    3.61
   1   3 -18   88.08    3.82
   1  -3  18   82.94    3.80
  -1   3  18   87.31    3.86
  -1   3  18   87.22    3.78
   1  -3  18   86.45    3.94
  -1   3  18   86.96    3.81
   1  -3  18   87.67    3.73
   1   3 -18   89.80    3.77
   1  -3  18   93.19    3.99
   1  -3  18   87.46    3.78
   1  -3  17  218.34    7.91
   1   3 -17  215.45    7.93
  -1   3  17  204.20    7.71
  -1   3  17  218.71    7.98
  -1   3  17  214.36    7.87
   1  -3  17  216.16    8.08
  -1   3  17  211.71    7.89
   1  -3  17  207.94    8.03
   1  -3  17  207.07    7.79
   1   3 -17  212.35    7.86
   1  -3  17  210.29    8.05
  -1   3  17  222.89   11.34
   1   3 -17  216.01   11.14
  -1  -3 -17  241.45   12.18
   1  -3  17  204.95   11.57
   1   3 -17  199.91   10.68
  -1  -3 -17  197.93   10.21
   1  -3  16   63.28    2.93
  -1   3  16   64.13    2.84
   1   3 -16   65.31    2.97
  -1   3  16   63.19    2.92
   1  -3  16   67.60    3.13
  -1   3  16   67.18    3.04
   1   3 -16   64.40    2.90
  -1   3  16   66.36    2.98
   1  -3  16   63.40    2.88
   1  -3  16   65.82    3.08
   1  -3  16   66.65    3.10
   1   3 -16   63.73    2.92
  -1  -3 -16   69.53    5.65
   1  -3  16   68.59    5.67
   1   3 -16   66.47    5.07
  -1  -3 -16   66.27    4.75
   1   3 -16   65.84    5.16
  -1   3  16   59.68    5.07
   1  -3  15  159.79    6.22
  -1   3  15  165.22    6.15
   1   3 -15  172.25    6.32
  -1   3  15  165.52    6.24
   1  -3  15  163.37    6.38
  -1   3  15  166.42    6.32
   1   3 -15  166.33    6.22
   1   3 -15  165.74    6.26
  -1   3  15  163.44    6.23
   1  -3  15  164.33    6.37
   1  -3  15  166.75    6.40
   1   3 -15  165.92    6.23
   1  -3  15  177.39    9.76
   1   3 -15  160.50    8.78
   1   3 -15  170.71    8.93
  -1   3  15  184.15    9.41
  -1  -3 -15  184.01    9.71
  -1  -3 -15  165.23    8.30
   1   3 -14   65.00    2.86
  -1   3  14   64.81    2.83
   1   3 -14   65.99    2.85
   1  -3  14   63.47    2.93
   1  -3  14   61.39    2.91
   1   3 -14   66.78    2.83
  -1   3  14   76.84    5.31
   1  -3  14   71.72    5.47
  -1  -3 -14   70.90    5.29
   1   3 -14   64.33    4.79
  -1  -3 -14   63.79    4.34
   1   3 -14   60.79    4.65
  -1   3  14   63.88    2.81
   1  -3  14   60.91    2.91
  -1   3  14   66.40    2.89
   1   3 -14   63.39    2.80
   1  -3  13   63.20    5.02
  -1  -3 -13   69.10    5.06
  -1   3  13   55.17    4.60
  -1  -3 -13   62.29    4.08
   1   3 -13   69.52    4.63
   1   3 -13   60.57    4.50
   1  -3  12   99.08    6.15
   1  -3  12   91.60    6.10
  -1  -3 -12   95.93    5.94
  -1  -3 -12   89.58    4.98
   1   3 -12   88.46    5.32
   1   3 -12   86.96    5.50
  -1   3  12   86.72    4.54
   1  -3  11    4.59    1.43
  -1   3  11    3.22    0.70
  -1   3  11    2.34    0.79
   1   3 -11    5.30    1.31
   1   3 -11    3.21    1.05
  -1  -3 -11    2.87    1.08
  -1  -3 -11    1.94    0.70
  -1  -3 -10   74.39    3.76
   1  -3  10   74.03    4.90
   1   3 -10   70.80    4.54
  -1   3  10   69.38    3.70
   1   3 -10   68.16    3.62
  -1  -3 -10   69.21    3.89
  -1   3  10   73.08    3.94
   1   3 -10   73.66    4.33
  -1  -3 -10   79.82    4.85
   1  -3   9  131.47    6.99
  -1  -3  -9  139.82    6.89
  -1  -3  -9  129.00    5.84
  -1   3   9  131.37    5.85
   1   3  -9  125.00    5.72
   1   3  -9  132.10    6.24
  -1   3   9  135.80    6.04
  -1  -3  -9  141.11    6.92
   1   3  -9  126.63    6.55
  -1   3   8  134.56    5.72
   1  -3   8  132.22    6.70
  -1  -3  -8  136.75    6.55
  -1  -3  -8  123.51    5.47
   1   3  -8  119.50    5.58
  -1  -3  -8  142.33    6.57
   1   3  -8  128.69    6.32
   1   3  -8  113.82    5.74
  -1   3   8  121.50    5.73
  -1  -3  -7   29.54    2.49
   1  -3   7   25.32    2.45
  -1   3   7   28.47    2.05
  -1  -3  -7   31.42    2.51
  -1   3   7   24.49    2.05
   1   3  -7   24.48    1.95
   1   3  -7   22.19    2.16
  -1  -3  -7   25.89    1.76
   1   3  -7   25.68    2.02
  -1  -3  -6  183.96    7.72
   1  -3   6  162.09    6.02
   1  -3   6  178.11    7.88
  -1   3   6  171.02    7.09
  -1  -3  -6  169.68    6.59
   1   3  -6  176.79    7.19
  -1  -3  -6  193.78    7.75
   1   3  -6  172.14    6.98
   1   3  -6  164.76    7.56
  -1   3   6  178.68    7.31
  -1   3   5  394.03   14.45
   1  -3   5  423.07   15.23
  -1  -3  -5  404.55   14.87
  -1  -3  -5  377.99   14.33
   1  -3   5  382.58   13.30
  -1   3   5  406.36   14.62
  -1  -3  -5  446.29   14.96
  -1  -3  -5  387.47   13.67
   1   3  -5  404.24   14.55
   1   3  -5  393.79   14.85
   1   3  -5  382.91   14.04
  -1   3   4  400.93   14.62
   1  -3   4  398.10   15.23
   1  -3   4  399.65   14.82
  -1  -3  -4  405.28   14.58
  -1  -3  -4  403.10   14.87
   1  -3   4  396.51   13.59
   1  -3   4  415.22   15.13
   1   3  -4  416.15   14.73
  -1  -3  -4  391.34   13.62
  -1   3   4  389.63   13.54
  -1  -3  -4  448.24   14.94
   1   3  -4  382.59   13.98
  -1   3   4  410.23   14.77
   1  -3   3   84.11    4.18
  -1   3   3   85.54    4.08
  -1  -3  -3   87.14    4.20
  -1  -3  -3   81.66    3.93
   1  -3   3   78.89    4.31
   1  -3   3   83.81    4.27
  -1  -3  -3   91.24    4.11
   1   3  -3   82.65    4.07
  -1   3   3   82.68    3.31
  -1  -3  -3   77.45    4.32
  -1   3   3   85.68    4.15
   1   3  -3   76.58    3.33
  -1  -3  -3   75.66    2.96
   1   3  -3   73.77    3.29
  -1  -3  -2  173.29    7.06
  -1  -3  -2  169.72    7.15
   1   3  -2  164.70    6.51
   1  -3   2  182.14    7.33
   1   3  -2  164.04    6.12
  -1   3   2  169.23    6.43
   1   3  -2  167.11    7.11
  -1  -3  -2  168.42    7.41
   1   3  -2  160.71    7.08
  -1   3   2  174.36    7.21
  -1  -3  -1  252.29    8.08
   1   3  -1  254.95    7.53
   1   3  -1  249.76    8.04
  -1  -3  -1  237.81    8.28
  -1   3   1  255.47    7.38
   1   3  -1  243.72    7.89
   1  -3   1  261.26    8.14
  -1   3   0  155.50    5.79
  -1   3   0  158.89    5.95
   1   3   0  160.46    5.49
   1   3   0  163.03    5.90
  -1  -3   0  157.36    6.08
   1   3   0  152.85    5.51
   1  -3   0  158.61    5.77
  -1   3   0  162.79    5.38
  -1   3  -1  228.64    9.00
  -1  -3   1  248.26    9.32
   1  -3  -1  228.94    8.97
  -1   3  -1  242.76    8.83
  -1  -3   1  236.27    9.40
   1   3   1  235.28    8.96
  -1   3  -2  180.91    6.65
  -1  -3   2  179.93    6.92
   1  -3  -2  179.02    6.76
  -1  -3   2  178.96    7.05
   1   3   2  176.13    6.28
  -1   3  -2  176.34    6.47
   1   3   2  180.18    6.70
   1  -3  -2  180.16    6.63
  -1  -3   3   70.52    3.92
   1  -3  -3   77.73    3.98
  -1  -3   3   74.87    4.13
  -1  -3   3   73.47    3.70
  -1   3  -3   73.11    3.80
   1   3   3   75.43    3.63
  -1   3  -3   75.31    3.84
   1   3   3   79.06    3.92
   1   3   3   75.91    3.99
  -1  -3   3   76.27    4.22
   1  -3  -3   71.72    3.80
  -1  -3   4  384.02   12.09
  -1   3  -4  367.67   11.61
  -1  -3   4  387.43   11.58
   1  -3  -4  394.52   11.97
  -1  -3   4  410.79   12.66
   1  -3  -4  401.82   11.24
   1   3   4  389.05   11.79
   1  -3  -5  372.41   14.86
  -1  -3   5  396.60   14.22
  -1  -3   5  403.16   14.79
  -1   3  -5  400.53   14.37
   1  -3  -5  404.02   14.04
   1   3   5  398.07   14.42
  -1  -3   5  424.04   15.37
  -1   3  -6  165.92    7.02
   1  -3  -6  176.42    7.84
  -1  -3   6  166.69    7.44
  -1  -3   6  182.56    8.05
   1  -3  -6  181.50    7.92
   1   3   6  152.13    7.52
  -1   3  -6  167.46    7.41
   1  -3  -6  166.81    6.86
   1   3   6  167.10    7.07
  -1  -3   7   25.31    2.26
  -1  -3   7   26.06    2.59
  -1   3  -7   26.08    2.00
   1  -3  -7   29.38    2.61
   1   3   7   25.12    2.41
   1   3   7   27.70    2.10
  -1   3  -7   25.76    2.32
   1  -3  -7   29.75    2.09
  -1  -3   8  138.03    7.00
  -1   3  -8  129.06    5.79
  -1  -3   8  137.39    6.36
   1   3   8  122.45    5.74
   1   3   8  134.55    6.65
  -1   3  -8  137.12    6.48
  -1   3  -8  130.29    6.19
   1  -3  -8  122.16    5.78
  -1  -3   9  134.24    7.26
  -1  -3   9  128.94    6.52
   1   3   9  135.07    7.04
   1  -3  -9  138.04    6.32
  -1   3  -9  139.24    5.97
  -1   3  -9  143.50    6.74
   1   3   9  142.36    6.12
  -1   3  -9  139.24    6.85
  -1  -3  10   63.78    3.53
  -1  -3  10   73.67    4.31
  -1  -3  10   69.64    4.83
  -1   3 -10   70.50    3.54
  -1   3 -10   69.84    4.33
  -1   3 -10   71.96    4.50
   1   3  10   70.48    4.65
   1  -3 -10   71.69    4.11
   1   3  10   66.42    3.61
  -1  -3  11    6.87    1.33
  -1  -3  11    5.97    0.96
  -1  -3  11    7.44    1.72
   1   3  11    6.66    0.99
   1  -3 -11    8.12    1.37
  -1   3 -11    6.24    1.45
   1  -3 -11    5.11    1.38
  -1   3 -11    6.84    1.38
   1   3  11    8.25    1.61
  -1  -3  12   89.51    6.03
  -1  -3  12   86.18    5.15
  -1   3 -12   90.53    5.54
  -1   3 -12   93.34    5.64
   1   3  12   93.66    5.84
   1  -3 -12   90.90    5.24
   1  -3 -12   96.24    6.04
  -1  -3  13   57.02    4.06
  -1  -3  13   50.63    4.61
  -1  -3  13   54.43    4.30
   1  -3 -13   53.22    3.96
   1   3  13   65.92    4.80
  -1   3 -13   59.39    4.46
   1  -3 -13   70.46    5.03
  -1   3 -13   57.01    4.34
  -1  -3  14   66.31    2.99
  -1   3 -14   63.79    2.82
  -1  -3  14   63.96    3.02
   1   3  14   62.91    2.92
  -1  -3  14   60.75    4.68
   1  -3 -14   82.84    5.75
  -1   3 -14   67.42    4.97
   1  -3 -14   66.75    4.59
  -1   3 -14   65.13    4.93
   1   3  14   67.55    5.12
  -1  -3  14   71.24    4.65
  -1  -3  14   72.80    5.56
  -1  -3  15  152.22    5.95
   1   3  15  153.72    5.79
  -1   3 -15  148.04    5.65
  -1   3 -15  158.06    5.79
   1   3  15  148.33    5.89
  -1  -3  15  153.01    6.01
   1   3  15  156.34    5.80
   1  -3 -15  152.70    5.67
  -1  -3  15  147.89    5.79
  -1  -3  15  148.89    5.79
  -1   3 -15  159.59    8.55
  -1  -3  15  151.46    8.26
  -1   3 -15  150.88    8.49
   1   3  15  162.84    8.88
   1  -3 -15  181.92    9.50
   1  -3 -15  153.28    8.12
  -1  -3  16   69.17    3.24
   1   3  16   69.09    3.09
  -1   3 -16   67.34    2.95
   1  -3 -16   66.51    2.97
  -1   3 -16   70.47    5.40
  -1  -3  16   77.37    5.34
   1  -3 -16   77.57    6.04
   1   3  16   71.39    5.62
  -1   3 -16   72.53    5.40
   1  -3 -16   76.94    5.26
  -1  -3  16   69.22    3.11
  -1  -3  16   69.58    3.11
  -1   3 -16   70.41    3.10
  -1   3 -16   75.07    3.12
   1   3  16   69.54    3.09
  -1  -3  16   70.85    3.32
  -1  -3  16   71.26    3.08
   1   3  16   68.52    3.18
   1   3  17  232.96   11.73
  -1   3 -17  210.71   11.21
   1  -3 -17  256.43   12.53
  -1   3 -17  226.85   11.24
   1  -3 -17  222.48   10.94
  -1   3 -17  221.08    8.01
  -1  -3  17  216.86    8.29
  -1  -3  17  209.08    7.94
   1   3  17  215.82    8.17
   1   3  17  216.63    8.02
   1   3  17  216.98    8.23
   1  -3 -17  213.85    7.90
  -1  -3  17  207.06    8.03
  -1   3 -17  229.05    8.07
  -1  -3  17  218.71    8.05
  -1  -3  17  220.72    8.24
   1   3  17  215.78    8.03
   1  -3 -18   91.87    7.23
   1   3  18   92.97    6.86
   1  -3 -18   88.60    6.34
  -1   3 -18   88.34    6.46
  -1   3 -18   93.50    6.78
   1   3  18   99.74    4.25
   1   3  18   94.08    3.97
  -1  -3  18   87.15    3.88
   1   3  18   91.22    4.11
  -1  -3  18   92.79    4.22
  -1   3 -18   91.93    3.94
   1  -3 -18   97.31    3.91
  -1  -3  18   89.78    4.07
  -1  -3  18   93.78    4.02
  -1   3 -18   95.25    3.98
  -1  -3  18   97.35    4.21
   1  -3 -18   91.88    3.91
   1   3  18   96.06    4.02
  -1   3 -19   16.64    2.59
   1   3  19   11.83    2.44
   1  -3 -19   16.69    3.07
   1  -3 -19   18.51    2.80
  -1   3 -19   17.20    2.92
   1   3  19   14.42    1.36
  -1   3 -19   15.80    1.30
   1   3  19   16.36    1.38
  -1   3 -19   16.71    1.26
  -1  -3  19   16.43    1.24
  -1  -3  19   17.69    1.47
   1   3  19   16.29    1.26
   1  -3 -19   15.60    1.20
  -1  -3  19   13.90    1.28
  -1   3 -19   16.78    1.27
  -1  -3  19   14.50    1.25
  -1  -3  19   15.53    1.36
   1  -3 -19   15.33    1.21
   1   3  19   15.04    1.27
  -1   3 -20   35.84    4.34
   1  -3 -20   41.81    4.43
   1  -3 -20   45.73    5.16
   1   3  20   39.87    2.47
  -1   3 -20   43.90    2.39
   1   3  20   42.01    2.28
  -1  -3  20   47.68    2.62
   1   3  20   45.24    2.50
  -1   3 -20   44.45    2.28
  -1  -3  20   43.83    2.28
   1  -3 -20   41.78    2.25
   1   3  20   43.37    2.45
  -1   3 -20   45.76    2.35
  -1  -3  20   42.74    2.35
  -1  -3  20   45.05    2.46
  -1  -3  20   44.47    2.51
   1   3  20   42.66    2.34
   1  -3 -20   39.75    2.25
   1  -3 -21   51.80    5.02
   1  -3 -21   56.05    5.97
  -1   3 -21   53.79    5.40
   1  -3 -21   58.01    6.37
   1   3  21   54.44    2.99
   1   3  21   54.75    3.03
  -1   3 -21   56.65    2.88
   1  -3 -21   51.81    2.79
  -1   3 -21   57.62    2.73
   1   3  21   57.39    2.76
  -1  -3  21   54.52    3.02
  -1  -3  21   55.91    2.72
   1  -3 -21   54.73    2.73
   1   3  21   58.74    2.96
  -1  -3  21   56.05    2.84
  -1  -3  21   54.86    2.88
  -1   3 -21   58.58    2.81
   1  -3 -21   58.42    2.84
   1   3  21   55.75    2.81
  -1  -3  21   58.15    3.01
   1   3  22    4.15    0.80
   1   3  22    4.23    0.87
   1  -3 -22    5.49    0.86
  -1   3 -22    4.60    0.82
   1   3  22    4.93    0.93
   1   3  22    4.45    0.72
  -1  -3  22    6.01    0.98
  -1   3 -22    5.47    0.73
  -1  -3  22    4.01    0.67
   1  -3 -22    3.93    0.67
  -1   3 -22    4.83    0.85
   1   3  22    5.00    0.88
  -1  -3  22    3.11    0.72
  -1   3 -22    4.51    0.73
  -1  -3  22    4.56    0.86
   1   3  22    5.31    0.84
   1  -3 -22    3.40    0.71
   1   3  23   34.06    2.20
   1   3  23   30.05    2.06
   1  -3 -23   31.87    2.00
  -1   3 -23   33.20    2.05
  -1  -3  23   31.25    2.00
   1   3  23   30.88    2.17
  -1  -3  23   31.81    2.17
  -1   3 -23   32.94    2.08
   1   3  23   35.03    2.12
   1  -3 -23   33.90    1.94
  -1  -3  23   33.33    2.07
  -1   3 -23   32.44    1.93
   1  -3 -23   33.07    2.00
   1   3  23   32.57    1.95
  -1  -3  23   32.22    2.12
   1   3  24   23.71    1.68
   1   3  24   22.31    1.72
   1  -3 -24   20.66    1.56
  -1   3 -24   21.04    1.56
   1   3  24   23.99    1.82
  -1  -3  24   19.33    1.50
  -1  -3  24   19.84    1.66
   1   3  24   22.19    1.65
   1  -3 -24   22.13    1.50
  -1   3 -24   21.55    1.62
  -1   3 -24   17.35    1.36
  -1  -3  24   20.26    1.56
  -1  -3  24   18.64    1.58
   1  -3 -24   20.38    1.51
   1   3  24   18.60    1.41
   1   3  25   51.20    2.74
   1   3  25   53.81    2.82
   1   3  25   56.88    2.94
   1   3  25   61.85    3.07
   1  -3 -25   52.52    2.71
  -1  -3  25   49.73    2.63
  -1   3 -25   50.70    2.65
  -1  -3  25   53.61    2.88
   1   3  25   53.07    2.77
   1  -3 -25   50.10    2.57
  -1   3 -25   49.89    2.69
  -1  -3  25   50.15    2.64
  -1  -3  25   54.00    2.73
   1  -3 -25   52.21    2.67
  -1  -3  25   51.92    2.80
  -1  -3  26    7.10    0.86
   1   3  26    7.30    1.01
   1  -3 -26    6.47    0.93
  -1   3 -26    7.74    0.90
  -1  -3  26    7.79    0.98
  -1   3 -26    7.32    0.98
   1   3  26    6.97    0.92
  -1   3 -26    5.15    1.00
   1  -3 -26    6.59    0.80
  -1  -3  26    7.27    0.87
   1   3  26    7.33    0.95
   1   3  26    6.27    0.85
   1  -3 -26    7.39    0.89
  -1  -3  26    6.87    0.93
   1   3  27   34.57    2.05
   1  -3 -27   32.73    1.92
  -1   3 -27   31.35    1.80
  -1  -3  27   30.46    1.75
  -1  -3  27   31.61    1.95
   1   3  27   32.61    1.89
  -1   3 -27   32.11    1.89
  -1   3 -27   31.51    1.94
  -1  -3  27   30.34    1.77
   1   3  27   31.02    1.86
   1   3  27   27.61    1.77
  -1  -3  27   31.88    1.90
   1  -3 -27   31.02    1.82
   1   3  28    3.35    0.71
   1  -3 -28    4.72    0.77
  -1   3 -28    3.56    0.58
  -1  -3  28    3.90    0.68
  -1   3 -28    4.04    0.72
  -1  -3  28    3.77    0.59
  -1   3 -28    5.63    0.98
   1   3  28    3.65    0.64
   1   3  28    2.74    0.57
  -1  -3  28    3.26    0.61
   1  -3 -28    3.49    0.66
   1  -3 -29   21.82    1.41
  -1   3 -29   18.59    1.30
   1   3  29   23.46    1.49
  -1   3 -29   21.54    1.28
  -1  -3  29   22.02    1.42
  -1   3 -29   21.20    1.37
   1   3  29   22.08    1.32
  -1   3 -29   20.02    1.32
   1  -3 -29   20.70    1.34
   1  -3 -30    0.37    0.35
   1   3  30    0.32    0.36
  -1  -3  30    0.56    0.33
   1   3  30    0.16    0.25
  -1   3 -30    1.43    0.47
  -1   3 -30   -0.71    0.42
  -1   3 -30    1.04    0.63
   1   3  31   26.75    1.35
  -1   4  30    8.70    0.72
  -1   4  30    7.18    0.58
  -1   4  29   17.29    1.16
  -1  -4 -29   19.40    1.23
  -1   4  29   19.32    1.29
   1   4 -29   16.57    1.16
   1  -4  29   18.92    1.24
   1   4 -29   18.43    1.23
   1  -4  29   19.86    1.28
  -1   4  28   18.04    1.25
  -1   4  28   18.92    1.34
  -1  -4 -28   20.30    1.30
   1   4 -28   17.16    1.21
   1  -4  28   17.86    1.25
  -1   4  28   17.88    1.25
   1   4 -28   14.90    1.29
  -1  -4 -28   18.42    1.20
   1  -4  28   17.54    1.29
  -1   4  27   25.08    1.63
  -1  -4 -27   24.79    1.51
   1   4 -27   23.47    1.50
   1  -4  27   23.54    1.54
   1   4 -27   22.79    1.61
  -1   4  27   24.64    1.55
  -1   4  27   22.90    1.44
   1  -4  27   24.16    1.58
  -1  -4 -27   24.00    1.45
   1   4 -26   42.57    2.33
  -1   4  26   42.62    2.27
   1  -4  26   39.19    2.25
   1  -4  26   42.19    2.33
  -1   4  26   44.37    2.22
  -1  -4 -26   37.21    2.07
   1   4 -26   35.53    2.14
  -1   4  26   43.99    2.38
  -1  -4 -26   40.83    2.17
  -1   4  25    1.03    0.57
  -1   4  25    0.84    0.51
   1  -4  25    0.65    0.59
  -1   4  25    1.23    0.57
   1  -4  25    0.74    0.58
  -1  -4 -25    0.41    0.43
   1   4 -25    0.34    0.66
  -1  -4 -25    0.79    0.53
   1   4 -25    0.11    0.48
   1   4 -24    5.60    0.88
  -1  -4 -24    6.01    0.84
   1   4 -24    6.23    0.76
  -1   4  24    5.61    0.85
   1  -4  24    5.89    0.93
   1   4 -24    9.62    1.29
  -1   4  24    6.18    0.92
  -1   4  24    5.86    0.92
   1   4 -24    3.69    0.80
  -1  -4 -24    6.34    0.82
  -1   4  24    6.01    0.92
   1  -4  24    5.75    0.93
  -1   4  23   41.91    2.46
   1   4 -23   46.34    2.49
  -1  -4 -23   40.51    2.27
   1   4 -23   39.68    2.22
  -1   4  23   39.79    2.30
   1  -4  23   43.74    2.53
  -1   4  23   41.55    2.40
   1   4 -23   46.43    2.54
   1  -4  23   42.02    2.46
  -1   4  23   43.87    2.40
   1  -4  23   42.21    2.53
  -1  -4 -23   41.53    2.25
  -1   4  22   73.50    3.55
   1   4 -22   71.38    3.50
   1  -4  22   73.21    3.60
  -1   4  22   75.85    3.45
  -1   4  22   72.44    3.47
   1   4 -22   71.53    3.44
   1   4 -22   74.12    3.53
   1  -4  22   69.09    3.53
  -1  -4 -22   68.81    3.24
  -1   4  22   72.86    3.46
   1   4 -21   32.07    4.13
  -1  -4 -21   30.52    4.62
  -1   4  21   27.84    1.94
   1   4 -21   29.40    1.95
  -1   4  21   25.98    1.66
  -1   4  21   29.99    1.91
   1  -4  21   29.12    2.01
  -1   4  21   30.68    1.95
   1   4 -21   29.80    1.96
   1  -4  21   27.32    1.71
   1   4 -21   31.91    2.05
   1  -4  21   29.38    2.03
   1  -4  21   30.01    1.78
  -1   4  21   30.04    1.93
  -1   4  20  185.35   11.34
   1  -4  20  172.00   11.23
  -1  -4 -20  201.90   12.40
   1   4 -20  175.97   10.77
  -1  -4 -20  226.32   13.11
  -1   4  20  198.64    7.66
  -1   4  20  187.23    7.30
   1   4 -20  201.73    7.63
  -1   4  20  202.38    7.58
   1  -4  20  196.26    7.75
   1   4 -20  197.47    7.59
  -1   4  20  202.28    7.60
   1   4 -20  187.11    7.43
   1  -4  20  193.78    7.37
   1  -4  20  197.10    7.72
  -1   4  20  202.95    7.60
  -1   4  19   13.24    2.63
   1  -4  19   14.20    2.91
   1   4 -19   10.61    2.53
  -1  -4 -19   14.70    3.03
  -1  -4 -19   13.21    2.95
  -1   4  19   13.12    1.28
   1   4 -19   14.32    1.30
  -1   4  19   14.08    1.16
  -1   4  19   15.79    1.33
   1  -4  19   14.25    1.35
   1   4 -19   12.59    1.27
  -1   4  19   14.28    1.29
   1   4 -19   13.47    1.29
   1  -4  19   14.81    1.35
   1  -4  19   14.14    1.15
   1  -4  19   14.84    1.36
  -1   4  19   14.96    1.30
   1  -4  18   87.61    7.09
   1   4 -18   74.27    6.22
  -1  -4 -18   91.48    7.41
   1   4 -18   86.64    6.48
  -1   4  18   86.68    6.90
  -1  -4 -18   93.29    7.62
  -1   4  18   90.22    3.96
   1   4 -18   82.70    3.59
  -1   4  18   84.51    3.68
   1   4 -18   87.66    3.87
  -1   4  18   87.39    3.84
   1  -4  18   83.55    3.97
   1   4 -18   85.49    3.83
  -1   4  18   85.44    3.82
   1  -4  18   85.26    3.95
   1   4 -18   89.60    3.84
   1  -4  18   85.93    3.71
   1  -4  18   86.91    3.98
  -1   4  18   88.31    3.84
   1  -4  18   82.47    3.74
   1   4 -17   32.53    3.85
  -1  -4 -17   40.25    4.55
   1  -4  17   42.01    4.67
  -1   4  17   36.38    4.19
   1   4 -17   31.73    3.72
  -1  -4 -17   35.08    4.53
  -1   4  17   34.80    2.04
   1   4 -17   34.89    1.84
  -1   4  17   32.26    1.86
   1   4 -17   33.64    1.99
   1  -4  17   35.03    2.11
  -1   4  17   33.63    1.98
   1   4 -17   34.98    2.00
  -1   4  17   33.31    1.95
   1  -4  17   32.09    2.02
   1   4 -17   36.66    1.99
   1  -4  17   32.41    1.85
   1  -4  17   32.67    2.06
  -1   4  17   33.12    1.96
   1  -4  17   33.32    1.93
  -1  -4 -16  146.59    9.25
   1  -4  16  131.33    5.37
   1   4 -16  142.98    5.47
  -1   4  16  133.74    5.32
   1   4 -16  137.42    5.28
   1  -4  16  137.10    5.60
  -1   4  16  140.49    5.46
   1   4 -16  137.79    5.41
   1   4 -16  142.78    5.44
  -1   4  16  135.80    5.40
   1   4 -16  138.19    5.42
   1  -4  16  137.17    5.58
   1  -4  16  129.81    5.28
   1  -4  16  136.81    5.57
   1   4 -16  127.01    8.23
  -1   4  16  145.73    8.88
  -1  -4 -16  159.86    9.47
   1   4 -16  135.39    8.04
  -1  -4 -16  130.98    7.34
   1  -4  16  146.50    9.22
  -1  -4 -15    3.64    1.62
   1  -4  15    2.64    0.53
   1   4 -15    3.03    0.50
   1  -4  15    2.95    0.64
  -1   4  15    2.87    0.59
  -1   4  15    2.21    0.51
   1   4 -15    2.63    0.54
  -1   4  15    2.65    0.53
   1   4 -15    2.44    0.57
  -1   4  15    2.12    0.51
   1  -4  15    2.38    0.58
   1   4 -15    2.60    0.49
   1  -4  15    2.82    0.64
   1   4 -15    2.36    0.55
   1   4 -15    2.79    1.20
  -1  -4 -15    2.55    0.98
   1  -4  15    2.57    1.35
  -1   4  15    3.76    1.60
  -1  -4 -15    3.54    1.41
   1   4 -15    2.02    1.10
  -1  -4 -14   30.76    3.68
   1  -4  14   28.04    1.64
   1  -4  14   29.24    1.78
   1   4 -14   30.68    1.63
  -1   4  14   30.39    1.66
   1   4 -14   29.60    1.69
  -1   4  14   29.27    1.68
   1  -4  14   31.14    1.81
  -1   4  14   29.00    1.65
   1   4 -14   27.98    1.64
   1  -4  14   30.34    1.81
   1   4 -14   31.11    1.69
   1   4 -14   28.90    1.59
   1  -4  14   28.70    1.78
  -1   4  14   31.01    3.59
   1  -4  14   29.19    3.76
  -1  -4 -14   38.78    4.01
   1   4 -14   31.99    3.47
   1   4 -14   27.68    3.04
  -1  -4 -14   27.53    2.68
   1  -4  13  142.23    8.32
  -1  -4 -13  150.08    8.49
   1  -4  13  131.66    5.26
  -1   4  13  129.41    5.05
   1   4 -13  129.72    5.05
  -1   4  13  131.56    5.07
   1   4 -13  134.13    5.10
   1  -4  13  129.52    5.24
   1  -4  13  129.99    5.24
   1  -4  13  137.65    8.53
  -1   4  13  149.88    8.26
   1   4 -13  134.44    7.71
  -1  -4 -13  161.24    8.62
   1   4 -13  129.16    7.15
  -1  -4 -13  132.83    6.62
   1   4 -13  131.90    5.09
   1  -4  13  133.51    5.25
  -1   4  13  131.03    5.10
   1  -4  12   87.77    6.07
  -1  -4 -12   98.89    6.28
   1   4 -12   76.52    5.46
  -1  -4 -12   88.56    5.93
  -1   4  12   79.02    4.37
   1   4 -12   80.92    5.08
  -1  -4 -12   79.40    4.57
  -1   4  12   82.98    5.80
   1  -4  11   52.13    4.39
  -1  -4 -11   58.90    4.53
  -1  -4 -11   47.82    3.18
  -1   4  11   45.99    3.20
   1   4 -11   44.95    3.93
   1   4 -11   50.47    3.64
  -1  -4 -11   62.53    4.65
   1  -4  10   43.94    3.97
  -1  -4 -10   52.33    4.12
  -1  -4 -10   40.63    3.01
   1   4 -10   46.86    3.77
   1   4 -10   41.61    3.02
  -1  -4 -10   50.74    4.08
  -1  -4 -10   45.68    2.89
   1   4 -10   46.09    3.28
  -1   4  10   46.58    3.14
  -1  -4  -9  357.96   14.28
  -1  -4  -9  402.89   15.75
   1  -4   9  392.67   15.93
   1   4  -9  368.99   14.39
  -1   4   9  387.94   14.57
  -1  -4  -9  443.48   15.99
   1   4  -9  360.92   14.31
  -1  -4  -9  348.47   13.69
  -1   4   9  359.12   14.40
   1   4  -9  387.86   15.42
   1  -4   8    2.73    1.13
  -1  -4  -8    3.78    1.18
  -1   4   8    5.71    1.13
   1   4  -8    4.70    0.98
   1   4  -8    4.40    1.21
  -1   4   8    5.24    1.10
  -1  -4  -8    5.47    1.40
  -1  -4  -8    3.88    0.73
   1   4  -8    3.85    0.98
   1  -4   7   35.77    1.81
   1  -4   7   44.53    3.54
  -1  -4  -7   38.03    3.22
   1   4  -7   42.54    2.98
  -1   4   7   38.64    2.90
   1   4  -7   43.84    2.67
  -1  -4  -7   38.27    2.17
   1   4  -7   41.00    3.21
  -1  -4  -7   50.07    3.51
   1  -4   6  222.03    8.47
  -1  -4  -6  248.33   10.45
   1  -4   6  253.23   10.72
  -1   4   6  254.80   10.01
   1   4  -6  262.56   10.16
  -1   4   6  237.47    9.91
  -1  -4  -6  283.94   10.73
   1   4  -6  242.69    9.21
   1   4  -6  239.94   10.30
  -1  -4  -6  224.92    8.58
   1  -4   5   26.70    1.62
  -1   4   5   29.52    2.38
   1  -4   5   28.83    2.68
  -1  -4  -5   32.46    2.68
   1  -4   5   28.80    2.49
  -1  -4  -5   25.83    1.38
   1   4  -5   31.14    2.46
  -1  -4  -5   37.51    2.78
   1   4  -5   28.24    1.83
  -1   4   5   24.28    1.31
  -1  -4  -5   31.91    2.87
  -1   4   5   29.94    2.44
  -1  -4  -4    5.09    1.17
   1  -4   4    5.60    1.20
   1  -4   4    4.31    0.70
  -1  -4  -4    4.87    1.29
  -1   4   4    5.15    1.11
   1  -4   4    4.92    1.20
   1   4  -4    4.69    1.04
   1   4  -4    3.93    0.61
  -1   4   4    4.49    0.60
   1   4  -4    5.08    0.71
  -1  -4  -4    8.30    1.36
  -1  -4  -3   38.42    2.82
   1  -4   3   32.96    2.66
  -1   4   3   34.36    2.62
   1   4  -3   34.49    1.70
  -1  -4  -3   36.04    2.92
  -1  -4  -3   24.17    2.32
   1  -4   3   36.98    2.85
   1   4  -3   30.32    1.96
  -1   4   3   33.12    1.94
   1   4  -3   33.20    2.65
   1   4  -3   33.45    2.67
  -1  -4  -2  164.04    7.33
   1  -4   2  164.82    7.46
   1   4  -2  156.79    7.25
  -1  -4  -2  155.66    7.54
   1   4  -2  159.61    6.51
  -1   4   2  161.47    6.43
   1   4  -2  153.06    7.06
  -1  -4  -1  111.52    5.16
   1  -4   1  104.46    4.77
   1   4  -1  110.37    4.79
   1   4  -1  105.85    4.52
  -1   4   1  109.04    4.05
   1   4  -1  114.40    4.26
  -1  -4   0   10.26    1.32
   1  -4   0   10.91    1.54
  -1  -4   0   11.71    1.63
  -1   4   0    8.35    1.31
   1  -4   0   10.37    1.47
  -1  -4   0   10.68    1.40
   1   4   0    9.30    1.23
   1   4   0   11.83    1.38
   1   4   0    9.40    1.43
  -1   4   0   11.70    1.28
  -1  -4   0   11.67    1.75
  -1  -4   1  117.32    5.75
   1  -4  -1  105.91    5.49
  -1   4  -1  106.11    5.40
  -1  -4   1  102.69    5.68
   1   4   1  113.10    5.27
  -1   4  -1  108.96    5.06
   1  -4  -1  108.90    5.46
  -1  -4   2  184.40    8.01
  -1   4  -2  175.05    7.56
   1  -4  -2  168.42    7.59
   1  -4  -2  173.15    7.55
  -1  -4   2  179.23    8.11
  -1   4  -2  178.42    7.33
   1   4   2  167.16    7.42
   1   4   2  173.12    6.87
  -1  -4   3   32.19    2.73
  -1   4  -3   35.10    2.56
   1  -4  -3   28.44    2.48
  -1  -4   3   33.37    2.58
   1   4   3   30.50    2.45
   1   4   3   30.60    2.06
   1  -4  -3   29.15    2.39
  -1  -4   3   33.16    2.82
   1   4   3   33.47    2.54
  -1   4  -3   29.90    2.33
  -1   4  -4    6.63    1.20
   1  -4  -4    5.80    1.19
  -1  -4   4    6.86    1.45
   1  -4  -4    5.63    1.19
   1  -4  -4    6.10    1.32
  -1  -4   4    6.34    1.26
   1   4   4    4.75    1.12
   1  -4  -4    0.75    0.83
  -1   4  -4    5.92    1.10
   1   4   4    6.38    1.18
  -1  -4   5   29.57    2.59
   1  -4  -5   27.66    2.70
   1  -4  -5   32.33    2.65
  -1   4  -5   29.21    2.45
   1   4   5   30.19    2.69
   1   4   5   29.91    2.46
  -1  -4   5   28.25    2.80
   1  -4  -5   34.31    2.73
  -1  -4   6  254.58    9.78
   1  -4  -6  266.44    9.73
  -1  -4   6  239.72    8.91
   1  -4  -6  235.12    8.81
  -1   4  -6  243.31    8.56
   1  -4  -6  235.50    7.84
   1   4   6  230.39    8.62
   1  -4  -7   40.89    3.50
  -1  -4   7   45.98    3.28
  -1   4  -7   46.43    3.04
  -1  -4   7   46.56    3.81
   1   4   7   41.81    3.04
  -1   4  -7   39.92    3.15
   1  -4  -7   39.25    2.60
  -1   4  -7   46.02    2.96
  -1  -4   8    4.95    1.43
   1  -4  -8    6.72    1.55
  -1  -4   8    4.81    1.14
   1  -4  -8    5.30    1.00
   1   4   8    3.99    1.02
   1  -4  -8    3.73    1.32
  -1   4  -8    6.48    1.21
  -1   4  -8    5.24    1.24
  -1   4  -8    3.94    0.96
   1   4   8    5.54    1.37
   1  -4  -9  397.35   16.31
  -1  -4   9  381.88   15.15
  -1  -4   9  379.54   14.66
  -1  -4   9  388.60   16.46
  -1   4  -9  377.94   14.65
  -1   4  -9  383.20   15.59
   1   4   9  374.91   14.82
  -1   4  -9  380.76   15.05
   1  -4  -9  427.79   16.57
   1  -4  -9  377.50   14.58
   1   4   9  388.53   16.00
   1  -4 -10   40.34    3.87
  -1  -4  10   48.71    3.49
  -1  -4  10   46.13    4.13
  -1  -4  10   48.03    3.20
  -1   4 -10   47.85    3.13
   1  -4 -10   44.74    3.15
   1   4  10   49.59    4.05
  -1   4 -10   46.53    3.80
   1   4  10   41.66    3.08
  -1   4 -10   47.00    3.49
  -1  -4  11   47.24    4.34
   1  -4 -11   48.69    4.31
  -1  -4  11   44.51    3.49
  -1  -4  11   47.46    3.16
   1   4  11   44.06    3.15
   1   4  11   47.32    4.18
  -1   4 -11   49.26    3.70
  -1   4 -11   54.44    4.16
   1  -4 -11   46.92    3.34
  -1  -4  12   74.21    4.73
  -1  -4  12   67.13    5.55
   1  -4 -12   91.89    6.16
   1   4  12   71.98    4.18
  -1   4 -12   76.91    5.35
   1  -4 -12   69.80    4.52
  -1   4 -12   71.56    4.93
   1   4  12   90.47    5.96
  -1  -4  13  140.30    5.56
   1   4  13  137.76    5.41
  -1  -4  13  144.74    5.62
   1  -4 -13  139.05    5.36
  -1   4 -13  140.62    5.36
  -1   4 -13  145.88    5.45
   1   4  13  145.07    5.46
   1   4  13  137.79    5.43
   1   4  13  148.00    8.54
   1  -4 -13  151.75    7.45
  -1   4 -13  157.92    8.42
  -1   4 -13  139.35    7.74
   1  -4 -13  163.30    9.05
  -1  -4  13  142.88    7.33
  -1  -4  13  160.48    9.00
  -1  -4  14   26.64    2.76
   1  -4 -14   28.48    3.70
  -1  -4  14   28.24    3.63
   1  -4 -14   25.35    1.48
   1   4  14   27.26    1.61
  -1  -4  14   26.84    1.69
   1   4  14   26.33    1.53
   1  -4 -14   27.97    1.57
  -1   4 -14   28.89    1.56
   1   4  14   26.80    1.60
  -1   4 -14   29.17    1.63
  -1  -4  14   29.40    1.80
   1   4  14   28.84    1.65
  -1   4 -14   26.28    1.51
  -1  -4  14   28.71    1.65
  -1  -4  14   25.40    1.59
  -1  -4  14   28.66    3.35
   1  -4 -14   26.38    2.77
   1   4  14   27.69    3.46
  -1   4 -14   29.43    3.36
  -1   4 -14   29.43    3.16
   1  -4 -14   31.67    3.79
   1  -4 -15    3.80    1.63
  -1  -4  15    3.77    1.65
   1   4  15    2.85    0.62
   1  -4 -15    2.55    0.49
  -1  -4  15    3.15    0.66
  -1   4 -15    3.67    0.58
   1  -4 -15    3.52    0.58
  -1   4 -15    3.51    0.59
  -1  -4  15    3.35    0.56
  -1  -4  15    3.22    0.69
   1   4  15    2.45    0.60
   1   4  15    2.72    0.58
   1   4  15    3.10    0.55
  -1  -4  15    3.22    0.59
  -1  -4  15    3.40    0.58
  -1   4 -15    3.49    0.60
  -1   4 -15    3.07    0.52
   1  -4 -15    3.28    1.13
  -1  -4  15    4.13    1.33
   1   4  15    3.96    1.56
  -1   4 -15    2.57    1.22
   1  -4 -15    4.25    1.68
  -1   4 -15    2.79    1.26
   1   4  16  157.63    9.27
   1  -4 -16  160.38    9.76
  -1  -4  16  135.48    8.30
  -1   4 -16  140.80    8.35
   1  -4 -16  126.35    7.62
  -1   4 -16  138.38    8.39
   1  -4 -16  145.58    9.36
   1   4  16  137.22    5.61
   1   4  16  131.37    5.30
  -1   4 -16  140.23    5.34
   1  -4 -16  138.35    5.39
  -1  -4  16  136.34    5.67
   1   4  16  143.95    5.48
  -1  -4  16  129.82    5.29
  -1   4 -16  142.23    5.46
   1   4  16  133.59    5.46
   1  -4 -16  136.98    5.25
  -1   4 -16  141.86    5.31
  -1  -4  16  140.31    5.48
  -1   4 -16  145.99    5.49
  -1  -4  16  132.95    5.44
   1  -4 -16  135.11    5.31
   1   4  16  136.68    5.44
  -1  -4  16  138.50    5.61
  -1   4 -17   29.82    3.67
   1   4  17   29.11    3.89
   1  -4 -17   29.27    3.28
   1  -4 -17   34.99    4.32
  -1   4 -17   33.47    3.82
   1  -4 -17   38.55    4.70
   1   4  17   31.14    1.98
  -1   4 -17   31.98    1.74
   1  -4 -17   31.44    1.83
  -1  -4  17   29.65    1.73
  -1  -4  17   30.30    2.02
   1   4  17   31.06    1.87
  -1   4 -17   31.51    1.84
   1   4  17   28.45    1.85
   1  -4 -17   29.75    1.68
   1   4  17   29.80    1.72
  -1   4 -17   28.46    1.66
  -1  -4  17   32.63    1.88
  -1   4 -17   33.55    1.89
  -1  -4  17   32.07    1.90
  -1  -4  17   31.58    2.00
   1   4  17   31.58    1.89
   1  -4 -17   30.35    1.75
   1  -4 -18   73.66    5.69
  -1   4 -18   77.39    6.19
   1   4  18   72.91    6.43
   1  -4 -18   84.74    7.20
  -1   4 -18   77.21    6.16
   1  -4 -18   80.15    7.11
   1   4  18   79.32    3.73
  -1   4 -18   81.17    3.58
  -1   4 -18   76.07    3.37
   1  -4 -18   77.66    3.49
  -1  -4  18   76.75    3.75
  -1   4 -18   76.82    3.50
   1   4  18   83.23    3.59
   1   4  18   76.70    3.58
   1   4  18   77.33    3.37
   1  -4 -18   76.51    3.35
  -1  -4  18   77.03    3.54
  -1   4 -18   82.29    3.56
  -1  -4  18   71.19    3.48
  -1  -4  18   80.50    3.73
   1   4  18   81.96    3.59
   1  -4 -18   76.93    3.44
   1  -4 -19   12.13    2.25
  -1   4 -19   12.27    2.50
   1   4  19   12.93    2.68
  -1   4 -19   12.49    2.56
   1  -4 -19   14.88    3.04
   1  -4 -19   20.67    3.73
   1   4  19   13.58    1.37
  -1   4 -19   13.28    1.25
   1  -4 -19   15.16    1.25
  -1   4 -19   13.12    1.07
  -1   4 -19   14.29    1.22
  -1  -4  19   15.54    1.42
   1   4  19   14.88    1.27
   1  -4 -19   14.87    1.14
  -1   4 -19   15.60    1.28
  -1  -4  19   14.94    1.32
  -1  -4  19   14.08    1.24
   1  -4 -19   15.23    1.22
   1   4  19   14.14    1.26
  -1  -4  19   15.45    1.41
  -1   4 -20  184.62   11.10
   1  -4 -20  202.00   12.46
  -1   4 -20  160.38   10.54
   1   4  20  190.51   11.59
   1  -4 -20  194.16   12.66
   1   4  20  197.74    7.82
   1  -4 -20  198.39    7.55
  -1   4 -20  204.47    7.67
  -1   4 -20  198.34    7.52
   1   4  20  201.01    7.55
  -1  -4  20  194.73    7.85
   1  -4 -20  194.82    7.38
  -1  -4  20  189.16    7.61
  -1   4 -20  200.68    7.57
  -1  -4  20  201.77    7.60
   1   4  20  200.26    7.59
  -1  -4  20  196.76    7.78
   1  -4 -20  200.38    7.51
   1  -4 -21   19.23    3.60
  -1   4 -21   25.57    3.73
   1  -4 -21   27.53    4.46
   1   4  21   28.16    2.03
  -1   4 -21   28.67    1.90
   1  -4 -21   29.75    1.89
   1   4  21   29.64    2.05
  -1   4 -21   27.87    1.79
  -1  -4  21   32.69    2.15
   1   4  21   28.08    1.83
  -1   4 -21   26.74    1.86
   1  -4 -21   28.55    1.74
  -1  -4  21   28.56    1.90
  -1   4 -21   28.65    1.85
  -1  -4  21   32.93    1.96
   1  -4 -21   31.04    1.87
   1   4  21   30.54    1.92
  -1  -4  21   29.51    2.02
   1   4  22   69.70    3.53
   1   4  22   67.77    3.48
   1  -4 -22   67.94    3.31
   1   4  22   71.03    3.57
  -1   4 -22   68.35    3.36
   1   4  22   73.88    3.31
  -1   4 -22   68.23    3.21
  -1  -4  22   72.07    3.58
   1  -4 -22   68.27    3.15
  -1  -4  22   64.71    3.30
  -1   4 -22   70.02    3.30
  -1  -4  22   68.42    3.30
   1  -4 -22   72.30    3.30
  -1  -4  22   69.82    3.49
   1   4  22   69.07    3.30
   1   4  23   43.44    2.45
   1   4  23   44.33    2.50
   1   4  23   44.59    2.50
  -1   4 -23   43.39    2.32
   1  -4 -23   44.30    2.30
   1   4  23   41.07    2.17
  -1  -4  23   44.97    2.53
   1  -4 -23   42.50    2.13
  -1  -4  23   40.96    2.26
  -1   4 -23   45.60    2.27
   1  -4 -23   42.55    2.23
   1   4  23   38.38    2.18
  -1  -4  23   46.37    2.48
   1   4  24    7.81    1.01
   1   4  24    9.36    1.17
  -1   4 -24    7.77    0.97
   1  -4 -24    6.88    0.95
   1   4  24    9.66    1.14
  -1  -4  24    6.61    1.01
  -1   4 -24    6.57    0.85
  -1  -4  24    5.52    0.84
   1   4  24    7.59    0.92
   1  -4 -24    6.45    0.88
  -1  -4  24    6.16    0.93
   1   4  25    0.43    0.61
   1   4  25    1.22    0.55
   1   4  25    0.83    0.58
  -1   4 -25    0.31    0.49
   1  -4 -25    0.83    0.61
  -1  -4  25    0.50    0.57
  -1  -4  25    0.76    0.46
  -1  -4  25    0.20    0.45
   1   4  25    0.09    0.48
  -1  -4  25    1.19    0.61
   1  -4 -25    1.32    0.57
   1   4  26   39.68    2.31
   1   4  26   41.32    2.28
   1  -4 -26   42.03    2.28
  -1   4 -26   42.24    2.25
   1   4  26   41.93    2.38
  -1  -4  26   40.72    2.35
  -1  -4  26   38.69    2.13
  -1   4 -26   41.97    2.30
   1   4  26   37.95    2.23
  -1  -4  26   37.73    2.26
   1  -4 -26   41.12    2.20
   1   4  27   26.44    1.73
   1   4  27   22.89    1.61
   1  -4 -27   24.90    1.66
   1   4  27   23.93    1.71
  -1   4 -27   24.89    1.63
  -1  -4  27   24.57    1.72
  -1   4 -27   27.46    1.79
  -1  -4  27   26.38    1.72
   1  -4 -27   24.99    1.64
   1   4  28   16.44    1.29
   1   4  28   14.08    1.20
   1   4  28   19.11    1.37
   1  -4 -28   16.55    1.27
  -1   4 -28   17.14    1.24
   1  -4 -28   71.76    2.26
  -1  -4  28   17.10    1.32
  -1   4 -28   20.89    1.46
  -1   4 -28   18.99    1.35
   1  -4 -28   77.66    2.34
  -1  -4  28   18.54    1.32
  -1   4 -28   15.35    1.20
   1   4  29   19.32    1.25
   1   4  29   19.82    1.30
  -1   4 -29   19.61    1.22
   1  -4 -29   21.02    1.29
  -1  -4  29   20.95    1.33
   1  -4 -29   49.92    1.88
  -1   4 -29   19.05    1.29
  -1   4 -29   21.35    1.37
   1  -4 -29   44.48    1.81
  -1  -4  29   20.11    1.28
   1   4  30    9.65    0.74
   1   4  30    8.06    0.64
   1  -5  30   60.08    2.45
  -1   5  29   15.63    1.08
   1   5 -29   16.98    1.10
   1   5 -29   16.91    1.11
   1  -5  29   17.38    1.15
  -1   5  28    5.02    0.67
  -1   5  28    5.53    0.69
   1   5 -28    6.76    0.74
   1  -5  28    6.21    0.70
  -1  -5 -28   45.25    1.84
   1   5 -28    5.29    0.66
  -1  -5 -28   50.33    1.88
  -1  -5 -28   37.42    2.64
   1  -5  28    7.17    0.76
  -1   5  27   26.88    1.61
   1   5 -27   25.83    1.59
  -1  -5 -27   26.77    1.54
   1  -5  27   27.01    1.61
   1   5 -27   22.36    1.58
  -1   5  27   24.79    1.51
   1  -5  27   28.44    1.68
  -1  -5 -26   25.71    1.54
   1   5 -26   23.66    1.41
   1   5 -26   26.46    1.64
  -1   5  26   27.04    1.66
   1  -5  26   22.71    1.56
  -1   5  26   24.15    1.56
   1   5 -26   24.06    1.62
  -1  -5 -26   19.01    1.75
  -1   5  26   23.97    1.53
   1  -5  26   26.35    1.69
  -1   5  25   22.10    1.55
   1   5 -25   24.89    1.70
   1   5 -25   24.32    1.67
   1  -5  25   21.55    1.58
  -1   5  25   19.58    1.44
   1   5 -25   23.00    1.60
  -1   5  25   23.33    1.62
  -1  -5 -25   23.30    1.51
   1   5 -25   20.37    1.39
  -1   5  25   24.33    1.59
  -1  -5 -25   24.12    1.48
  -1   5  24   36.37    2.13
  -1   5  24   30.83    1.96
  -1  -5 -24   35.30    1.99
   1   5 -24   32.92    1.94
   1   5 -24   35.63    2.12
   1  -5  24   34.00    2.13
  -1   5  24   34.09    2.02
   1   5 -24   36.80    2.15
   1   5 -24   35.95    2.14
  -1   5  24   35.42    2.09
   1  -5  24   38.81    2.19
  -1  -5 -24   34.11    1.91
  -1   5  24   35.54    2.08
  -1   5  23   25.95    1.77
  -1   5  23   26.60    1.84
  -1  -5 -23   27.21    1.70
   1   5 -23   24.54    1.66
   1   5 -23   27.99    1.85
   1  -5  23   26.33    1.86
  -1   5  23   27.19    1.78
   1   5 -23   26.27    1.86
  -1   5  23   28.68    1.84
   1   5 -23   29.05    1.91
   1  -5  23   23.93    1.78
  -1  -5 -23   25.96    1.62
  -1   5  23   26.10    1.79
  -1   5  22    4.38    0.86
   1   5 -22    5.66    0.94
  -1  -5 -22    4.28    0.73
  -1   5  22    4.18    0.82
   1  -5  22    4.36    0.84
   1   5 -22    4.47    0.97
  -1   5  22    4.46    0.68
   1   5 -22    7.85    1.25
  -1   5  22    4.72    0.82
   1  -5  22    4.74    0.88
  -1   5  22    4.81    0.90
  -1  -5 -22    4.37    0.70
  -1   5  21   13.98    1.37
  -1  -5 -21   12.01    1.14
  -1   5  21   14.87    1.21
   1   5 -21   15.18    1.36
   1  -5  21   14.60    1.40
  -1   5  21   14.52    1.33
   1   5 -21   16.10    1.44
  -1   5  21   14.81    1.33
   1   5 -21   17.39    1.55
   1  -5  21   15.32    1.44
  -1  -5 -21   13.70    1.15
  -1   5  21   17.36    1.45
   1   5 -20   38.86    4.59
  -1  -5 -20   53.95    6.04
  -1  -5 -20   48.37    5.67
  -1   5  20   42.39    2.46
   1   5 -20   40.91    2.18
  -1  -5 -20   44.35    2.30
   1   5 -20   41.55    2.43
  -1   5  20   41.40    2.25
  -1   5  20   43.64    2.45
   1  -5  20   39.81    2.47
  -1   5  20   43.31    2.43
   1   5 -20   46.29    2.49
   1   5 -20   40.46    2.35
   1  -5  20   44.57    2.57
   1  -5  20   43.02    2.50
  -1   5  20   41.92    2.41
  -1  -5 -20   41.79    2.19
   1  -5  19   27.50    4.07
  -1   5  19   28.12    3.99
   1   5 -19   32.27    3.89
  -1  -5 -19   39.36    5.01
  -1  -5 -19   27.92    4.42
  -1   5  19   31.79    2.02
   1   5 -19   28.61    1.75
  -1   5  19   29.94    1.82
  -1  -5 -19   28.10    1.75
  -1   5  19   29.19    1.92
   1  -5  19   27.77    1.99
   1   5 -19   32.09    1.96
  -1   5  19   32.23    1.95
   1   5 -19   29.09    1.85
   1  -5  19   27.01    1.99
   1  -5  19   31.86    2.04
   1  -5  19   30.95    1.84
  -1  -5 -19   28.95    1.70
  -1   5  19   26.00    1.86
  -1  -5 -18    9.70    2.54
   1  -5  18    5.24    1.86
  -1   5  18    3.24    1.76
   1   5 -18    8.89    2.33
   1   5 -18    4.47    1.87
  -1  -5 -18    7.72    2.43
  -1   5  18    6.16    0.95
   1   5 -18    5.69    0.78
  -1   5  18    6.07    0.83
  -1   5  18    6.28    0.94
   1  -5  18    5.63    0.95
  -1   5  18    5.91    0.86
   1   5 -18    4.51    0.89
   1   5 -18    6.12    0.92
   1  -5  18    5.47    0.90
   1   5 -18    5.70    0.75
   1  -5  18    5.07    0.89
   1  -5  18    5.15    0.75
  -1  -5 -17    3.54    1.68
   1   5 -17    6.03    1.94
  -1   5  17    5.64    1.89
   1   5 -17    3.77    1.65
   1  -5  17    4.12    1.72
  -1  -5 -17    4.20    1.90
  -1   5  17    2.76    0.68
   1   5 -17    2.57    0.54
   1  -5  17    2.93    0.72
  -1   5  17    3.31    0.60
  -1   5  17    4.53    0.80
   1   5 -17    3.22    0.75
  -1   5  17    2.56    0.66
   1   5 -17    0.84    0.82
  -1   5  17    2.74    0.62
   1   5 -17    2.78    0.56
   1  -5  17    3.45    0.76
   1  -5  17    3.35    0.77
   1   5 -17    3.41    0.69
   1  -5  17    3.85    0.66
  -1   5  16   10.78    2.42
   1   5 -16    5.62    1.72
   1   5 -16    8.35    2.03
   1  -5  16    9.37    2.43
  -1  -5 -16   13.36    2.78
  -1  -5 -16   13.22    2.81
  -1   5  16    9.67    1.03
   1   5 -16    8.93    0.91
   1   5 -16    9.81    1.04
  -1   5  16    8.02    0.91
   1  -5  16    9.66    1.06
  -1   5  16   10.12    0.94
  -1   5  16    9.93    1.05
  -1   5  16    9.50    0.99
   1   5 -16   10.33    1.01
   1   5 -16    8.98    0.96
   1  -5  16   11.51    1.16
   1   5 -16    8.11    0.87
   1  -5  16   10.26    1.10
   1  -5  16    8.62    0.92
  -1  -5 -15   -0.31    1.27
   1  -5  15    0.23    0.48
   1  -5  15    0.50    0.39
  -1   5  15    0.93    0.54
   1   5 -15    0.96    0.40
   1   5 -15    0.52    0.48
   1   5 -15    0.62    0.48
  -1   5  15    0.76    0.45
   1  -5  15    0.40    0.44
  -1   5  15    0.91    0.48
   1   5 -15    0.26    0.42
  -1   5  15    0.27    0.43
   1   5 -15    0.66    0.45
   1  -5  15    0.85    0.55
   1   5 -15    0.22    0.39
   1  -5  15    1.37    0.54
   1   5 -15    0.60    1.05
   1  -5  15   -0.32    0.94
   1   5 -15    1.06    1.04
  -1   5  15    1.14    1.30
  -1  -5 -15    0.63    1.05
  -1  -5 -14   44.17    4.69
   1  -5  14   40.49    4.53
   1  -5  14   39.80    2.15
   1  -5  14   40.46    2.34
  -1   5  14   42.84    2.23
  -1   5  14   47.87    2.27
   1   5 -14   41.15    2.19
   1   5 -14   43.71    2.17
  -1   5  14   41.80    2.13
   1   5 -14   44.66    2.24
   1  -5  14   43.16    2.36
   1   5 -14   41.21    2.15
  -1   5  14   46.70    2.25
   1   5 -14   43.69    2.19
   1  -5  14   41.40    2.36
   1   5 -14   43.37    2.23
   1  -5  14   42.80    2.36
  -1  -5 -14   45.69    4.81
   1   5 -14   38.99    4.15
   1  -5  14   44.87    4.94
  -1   5  14   48.05    4.84
   1   5 -14   39.62    3.68
  -1  -5 -13  167.36    9.56
   1  -5  13  166.29    9.67
   1  -5  13  154.09    6.09
  -1   5  13  157.05    5.90
   1  -5  13  145.51    5.85
   1   5 -13  156.15    5.86
  -1   5  13  153.83    5.88
   1   5 -13  154.13    5.89
  -1   5  13  149.68    5.78
   1  -5  13  152.61    6.06
   1   5 -13  153.43    5.90
   1   5 -13  152.51    5.79
  -1   5  13  158.92    5.88
   1   5 -13  154.67    5.86
   1  -5  13  155.66    6.11
   1  -5  13  153.85    6.09
   1   5 -13  149.12    5.86
   1   5 -13  160.20    9.10
   1   5 -13  145.25    7.86
  -1   5  13  172.72    9.54
   1  -5  12   18.62    2.94
  -1  -5 -12   18.45    2.85
   1  -5  12   15.28    1.26
   1  -5  12   16.27    1.17
  -1   5  12   17.76    1.21
   1   5 -12   15.27    1.13
   1   5 -12   16.94    1.15
  -1   5  12   16.58    1.18
   1   5 -12   17.11    1.18
  -1   5  12   15.91    1.18
  -1   5  12   15.56    1.13
  -1   5  12   15.97    1.13
   1   5 -12   15.48    1.09
   1   5 -12   16.69    1.16
   1  -5  12   16.77    1.30
  -1   5  12   15.80    2.68
   1   5 -12   19.48    2.79
  -1   5  12   14.83    1.91
   1   5 -12   12.65    1.92
  -1  -5 -12   20.83    3.02
  -1  -5 -11   11.30    2.22
  -1  -5 -11   10.07    1.65
   1  -5  11   13.09    2.39
   1   5 -11    9.93    0.86
  -1   5  11   10.58    0.90
   1   5 -11    9.51    0.84
   1   5 -11    9.19    0.85
  -1   5  11    8.92    0.87
   1   5 -11    9.91    0.85
   1  -5  11   11.21    1.01
   1   5 -11    9.87    1.59
  -1   5  11    7.88    1.47
  -1   5  11   13.65    2.29
   1   5 -11   11.17    2.08
  -1  -5 -11   13.93    2.36
  -1   5  11   10.15    0.89
   1  -5  11    9.28    0.95
   1  -5  10    7.21    1.86
  -1  -5 -10    5.04    1.61
  -1  -5 -10    7.18    1.41
   1   5 -10    5.66    1.21
   1   5 -10    8.10    1.75
  -1   5  10    5.86    1.31
  -1  -5 -10   10.53    2.02
   1   5 -10    6.77    1.39
  -1  -5  -9    2.66    1.23
   1  -5   9    0.22    0.93
  -1  -5  -9    0.55    0.96
  -1   5   9    0.98    0.76
   1   5  -9    1.31    0.79
   1   5  -9   -0.11    0.70
   1   5  -9    2.41    1.12
  -1  -5  -9    1.63    0.96
  -1  -5  -8    2.99    1.07
  -1  -5  -8    4.76    1.43
   1  -5   8    4.14    1.39
   1   5  -8    3.34    0.84
  -1   5   8    2.65    0.94
   1   5  -8    3.14    1.16
  -1  -5  -8    5.77    1.48
   1   5  -8    4.37    1.16
   1  -5   7  307.59   13.20
  -1  -5  -7  264.94   11.84
  -1  -5  -7  307.49   12.94
  -1   5   7  280.71   12.03
  -1  -5  -7  338.74   13.30
   1   5  -7  273.91   10.88
   1   5  -7  272.11   12.02
   1  -5   6   74.55    5.11
   1  -5   6   71.78    4.68
  -1  -5  -6   72.96    4.89
  -1   5   6   69.65    4.52
  -1  -5  -6   67.72    4.78
   1   5  -6   76.93    4.69
   1   5  -6   65.38    3.42
   1  -5   5  209.53    7.84
   1  -5   5  239.99   10.14
  -1  -5  -5  231.98    9.82
   1  -5   5  222.06    9.54
  -1   5   5  227.83    9.34
   1   5  -5  234.06    9.55
   1   5  -5  200.06    7.54
   1   5  -5  229.41    9.58
  -1   5   4  150.71    7.13
   1  -5   4  145.94    6.03
  -1  -5  -4  148.26    7.36
   1  -5   4  153.26    7.39
   1   5  -4  150.02    7.24
   1   5  -4  135.25    5.68
  -1   5   4  134.36    5.65
   1   5  -4  148.99    7.18
   1   5  -4  131.01    5.27
   1  -5   4  149.47    7.57
  -1   5   3   48.93    3.31
   1  -5   3   51.82    3.52
  -1  -5  -3   53.95    3.61
   1   5  -3   51.19    3.46
   1  -5   3   57.54    3.87
   1   5  -3   47.41    2.49
  -1   5   3   48.25    2.43
   1   5  -3   49.86    3.29
   1   5  -2   37.90    2.86
   1   5  -2   41.27    3.19
   1   5  -2   40.03    2.53
  -1   5   2   41.27    2.44
   1  -5   2   44.77    3.46
  -1  -5  -1   13.73    1.89
   1   5  -1   16.40    1.88
   1  -5   1   17.57    2.20
   1   5  -1   17.43    2.10
   1   5  -1   16.07    1.71
  -1   5   1   20.85    1.80
  -1  -5  -1   21.15    2.46
   1  -5   0   29.79    2.76
  -1   5   0   25.80    2.50
  -1  -5   0   27.35    2.72
   1   5   0   27.12    2.36
   1   5   0   28.07    2.35
   1   5   0   30.64    2.74
  -1   5   0   28.37    2.27
  -1  -5   0   23.83    2.70
   1  -5   0   30.82    2.79
   1  -5  -1   21.59    2.38
  -1  -5   1   19.32    2.31
  -1   5  -1   18.66    2.13
  -1   5  -1   19.28    1.93
   1  -5  -1   20.06    2.25
   1   5   1   19.96    1.70
   1   5   1   20.88    2.09
  -1  -5   1   17.90    2.40
   1  -5  -2   45.84    3.64
  -1   5  -2   45.90    3.43
  -1  -5   2   46.75    3.71
   1  -5  -2   45.12    3.50
   1   5   2   44.47    3.28
  -1   5  -2   42.57    3.10
   1  -5  -2   51.45    4.13
   1   5   2   45.01    2.69
  -1  -5   2   47.04    3.84
   1  -5  -2   44.93    3.50
  -1   5  -3   45.04    3.37
   1  -5  -3   46.78    3.67
   1  -5  -3   47.28    3.57
  -1  -5   3   39.81    3.23
  -1  -5   3   42.75    3.61
   1  -5  -3   41.84    3.35
   1   5   3   40.52    3.27
  -1   5  -3   42.29    3.08
   1   5   3   36.78    3.10
  -1  -5   3   46.78    3.86
  -1  -5   4  144.55    6.89
   1  -5  -4  145.35    7.03
  -1   5  -4  142.22    6.72
   1  -5  -4  144.95    7.31
   1   5   4  136.55    6.75
  -1  -5   4  145.27    7.54
   1  -5  -4  137.81    6.83
   1   5   4  134.80    6.71
  -1   5  -4  137.34    6.57
   1  -5  -5  223.05    9.30
  -1  -5   5  208.91    8.61
   1  -5  -5  210.32    8.76
  -1  -5   5  216.41    9.50
   1   5   5  218.10    8.89
  -1   5  -5  202.08    8.32
   1   5   5  206.58    8.54
  -1   5  -5  208.78    8.45
  -1   5  -5  194.40    7.27
   1  -5  -5  213.11    8.80
  -1   5  -5  179.22    6.49
   1  -5  -6   78.00    4.61
   1  -5  -6   81.71    5.08
  -1  -5   6   85.61    4.65
   1   5   6   80.77    4.74
  -1   5  -6   85.33    4.45
  -1  -5   6   95.92    5.61
  -1   5  -6   80.04    3.71
   1   5   6   80.46    4.56
   1  -5  -6   80.01    4.70
  -1   5  -6   77.60    4.49
   1  -5  -7  308.53   13.56
  -1  -5   7  291.80   12.42
  -1  -5   7  312.33   12.77
  -1  -5   7  324.15   13.96
  -1   5  -7  300.96   11.87
   1   5   7  291.13   12.63
   1  -5  -7  295.88   13.00
  -1   5  -7  317.71   12.65
   1   5   7  269.98   12.94
  -1  -5   8    3.55    1.44
  -1  -5   8    2.49    1.02
   1  -5  -8    3.76    1.29
   1  -5  -8    4.36    1.52
  -1  -5   8    4.01    1.16
  -1   5  -8    3.50    1.10
   1   5   8    2.71    1.01
  -1   5  -8    4.32    0.97
  -1  -5   9    2.03    0.97
   1  -5  -9    1.53    1.01
  -1  -5   9    1.62    0.76
   1  -5  -9    0.44    1.08
  -1  -5   9    1.17    1.00
   1  -5  -9   -0.23    1.41
  -1   5  -9    1.79    1.14
   1   5   9    1.67    0.86
  -1   5  -9    1.77    0.78
  -1   5  -9    0.67    0.73
   1  -5 -10    4.95    1.59
  -1  -5  10    4.45    1.61
  -1  -5  10    4.74    1.25
  -1  -5  10    6.26    1.33
   1   5  10    6.95    1.77
   1  -5 -10    1.98    1.48
  -1   5 -10    5.87    1.25
   1   5  10    7.46    1.46
  -1   5 -10    5.36    1.46
  -1   5 -10    7.21    1.39
  -1  -5  11    8.83    0.95
   1   5  11    8.09    0.81
  -1   5 -11    8.07    0.78
  -1   5 -11    9.27    0.82
   1   5  11    8.89    0.85
   1  -5 -11    3.91    1.79
   1   5  11    8.62    1.97
  -1   5 -11    8.61    1.84
   1   5  11    9.66    1.59
  -1   5 -11    7.37    1.46
   1  -5 -11   11.32    2.24
  -1  -5  11    8.36    2.04
  -1  -5  11    9.41    1.60
  -1  -5  11    7.62    1.46
  -1  -5  12   16.83    2.89
   1  -5 -12   18.00    2.93
  -1  -5  12   16.98    2.18
  -1  -5  12   18.75    1.34
  -1  -5  12   18.39    1.41
   1  -5 -12   18.97    1.23
  -1   5 -12   21.18    1.29
   1   5  12   19.24    1.29
   1   5  12   19.94    1.33
  -1   5 -12   20.98    1.31
   1   5  12   16.76    1.20
  -1   5 -12   22.25    1.32
   1   5  12   18.36    1.29
  -1  -5  12   21.86    1.40
  -1   5 -12   21.01    1.29
  -1  -5  12   19.16    1.32
   1   5  12   15.42    2.06
   1   5  12   22.48    3.13
  -1   5 -12   21.00    2.81
  -1   5 -12   21.72    2.51
   1  -5 -12    8.88    2.36
   1  -5 -13  185.98   10.38
  -1  -5  13  185.27   10.45
   1   5  13  162.93    6.27
  -1  -5  13  166.94    6.40
  -1  -5  13  164.53    6.47
   1  -5 -13  169.57    6.12
   1  -5 -13  163.75    6.17
  -1   5 -13  160.36    6.20
   1   5  13  158.97    6.21
   1   5  13  166.70    6.30
   1   5  13  161.17    6.15
  -1   5 -13  160.60    6.24
  -1   5 -13  173.89    6.25
   1   5  13  165.55    6.30
  -1  -5  13  162.29    6.33
  -1   5 -13  179.31    9.52
  -1   5 -13  161.59    8.50
   1   5  13  175.89    9.91
   1  -5 -14   43.10    4.72
  -1  -5  14   45.79    4.84
  -1  -5  14   38.68    2.16
   1   5  14   39.89    2.12
   1  -5 -14   41.32    1.99
  -1  -5  14   35.51    2.19
   1   5  14   40.60    2.09
   1  -5 -14   40.26    2.04
  -1   5 -14   39.50    2.04
  -1   5 -14   40.07    2.10
   1   5  14   39.24    2.12
   1   5  14   38.00    1.99
   1   5  14   37.34    2.09
  -1  -5  14   37.56    2.11
  -1  -5  14   38.27    2.12
  -1   5 -14   40.71    2.05
   1   5  14   40.68    4.47
  -1   5 -14   36.64    3.62
  -1   5 -14   36.39    4.11
   1   5  15    1.21    1.29
  -1  -5  15    0.81    0.85
  -1   5 -15    0.21    0.67
  -1   5 -15   -0.26    0.88
   1  -5 -15   -0.33    1.81
  -1  -5  15    0.32    1.01
   1   5  15    0.46    0.48
   1   5  15    0.42    0.49
   1  -5 -15    0.22    0.37
  -1   5 -15    0.56    0.41
  -1   5 -15    0.18    0.40
   1   5  15    0.27    0.44
   1   5  15    0.29    0.52
  -1   5 -15    0.09    0.43
   1   5  15    0.24    0.47
   1   5  15   -0.04    0.46
  -1  -5  15    0.05    0.39
  -1   5 -15    0.14    0.36
  -1   5 -15    0.39    0.39
  -1  -5  15    0.20    0.40
   1  -5 -15    0.68    0.38
   1   5  15    0.81    0.50
  -1  -5  15    0.47    0.49
   1   5  16    9.83    2.35
  -1  -5  16    6.58    1.82
  -1   5 -16    4.12    1.57
  -1   5 -16   10.13    1.99
  -1  -5  16    8.15    2.25
   1  -5 -16    5.88    2.10
   1   5  16    6.07    0.87
   1   5  16    6.65    0.94
  -1   5 -16    7.43    0.82
  -1   5 -16    6.61    0.84
   1  -5 -16    7.77    0.85
   1   5  16    5.56    0.74
  -1   5 -16    6.86    0.86
   1   5  16    7.67    0.92
   1   5  16    6.33    0.81
   1   5  16    6.84    0.87
  -1  -5  16    5.48    0.79
  -1   5 -16    7.14    0.87
  -1  -5  16    6.41    0.83
  -1   5 -16    6.71    0.80
  -1  -5  16    6.68    0.95
   1  -5 -16    6.40    0.76
   1   5  16    6.79    0.88
  -1   5 -17    1.96    1.30
  -1   5 -17    4.30    1.59
   1   5  17    1.33    1.36
   1  -5 -17    1.11    3.34
   1  -5 -17    2.20    1.62
   1   5  17    2.02    0.69
   1  -5 -17    2.82    0.58
  -1   5 -17    2.46    0.54
  -1   5 -17    2.02    0.60
   1   5  17    2.63    0.68
  -1   5 -17    2.59    0.63
   1   5  17    2.27    0.65
   1   5  17    1.69    0.54
  -1   5 -17    2.76    0.56
  -1  -5  17    1.73    0.57
  -1  -5  17    2.37    0.58
  -1   5 -17    2.11    0.59
  -1  -5  17    2.87    0.74
   1  -5 -17    2.39    0.53
   1   5  17    2.88    0.68
  -1   5 -18    5.89    1.89
  -1   5 -18    1.55    1.45
   1   5  18    6.85    2.34
   1  -5 -18    2.31    1.65
   1   5  18    6.99    1.02
   1  -5 -18    5.92    0.83
  -1   5 -18    6.61    0.82
  -1   5 -18    5.85    0.84
   1   5  18    6.36    0.97
   1   5  18    7.00    0.97
   1   5  18    5.75    0.80
  -1   5 -18    7.44    0.92
  -1  -5  18    6.36    0.86
  -1  -5  18    6.01    0.85
  -1   5 -18    6.02    0.75
   1  -5 -18    8.10    0.88
  -1  -5  18    6.08    0.92
   1   5  18    7.39    0.97
  -1   5 -19   32.61    4.12
  -1   5 -19   36.88    4.33
   1   5  19   37.04    4.64
   1  -5 -19   37.81    5.23
   1   5  19   35.90    2.30
   1   5  19   33.68    2.18
   1  -5 -19   36.45    2.11
  -1   5 -19   36.95    2.00
  -1   5 -19   38.05    2.15
   1   5  19   39.35    2.22
   1   5  19   34.55    2.00
   1   5  19   39.39    2.26
  -1  -5  19   35.11    2.10
  -1   5 -19   30.61    1.88
  -1  -5  19   33.99    2.12
  -1   5 -19   38.19    2.15
  -1  -5  19   33.73    2.11
   1  -5 -19   37.01    2.05
   1   5  19   37.81    2.20
  -1  -5  19   36.66    2.28
  -1   5 -20   29.46    4.00
   1  -5 -20   44.04    5.55
   1   5  20   41.38    2.45
   1   5  20   40.26    2.35
   1  -5 -20   41.11    2.28
  -1   5 -20   39.15    2.09
  -1   5 -20   41.24    2.27
   1   5  20   39.79    2.29
  -1   5 -20   37.41    2.24
   1   5  20   41.60    2.36
   1   5  20   35.75    2.05
  -1  -5  20   37.00    2.21
  -1  -5  20   38.86    2.27
  -1   5 -20   39.01    2.23
  -1  -5  20   37.58    2.38
   1  -5 -20   38.48    2.17
   1   5  20   39.24    2.28
   1   5  21   12.92    1.36
   1  -5 -21   13.24    1.21
  -1   5 -21   11.27    1.01
   1   5  21   13.68    1.32
  -1   5 -21   11.60    1.18
  -1   5 -21   15.13    1.23
   1   5  21   13.12    1.27
  -1   5 -21   12.33    1.23
   1   5  21   13.50    1.30
  -1  -5  21   14.01    1.26
  -1   5 -21   14.30    1.25
  -1  -5  21   12.99    1.22
  -1  -5  21   11.95    1.30
   1  -5 -21   13.95    1.17
   1   5  21   13.43    1.25
   1   5  22    5.36    0.94
   1   5  22    5.48    0.97
   1  -5 -22    5.82    0.88
   1   5  22    6.27    0.94
  -1   5 -22    6.61    0.94
  -1   5 -22    6.40    0.86
   1   5  22    4.02    0.83
  -1   5 -22    5.00    0.92
   1   5  22    5.61    0.93
  -1  -5  22    5.53    0.83
  -1  -5  22    5.15    0.77
   1  -5 -22    8.69    1.42
  -1   5 -22    5.72    0.85
   1  -5 -22    4.39    0.77
   1   5  22    4.66    0.83
  -1  -5  22    5.80    0.98
   1   5  23   31.34    2.07
   1   5  23   30.94    2.08
   1  -5 -23   31.94    1.95
  -1   5 -23   31.85    1.98
   1   5  23   30.40    2.01
   1   5  23   30.03    1.87
  -1   5 -23   31.34    1.99
   1   5  23   29.38    1.96
  -1  -5  23   28.96    1.85
  -1   5 -23   27.94    1.84
   1  -5 -23   30.33    2.16
   1   5  23   28.63    1.87
  -1  -5  23   31.22    2.05
   1  -5 -23   34.43    1.92
   1   5  24   38.95    2.32
   1   5  24   37.88    2.27
  -1   5 -24   35.42    2.14
  -1   5 -24   31.97    2.07
  -1   5 -24   37.75    2.16
   1  -5 -24   35.37    2.11
   1   5  24   36.70    2.21
  -1  -5  24   36.10    2.07
   1  -5 -24   36.80    2.08
  -1  -5  24   36.20    2.24
   1   5  24   37.75    2.13
   1   5  25   23.35    1.65
   1   5  25   22.06    1.63
   1   5  25   19.85    1.55
  -1   5 -25   20.70    1.57
  -1   5 -25   18.80    1.54
   1   5  25   20.41    1.52
  -1   5 -25   19.57    1.48
   1  -5 -25   19.73    1.47
  -1  -5  25   19.95    1.54
   1   5  25   19.17    1.40
   1  -5 -25   17.95    1.37
   1   5  26   22.85    1.57
   1   5  26   24.11    1.65
   1   5  26   24.02    1.67
  -1   5 -26   28.08    1.70
  -1   5 -26   22.65    1.60
   1   5  26   22.54    1.56
  -1   5 -26   21.11    1.37
  -1   5 -26   23.05    1.53
   1  -5 -26   21.47    1.50
  -1  -5  26   22.05    1.57
   1   5  27   22.13    1.53
   1   5  27   23.55    1.61
  -1   5 -27   23.03    1.59
  -1   5 -27   29.08    1.69
   1   5  27   25.86    1.60
   1  -5 -27   26.83    1.61
  -1   5 -27   22.62    1.53
  -1  -5  27   24.28    1.61
   1   5  28    5.92    0.72
   1   5  28    3.98    0.65
  -1   5 -28    5.52    0.67
   1  -5 -28    7.26    0.74
  -1   5 -28    5.10    0.74
  -1  -5  28    7.38    0.74
  -1   5 -29   14.96    0.96
  -1   5 -29   14.08    0.99
   1  -5 -29   12.73    1.11
   1   5  29   14.68    0.98
  -1   6  29    6.37    0.55
   1   6 -28    9.71    0.79
  -1   6  28    9.34    0.81
   1  -6  27    2.32    0.50
   1   6 -27    1.32    0.46
   1  -6  27    2.09    0.49
  -1  -6 -27   32.12    1.67
   1   6 -27    2.39    0.46
  -1  -6 -27   23.38    1.49
  -1   6  27    2.37    0.48
   1   6 -26   29.04    1.71
   1   6 -26   27.17    1.56
   1  -6  26   28.38    1.67
  -1  -6 -26   53.72    2.31
  -1   6  26   28.95    1.61
   1   6 -26   26.35    1.65
  -1  -6 -26    8.08    3.02
  -1  -6 -26   43.72    2.10
  -1   6  26   30.49    1.69
  -1   6  25   12.41    1.09
   1   6 -25   17.40    1.29
   1   6 -25   15.01    1.13
   1  -6  25   12.53    1.14
  -1   6  25   14.71    1.15
   1   6 -25   11.67    1.17
  -1  -6 -25   18.67    1.63
  -1   6  25   16.32    1.24
  -1   6  24   12.01    1.10
  -1   6  24   13.83    1.18
   1   6 -24   13.43    1.11
   1   6 -24   12.46    1.17
  -1   6  24   14.41    1.16
  -1   6  24   12.14    1.12
   1  -6  24   10.66    1.09
   1   6 -24   10.56    1.17
   1  -6  24   12.37    1.14
  -1   6  24   12.56    1.15
  -1   6  23   97.01    4.14
  -1   6  23   92.54    4.04
   1   6 -23   93.81    4.03
  -1   6  23   91.00    4.04
   1  -6  23   88.64    4.12
  -1   6  23   92.80    4.05
   1   6 -23   88.86    4.01
   1  -6  23   97.56    4.20
  -1   6  23   94.17    4.09
  -1   6  22   16.32    1.38
   1   6 -22   14.88    1.28
  -1   6  22   16.15    1.36
   1  -6  22   16.23    1.41
   1   6 -22   13.52    1.30
  -1   6  22   15.12    1.31
  -1   6  22   13.68    1.15
   1  -6  22   14.89    1.37
  -1   6  22   14.04    1.30
   1   6 -21   13.96    1.14
  -1   6  21   12.82    1.17
  -1   6  21   16.72    1.40
   1  -6  21   12.65    1.31
   1   6 -21   12.71    1.32
   1   6 -21   15.80    1.41
  -1   6  21   13.00    1.24
   1  -6  21   16.95    1.44
  -1   6  21   13.56    1.30
   1   6 -20  113.84    4.69
  -1   6  20  113.38    4.74
  -1   6  20  122.80    4.97
   1  -6  20  112.17    5.00
  -1   6  20  115.99    4.85
   1   6 -20  116.77    4.81
   1   6 -20  107.51    4.61
   1  -6  20  111.65    4.97
   1  -6  20  110.04    4.98
  -1   6  20  115.11    4.93
   1   6 -19   11.24    1.16
   1   6 -19   10.38    1.03
  -1   6  19   11.39    1.13
  -1   6  19   10.56    0.99
  -1   6  19   11.05    1.21
   1  -6  19    9.01    1.13
   1   6 -19   11.59    1.18
  -1   6  19   11.89    1.17
   1   6 -19   12.34    1.27
   1  -6  19   10.34    1.20
   1  -6  19   11.50    1.23
  -1   6  19   10.01    1.18
  -1   6  18   38.39    4.90
  -1  -6 -18   40.33    5.31
   1  -6  18   39.28    4.91
  -1  -6 -18   30.99    4.90
  -1  -6 -18   37.87    5.00
  -1   6  18   38.94    2.40
  -1   6  18   42.15    2.33
   1   6 -18   43.95    2.31
   1   6 -18   41.76    2.36
   1  -6  18   44.28    2.56
  -1   6  18   39.96    2.17
  -1   6  18   38.75    2.36
   1   6 -18   42.89    2.34
  -1   6  18   41.37    2.34
   1   6 -18   41.29    2.24
   1  -6  18   44.51    2.56
   1  -6  18   42.14    2.50
  -1   6  18   42.93    2.42
  -1   6  17   19.45    3.44
   1  -6  17   14.59    3.11
   1   6 -17   13.96    2.88
  -1  -6 -17   15.53    3.31
  -1  -6 -17   21.15    3.76
  -1  -6 -17   15.67    3.40
  -1   6  17   17.51    1.47
  -1   6  17   15.81    1.34
   1   6 -17   18.62    1.41
   1   6 -17   16.94    1.32
  -1   6  17   15.89    1.29
   1  -6  17   15.80    1.43
  -1   6  17   16.07    1.34
   1   6 -17   17.25    1.37
   1   6 -17   15.97    1.30
   1  -6  17   15.91    1.44
   1  -6  17   16.09    1.46
   1  -6  17   19.30    1.58
  -1   6  17   17.26    1.43
   1  -6  16   58.67    6.27
  -1   6  16   54.53    5.60
   1   6 -16   47.80    5.19
  -1  -6 -16   53.60    6.07
  -1  -6 -16   58.67    6.12
  -1  -6 -16   49.23    5.72
  -1   6  16   52.96    2.83
   1   6 -16   55.50    2.72
   1   6 -16   52.23    2.71
  -1   6  16   58.36    2.79
  -1   6  16   51.32    2.61
   1  -6  16   54.31    2.92
  -1   6  16   54.16    2.73
   1   6 -16   57.24    2.71
   1   6 -16   55.19    2.71
   1  -6  16   57.77    2.98
   1  -6  16   53.37    2.89
   1  -6  16   52.92    2.94
  -1   6  16   55.99    2.81
   1  -6  16   50.88    2.64
  -1   6  15   13.00    2.81
   1  -6  15   13.17    2.90
   1   6 -15   13.94    2.63
  -1  -6 -15   13.40    2.96
   1  -6  15   11.72    2.76
  -1  -6 -15   16.69    3.09
  -1  -6 -15   12.88    2.82
  -1   6  15   11.41    1.17
  -1   6  15   12.27    1.14
   1   6 -15   12.05    1.10
   1   6 -15   12.79    1.11
  -1   6  15   12.36    1.10
   1  -6  15   12.98    1.24
  -1   6  15   11.96    1.17
  -1   6  15   12.27    1.13
   1   6 -15   13.11    1.12
   1  -6  15   13.36    1.27
   1   6 -15   13.40    1.15
   1  -6  15   12.35    1.25
   1  -6  15   11.19    1.05
  -1   6  15   10.54    1.11
   1  -6  15   11.25    1.20
   1   6 -14   38.62    4.43
  -1  -6 -14   44.09    5.15
  -1  -6 -14   44.23    5.12
  -1   6  14   44.40    4.91
  -1  -6 -14   46.27    5.02
   1  -6  14   41.30    4.79
  -1   6  14   37.47    2.27
   1   6 -14   44.50    2.27
  -1   6  14   45.06    2.31
   1   6 -14   42.83    2.23
  -1   6  14   42.31    2.30
   1  -6  14   41.53    2.40
  -1   6  14   43.29    2.23
   1   6 -14   41.65    2.15
  -1   6  14   43.26    2.25
   1  -6  14   40.95    2.41
   1   6 -14   42.81    2.24
   1  -6  14   42.78    2.44
   1  -6  14   41.19    2.21
  -1   6  14   42.00    2.28
   1  -6  14   40.86    2.42
  -1  -6 -13  215.88   11.98
   1  -6  13  210.29   11.91
   1  -6  13  210.18    7.96
   1  -6  13  199.24    7.62
  -1   6  13  203.19    7.67
  -1   6  13  212.56    7.71
   1   6 -13  214.43    7.70
   1   6 -13  209.81    7.65
  -1   6  13  203.00    7.60
   1   6 -13  195.22    7.65
  -1   6  13  213.03    7.74
   1   6 -13  203.31    7.51
  -1   6  13  205.01    7.63
   1   6 -13  203.50    7.65
   1   6 -13  196.98    7.62
   1  -6  13  208.60    7.94
  -1  -6 -13  219.36   12.21
   1   6 -13  198.82   11.20
  -1  -6 -13  200.40   11.91
  -1   6  13  197.15   11.53
   1  -6  12    5.42    1.82
  -1  -6 -12    0.94    1.24
  -1  -6 -12    3.76    1.65
  -1   6  12    4.54    0.70
   1   6 -12    3.05    0.54
   1  -6  12    2.72    0.58
   1  -6  12    3.62    0.71
   1   6 -12    4.53    0.66
   1   6 -12    3.92    0.62
  -1   6  12    4.30    0.69
  -1   6  12    3.84    0.69
  -1   6  12    3.30    0.59
   1   6 -12    4.29    0.63
  -1   6  12    4.48    0.67
   1   6 -12    4.10    0.65
   1  -6  12    4.16    0.76
   1   6 -12    4.01    0.63
  -1   6  12    2.97    1.36
   1   6 -12    3.07    1.43
  -1   6  12    3.26    1.12
  -1  -6 -12    3.05    1.35
   1  -6  11   21.81    3.25
  -1  -6 -11   23.46    3.34
   1  -6  11   18.67    1.33
   1  -6  11   20.71    1.51
  -1   6  11   21.13    1.39
   1  -6  11   20.42    1.44
   1   6 -11   19.07    1.29
   1   6 -11   20.62    1.31
   1   6 -11   21.27    1.37
  -1   6  11   20.70    1.35
  -1   6  11   19.24    1.34
   1   6 -11   20.52    1.26
  -1   6  11   20.11    1.31
   1   6 -11   19.68    1.34
   1   6 -11   20.79    1.34
   1  -6  11   21.41    1.54
  -1   6  11   17.00    2.97
  -1   6  11   20.41    2.49
   1   6 -11   18.94    2.86
  -1  -6 -11   17.19    2.91
  -1  -6 -11   21.10    3.23
  -1  -6 -10  132.30    8.16
  -1  -6 -10  119.64    6.81
   1  -6  10  133.15    8.24
   1   6 -10  121.16    4.62
   1  -6  10  118.24    4.87
  -1   6  10  118.48    4.62
   1  -6  10  112.27    4.64
   1  -6  10  116.79    4.77
   1   6 -10  121.46    4.66
   1   6 -10  111.95    4.54
   1   6 -10  114.60    4.61
  -1   6  10  116.97    4.60
  -1   6  10  120.12    4.66
  -1   6  10  117.22    4.58
   1   6 -10  119.46    4.66
   1   6 -10  116.24    4.59
  -1   6  10  117.30    6.80
   1   6 -10  116.96    6.86
  -1  -6 -10   90.74    7.13
  -1  -6 -10  112.86    7.87
   1   6 -10  112.20    7.27
  -1  -6  -9    8.48    1.69
  -1  -6  -9   12.62    2.47
   1  -6   9    8.86    2.11
  -1   6   9   10.63    0.91
   1   6  -9    9.75    0.85
   1  -6   9   10.06    0.95
   1  -6   9    8.91    0.97
  -1   6   9   10.02    0.88
   1   6  -9    9.66    0.85
  -1   6   9    8.06    0.84
  -1   6   9   10.00    0.89
   1   6  -9    9.10    0.85
   1   6  -9    9.41    0.84
   1   6  -9   10.64    0.90
   1   6  -9   10.60    1.90
  -1   6   9   12.26    1.97
  -1  -6  -8    8.47    1.98
  -1  -6  -8    5.32    1.41
   1  -6   8    6.21    1.72
   1   6  -8    4.81    0.61
  -1   6   8    5.11    0.65
   1  -6   8    5.30    0.74
   1   6  -8    4.20    0.59
  -1  -6  -8   -0.24    0.77
  -1   6   8    3.54    1.48
  -1   6   8    2.62    1.06
   1   6  -8    4.81    1.32
   1   6  -8    4.06    0.58
  -1   6   8    4.89    0.64
  -1  -6  -7   78.31    4.62
   1  -6   7   80.50    5.44
  -1  -6  -7   83.01    5.30
  -1   6   7   77.88    4.62
   1   6  -7   78.90    4.79
   1   6  -7   72.52    4.74
  -1  -6  -6   12.83    2.23
  -1  -6  -6   15.13    2.22
   1  -6   6   13.11    2.32
  -1   6   6   13.86    2.14
   1   6  -6   16.51    2.35
   1   6  -6   16.64    2.37
   1  -6   5    1.94    1.22
  -1  -6  -5    2.18    1.17
   1  -6   5    0.38    0.95
  -1  -6  -5    1.33    0.95
   1   6  -5    1.41    0.91
  -1   6   5    1.35    0.87
   1   6  -5    2.14    1.01
  -1  -6  -5    0.41    0.74
   1  -6   4  121.92    6.66
  -1  -6  -4  126.57    6.57
  -1  -6  -4  122.52    6.70
   1  -6   4  121.98    5.19
  -1   6   4  125.26    6.55
   1  -6   4  136.47    7.23
   1   6  -4  125.33    6.50
   1   6  -4  124.60    6.65
   1  -6   3   55.29    3.45
  -1  -6  -3   59.60    4.38
   1  -6   3   56.51    4.48
  -1   6   3   62.21    4.49
   1   6  -3   60.74    4.49
   1   6  -3   63.44    4.37
   1   6  -3   61.30    3.46
   1  -6   3   70.18    4.97
  -1   6   3   54.00    3.25
  -1  -6  -2  111.41    6.64
   1  -6   2  119.70    6.89
   1   6  -2  111.82    6.45
   1   6  -2  102.11    5.35
  -1   6   2  107.51    5.31
   1   6  -2  105.60    6.04
  -1  -6  -2  105.14    6.46
  -1  -6  -1  104.75    6.34
   1   6  -1   98.92    5.28
   1   6  -1   94.58    5.91
  -1   6   1  102.55    5.17
   1  -6   1  105.42    6.32
   1   6  -1   86.96    5.41
  -1  -6   0  203.63   10.12
   1  -6   0  214.01   10.10
  -1   6   0  198.48    9.61
   1   6   0  204.87    9.16
   1  -6   0  201.11    9.90
  -1   6   0  195.91    8.82
   1   6   0  214.47   10.04
   1  -6  -1  105.75    6.34
  -1  -6   1  112.78    6.68
  -1   6  -1   97.47    5.99
  -1   6  -1  102.14    5.50
   1  -6  -1   94.16    6.06
   1   6   1   99.76    5.63
  -1  -6   2  102.38    6.21
   1  -6  -2  110.20    6.62
  -1  -6   2  121.05    7.04
   1   6   2  112.57    6.21
  -1   6  -2  105.85    6.34
  -1   6  -2  116.89    6.06
   1  -6  -2  107.74    6.48
   1  -6  -3   58.58    4.64
  -1  -6   3   71.10    5.23
  -1  -6   3   62.21    4.57
   1  -6  -3   71.62    5.18
  -1  -6   3   65.52    4.63
  -1   6  -3   68.39    4.45
  -1   6  -3   54.27    3.48
   1  -6  -3   66.91    4.79
   1   6   3   69.68    4.83
  -1   6  -3   74.21    4.86
   1   6   3   66.97    4.58
  -1  -6   4  136.32    7.13
   1  -6  -4  137.91    7.67
  -1  -6   4  129.77    6.98
   1  -6  -4  136.64    7.42
  -1   6  -4  126.59    6.90
   1  -6  -4  135.30    7.25
  -1   6  -4  127.54    6.76
   1   6   4  128.72    6.97
   1  -6  -4  122.72    7.76
   1   6   4  130.84    7.13
  -1  -6   4  134.28    7.81
  -1  -6   5    4.26    1.33
  -1  -6   5    3.27    1.44
  -1  -6   5    2.74    1.08
   1  -6  -5    2.99    1.13
   1  -6  -5    3.66    1.42
   1  -6  -5    4.56    1.35
   1  -6  -5    0.50    1.22
  -1   6  -5    3.46    1.24
   1   6   5    4.37    1.35
  -1   6  -5    3.76    1.13
  -1   6  -5    3.74    0.74
   1   6   5    2.72    1.16
   1  -6  -6   18.88    2.79
  -1  -6   6   20.35    2.48
  -1  -6   6   18.85    2.43
   1  -6  -6   18.09    2.51
  -1  -6   6   19.76    2.94
  -1   6  -6   19.48    2.44
   1   6   6   15.73    2.36
   1   6   6   20.09    2.68
  -1   6  -6   15.47    2.18
  -1   6  -6   16.50    1.63
   1  -6  -6    9.69    2.22
   1  -6  -7   78.83    5.77
  -1  -6   7   81.66    5.09
  -1  -6   7   86.66    6.19
  -1  -6   7   74.89    4.94
   1  -6  -7   80.49    5.49
  -1   6  -7   74.57    4.95
  -1   6  -7   72.53    3.96
   1   6   7   75.00    5.16
  -1   6  -7   79.61    5.25
   1   6   7   77.57    5.53
   1   6   8    7.38    0.77
  -1  -6   8    6.65    0.85
  -1  -6   8    5.74    0.79
  -1   6  -8    6.67    0.69
   1   6   8    6.44    0.73
   1   6   8    6.90    0.75
  -1   6  -8    6.00    0.65
  -1   6  -8    7.50    0.74
   1  -6  -8    1.37    1.27
   1   6   8    6.39    1.76
  -1   6  -8    7.10    1.51
   1   6   8    5.92    1.53
  -1   6  -8    4.87    1.03
  -1   6  -8    6.28    1.60
  -1  -6   8    5.18    1.37
  -1  -6   8    7.94    1.54
  -1  -6   8    5.59    1.74
   1  -6  -8    5.46    1.59
   1  -6  -8    7.08    1.75
  -1  -6   9    8.35    2.14
  -1  -6   9    5.98    1.40
   1  -6  -9    7.07    1.89
  -1  -6   9    8.05    1.58
   1  -6  -9    5.43    1.62
  -1  -6   9    6.31    0.80
  -1   6  -9    6.30    0.69
  -1  -6   9    7.86    0.92
  -1  -6   9    7.30    0.90
   1   6   9    6.25    0.76
  -1   6  -9    7.33    0.73
   1   6   9    7.42    0.80
  -1   6  -9    7.31    0.74
   1   6   9    6.53    0.77
   1  -6  -9    3.39    0.63
  -1   6  -9    7.50    0.75
  -1   6  -9    7.94    0.73
  -1   6  -9    6.26    1.46
   1   6   9    6.82    1.84
   1   6   9    8.87    1.78
  -1   6  -9    7.05    1.28
  -1  -6  10  124.96    7.67
   1  -6 -10  123.12    7.44
  -1  -6  10  103.27    5.42
  -1  -6  10  115.50    5.87
  -1  -6  10  111.51    3.46
  -1  -6  10  116.32    3.65
   1   6  10  110.40    3.27
  -1   6 -10  115.85    3.21
  -1  -6  10  115.89    3.62
   1   6  10  113.65    3.30
  -1   6 -10  111.19    3.21
   1   6  10  104.89    3.17
   1   6  10  111.38    3.31
  -1   6 -10  109.98    3.22
  -1   6 -10  112.46    3.26
  -1  -6  10  108.99    3.35
  -1   6 -10  109.30    3.15
  -1   6 -10  109.16    5.70
   1   6  10  110.03    6.01
  -1   6 -10   99.28    4.92
   1  -6 -10  119.81    6.86
  -1  -6  11   27.71    3.69
  -1  -6  11   29.05    2.90
   1  -6 -11   24.50    3.42
  -1  -6  11   23.15    1.50
  -1   6 -11   23.99    1.27
  -1  -6  11   23.25    1.50
   1   6  11   22.63    1.33
  -1  -6  11   22.35    1.41
  -1   6 -11   23.56    1.29
   1   6  11   24.59    1.37
  -1   6 -11   25.61    1.28
   1   6  11   23.89    1.37
   1   6  11   23.58    1.34
  -1   6 -11   24.00    1.33
  -1   6 -11   23.92    1.32
  -1  -6  11   23.57    1.37
  -1  -6  11   21.21    1.37
  -1   6 -11   23.53    1.27
  -1   6 -11   23.31    3.04
  -1   6 -11   19.91    2.22
   1  -6 -11   23.32    3.18
   1   6  11   21.59    2.64
   1  -6 -12   10.17    2.40
   1  -6 -12    4.29    1.63
  -1  -6  12    5.73    1.97
  -1  -6  12    6.52    0.85
  -1   6 -12    6.37    0.71
   1   6  12    7.33    0.87
  -1  -6  12    5.94    0.88
  -1   6 -12    7.19    0.78
   1   6  12    6.06    0.78
  -1   6 -12    5.77    0.71
   1   6  12    5.82    0.79
  -1  -6  12    5.29    0.75
  -1  -6  12    5.37    0.77
  -1   6 -12    7.53    0.78
  -1   6 -12    6.61    0.78
  -1   6 -12    9.72    2.05
  -1   6 -12    8.91    1.61
   1   6  12    5.42    1.76
   1   6  12    6.79    1.54
   1   6  13  210.54   11.88
  -1   6 -13  189.35    9.85
   1  -6 -13  198.81   11.34
  -1   6 -13  233.22   11.75
   1  -6 -13  245.82   12.81
  -1  -6  13  218.07   12.33
   1   6  13  208.26    8.00
   1  -6 -13  207.39    7.66
  -1   6 -13  216.53    7.76
  -1   6 -13  206.39    7.67
   1   6  13  211.52    7.79
   1   6  13  201.09    7.69
   1   6  13  209.11    7.81
  -1  -6  13  203.69    7.86
  -1   6 -13  213.21    7.76
  -1   6 -13  206.29    7.72
  -1  -6  13  205.27    8.03
  -1  -6  13  211.46    7.92
  -1   6 -13  203.53    7.61
   1  -6 -14   51.40    5.20
  -1   6 -14   50.19    4.94
  -1   6 -14   44.55    4.04
   1   6  14   50.87    5.28
   1  -6 -14   58.16    5.77
  -1  -6  14   49.78    5.50
   1   6  14   47.53    2.68
   1   6  14   50.08    2.55
   1  -6 -14   50.64    2.48
  -1   6 -14   50.00    2.48
  -1   6 -14   47.45    2.47
  -1   6 -14   51.08    2.57
   1   6  14   49.48    2.50
   1   6  14   49.79    2.58
  -1  -6  14   52.81    2.67
  -1   6 -14   53.31    2.55
  -1   6 -14   55.00    2.59
  -1  -6  14   51.10    2.63
  -1  -6  14   53.34    2.81
  -1  -6  14   48.24    2.61
  -1   6 -15   11.01    2.10
   1   6  15   13.78    2.87
  -1   6 -15   13.37    2.65
   1  -6 -15   11.61    2.58
  -1  -6  15   15.80    3.18
   1  -6 -15   12.22    2.91
   1   6  15   12.56    1.29
  -1   6 -15   11.94    1.07
   1  -6 -15   11.75    1.05
  -1   6 -15   13.36    1.14
  -1   6 -15   14.29    1.19
   1   6  15   12.55    1.11
   1   6  15   13.25    1.22
   1   6  15   12.91    1.16
   1   6  15   11.30    1.13
  -1  -6  15   12.07    1.17
  -1  -6  15   12.58    1.18
  -1   6 -15   13.82    1.16
  -1  -6  15   13.18    1.29
   1  -6 -16   50.17    5.35
  -1  -6  16   44.36    5.15
  -1   6 -16   48.89    5.20
  -1   6 -16   51.02    4.62
   1   6  16   64.12    6.21
   1  -6 -16   59.80    6.23
  -1  -6  16   52.00    5.82
   1   6  16   51.84    2.93
   1   6  16   58.27    2.95
  -1   6 -16   56.74    2.73
  -1   6 -16   55.15    2.74
   1  -6 -16   60.15    2.76
   1   6  16   55.27    2.83
  -1   6 -16   54.72    2.79
   1   6  16   51.00    2.63
   1   6  16   57.68    2.79
   1   6  16   53.98    2.80
  -1  -6  16   52.87    2.79
  -1   6 -16   54.26    2.68
  -1  -6  16   54.45    2.81
  -1  -6  16   53.82    2.96
   1  -6 -16   55.44    2.63
   1   6  16   56.47    2.83
   1   6  17   11.58    2.78
  -1   6 -17   11.87    2.36
  -1   6 -17   13.66    2.85
   1  -6 -17   13.70    3.17
   1  -6 -17   14.64    2.91
   1   6  17   14.82    1.39
   1   6  17   13.85    1.38
  -1   6 -17   12.92    1.21
   1  -6 -17   14.70    1.21
  -1   6 -17   13.75    1.19
   1   6  17   13.95    1.30
  -1   6 -17   13.24    1.25
   1   6  17   12.63    1.17
   1   6  17   14.76    1.32
   1   6  17   14.15    1.24
  -1  -6  17   12.44    1.20
  -1   6 -17   14.15    1.18
  -1  -6  17   13.41    1.25
  -1  -6  17   13.89    1.40
   1   6  17   13.11    1.28
   1  -6 -17   14.28    1.15
   1   6  18   35.85    4.78
   1  -6 -18   38.21    4.75
  -1   6 -18   31.74    3.85
  -1   6 -18   42.44    4.79
   1  -6 -18   39.64    5.18
   1   6  18   41.34    2.47
  -1   6 -18   38.65    2.23
   1   6  18   40.31    2.29
   1  -6 -18   40.00    2.20
  -1   6 -18   40.70    2.20
   1   6  18   41.70    2.37
   1   6  18   33.68    2.05
  -1   6 -18   40.91    2.31
   1   6  18   38.67    2.20
  -1   6 -18   36.22    2.17
   1   6  18   38.87    2.30
  -1  -6  18   40.49    2.30
  -1   6 -18   40.03    2.18
  -1  -6  18   39.83    2.29
  -1   6 -18   41.77    2.30
   1  -6 -18   39.60    2.14
  -1  -6  18   38.29    2.41
   1   6  18   41.93    2.35
   1   6  19   10.11    1.21
   1  -6 -19   11.68    1.09
  -1   6 -19    8.41    1.06
  -1   6 -19    7.89    0.92
   1   6  19    9.79    1.07
   1   6  19    9.59    1.13
  -1   6 -19    8.59    1.04
  -1   6 -19    8.37    1.06
   1   6  19   11.44    1.08
  -1  -6  19   10.05    1.07
  -1   6 -19   10.87    1.11
  -1   6 -19    8.97    0.93
  -1  -6  19    7.87    0.97
   1   6  19   10.37    1.14
   1  -6 -19    9.53    0.96
  -1  -6  19   10.16    1.21
   1   6  20  122.93    4.68
   1   6  20  116.37    4.34
  -1   6 -20  128.91    4.49
  -1   6 -20  119.22    4.22
   1  -6 -20  132.95    4.43
   1   6  20  125.54    4.49
  -1   6 -20  132.69    4.51
  -1   6 -20  123.28    4.37
   1   6  20  121.06    4.24
  -1  -6  20  119.80    4.37
  -1   6 -20  119.52    4.18
  -1   6 -20  124.92    4.46
  -1  -6  20  118.21    4.37
   1   6  20  127.17    4.48
   1  -6 -20  125.56    4.26
  -1  -6  20  122.04    4.66
   1   6  21   12.97    1.37
  -1   6 -21   13.02    1.10
   1   6  21   11.91    1.16
   1  -6 -21   13.21    1.21
  -1   6 -21   13.74    1.30
   1  -6 -21   17.15    1.87
  -1   6 -21   12.67    1.20
   1   6  21   12.12    1.24
   1   6  21   11.57    1.08
  -1   6 -21   12.52    1.25
  -1  -6  21   13.44    1.21
  -1   6 -21   12.17    1.19
  -1  -6  21   11.61    1.13
  -1  -6  21   11.91    1.29
   1  -6 -21   12.68    1.12
   1   6  21   12.88    1.25
   1   6  22   19.39    1.62
   1   6  22   20.30    1.48
  -1   6 -22   16.96    1.27
   1  -6 -22   20.08    1.47
   1   6  22   17.81    1.45
  -1   6 -22   14.76    1.37
  -1   6 -22   18.90    1.49
  -1  -6  22   17.39    1.38
  -1   6 -22   16.64    1.40
   1   6  22   20.35    1.54
  -1  -6  22   19.56    1.60
   1   6  23   92.33    4.02
   1   6  23   85.80    3.98
   1  -6 -23   88.17    3.76
   1   6  23   89.85    3.79
   1  -6 -23   96.74    4.10
  -1   6 -23   90.66    3.81
  -1   6 -23   78.30    3.58
   1  -6 -23   84.01    3.90
  -1  -6  23   87.00    3.70
  -1  -6  23   83.91    3.92
   1   6  23   84.71    3.77
   1   6  24   12.49    1.28
   1   6  24   14.96    1.36
   1  -6 -24   16.10    1.27
   1  -6 -24   50.89    2.33
  -1   6 -24   14.46    1.31
   1  -6 -24   56.93    3.76
   1  -6 -24   51.45    2.26
  -1  -6  24   10.55    1.19
   1   6  24   11.99    1.16
   1   6  25   16.70    1.44
   1   6  25   16.67    1.43
   1   6  25   16.78    1.41
   1  -6 -25   16.94    1.33
   1  -6 -25   58.09    2.36
  -1   6 -25   16.72    1.41
   1  -6 -25   47.90    2.12
  -1  -6  25   14.34    1.34
   1   6  26   33.47    2.08
   1   6  26   29.48    1.98
   1   6  26   36.58    2.13
   1  -6 -26   32.54    1.94
  -1   6 -26   33.11    1.99
  -1   6 -26   31.75    1.89
  -1   6 -26   34.69    2.02
  -1  -6  26   33.78    2.05
   1   6  27    1.93    0.47
   1   6  27    1.91    0.52
   1  -6 -27    1.34    0.40
  -1   6 -27    1.47    0.35
  -1   6 -27    2.23    0.46
  -1   6 -27    0.54    0.52
   1  -6 -27    0.48    0.82
  -1  -6  27    1.70    0.45
   1   6  28   11.33    0.86
   1   6  28    7.26    0.72
  -1   6 -28   10.63    0.79
  -1   6 -28    8.42    0.76
  -1  -6  28   10.92    0.81
  -1  -6  28   10.04    0.81
   1   6  29    7.27    0.59
  -1   7  28    2.45    0.38
   1  -7  28    2.72    0.41
  -1  -7 -27  131.93    2.32
  -1  -7 -27   90.48    2.30
   1  -7  26   33.91    1.85
   1   7 -26   28.66    1.66
  -1   7  26   28.89    1.71
  -1   7  25    1.62    0.46
   1   7 -25    1.67    0.44
   1  -7  25    1.49    0.47
  -1   7  25    1.75    0.50
  -1   7  25    1.55    0.51
  -1   7  24    3.38    0.62
  -1   7  24    2.43    0.57
   1   7 -24    3.24    0.60
   1   7 -24    4.48    0.70
  -1  -7 -24   23.46    1.67
   1  -7  24    3.58    0.62
  -1   7  24    3.11    0.61
   1   7 -24    2.06    0.61
  -1  -7 -24   18.39    3.05
   1  -7  24    3.62    0.63
  -1  -7 -24   12.16    1.34
  -1   7  24    3.22    0.65
   1   7 -23   36.38    1.98
   1   7 -23   35.94    1.99
   1  -7  23   34.22    1.99
  -1  -7 -23   39.19    2.28
  -1   7  23   36.21    2.01
   1   7 -23   33.66    1.93
   1  -7  23   38.15    2.07
  -1   7  23   34.43    1.97
   1   7 -22    9.44    1.00
   1   7 -22    8.74    0.88
   1   7 -22   11.28    1.06
  -1  -7 -22    9.93    1.42
  -1   7  22   10.31    1.09
   1  -7  22   10.26    1.08
   1   7 -22    8.01    1.02
  -1   7  22   11.10    1.00
   1  -7  22   10.19    1.07
  -1   7  22   11.78    1.12
   1   7 -21   13.65    1.20
   1   7 -21   12.05    1.04
   1   7 -21   12.19    1.14
  -1   7  21   12.04    1.15
   1  -7  21   12.83    1.22
  -1   7  21   11.48    1.07
   1   7 -21   11.85    1.15
   1  -7  21   12.31    1.20
  -1   7  21   11.58    1.16
  -1   7  20   61.74    2.99
   1   7 -20   65.47    2.89
  -1   7  20   64.57    2.91
   1   7 -20   68.88    3.03
   1  -7  20   69.43    3.18
  -1   7  20   68.82    3.12
   1   7 -20   66.35    2.91
   1  -7  20   69.59    3.18
   1  -7  20   67.64    3.14
  -1   7  20   72.33    3.14
  -1   7  19   65.37    3.25
  -1   7  19   65.80    3.15
   1   7 -19   66.06    3.19
   1   7 -19   63.28    3.09
   1  -7  19   65.67    3.31
  -1   7  19   64.14    2.99
   1   7 -19   62.53    3.06
   1  -7  19   66.45    3.34
   1  -7  19   65.24    3.35
  -1   7  19   68.92    3.28
   1  -7  19   63.67    3.36
  -1   7  18    5.30    0.89
   1   7 -18    5.83    0.83
   1   7 -18    6.28    0.91
   1  -7  18    5.57    0.92
  -1   7  18    6.10    0.85
  -1   7  18    5.25    0.85
   1   7 -18    5.07    0.87
   1  -7  18    3.86    0.80
   1  -7  18    4.61    0.91
  -1   7  18    6.26    0.95
   1  -7  18    6.50    1.03
  -1   7  17   79.82    3.77
   1   7 -17   75.55    3.61
   1   7 -17   77.12    3.61
  -1   7  17   83.33    3.70
   1  -7  17   79.41    3.83
  -1   7  17   88.61    3.84
  -1   7  17   76.47    3.51
   1   7 -17   74.90    3.49
   1  -7  17   80.24    3.86
   1  -7  17   80.71    3.88
   1   7 -17   79.21    3.63
   1  -7  17   78.62    3.87
  -1   7  17   80.12    3.71
   1   7 -16    5.95    1.93
  -1   7  16    4.60    1.98
   1  -7  16    4.42    2.03
  -1  -7 -16    3.76    1.85
  -1  -7 -16    7.31    2.36
  -1   7  16    5.60    0.91
  -1   7  16    7.26    0.95
   1   7 -16    6.58    0.90
   1   7 -16    7.31    0.93
  -1   7  16    6.80    0.92
  -1   7  16    7.25    1.00
   1  -7  16    6.68    0.98
   1   7 -16    7.57    0.95
   1  -7  16    7.63    1.05
   1  -7  16    7.44    1.03
   1   7 -16    6.90    0.92
   1  -7  16    6.66    1.03
  -1   7  16    6.70    0.97
  -1   7  15   19.96    3.48
   1  -7  15   18.93    3.71
   1   7 -15   18.39    3.22
   1  -7  15   20.83    3.60
  -1  -7 -15   20.87    3.67
  -1  -7 -15   20.12    3.66
  -1   7  15   18.77    1.52
   1   7 -15   20.46    1.47
  -1   7  15   21.70    1.55
   1   7 -15   18.43    1.41
  -1   7  15   20.91    1.55
   1  -7  15   20.67    1.62
  -1   7  15   18.78    1.41
   1   7 -15   18.55    1.37
   1   7 -15   18.79    1.43
   1  -7  15   19.66    1.61
   1  -7  15   20.30    1.61
   1  -7  15   21.70    1.68
  -1   7  15   19.05    1.50
  -1   7  14   90.01    7.39
  -1  -7 -14   87.76    7.74
   1   7 -14   76.89    6.58
   1  -7  14   94.91    7.71
  -1  -7 -14   95.18    7.77
  -1   7  14   92.20    3.94
   1   7 -14   95.29    3.76
  -1   7  14   93.17    3.85
   1   7 -14   92.23    3.81
   1  -7  14   90.15    3.99
  -1   7  14   96.63    3.80
  -1   7  14   96.03    3.91
   1   7 -14   90.66    3.57
   1  -7  14   96.19    4.12
   1  -7  14   93.67    4.08
   1   7 -14   94.49    3.83
   1  -7  14   95.66    4.13
   1  -7  14   88.75    3.69
  -1   7  14   95.28    3.86
   1   7 -13   92.89    7.40
  -1  -7 -13  105.11    8.40
   1  -7  13  116.67    8.62
  -1  -7 -13  109.56    8.38
  -1   7  13  103.90    4.62
   1   7 -13  108.34    4.46
   1   7 -13  110.37    4.55
  -1   7  13  109.49    4.50
  -1   7  13  110.94    4.60
   1   7 -13  105.16    4.28
   1  -7  13  105.45    4.79
   1   7 -13  110.60    4.56
   1  -7  13  103.21    4.44
   1  -7  13  106.84    4.80
   1   7 -13  106.54    4.43
  -1   7  13  110.95    4.56
   1   7 -12    2.88    1.45
  -1   7  12    3.32    0.73
  -1   7  12    2.99    0.69
   1   7 -12    3.07    0.65
   1   7 -12    2.70    0.62
   1  -7  12    2.38    1.45
  -1  -7 -12    3.88    1.87
  -1  -7 -12    3.27    1.64
  -1   7  12    3.10    0.70
  -1   7  12    2.15    0.63
   1  -7  12    3.08    0.77
   1   7 -12    1.92    0.57
  -1   7  12    2.26    0.64
   1  -7  12    3.88    0.81
   1   7 -12    2.66    0.56
   1  -7  12    2.96    0.59
  -1  -7 -11  154.66    9.79
  -1   7  11  142.00    8.04
  -1  -7 -11  148.87    9.39
   1  -7  11  159.69    9.79
  -1   7  11  153.00    5.39
  -1   7  11  153.01    5.49
   1   7 -11  154.09    5.33
  -1   7  11  154.80    5.35
   1   7 -11  153.61    5.21
  -1   7  11  159.30    5.34
  -1   7  11  155.15    5.36
   1   7 -11  153.88    5.36
   1  -7  11  152.48    5.69
   1   7 -11  152.50    5.29
   1  -7  11  157.29    5.54
   1  -7  11  150.04    5.31
   1  -7  11  160.15    5.70
  -1   7  11  154.47    5.31
  -1  -7 -10   10.00    1.99
  -1   7  10    9.34    0.89
  -1  -7 -10    7.12    2.25
  -1  -7 -10   10.43    2.41
   1  -7  10   10.43    2.41
   1  -7  10   10.61    1.11
   1  -7  10   10.46    1.06
   1   7 -10   11.66    1.01
  -1   7  10   11.22    1.00
   1  -7  10    8.68    0.93
  -1   7  10    9.24    0.96
   1   7 -10   11.16    1.00
   1   7 -10   10.32    0.91
  -1   7  10   10.94    1.00
  -1  -7 -10    3.37    0.61
  -1   7  10   11.02    1.03
   1   7 -10   10.34    0.91
   1   7 -10   10.19    0.97
  -1   7  10    8.43    2.25
  -1   7  10    7.91    1.76
   1   7 -10    9.78    2.05
  -1  -7  -9   34.14    4.08
   1  -7   9   38.34    4.45
  -1   7   9   30.58    1.73
   1   7  -9   33.52    1.84
  -1  -7  -9   34.41    3.63
   1  -7   9   36.51    2.11
  -1   7   9   36.35    1.86
   1   7  -9   35.79    1.88
   1  -7   9   36.92    2.01
   1  -7   9   33.87    1.88
  -1   7   9   35.08    1.87
   1   7  -9   35.35    1.76
  -1   7   9   36.60    1.90
  -1   7   9   34.42    1.72
   1   7  -9   35.48    1.81
   1   7  -9   34.98    1.87
   1   7  -9   31.67    3.69
  -1   7   9   31.86    3.53
   1   7  -9   39.53    3.98
  -1   7   9   32.33    3.82
  -1  -7  -9   34.73    4.31
   1   7  -8   23.01    1.47
  -1   7   8   24.51    1.47
  -1  -7  -8   23.12    3.27
   1  -7   8   24.01    3.49
  -1  -7  -8   22.61    2.96
   1  -7   8   25.18    1.56
   1  -7   8   25.02    1.61
  -1   7   8   24.52    1.47
   1   7  -8   26.58    1.56
   1  -7   8   25.96    1.72
  -1   7   8   25.62    1.51
   1   7  -8   23.84    1.38
  -1   7   8   24.37    1.49
  -1   7   8   24.12    1.39
   1   7  -8   24.85    1.46
   1   7  -8   24.44    1.51
  -1   7   8   24.89    3.08
  -1   7   8   25.14    3.25
  -1  -7  -8   26.10    3.69
   1   7  -8   20.94    2.93
   1   7  -8   24.94    3.20
  -1   7   7   72.66    3.08
   1   7  -7   77.61    3.19
   1  -7   7   76.60    3.26
   1  -7   7   72.70    3.35
   1  -7   7   71.41    3.24
  -1   7   7   76.41    3.15
   1   7  -7   72.50    3.12
  -1   7   7   73.07    3.11
  -1   7   7   72.93    3.11
  -1   7   7   71.33    3.03
   1   7  -7   70.49    3.06
   1   7  -7   70.45    5.46
  -1   7   7   66.84    5.39
  -1   7   7   71.38    5.38
   1   7  -7   79.93    5.74
  -1  -7  -7   71.62    6.07
  -1  -7  -7   75.93    6.00
  -1  -7  -7   69.90    5.35
   1  -7   7   79.41    6.29
   1   7  -7   70.25    3.09
  -1  -7  -6   24.79    3.10
   1  -7   6   21.69    3.24
  -1  -7  -6   22.51    3.36
   1   7  -6   25.69    1.55
   1   7  -6   27.49    1.60
   1  -7   6   25.36    1.71
   1  -7   6   27.70    1.67
   1  -7   6   28.66    1.69
  -1   7   6   27.37    1.51
   1   7  -6   27.06    1.55
  -1   7   6   27.88    1.56
  -1   7   6   25.01    1.51
  -1   7   6   28.44    1.55
  -1   7   6   26.95    1.50
   1   7  -6   29.02    1.58
   1   7  -6   25.44    1.54
   1   7  -6   21.39    2.95
   1   7  -6   28.55    3.37
  -1   7   6   29.05    3.39
  -1   7   6   23.07    3.01
   1   7  -5    9.61    0.90
   1  -7   5    8.09    2.02
  -1  -7  -5   10.66    2.36
  -1  -7  -5    7.85    1.89
   1   7  -5    8.50    0.84
   1  -7   5   10.54    1.02
  -1   7   5    9.27    0.86
   1   7  -5    9.25    0.84
  -1   7   5    9.36    0.88
  -1   7   5    8.74    0.82
   1   7  -5    9.61    0.87
  -1   7   5   10.29    0.86
   1  -7   5    8.15    1.00
   1   7  -5   10.25    0.88
   1   7  -5    7.91    1.78
  -1   7   5    8.82    1.93
  -1   7   5    8.51    1.88
   1   7  -5   12.13    2.26
  -1  -7  -5    6.99    1.91
   1  -7   4   12.58    2.46
  -1   7   4   10.15    0.90
   1   7  -4   10.30    0.94
  -1  -7  -4   12.73    2.18
   1  -7   4   10.86    1.04
   1   7  -4    9.18    0.86
   1   7  -4    9.08    0.83
  -1   7   4   10.51    0.88
  -1   7   4   10.98    0.93
   1   7  -4   10.65    0.89
   1  -7   4    8.40    0.99
  -1   7   4   11.62    0.89
   1   7  -4   10.66    0.89
   1  -7   4    9.81    1.08
  -1  -7  -4   10.45    2.11
  -1   7   4   11.84    1.99
  -1   7   4   11.31    2.09
   1   7  -4   13.75    2.27
   1   7  -4    8.95    1.90
  -1  -7  -3   73.51    5.67
  -1   7   3   65.81    2.95
   1  -7   3   70.37    5.51
  -1  -7  -3   73.05    5.35
   1   7  -3   64.48    2.94
   1  -7   3   72.50    3.18
   1   7  -3   68.73    3.00
   1   7  -3   66.36    2.89
   1   7  -3   66.22    2.94
  -1   7   3   69.42    2.92
  -1   7   3   60.58    4.72
   1  -7   3   73.66    5.69
   1   7  -3   74.36    5.48
  -1   7   3   65.80    5.13
   1   7  -3   68.67    5.03
   1   7  -3   67.77    2.92
   1  -7   3   72.50    3.19
  -1   7   3   66.18    2.89
  -1  -7  -2   32.07    3.49
  -1  -7  -2   35.80    3.86
   1   7  -2   28.75    1.67
  -1   7   2   31.58    1.70
  -1   7   2   30.31    1.61
  -1   7   2   30.34    1.63
   1   7  -2   31.55    1.68
   1  -7   2   31.45    1.81
   1  -7   2   31.81    1.85
  -1   7   2   30.30    3.05
   1   7  -2   32.67    3.49
   1  -7   2   34.61    3.83
   1   7  -2   31.16    2.70
  -1   7   2   27.52    2.50
   1   7  -1   93.76    3.70
  -1   7   1   81.17    5.35
   1   7  -1   99.06    6.37
  -1   7   1   85.52    5.06
   1   7  -1   99.89    5.47
   1  -7   1   98.27    6.55
   1  -7   1   95.91    3.87
  -1  -7  -1   74.38    3.61
  -1  -7  -1   95.32    6.54
  -1  -7  -1   93.83    6.30
   1   7  -1   91.81    3.69
   1  -7   1  100.05    6.84
   1  -7   0   38.27    3.93
   1  -7   0   38.64    4.14
   1   7   0   38.80    1.88
  -1  -7   0   36.72    3.72
  -1   7   0   42.40    1.91
  -1  -7   0   44.71    4.31
   1   7   0   37.49    1.88
  -1   7   0   39.11    1.85
   1   7   0   36.71    1.85
  -1  -7   0   34.86    1.87
  -1   7   0   29.40    2.86
   1   7   0   39.92    3.32
  -1   7   0   39.54    3.84
   1   7   0   45.50    4.10
   1  -7   0   46.43    4.29
  -1   7   0   36.97    3.10
  -1  -7   1   99.18    6.74
  -1   7  -1   98.19    3.69
   1  -7  -1   93.45    6.61
   1  -7  -1   95.20    6.44
   1  -7  -1   89.11    3.56
   1   7   1   99.49    3.73
  -1   7  -1   94.43    3.64
  -1   7  -1   93.83    3.61
   1  -7  -1   70.64    3.55
  -1  -7   1   66.15    3.46
  -1  -7   1   91.56    3.71
   1  -7  -1   95.34    6.45
  -1   7  -1   97.39    6.19
   1   7   1  109.17    5.98
  -1   7  -1   94.55    5.44
  -1   7  -1   78.48    4.93
   1   7   2   29.26    1.66
  -1  -7   2   34.52    3.47
  -1   7  -2   29.66    1.64
   1  -7  -2   35.49    3.81
  -1  -7   2   29.90    3.64
   1  -7  -2   29.56    1.65
   1   7   2   31.73    1.66
   1   7   2   33.60    1.74
  -1   7  -2   31.66    1.66
  -1   7  -2   30.73    1.64
  -1  -7   2   30.02    1.70
   1   7   2   31.95    1.69
   1  -7  -2   26.89    1.79
  -1  -7   2   31.57    1.76
  -1   7  -2   28.88    3.29
   1   7   2   31.70    3.15
  -1   7  -2   32.90    3.13
   1  -7  -2   31.26    3.61
  -1   7  -2   22.82    2.35
   1   7   3   67.18    2.97
  -1  -7   3   67.69    5.08
  -1   7  -3   71.53    2.99
   1  -7  -3   69.15    5.47
  -1  -7   3   72.57    5.28
  -1  -7   3   74.88    5.89
   1   7   3   68.59    2.99
  -1  -7   3   70.22    3.18
   1   7   3   70.59    2.96
   1  -7  -3   51.83    2.79
  -1  -7   3   63.07    2.95
   1   7   3   69.94    2.99
  -1   7  -3   71.79    2.95
   1   7   3   73.04    2.98
  -1   7  -3   72.43    2.93
  -1  -7   3   68.83    3.09
   1   7   3   69.95    5.34
   1   7   3   75.56    5.14
  -1   7  -3   67.80    5.13
  -1   7  -3   62.59    4.62
   1  -7  -3   68.12    5.37
  -1   7  -4    9.95    0.89
   1  -7  -4    8.78    2.12
  -1  -7   4   10.05    1.90
  -1  -7   4    9.54    1.98
   1  -7  -4    8.07    2.06
   1   7   4    8.99    0.90
  -1  -7   4   10.91    1.05
  -1   7  -4   11.31    0.93
   1   7   4    9.13    0.87
  -1   7  -4   11.09    0.85
   1  -7  -4    8.59    1.14
   1   7   4    9.61    0.88
   1   7   4    9.30    0.88
   1   7   4   10.94    0.93
   1   7   4   10.12    0.90
  -1   7  -4   10.74    0.87
  -1  -7   4    8.85    0.94
  -1  -7   4   10.84    0.99
  -1   7  -4    9.76    0.84
   1  -7  -4    9.40    0.96
  -1   7  -4    7.86    1.72
   1   7   4   13.01    2.21
  -1   7  -4   13.51    2.22
   1   7   4   11.33    2.11
   1   7   5    8.33    0.87
  -1  -7   5   10.81    2.01
  -1   7  -5    9.84    0.88
   1  -7  -5   10.54    2.12
   1  -7  -5   13.07    2.47
  -1  -7   5    9.79    1.97
  -1   7  -5   10.46    0.90
   1   7   5   10.15    0.89
  -1  -7   5    9.45    1.00
  -1  -7   5    9.62    1.03
  -1   7  -5   10.39    0.84
   1   7   5    9.98    0.91
   1   7   5   10.99    0.96
   1  -7  -5    4.96    1.10
   1  -7  -5   11.43    0.94
  -1   7  -5   10.02    0.86
  -1  -7   5    7.42    0.91
   1   7   5   10.08    0.92
   1   7   5   10.79    0.91
  -1   7  -5    9.62    0.86
   1  -7  -5    5.61    0.90
   1   7   5   11.67    2.09
  -1   7  -5    9.48    1.83
  -1   7  -5    9.13    1.87
   1   7   5   11.49    2.14
   1   7   6   24.42    1.46
  -1  -7   6   25.67    3.06
   1  -7  -6   26.51    3.55
  -1  -7   6   23.24    2.86
  -1   7  -6   26.42    1.49
   1   7   6   25.53    1.47
  -1  -7   6   26.24    1.69
  -1  -7   6   28.28    1.76
   1   7   6   27.27    1.52
  -1   7  -6   25.78    1.43
   1  -7  -6   26.86    1.50
   1   7   6   26.33    1.51
   1   7   6   26.36    1.50
  -1   7  -6   26.33    1.40
   1  -7  -6    2.96    1.21
  -1  -7   6   26.50    1.59
  -1   7  -6   28.43    1.47
   1   7   6   25.59    1.48
   1   7   6   29.03    1.55
   1  -7  -6    8.00    1.22
  -1   7  -6   26.22    1.46
   1  -7  -6   23.48    3.11
  -1   7  -6   26.98    3.14
   1   7   6   29.28    3.38
  -1   7  -6   23.12    2.93
   1  -7  -6   25.66    3.79
   1   7   6   26.96    3.35
   1   7   7   79.82    2.73
  -1  -7   7   78.53    5.08
  -1  -7   7   78.86    5.28
   1  -7  -7   87.17    6.28
  -1   7  -7   79.98    2.74
  -1  -7   7   82.10    3.06
   1   7   7   78.94    2.67
  -1  -7   7   85.51    3.14
   1   7   7   81.95    2.76
  -1   7  -7   78.53    2.67
   1  -7  -7   81.98    2.76
  -1   7  -7   77.94    2.61
   1   7   7   81.90    2.78
   1   7   7   86.08    2.84
   1   7   7   83.30    2.74
  -1   7  -7   78.21    2.64
  -1   7  -7   78.45    2.54
  -1   7  -7   82.14    5.45
   1  -7  -7   81.58    5.79
  -1   7  -7   78.69    5.37
   1  -7  -7   63.21    5.88
   1   7   7   77.92    5.51
   1   7   7   82.99    5.77
   1   7   8   24.42    1.47
  -1  -7   8   24.21    2.98
   1  -7  -8   23.44    3.43
   1   7   8   25.32    1.50
  -1  -7   8   25.50    1.61
  -1  -7   8   26.58    1.74
  -1  -7   8   25.01    1.66
  -1   7  -8   27.51    1.50
  -1   7  -8   28.02    1.48
  -1   7  -8   25.41    1.31
   1  -7  -8   27.78    1.53
   1   7   8   27.28    1.54
  -1   7  -8   25.35    1.41
  -1   7  -8   25.60    1.42
  -1  -7   8   25.17    1.52
   1   7   8   30.35    1.60
   1   7   8   27.18    1.48
  -1   7  -8   25.58    1.37
  -1   7  -8   24.37    3.00
   1   7   8   24.39    3.11
   1  -7  -8   27.65    3.51
  -1   7  -8   24.87    3.17
   1  -7  -8   17.38    3.33
   1   7   8   25.39    3.34
   1   7   9   36.45    2.00
  -1  -7   9   35.34    3.66
   1  -7  -9   40.40    4.64
  -1  -7   9   40.08    4.69
  -1   7  -9   37.57    1.94
   1   7   9   38.22    2.05
  -1  -7   9   41.15    2.33
  -1  -7   9   36.51    2.12
  -1   7  -9   37.31    1.98
  -1  -7   9   38.63    2.27
  -1   7  -9   36.61    1.85
   1  -7  -9   35.37    1.98
   1   7   9   38.76    2.07
  -1   7  -9   34.15    1.90
   1   7   9   37.52    2.04
   1   7   9   38.89    2.08
   1   7   9   37.21    1.97
  -1   7  -9   39.74    1.95
  -1  -7   9   40.95    2.12
  -1   7  -9   38.39    1.93
  -1   7  -9   38.23    2.01
   1  -7  -9   37.76    4.23
   1   7   9   38.08    4.04
  -1   7  -9   39.79    3.87
  -1   7  -9   33.45    3.86
   1  -7  -9   19.35    3.70
   1   7   9   41.23    4.41
   1   7  10   11.44    2.53
  -1   7 -10   11.66    2.35
  -1   7 -10   12.60    2.16
   1   7  10    7.81    1.89
  -1  -7  10   14.52    3.01
   1  -7 -10   12.77    2.69
   1  -7 -10   13.26    2.54
  -1  -7  10   14.81    2.36
   1   7  10   11.50    1.12
  -1   7 -10   11.63    0.94
  -1   7 -10   11.06    1.00
   1   7  10   12.72    1.11
   1   7  10   10.43    1.05
   1  -7 -10    9.70    1.00
  -1   7 -10   11.26    0.94
  -1  -7  10   11.31    1.05
   1   7  10   10.33    0.94
  -1   7 -10   11.47    0.96
  -1   7 -10   12.32    1.05
  -1   7 -10   11.94    1.03
  -1  -7  10   12.62    1.18
   1   7  10   11.08    1.05
  -1  -7  10   13.09    1.27
  -1  -7  10   11.98    1.19
   1  -7 -11  148.50    9.26
   1   7  11  136.22    8.38
   1   7  11  155.77    9.55
   1  -7 -11  141.78    9.64
  -1  -7  11  158.91   10.26
  -1  -7  11  140.84    8.24
   1   7  11  150.35    5.80
   1   7  11  145.66    5.87
  -1   7 -11  145.50    5.45
  -1   7 -11  154.97    5.63
   1   7  11  153.17    5.71
   1   7  11  147.37    5.64
   1  -7 -11  113.09    5.44
  -1   7 -11  144.51    5.56
  -1  -7  11  148.58    5.68
  -1   7 -11  153.76    5.55
  -1   7 -11  149.62    5.66
  -1  -7  11  152.92    5.86
   1  -7 -11  107.14    5.28
   1   7  11  146.42    5.65
  -1   7 -11  149.78    5.59
  -1  -7  11  149.28    5.78
  -1  -7  11  158.45    6.01
  -1  -7  11  155.09    6.01
   1  -7 -12    1.56    2.40
   1  -7 -12    4.51    1.74
  -1  -7  12    1.44    1.28
   1  -7 -12    3.48    1.89
   1   7  12    3.06    0.72
   1   7  12    3.39    0.72
  -1   7 -12    2.49    0.57
  -1   7 -12    3.44    0.63
   1  -7 -12    2.00    0.73
  -1   7 -12    4.02    0.66
   1   7  12    2.74    0.68
   1   7  12    3.83    0.73
   1   7  12    3.13    0.68
  -1  -7  12    1.99    0.55
  -1   7 -12    3.53    0.65
  -1  -7  12    2.98    0.64
   1  -7 -12    2.58    0.62
  -1   7 -12    3.25    0.61
  -1  -7  12    3.08    0.74
  -1  -7  12    2.58    0.65
  -1  -7  12    4.30    0.86
   1   7  12    3.70    0.76
  -1   7 -12    3.73    0.64
   1  -7 -13   94.72    7.50
  -1   7 -13   99.12    7.39
   1  -7 -13  118.98    8.66
  -1  -7  13  110.30    8.54
   1   7  13  112.61    4.52
   1   7  13  104.24    4.54
  -1   7 -13  105.16    4.15
  -1   7 -13  108.08    4.27
   1   7  13  112.63    4.31
   1   7  13  111.26    4.40
  -1   7 -13  110.37    4.31
   1  -7 -13   71.10    3.99
   1   7  13  110.76    4.37
  -1   7 -13  109.89    4.30
  -1   7 -13  108.46    4.24
  -1  -7  13  107.31    4.42
   1  -7 -13   57.20    3.78
   1   7  13  105.74    4.32
  -1  -7  13  111.80    4.65
  -1   7 -13  105.11    4.18
  -1  -7  13  108.89    4.59
  -1  -7  13  101.27    4.35
   1  -7 -14   78.89    6.85
   1   7  14   93.86    7.64
  -1   7 -14   81.14    6.89
   1  -7 -14   84.10    7.56
  -1  -7  14   76.26    7.15
   1   7  14  100.53    4.02
   1   7  14   88.26    4.00
  -1   7 -14   92.39    3.74
  -1   7 -14   92.69    3.66
   1   7  14   88.98    3.70
   1  -7 -14   55.99    3.42
  -1   7 -14   84.79    3.47
   1   7  14   93.49    3.82
  -1  -7  14   91.57    3.86
  -1  -7  14   90.42    3.89
  -1   7 -14   89.80    3.71
  -1   7 -14   92.64    3.77
   1  -7 -14   45.12    3.21
  -1  -7  14   86.12    4.00
   1   7  14   93.42    3.83
  -1   7 -14   87.34    3.59
  -1  -7  14   86.70    3.80
   1  -7 -15    0.43    4.19
  -1   7 -15   20.45    3.34
   1   7  15   25.43    3.98
  -1  -7  15   23.39    3.96
   1  -7 -15   17.85    3.46
   1  -7 -15   12.72    2.78
   1   7  15   22.13    1.67
   1   7  15   19.82    1.65
  -1   7 -15   20.57    1.45
  -1   7 -15   21.19    1.46
   1   7  15   20.30    1.48
   1  -7 -15   14.95    1.51
  -1   7 -15   17.13    1.31
   1   7  15   18.96    1.51
  -1  -7  15   18.96    1.51
  -1  -7  15   17.63    1.44
   1  -7 -15    9.87    1.22
  -1   7 -15   20.55    1.46
  -1   7 -15   23.40    1.54
  -1   7 -15   20.57    1.37
  -1  -7  15   20.22    1.67
   1   7  15   21.93    1.56
  -1   7 -16    4.19    1.75
   1   7  16    5.98    2.17
   1  -7 -16    0.89    4.22
   1  -7 -16    2.06    1.41
   1  -7 -16    4.39    2.17
  -1  -7  16    5.15    1.99
   1   7  16    5.56    1.00
  -1   7 -16    5.81    0.83
  -1   7 -16    5.55    0.83
  -1   7 -16    4.69    0.80
  -1  -7  16    4.96    0.93
   1  -7 -16    4.37    1.17
   1   7  16    3.75    0.77
   1   7  16    3.99    0.81
  -1   7 -16    2.87    0.71
  -1   7 -16    4.18    0.77
   1  -7 -16    5.69    0.98
  -1   7 -16    4.82    0.79
  -1  -7  16    5.42    0.82
  -1  -7  16    5.27    0.83
  -1  -7  16    5.32    0.96
   1  -7 -17   68.01    6.39
   1   7  17   75.89    3.53
  -1   7 -17   73.63    3.20
  -1   7 -17   79.02    3.27
  -1   7 -17   74.02    3.28
   1   7  17   75.17    3.35
   1   7  17   68.90    3.10
  -1  -7  17   76.56    3.62
   1   7  17   74.30    3.25
  -1   7 -17   71.83    3.08
  -1  -7  17   69.77    3.23
  -1   7 -17   75.93    3.27
  -1   7 -17   75.19    3.22
  -1  -7  17   72.73    3.29
  -1  -7  17   71.07    3.47
   1   7  18    5.59    1.00
  -1   7 -18    5.55    0.85
  -1   7 -18    5.47    0.79
   1   7  18    6.56    1.00
   1   7  18    5.96    0.83
  -1  -7  18    5.71    0.98
   1  -7 -18    9.10    1.51
  -1   7 -18    5.08    0.85
  -1   7 -18    4.73    0.86
   1   7  18    5.39    0.84
  -1  -7  18    4.96    0.80
   1  -7 -18    7.14    1.25
  -1   7 -18    5.42    0.81
  -1  -7  18    6.25    0.89
  -1  -7  18    5.47    0.99
   1   7  19   75.83    3.64
  -1   7 -19   73.82    3.30
  -1   7 -19   73.81    3.36
   1   7  19   73.02    3.19
  -1  -7  19   70.26    3.60
   1   7  19   73.71    3.45
  -1   7 -19   73.20    3.39
   1  -7 -19   62.57    3.49
   1   7  19   72.48    3.31
  -1   7 -19   74.62    3.28
  -1  -7  19   75.25    3.41
  -1   7 -19   73.89    3.28
  -1  -7  19   74.49    3.39
  -1  -7  19   71.83    3.58
   1   7  19   76.82    3.46
   1   7  20   64.89    3.30
  -1   7 -20   68.38    3.12
  -1   7 -20   67.21    3.04
   1  -7 -20   68.36    3.39
   1   7  20   65.19    3.19
  -1  -7  20   63.22    3.32
  -1   7 -20   64.45    3.01
   1   7  20   63.28    3.01
  -1  -7  20   62.38    3.05
   1  -7 -20   56.15    3.10
  -1   7 -20   59.68    2.93
  -1  -7  20   64.48    3.08
  -1  -7  20   63.33    3.02
  -1   7 -20   61.45    3.05
  -1  -7  20   68.64    3.37
   1   7  20   65.77    3.17
   1   7  21   11.63    1.28
  -1   7 -21   10.48    1.02
  -1   7 -21   11.26    1.14
  -1  -7  21   11.05    1.25
   1   7  21   10.17    1.03
  -1   7 -21   12.37    1.19
  -1   7 -21    9.43    0.97
   1   7  21   13.05    1.23
  -1  -7  21   12.11    1.28
   1   7  22   13.90    1.34
  -1   7 -22   12.07    1.06
  -1   7 -22   11.90    1.18
  -1  -7  22   11.33    1.23
  -1   7 -22   14.31    1.29
  -1  -7  22   12.63    1.29
   1   7  22   14.25    1.26
   1   7  23   34.26    2.17
   1   7  23   32.23    2.18
  -1   7 -23   34.05    2.05
  -1   7 -23   30.70    1.86
  -1  -7  23   33.33    2.17
  -1   7 -23   32.39    2.00
   1  -7 -23   41.37    2.31
  -1  -7  23   35.64    2.19
   1   7  24    3.94    0.75
   1   7  24    3.20    0.69
  -1   7 -24    3.30    0.68
  -1  -7  24    3.22    0.66
  -1   7 -24    3.10    0.71
   1  -7 -24    1.38    1.00
  -1  -7  24    3.24    0.67
  -1  -7  25    0.93    0.47
  -1   7 -25    1.77    0.44
  -1   7 -25    1.17    0.44
   1   7  25    1.68    0.54
   1   7  25    1.46    0.51
  -1  -7  25    1.13    0.45
   1   7  26   30.47    1.72
   1   7  26   31.21    1.71
   1   7  26   29.23    1.68
   1  -7 -26   32.80    1.76
  -1  -7  26   29.08    1.69
  -1   7 -26   28.83    1.62
  -1   7 -26   28.38    1.56
  -1  -7  26   26.50    1.64
  -1  -7  27    7.74    0.72
   1  -7 -27    7.67    0.79
   1   7  27    9.38    0.78
   1   7  27    8.41    0.72
   1   7  28    3.09    0.42
   1  -8  26    0.58    0.30
  -1  -8 -25    6.83    0.80
   1   8 -25    7.20    0.71
  -1   8  24   10.17    0.99
   1   8 -24   12.82    1.06
   1   8 -24   13.67    1.08
   1  -8  24   14.32    1.08
   1  -8  24   12.19    1.11
  -1   8  23    8.41    0.86
   1   8 -23    7.49    0.74
   1   8 -23    7.70    0.85
   1   8 -23    8.96    0.89
  -1   8  23    7.91    0.87
   1  -8  23    6.95    0.82
   1  -8  23    8.37    0.93
  -1   8  23    7.83    0.89
  -1   8  22   26.30    1.64
   1   8 -22   30.57    1.76
   1   8 -22   27.37    1.67
   1   8 -22   26.53    1.59
   1  -8  22   24.47    1.64
  -1  -8 -22   30.96    1.86
  -1   8  22   26.87    1.72
  -1   8  22   25.13    1.58
   1  -8  22   26.85    1.72
  -1   8  22   28.61    1.74
   1  -8  22   30.68    1.86
  -1   8  21    9.57    0.99
   1   8 -21    8.69    0.94
   1   8 -21    9.37    1.00
   1   8 -21    9.87    0.95
  -1  -8 -21   11.89    1.29
   1  -8  21    9.58    1.01
  -1   8  21    9.19    0.95
   1  -8  21    9.95    1.05
  -1   8  21    9.32    1.04
   1  -8  21    9.98    1.09
  -1   8  20   39.63    2.18
   1   8 -20   39.86    2.15
   1   8 -20   41.63    2.25
   1   8 -20   37.60    2.09
  -1  -8 -20   36.83    2.20
   1  -8  20   37.91    2.21
  -1   8  20   36.78    2.08
   1  -8  20   40.37    2.29
   1  -8  20   39.72    2.27
   1  -8  20   40.71    2.33
  -1   8  20   41.67    2.24
  -1   8  19    9.18    1.05
   1   8 -19   11.08    1.11
   1   8 -19    9.50    1.00
   1   8 -19    8.82    0.95
  -1   8  19    8.67    0.94
   1  -8  19    9.29    1.06
  -1   8  19   11.13    1.15
  -1  -8 -19    8.33    1.09
  -1   8  19   10.21    1.06
   1  -8  19    9.52    1.11
   1  -8  19    9.85    1.12
   1  -8  19    9.59    1.17
  -1   8  19   10.21    1.11
  -1   8  18    8.64    1.03
   1   8 -18    8.30    0.96
   1   8 -18    8.16    0.95
  -1   8  18   11.15    1.17
   1  -8  18    8.92    1.08
  -1   8  18    9.19    0.99
  -1  -8 -18    6.74    0.98
  -1   8  18    8.41    1.01
   1  -8  18    8.47    1.09
   1  -8  18    9.16    1.10
   1  -8  18    7.37    1.08
  -1   8  18    8.75    1.05
  -1   8  17   24.83    1.78
  -1  -8 -17   19.11    1.55
   1  -8  17   24.22    1.79
  -1   8  17   26.21    1.82
  -1   8  17   24.26    1.67
  -1   8  17   26.34    1.77
   1   8 -17   25.56    1.70
   1   8 -17   26.41    1.69
   1  -8  17   26.95    1.90
   1  -8  17   25.19    1.86
  -1   8  17   26.67    1.80
   1  -8  17   24.71    1.86
  -1   8  16    9.24    1.11
  -1  -8 -16    8.06    0.99
  -1   8  16   10.74    1.13
   1  -8  16    8.06    1.06
  -1   8  16   11.36    1.21
   1   8 -16    9.95    1.02
  -1   8  16   11.18    1.17
   1   8 -16   11.40    1.13
   1  -8  16    9.36    1.18
   1  -8  16    9.91    1.20
   1  -8  16    9.93    1.22
  -1   8  16   11.01    1.16
  -1   8  15  109.37    4.76
   1   8 -15  111.66    4.57
   1   8 -15  113.64    4.69
  -1   8  15  112.33    4.71
  -1   8  15  118.29    4.78
  -1   8  15  115.22    4.64
   1  -8  15  109.91    4.83
   1   8 -15  107.11    4.65
   1  -8  15  111.20    4.92
   1  -8  15  114.05    4.98
   1  -8  15  110.24    4.92
  -1   8  15  112.31    4.68
  -1  -8 -14   53.95    6.11
  -1   8  14   54.69    2.89
   1   8 -14   60.24    2.73
   1   8 -14   59.63    2.87
   1  -8  14   55.35    6.02
  -1  -8 -14   44.57    5.40
  -1   8  14   57.27    2.88
  -1  -8 -14   42.80    2.54
  -1   8  14   61.20    2.84
   1  -8  14   54.77    2.95
   1  -8  14   57.02    3.03
   1   8 -14   57.73    2.86
   1  -8  14   58.39    3.08
  -1   8  14   59.90    2.87
   1  -8  14   58.61    3.10
   1   8 -14   56.86    2.75
  -1   8  13   24.30    3.78
  -1  -8 -13   22.12    3.89
  -1  -8 -13   19.46    3.52
   1  -8  13   20.34    3.61
  -1   8  13   21.45    1.67
   1   8 -13   24.30    1.64
   1   8 -13   23.89    1.52
  -1   8  13   23.91    1.65
  -1   8  13   25.74    1.71
  -1  -8 -13   18.31    1.42
   1  -8  13   22.12    1.78
   1   8 -13   24.07    1.67
   1   8 -13   22.77    1.57
   1  -8  13   24.00    1.82
  -1   8  13   22.73    1.63
  -1   8  12    2.97    1.52
  -1  -8 -12   -1.22    1.98
  -1  -8 -12    3.09    1.58
  -1  -8 -12    3.58    1.70
   1  -8  12    1.85    1.52
  -1   8  12    2.91    0.72
   1   8 -12    2.79    0.55
   1   8 -12    4.25    0.74
  -1   8  12    3.86    0.80
  -1   8  12    3.12    0.71
  -1  -8 -12    1.57    0.52
  -1   8  12    2.65    0.73
   1  -8  12    3.92    0.85
   1   8 -12    3.22    0.69
   1  -8  12    3.15    0.60
   1   8 -12    2.32    0.59
   1  -8  12    2.35    0.74
  -1   8  12    2.99    0.73
  -1   8  11    6.34    1.99
  -1   8  11    3.21    1.32
   1   8 -11    3.05    1.50
  -1  -8 -11    1.57    1.47
   1  -8  11    3.98    1.77
  -1  -8 -11    4.18    1.89
  -1   8  11    5.22    0.73
  -1  -8 -11    4.13    2.04
  -1   8  11    6.35    0.85
  -1   8  11    5.25    0.88
   1   8 -11    5.76    0.82
   1   8 -11    4.96    0.70
  -1   8  11    6.43    0.89
  -1   8  11    4.64    0.81
  -1   8  11    5.10    0.81
   1   8 -11    5.64    0.81
   1  -8  11    5.58    0.92
   1  -8  11    5.42    0.76
   1   8 -11    5.51    0.81
  -1   8  11    5.02    0.79
   1  -8  11    6.33    0.98
   1  -8  11    4.98    0.85
  -1  -8 -10   34.57    4.70
  -1   8  10   31.15    3.81
  -1   8  10   33.93    4.19
   1   8 -10   30.60    3.97
   1  -8  10   35.69    4.57
  -1  -8 -10   33.42    4.46
  -1  -8 -10   34.07    3.92
  -1   8  10   30.27    1.82
  -1   8  10   30.85    2.02
  -1   8  10   32.42    1.94
  -1   8  10   35.43    2.02
   1   8 -10   31.88    1.77
  -1   8  10   36.66    2.02
  -1   8  10   31.28    1.77
   1   8 -10   31.91    1.86
   1   8 -10   33.01    1.98
   1  -8  10   30.49    1.90
   1   8 -10   34.38    1.97
   1  -8  10   34.86    2.08
  -1   8  10   35.07    1.96
   1  -8  10   37.06    2.26
  -1  -8  -9  131.37    8.45
   1  -8   9  145.60    9.77
   1   8  -9  144.27    5.52
  -1   8   9  139.40    5.41
  -1   8   9  134.60    5.47
   1   8  -9  136.65    5.28
  -1   8   9  146.29    5.58
  -1   8   9  145.95    5.53
  -1   8   9  138.87    5.36
   1   8  -9  140.60    5.46
   1   8  -9  122.10    8.59
  -1   8   9  125.64    8.47
   1   8  -9  139.62    8.84
  -1  -8  -9  126.87    9.43
  -1   8   9  133.54    8.97
   1  -8   9  138.54    5.66
   1  -8   9  131.34    5.49
  -1   8   9  144.17    5.49
   1  -8   9  141.65    5.86
   1   8  -9  144.23    5.59
  -1   8   8   31.49    1.88
   1  -8   8   29.11    4.14
   1   8  -8   31.88    1.97
  -1  -8  -8   27.93    3.58
  -1   8   8   32.45    1.88
  -1   8   8   37.00    2.00
   1   8  -8   33.69    1.93
  -1   8   8   34.18    1.97
  -1   8   8   33.99    1.93
   1   8  -8   35.21    1.95
  -1   8   8   34.10    1.86
   1  -8   8   31.23    1.99
  -1   8   8   34.88    1.91
   1  -8   8   34.52    2.18
   1  -8   8   32.82    1.96
   1   8  -8   36.31    2.00
  -1  -8  -8   19.94    3.51
   1   8  -8   29.77    3.85
  -1   8   8   33.15    4.04
  -1  -8  -8   35.02    4.49
  -1   8   8   28.61    3.69
   1   8  -8   30.78    3.83
  -1  -8  -7   51.21    5.57
   1   8  -7   53.36    5.06
  -1   8   7   50.98    4.89
   1   8  -7   47.70    4.91
  -1  -8  -7   41.04    4.97
  -1   8   7   52.68    5.09
  -1  -8  -7   54.23    5.06
   1   8  -7   54.05    2.69
   1  -8   7   53.29    5.58
  -1   8   7   54.49    2.64
  -1   8   7   51.22    2.56
  -1   8   7   57.72    2.69
   1   8  -7   54.87    2.65
  -1   8   7   56.07    2.65
  -1   8   7   55.82    2.68
   1   8  -7   53.11    2.64
  -1   8   7   57.10    2.62
   1   8  -7   51.82    2.65
   1  -8   7   54.85    2.74
   1  -8   7   58.68    2.99
   1  -8   7   58.73    2.85
   1   8  -7   55.66    2.71
  -1   8   7   57.16    2.62
   1   8  -6    6.93    0.89
  -1  -8  -6    4.55    1.63
  -1   8   6    8.21    0.92
  -1  -8  -6    7.46    2.15
   1  -8   6    8.21    2.25
   1  -8   6    6.86    0.88
   1   8  -6    7.46    0.88
  -1   8   6    7.85    0.79
   1  -8   6    7.91    0.93
   1  -8   6    7.49    1.00
  -1   8   6    6.65    0.78
  -1   8   6    8.17    0.87
   1   8  -6    7.35    0.83
  -1   8   6    8.33    0.90
  -1   8   6    7.52    0.84
   1   8  -6    7.68    0.88
  -1   8   6    8.45    0.85
   1   8  -6    7.67    0.85
  -1  -8  -6    6.79    2.00
  -1   8   6    7.61    1.94
  -1   8   6    5.52    1.67
   1   8  -6    6.96    1.89
   1   8  -6    7.53    1.89
   1  -8   5   52.15    5.26
  -1  -8  -5   54.76    5.28
   1   8  -5   54.48    2.53
  -1   8   5   54.53    2.47
  -1  -8  -5   51.06    4.81
  -1   8   5   55.83    2.38
  -1   8   5   55.32    2.38
   1   8  -5   60.00    2.58
   1  -8   5   55.99    2.60
   1  -8   5   54.59    2.70
   1  -8   5   57.35    2.63
   1   8  -5   58.99    2.48
  -1   8   5   58.18    2.47
  -1   8   5   59.37    2.51
  -1   8   5   57.50    2.41
   1  -8   5   54.51    2.65
  -1   8   5   55.50    2.43
   1   8  -5   59.14    2.54
   1   8  -5   52.41    2.44
   1   8  -5   50.48    4.89
  -1   8   5   47.25    4.51
  -1   8   5   53.58    4.84
  -1  -8  -5   49.33    5.28
  -1  -8  -4   34.31    3.99
   1   8  -4   39.21    2.09
  -1  -8  -4   32.08    4.11
   1  -8   4   35.19    4.31
   1  -8   4   43.43    2.29
   1   8  -4   40.44    2.09
  -1   8   4   41.03    1.99
   1  -8   4   39.38    2.14
   1   8  -4   40.93    2.01
  -1   8   4   41.18    2.01
  -1   8   4   39.71    2.02
  -1   8   4   38.70    1.92
  -1   8   4   41.34    2.04
   1  -8   4   36.87    2.18
   1   8  -4   40.74    2.07
   1   8  -4   40.28    2.02
  -1   8   4   38.41    3.84
  -1   8   4   37.61    4.02
   1   8  -4   40.82    4.29
  -1  -8  -4   34.04    4.42
  -1  -8  -3  198.13   10.35
   1   8  -3  172.66    6.57
  -1  -8  -3  184.66   10.62
   1   8  -3  181.96    6.67
  -1   8   3  181.40    6.52
   1  -8   3  188.78    6.86
   1  -8   3  172.34    6.64
  -1   8   3  181.93    6.50
   1   8  -3  172.85    6.35
   1   8  -3  176.75    6.48
   1   8  -3  172.00    6.41
  -1   8   3  181.85    6.52
  -1  -8  -3  122.49    6.15
  -1   8   3  180.64    6.54
   1   8  -3  186.36    6.63
   1   8  -3  173.57    6.52
   1  -8   3  189.09    6.90
  -1  -8  -3  184.76   10.76
  -1   8   3  183.09   10.08
   1   8  -3  184.55   10.21
   1  -8   3  178.01   10.41
  -1   8   3  142.43    8.71
  -1  -8  -2   29.01    3.93
  -1  -8  -2   27.85    3.57
   1  -8   2   24.90    3.86
   1   8  -2   25.62    1.69
   1  -8   2   30.21    1.88
  -1   8   2   31.68    1.71
   1   8  -2   30.66    1.63
  -1   8   2   29.65    1.62
  -1   8   2   30.08    1.68
   1   8  -2   27.80    1.62
  -1  -8  -2   26.69    1.56
   1  -8   2   27.66    1.72
   1   8  -2   31.15    1.74
  -1  -8  -2   15.89    1.65
  -1   8   2   31.29    1.70
   1   8  -2   29.92    1.68
  -1  -8  -2   29.66    1.83
   1  -8   2   29.73    1.96
  -1  -8  -2   28.50    4.00
  -1   8   2   21.17    2.81
   1   8  -2   24.77    3.35
   1  -8   2   25.09    3.52
  -1  -8  -1  133.66    8.34
  -1  -8  -1  145.43    9.01
   1  -8   1  141.99    9.12
   1   8  -1  137.00    5.22
  -1   8   1  137.81    5.15
   1   8  -1  137.40    5.26
   1  -8   1  131.53    5.34
  -1   8   1  130.44    5.00
   1   8  -1  136.12    5.04
   1   8  -1  138.26    5.11
   1  -8   1  131.50    5.13
  -1   8   1  137.83    5.09
   1   8  -1  136.30    5.20
   1   8  -1  136.69    5.07
   1  -8   1  133.46    5.17
   1   8  -1  132.23    5.09
   1  -8   1  136.30    5.41
  -1  -8  -1  134.68    5.30
  -1   8   1  135.39    4.97
  -1  -8  -1  138.37    9.08
   1   8  -1  125.53    8.23
   1  -8   1  148.69    8.99
  -1   8   1  103.08    6.85
   1  -8   0    5.47    2.18
  -1  -8   0   11.39    2.34
  -1  -8   0   10.86    2.62
   1  -8   0    3.53    2.17
  -1  -8   0    6.36    2.48
   1   8   0   11.36    1.05
  -1   8   0    9.15    0.92
   1  -8   0   11.35    1.11
   1   8   0   10.52    1.02
   1   8   0    9.75    0.84
  -1   8   0    8.55    0.76
   1   8   0    9.44    0.93
  -1   8   0   10.79    0.95
   1  -8   0    7.26    0.97
   1   8   0   10.65    1.01
  -1  -8   0   15.82    1.44
   1   8   0   10.08    0.92
   1  -8   0    8.56    1.12
  -1   8   0   10.54    0.86
   1  -8   0    9.41    0.95
  -1  -8   0    9.90    1.09
   1   8   0    8.87    0.86
  -1   8   0    5.83    1.40
   1   8   0   13.19    2.02
  -1   8   0    8.01    1.53
  -1   8   0   11.14    2.33
   1   8   0   10.95    2.27
  -1  -8   1  124.29    7.86
  -1  -8   1  135.20    8.75
   1  -8  -1  127.88    8.72
   1   8   1  125.75    5.03
  -1   8  -1  126.16    4.98
  -1   8  -1  128.64    4.81
   1   8   1  128.28    4.82
   1  -8  -1  121.75    4.92
  -1   8  -1  130.46    4.86
   1   8   1  126.48    4.93
  -1  -8   1  113.58    4.98
  -1   8  -1  128.25    4.97
   1   8   1  124.40    4.92
  -1  -8   1  124.77    5.12
   1  -8  -1  127.57    5.03
  -1   8  -1  122.51    4.82
  -1   8  -1  113.18    6.93
  -1   8  -1  128.43    8.07
   1  -8  -1  122.12    8.17
   1   8   1  121.66    7.23
   1  -8  -2   25.64    3.79
  -1  -8   2   26.70    3.46
  -1  -8   2   26.12    3.82
   1  -8  -2   27.36    3.89
   1   8   2   26.92    1.77
  -1  -8   2   28.98    3.50
  -1   8  -2   30.39    1.75
  -1  -8   2   27.49    1.91
   1   8   2   29.69    1.74
  -1   8  -2   29.99    1.60
   1  -8  -2   23.69    1.66
  -1   8  -2   28.05    1.59
   1  -8  -2   28.77    1.64
   1   8   2   28.44    1.68
  -1   8  -2   30.74    1.73
   1   8   2   28.72    1.68
   1   8   2   29.83    1.74
  -1  -8   2   29.21    1.86
   1  -8  -2   41.86    2.21
  -1  -8   2   27.42    1.83
  -1   8  -2   29.54    1.64
   1  -8  -2   32.09    1.81
   1   8   2   26.49    3.13
  -1   8  -2   28.78    3.66
  -1   8  -2   25.05    2.95
  -1  -8   3  181.67    9.93
   1   8   3  173.15    6.51
   1  -8  -3  191.80   10.80
  -1  -8   3  162.49    9.40
  -1  -8   3  170.54    6.75
   1   8   3  179.64    6.55
  -1   8  -3  173.55    6.31
   1  -8  -3  169.62    6.37
   1  -8  -3  174.39    6.38
   1   8   3  176.44    6.45
   1   8   3  175.26    6.50
  -1   8  -3  172.78    6.41
   1   8   3  177.22    6.46
  -1  -8   3  160.45    6.49
  -1  -8   3  184.90    6.69
  -1   8  -3  165.46    6.33
   1  -8  -3  173.15    6.56
   1  -8  -3  162.76    9.83
   1   8   3  174.55    9.34
  -1   8  -3  173.94    9.76
   1   8   3  178.32   10.05
  -1   8  -3  162.53    8.96
   1   8   4   35.04    2.09
  -1  -8   4   43.13    4.41
  -1  -8   4   36.32    3.88
  -1   8  -4   37.07    2.05
   1   8   4   38.64    2.09
  -1  -8   4   35.35    2.25
  -1  -8   4   38.62    2.29
  -1   8  -4   36.97    1.96
   1  -8  -4   45.65    2.23
  -1   8  -4   34.54    1.84
   1  -8  -4   40.63    2.06
   1   8   4   38.93    2.08
  -1   8  -4   38.57    2.03
   1  -8  -4   51.52    2.52
  -1  -8   4   35.94    2.15
   1   8   4   41.04    2.11
   1   8   4   39.58    2.12
  -1  -8   4   43.29    2.31
  -1   8  -4   41.11    2.05
   1  -8  -4   38.79    2.19
  -1   8  -4   38.14    4.17
   1   8   4   36.77    4.21
   1   8   4   38.16    3.98
   1  -8  -4   33.02    4.17
  -1   8  -4   33.04    3.56
  -1  -8   5   49.18    4.51
  -1  -8   5   57.92    5.10
   1   8   5   52.23    2.69
   1   8   5   53.25    2.66
  -1  -8   5   54.39    2.89
  -1   8  -5   57.50    2.69
  -1  -8   5   54.71    2.92
  -1   8  -5   54.86    2.57
   1  -8  -5   64.15    2.78
   1  -8  -5   60.20    2.68
  -1   8  -5   49.61    2.44
   1   8   5   55.54    2.68
   1   8   5   56.64    2.71
  -1   8  -5   54.51    2.61
  -1  -8   5   54.38    2.77
   1   8   5   55.27    2.67
   1  -8  -5   58.88    2.83
  -1   8  -5   55.92    2.64
  -1   8  -5   51.46    4.97
   1   8   5   49.44    5.05
  -1   8  -5   57.04    4.88
   1  -8  -5   53.48    5.20
   1   8   5   52.50    4.89
   1   8   6    9.25    2.06
  -1   8  -6    9.61    2.10
  -1   8  -6    9.31    2.09
   1   8   6    7.14    1.97
  -1   8  -6    9.53    0.99
   1  -8  -6    6.97    2.13
  -1  -8   6   11.47    2.34
   1   8   6    7.89    0.97
   1   8   6    9.10    0.95
  -1   8  -6    9.06    0.87
   1  -8  -6   10.90    0.98
  -1   8  -6    8.83    0.84
   1   8   6    8.30    0.96
  -1  -8   6    6.41    1.01
   1   8   6   10.02    0.99
   1   8   6    9.67    0.98
  -1   8  -6    9.43    0.91
   1  -8  -6   11.08    1.27
  -1   8  -6    9.08    0.80
  -1   8  -6    9.89    0.94
   1   8   6   10.92    0.98
  -1  -8   6    9.62    1.13
  -1  -8   6   11.01    1.17
  -1   8  -6    9.98    0.97
  -1   8  -7   43.52    4.55
   1   8   7   46.09    4.71
   1  -8  -7   41.25    4.70
   1   8   7   41.80    4.53
  -1   8  -7   46.55    4.55
   1   8   7   44.89    2.43
  -1  -8   7   46.05    4.62
  -1   8  -7   47.57    2.40
   1   8   7   48.33    2.48
  -1   8  -7   47.89    2.34
  -1   8  -7   46.87    2.27
   1  -8  -7   47.69    2.39
   1   8   7   48.22    2.42
   1  -8  -7   52.61    2.64
   1   8   7   48.28    2.43
  -1   8  -7   47.59    2.34
  -1  -8   7   45.57    2.41
   1   8   7   50.00    2.46
   1   8   7   48.82    2.43
  -1   8  -7   45.90    2.19
   1  -8  -7   33.34    2.42
  -1   8  -7   51.23    2.43
   1   8   7   45.56    2.35
  -1  -8   7   46.16    2.62
  -1   8  -7   47.89    2.42
  -1  -8   7   48.15    2.71
   1   8   8   30.66    3.97
   1  -8  -8   25.49    3.59
  -1   8  -8   27.63    3.61
  -1   8  -8   28.81    3.59
   1   8   8   31.73    4.00
  -1  -8   8   35.14    3.95
   1   8   8   29.19    1.87
  -1   8  -8   28.98    1.79
   1  -8  -8   31.53    4.36
   1   8   8   30.31    1.91
  -1   8  -8   31.79    1.82
  -1   8  -8   30.84    1.75
   1  -8  -8   47.27    2.39
   1  -8  -8   31.02    1.84
   1   8   8   29.35    1.82
   1   8   8   31.60    1.88
  -1  -8   8   31.58    1.87
   1   8   8   31.53    1.83
  -1   8  -8   33.00    1.81
  -1   8  -8   27.08    1.62
  -1   8  -8   32.20    1.87
   1  -8  -8   21.00    1.99
  -1  -8   8   31.58    1.98
  -1   8  -8   32.01    1.87
   1   8   8   30.22    1.78
  -1  -8   8   34.79    2.14
  -1  -8   8   33.62    2.17
   1  -8  -9  122.72    8.56
  -1   8  -9  133.33    8.28
   1   8   9  126.91    8.46
  -1   8  -9  136.41    8.51
   1  -8  -9  165.37   10.96
   1   8   9  146.54    9.11
  -1   8  -9  141.96    5.18
   1  -8  -9  137.85    9.45
  -1  -8   9  138.97    8.50
   1   8   9  132.92    5.19
   1   8   9  141.96    5.40
  -1   8  -9  141.43    5.25
  -1   8  -9  142.33    5.19
   1  -8  -9   63.40    4.77
   1   8   9  142.36    5.33
   1  -8  -9  150.17    5.32
  -1  -8   9  141.78    5.30
  -1   8  -9  138.45    5.13
   1   8   9  147.59    5.37
   1   8   9  142.79    5.24
  -1   8  -9  141.01    5.11
   1  -8  -9   59.75    4.89
  -1  -8   9  139.21    5.44
  -1  -8   9  155.01    5.76
  -1   8  -9  141.75    5.28
  -1  -8   9  152.59    5.70
   1   8  10   26.86    3.94
   1  -8 -10   28.26    3.98
   1   8  10   36.61    4.24
   1  -8 -10   39.26    5.72
  -1   8 -10   29.88    3.85
  -1  -8  10   35.36    3.95
  -1   8 -10   36.66    1.97
   1  -8 -10   42.93    5.12
   1   8  10   34.08    2.12
  -1   8 -10   33.72    1.81
   1  -8 -10   37.53    2.08
   1   8  10   36.07    2.08
   1   8  10   36.88    2.09
  -1   8 -10   33.44    1.93
   1   8  10   38.74    2.14
   1   8  10   33.49    1.94
  -1  -8  10   34.40    2.00
  -1   8 -10   32.89    1.88
  -1   8 -10   34.52    1.91
  -1   8 -10   35.24    2.03
   1  -8 -10   21.76    2.29
  -1   8 -10   32.25    1.97
   1   8  10   33.85    2.04
  -1  -8  10   36.09    2.27
  -1  -8  10   35.75    2.28
  -1  -8  10   34.53    2.12
   1  -8 -11   11.61    3.95
  -1   8 -11    3.82    1.58
   1   8  11    6.82    1.95
   1   8  11    8.61    2.26
   1  -8 -11   10.04    2.69
   1  -8 -11    7.34    2.12
   1   8  11    7.34    0.99
   1   8  11    6.79    1.08
  -1   8 -11    8.06    0.84
   1  -8 -11    7.69    0.96
   1   8  11    8.00    0.99
  -1   8 -11    6.89    0.86
   1   8  11    7.91    0.97
   1   8  11    6.39    0.79
  -1   8 -11    7.41    0.83
  -1  -8  11    7.27    0.88
  -1   8 -11    7.10    0.82
  -1   8 -11    6.96    0.90
  -1  -8  11    8.14    1.04
  -1  -8  11    7.13    0.94
  -1   8 -11    7.31    0.89
  -1  -8  11    7.81    1.09
  -1  -8  11    8.12    1.07
   1   8  11    6.63    0.96
  -1   8 -12    3.05    1.49
   1   8  12    3.45    1.53
   1  -8 -12    3.27    1.55
   1  -8 -12    0.76    1.28
   1   8  12    3.12    0.82
   1   8  12    3.30    0.79
  -1   8 -12    3.18    0.63
  -1   8 -12    3.07    0.65
   1   8  12    3.09    0.74
   1  -8 -12    4.80    0.83
   1   8  12    4.38    0.83
  -1   8 -12    2.75    0.62
  -1  -8  12    2.68    0.62
  -1   8 -12    1.61    0.58
  -1  -8  12    2.94    0.72
  -1   8 -12    3.03    0.61
  -1  -8  12    2.29    0.66
  -1   8 -12    3.58    0.68
   1   8  12    3.28    0.75
  -1  -8  12    1.94    0.71
  -1  -8  12    3.07    0.78
   1  -8 -13   23.51    5.41
   1   8  13   20.04    3.57
   1  -8 -13   16.83    3.39
   1  -8 -13   14.35    2.91
   1   8  13   16.82    1.55
   1   8  13   19.77    1.58
  -1   8 -13   17.06    1.30
  -1   8 -13   18.92    1.43
   1   8  13   17.10    1.45
   1  -8 -13   18.59    1.52
  -1   8 -13   17.65    1.39
   1   8  13   16.30    1.44
   1   8  13   18.01    1.48
  -1   8 -13   17.40    1.34
  -1  -8  13   16.56    1.44
  -1   8 -13   19.24    1.46
  -1  -8  13   14.30    1.35
  -1   8 -13   16.40    1.32
  -1  -8  13   17.68    1.61
  -1  -8  13   18.73    1.61
   1   8  13   15.93    1.43
   1  -8 -14   45.66    7.00
   1  -8 -14   54.15    5.72
   1  -8 -14   46.32    5.70
   1   8  14   52.85    2.92
   1   8  14   49.17    2.95
  -1   8 -14   53.82    2.68
  -1   8 -14   54.94    2.79
   1   8  14   51.86    2.83
  -1   8 -14   54.78    2.79
   1  -8 -14   56.71    2.91
   1   8  14   58.97    2.88
   1   8  14   49.31    2.80
  -1   8 -14   53.55    2.73
   1  -8 -14   56.47    3.44
  -1  -8  14   55.62    2.95
  -1   8 -14   56.21    2.85
  -1  -8  14   52.25    2.86
  -1   8 -14   52.24    2.70
   1   8  14   53.70    2.84
  -1  -8  14   61.07    3.16
  -1  -8  14   54.31    2.86
   1   8  15  124.20    5.11
   1   8  15  108.04    5.05
  -1   8 -15  116.12    4.84
  -1   8 -15  114.13    4.70
   1  -8 -15  119.77    4.96
   1   8  15  118.84    4.86
   1  -8 -15  125.70    4.99
   1   8  15  119.81    4.97
  -1   8 -15  118.77    4.89
   1   8  15  118.69    4.94
  -1   8 -15  116.56    4.88
  -1   8 -15  116.81    4.80
  -1  -8  15  121.15    5.02
  -1  -8  15  112.71    4.91
   1  -8 -15  116.08    4.75
   1   8  15  116.64    4.91
  -1   8 -15  113.44    4.70
  -1  -8  15  125.75    5.25
   1   8  16    9.76    1.19
   1   8  16    8.73    1.17
  -1   8 -16    9.88    1.08
  -1   8 -16    9.40    1.06
   1   8  16    9.85    1.12
   1   8  16   10.91    1.18
  -1  -8  16    9.32    1.23
   1   8  16   11.81    1.22
  -1   8 -16   10.03    1.10
  -1  -8  16    9.73    1.09
   1  -8 -16    8.94    1.07
  -1  -8  16   12.05    1.18
  -1   8 -16    8.92    1.03
   1   8  16    8.58    1.11
  -1  -8  16    8.58    1.19
   1   8  17   32.63    2.15
  -1   8 -17   28.77    1.82
  -1   8 -17   30.49    1.90
   1   8  17   28.08    1.86
   1  -8 -17   36.18    2.20
  -1  -8  17   29.09    2.11
   1   8  17   28.31    1.90
  -1   8 -17   28.74    1.74
  -1  -8  17   26.55    1.87
   1  -8 -17   28.01    1.88
  -1   8 -17   31.90    1.95
  -1   8 -17   28.41    1.84
  -1  -8  17   27.51    1.87
  -1  -8  17   28.82    2.09
   1   8  17   29.94    1.98
   1   8  18    6.44    1.04
  -1   8 -18    7.30    0.92
  -1   8 -18    6.29    0.90
   1   8  18    7.78    0.94
  -1  -8  18    7.51    1.09
   1   8  18    7.98    0.98
  -1  -8  18    7.12    0.92
  -1  -8  18    6.65    0.90
   1  -8 -18    8.31    1.12
  -1   8 -18    9.35    1.00
  -1   8 -18    8.71    0.98
  -1  -8  18    8.36    1.11
   1   8  19    7.58    1.06
  -1   8 -19    7.45    0.94
  -1   8 -19    7.10    0.86
  -1  -8  19    6.93    1.01
   1   8  19    8.59    0.97
  -1   8 -19    7.21    0.90
  -1  -8  19    6.03    0.85
  -1  -8  19    6.89    0.87
   1  -8 -19    5.05    1.02
  -1  -8  19    8.14    1.07
   1   8  20   39.46    2.44
  -1   8 -20   40.30    2.25
  -1   8 -20   40.48    2.28
  -1  -8  20   38.72    2.46
   1   8  20   32.65    2.15
  -1  -8  20   38.27    2.25
  -1   8 -20   36.38    2.18
   1  -8 -20   34.54    2.28
  -1  -8  20   41.80    2.50
   1   8  21    9.41    1.10
  -1   8 -21    8.73    0.91
  -1   8 -21    7.74    0.94
  -1  -8  21    8.47    1.06
   1   8  21    8.35    0.91
  -1  -8  21    8.72    1.05
   1   8  22   27.81    1.81
   1   8  22   24.71    1.74
  -1  -8  22   22.92    1.72
   1  -8 -22   31.76    1.88
  -1   8 -22   23.96    1.62
  -1   8 -22   22.35    1.52
   1  -8 -22   15.68    1.60
  -1  -8  22   25.25    1.77
   1   8  23   10.46    1.08
   1   8  23   11.75    1.06
   1   8  23    9.95    1.02
   1  -8 -23   13.66    1.20
  -1  -8  23   10.47    1.04
  -1   8 -23   10.55    0.88
  -1   8 -23   11.02    0.97
  -1  -8  23   10.59    1.03
   1   8  24   11.70    1.04
   1   8  24   11.29    1.01
   1   8  24   11.67    1.05
  -1  -8  24   11.22    1.00
   1  -8 -24   12.74    1.13
  -1   8 -24   11.65    0.95
  -1   8 -24   11.90    0.97
   1  -8 -24   10.80    0.94
  -1  -8  24   11.30    1.02
  -1  -8  25    5.99    0.68
   1  -8 -25    4.65    0.73
  -1   8 -25    5.97    0.63
  -1   8 -25    6.67    0.64
   1   8  25    6.74    0.72
   1   8  25    8.03    0.76
   1   8  25    7.23    0.73
  -1  -8  25    5.17    0.64
   1   8  26    0.50    0.30
   1   8  26    0.63    0.32
  -1   9  25   11.27    0.72
   1  -9  25   10.22    0.73
   1   9 -24    7.06    0.64
  -1   9  24    5.05    0.58
  -1   9  24    6.43    0.64
   1  -9  24    6.43    0.64
  -1   9  23   27.60    1.67
   1   9 -23   26.35    1.54
   1   9 -23   32.04    1.72
   1  -9  23   29.45    1.64
   1  -9  23   32.08    1.76
   1   9 -22    2.67    0.51
   1   9 -22    1.96    0.44
   1   9 -22    2.12    0.45
  -1  -9 -22    1.91    0.56
  -1   9  22    2.36    0.48
   1  -9  22    2.16    0.47
   1  -9  22    2.56    0.55
  -1   9  21    0.60    0.39
   1   9 -21    0.84    0.39
   1   9 -21    0.67    0.40
   1   9 -21    0.46    0.37
  -1  -9 -21    0.22    0.52
  -1   9  21    0.89    0.43
   1  -9  21    0.57    0.40
   1  -9  21    1.19    0.50
  -1   9  20    4.10    0.66
   1   9 -20    4.16    0.62
   1   9 -20    4.08    0.67
   1   9 -20    4.26    0.65
  -1   9  20    4.14    0.74
  -1  -9 -20    4.61    0.77
  -1   9  20    3.65    0.64
   1  -9  20    4.26    0.71
   1  -9  20    3.88    0.68
   1  -9  20    4.59    0.76
  -1   9  20    4.10    0.73
  -1   9  19    0.69    0.46
   1   9 -19    1.37    0.48
   1   9 -19    1.81    0.50
  -1   9  19    1.48    0.52
  -1  -9 -19    2.08    0.63
  -1   9  19    1.44    0.59
   1  -9  19    1.12    0.49
  -1   9  19    1.02    0.51
   1  -9  19    1.35    0.52
   1  -9  19    0.71    0.49
   1  -9  19    1.66    0.61
  -1   9  19    1.30    0.58
  -1   9  18    1.85    0.59
   1   9 -18    1.45    0.49
   1   9 -18    1.51    0.54
  -1   9  18    2.16    0.61
  -1   9  18    1.82    0.62
   1  -9  18    1.48    0.55
  -1  -9 -18    2.37    0.66
  -1   9  18    1.79    0.60
   1  -9  18    2.51    0.64
   1  -9  18    2.00    0.62
  -1   9  18    1.03    0.60
   1  -9  18    2.21    0.65
  -1   9  17    7.92    0.95
   1   9 -17    5.62    0.83
   1   9 -17    6.46    0.89
   1   9 -17    5.51    0.73
  -1   9  17    5.80    0.91
   1  -9  17    4.73    0.85
  -1   9  17    6.55    0.90
  -1  -9 -17    5.64    0.82
  -1   9  17    5.46    0.87
   1  -9  17    6.59    0.94
   1  -9  17    5.84    0.89
  -1   9  17    6.32    0.93
   1  -9  17    6.33    0.96
  -1   9  16   41.30    2.44
   1  -9  16   41.68    2.47
  -1   9  16   46.60    2.45
  -1  -9 -16   45.20    2.39
  -1   9  16   46.14    2.52
   1   9 -16   41.59    2.28
   1   9 -16   45.91    2.49
   1   9 -16   44.90    2.47
   1  -9  16   48.12    2.66
  -1  -9 -16   37.49    2.76
   1  -9  16   47.84    2.67
   1  -9  16   42.91    2.60
  -1   9  16   43.71    2.45
  -1   9  15    4.68    0.84
  -1   9  15    3.78    0.84
  -1   9  15    5.31    0.89
   1  -9  15    3.42    0.75
   1   9 -15    4.29    0.75
   1   9 -15    3.52    0.63
   1   9 -15    3.70    0.75
   1  -9  15    4.74    0.86
   1  -9  15    4.38    0.91
  -1   9  15    4.14    0.81
   1  -9  15    4.27    0.86
   1   9 -15    3.14    0.64
  -1   9  14   27.07    1.87
   1  -9  14   25.93    1.84
  -1   9  14   28.27    1.83
  -1   9  14   25.62    1.80
  -1   9  14   26.46    1.83
   1   9 -14   28.72    1.84
   1   9 -14   26.94    1.65
   1  -9  14   27.17    1.95
   1  -9  14   29.84    2.06
   1  -9  14   30.00    2.05
   1   9 -14   25.28    1.74
  -1   9  14   26.72    1.79
  -1   9  13   49.72    2.67
  -1   9  13   52.60    2.67
  -1   9  13   61.90    2.75
   1  -9  13   46.89    2.63
  -1   9  13   56.80    2.73
   1   9 -13   49.84    2.39
   1   9 -13   55.65    2.69
   1  -9  13   58.16    2.96
   1   9 -13   51.09    2.58
   1  -9  13   49.10    2.79
  -1   9  13   56.95    2.66
  -1   9  12   19.36    1.56
  -1   9  12   19.76    1.53
   1   9 -12   19.21    1.31
  -1  -9 -12   19.56    1.95
  -1   9  12   21.80    1.60
  -1   9  12   18.69    1.52
   1   9 -12   19.41    1.52
   1  -9  12   20.54    1.70
   1   9 -12   20.91    1.54
  -1   9  12   20.78    1.51
   1  -9  12   22.07    1.73
  -1  -9 -11    9.78    3.07
  -1  -9 -11    6.00    2.13
  -1   9  11    6.31    0.85
   1  -9  11    9.09    2.50
  -1   9  11    6.00    0.97
  -1   9  11    7.78    1.01
  -1   9  11    5.64    0.91
   1   9 -11    7.76    0.90
   1   9 -11    6.87    0.95
  -1  -9 -11    5.19    1.26
   1  -9  11    6.07    1.03
   1  -9  11    7.60    1.11
   1   9 -11    5.89    0.87
  -1   9  11    6.34    0.89
  -1   9  10  198.92   11.03
  -1  -9 -10  222.67   12.73
  -1   9  10  191.47   11.18
   1  -9  10  215.07   12.37
  -1   9  10  239.65    6.92
  -1   9  10  223.08    7.21
  -1   9  10  243.14    7.17
   1   9 -10  240.88    7.13
  -1   9  10  242.87    7.10
   1   9 -10  240.33    7.03
  -1   9  10  226.32    6.82
   1   9 -10  245.85    7.23
   1  -9  10  231.16    7.23
   1  -9  10  240.44    7.55
   1  -9  10  228.49    6.98
  -1   9  10  242.65    7.02
  -1   9   9   22.61    3.63
   1   9  -9   28.86    4.09
  -1   9   9   29.53    4.07
  -1  -9  -9   27.82    4.15
  -1  -9  -9   28.33    4.53
  -1   9   9   30.22    1.83
   1  -9   9   25.57    3.98
  -1  -9  -9   30.87    3.98
  -1   9   9   28.74    1.94
  -1   9   9   30.30    1.82
   1   9  -9   31.73    1.90
  -1   9   9   29.71    1.87
  -1   9   9   31.26    1.86
  -1  -9  -9   20.29    1.93
  -1   9   9   30.50    1.90
  -1   9   9   29.94    1.78
   1   9  -9   28.90    1.82
  -1  -9  -9   18.69    1.70
  -1   9   9   31.83    1.85
   1  -9   9   32.53    2.15
   1   9  -9   35.11    2.01
   1  -9   9   32.26    2.01
   1  -9   9   29.36    1.83
  -1  -9  -8   52.79    6.05
  -1   9   8   50.35    5.20
   1   9  -8   51.03    5.42
  -1   9   8   57.25    5.48
  -1   9   8   54.73    2.72
   1   9  -8   54.85    2.78
   1  -9   8   50.72    5.70
  -1  -9  -8   58.03    5.99
  -1  -9  -8   49.41    5.19
  -1   9   8   53.98    2.65
  -1   9   8   57.68    2.79
   1   9  -8   57.81    2.78
  -1   9   8   58.81    2.80
  -1   9   8   59.21    2.75
   1   9  -8   58.43    2.79
  -1   9   8   57.30    2.69
   1   9  -8   53.27    2.76
   1   9  -8   55.21    2.82
   1  -9   8   57.34    2.79
  -1   9   8   59.97    2.73
   1  -9   8   57.18    2.89
   1  -9   8   58.72    3.08
  -1   9   7   -0.28    1.07
  -1   9   7    2.03    1.37
   1   9  -7    1.85    1.41
  -1  -9  -7    2.87    1.70
  -1   9   7    0.73    0.60
  -1  -9  -7    1.50    1.88
  -1  -9  -7    1.48    1.44
   1   9  -7    0.52    0.65
   1  -9   7    2.15    1.64
  -1   9   7    1.18    0.48
   1   9  -7    1.53    0.50
   1   9  -7    1.68    0.47
  -1   9   7    1.47    0.57
  -1   9   7    2.20    0.71
  -1   9   7    1.01    0.55
   1   9  -7    1.36    0.56
  -1   9   7    1.20    0.52
   1   9  -7    1.07    0.51
   1  -9   7    1.29    0.64
   1   9  -7    1.42    0.59
   1  -9   7    1.86    0.57
   1  -9   7    1.34    0.57
  -1   9   7    1.78    0.49
  -1  -9  -6    5.93    1.94
  -1  -9  -6    7.78    2.31
  -1   9   6    7.85    0.98
  -1  -9  -6    4.81    2.29
   1   9  -6    6.45    0.96
   1  -9   6    5.27    2.01
   1  -9   6    7.40    1.10
   1  -9   6    8.76    1.00
  -1   9   6    6.89    0.79
   1   9  -6    7.65    0.95
   1  -9   6    7.25    0.96
  -1   9   6    8.62    0.96
   1   9  -6    8.00    0.84
   1   9  -6    8.28    0.91
  -1   9   6    7.95    1.00
  -1   9   6    8.59    0.92
  -1   9   6    7.71    0.89
   1   9  -6    7.60    0.94
   1   9  -6    7.17    0.92
  -1   9   6    6.69    2.02
   1   9  -6    8.34    2.33
  -1   9   6    6.77    1.89
   1  -9   5   41.35    4.94
  -1   9   5   46.90    2.46
   1   9  -5   47.53    2.53
  -1  -9  -5   42.98    5.13
  -1  -9  -5   46.34    5.02
   1  -9   5   51.53    2.76
   1  -9   5   44.33    2.48
  -1   9   5   44.31    2.34
   1   9  -5   45.54    2.51
   1  -9   5   46.48    2.54
   1   9  -5   46.35    2.39
  -1   9   5   51.60    2.47
   1   9  -5   49.15    2.31
  -1   9   5   46.78    2.43
  -1  -9  -5   47.66    2.41
  -1   9   5   43.92    2.30
  -1   9   5   45.56    2.41
   1   9  -5   44.95    2.44
  -1  -9  -5   47.31    2.71
   1   9  -5   45.77    2.43
  -1   9   5   38.04    4.67
   1   9  -5   41.92    4.77
  -1  -9  -5   43.22    5.42
  -1   9   5   37.02    4.25
  -1  -9  -4   52.26    5.73
  -1  -9  -4   61.48    5.77
   1   9  -4   62.96    3.01
   1  -9   4   51.38    5.60
  -1   9   4   60.53    2.91
   1   9  -4   59.88    2.96
   1  -9   4   60.37    3.02
   1  -9   4   60.57    2.99
  -1   9   4   61.00    2.85
   1  -9   4   64.45    3.18
   1   9  -4   56.02    2.78
  -1   9   4   60.70    2.83
  -1  -9  -4   60.51    2.78
  -1   9   4   62.21    2.88
  -1  -9  -4   65.16    3.15
   1   9  -4   59.39    2.92
   1  -9   4   55.69    3.03
  -1   9   4   54.99    2.82
  -1  -9  -4   60.47    3.08
   1   9  -4   56.06    2.82
  -1  -9  -4   58.35    6.15
  -1   9   4   43.28    4.58
   1   9  -4   55.67    5.54
  -1   9   4   49.78    5.28
  -1   9   3   19.76    1.49
  -1  -9  -3   18.52    3.75
  -1  -9  -3   17.81    3.14
  -1  -9  -3   23.75    3.78
   1   9  -3   15.88    1.41
   1  -9   3   21.24    3.50
   1  -9   3   14.44    3.16
  -1   9   3   19.26    1.39
   1  -9   3   15.90    1.49
   1  -9   3   15.86    1.39
   1   9  -3   19.33    1.34
   1   9  -3   18.08    1.35
  -1   9   3   19.03    1.42
  -1  -9  -3   16.90    1.34
   1  -9   3   15.93    1.53
  -1   9   3   20.33    1.44
   1   9  -3   18.56    1.44
  -1   9   3   21.25    1.40
  -1  -9  -3   23.44    1.76
   1   9  -3   18.42    1.36
  -1   9   3   16.73    2.98
  -1   9   3   16.26    2.62
   1   9  -3   18.11    3.27
   1  -9   2   53.73    5.87
  -1  -9  -2   57.81    5.49
   1   9  -2   52.10    2.73
  -1  -9  -2   53.93    5.72
   1  -9   2   52.64    2.75
   1  -9   2   56.34    2.94
  -1   9   2   54.18    2.70
   1   9  -2   52.95    2.56
  -1   9   2   59.23    2.68
   1   9  -2   51.35    2.58
  -1  -9  -2   48.31    2.51
  -1   9   2   56.02    2.72
  -1   9   2   54.09    2.58
  -1  -9  -2   74.13    3.08
   1   9  -2   53.67    2.73
   1  -9   2   50.05    2.91
  -1  -9  -2   54.02    2.87
   1  -9   2   61.70    5.89
   1   9  -2   51.21    5.45
  -1  -9  -2   51.62    5.84
  -1  -9  -1    4.48    1.92
   1  -9   1    3.26    1.77
   1  -9   1    4.48    1.82
   1   9  -1    4.68    0.89
  -1  -9  -1    4.44    1.86
  -1  -9  -1    5.07    1.70
  -1  -9  -1    8.88    2.79
  -1   9   1    5.15    0.76
   1  -9   1    4.62    0.87
   1  -9   1    4.35    0.79
   1   9  -1    6.02    0.83
   1   9  -1    4.54    0.64
  -1   9   1    5.30    0.79
   1   9  -1    4.43    0.75
   1  -9   1    0.79    1.02
  -1   9   1    4.94    0.68
   1   9  -1    4.30    0.76
  -1   9   1    4.74    0.62
   1  -9   1    1.74    0.97
  -1  -9  -1    4.42    0.99
   1   9  -1    6.75    1.96
  -1  -9   0    0.55    1.03
  -1  -9   0    1.42    1.78
  -1  -9   0    2.07    1.36
  -1   9   0    2.14    0.67
   1  -9   0    0.72    1.34
  -1  -9   0    1.39    1.42
   1   9   0    1.40    0.65
   1  -9   0    3.79    1.63
  -1   9   0    1.04    0.46
   1  -9   0    2.89    0.76
   1   9   0    3.54    0.70
   1   9   0    1.97    0.47
  -1   9   0    1.25    0.49
   1  -9   0   -1.35    1.14
   1   9   0    2.44    0.63
   1   9   0    0.62    0.48
  -1  -9   0    7.40    1.14
   1   9   0    1.58    0.55
   1  -9   0   -0.49    1.21
  -1   9   0    1.63    0.46
  -1  -9   0    1.17    0.76
  -1   9   0    1.43    1.31
   1   9   0    2.15    1.41
   1  -9  -1    7.17    2.36
  -1  -9   1    4.20    1.86
  -1   9  -1    6.17    0.90
  -1  -9   1    6.77    1.87
   1  -9  -1    4.39    2.26
  -1  -9   1    4.65    2.28
   1   9   1    5.97    0.86
  -1   9  -1    5.87    0.80
   1  -9  -1    6.15    0.98
  -1   9  -1    4.29    0.59
   1  -9  -1    1.22    1.06
   1   9   1    4.53    0.80
  -1   9  -1    5.48    0.75
   1   9   1    4.72    0.71
  -1   9  -1    5.67    0.81
  -1  -9   1    2.77    0.97
   1  -9  -1    4.50    0.72
  -1  -9   1    3.95    0.91
  -1   9  -1    5.58    0.70
   1  -9  -1    3.69    1.00
  -1   9  -1    7.98    2.11
  -1   9  -2   46.48    4.42
   1  -9  -2   55.55    5.74
  -1  -9   2   57.05    6.10
  -1   9  -2   51.27    5.24
   1  -9  -2   61.01    6.15
  -1   9  -2   59.24    2.87
  -1  -9   2   61.96    5.69
   1   9   2   54.81    2.74
  -1   9  -2   56.35    2.64
   1   9   2   60.09    2.83
  -1   9  -2   58.73    2.68
   1  -9  -2   56.43    2.82
   1  -9  -2   64.48    3.00
   1   9   2   57.17    2.77
   1   9   2   60.53    2.91
  -1  -9   2   56.69    2.93
  -1   9  -2   60.03    2.85
  -1  -9   2   60.82    3.04
   1  -9  -2   60.95    2.89
  -1   9  -2   55.90    2.70
  -1   9  -2   57.03    2.85
   1   9   2   56.21    2.86
   1   9   3   20.73    3.01
  -1   9  -3   21.07    3.47
  -1   9  -3   21.17    2.96
   1   9   3   20.57    3.34
   1  -9  -3   22.67    3.91
  -1   9  -3   26.48    1.74
  -1  -9   3   27.70    3.86
  -1  -9   3   19.87    3.74
   1  -9  -3   23.10    3.84
   1   9   3   27.50    1.82
   1   9   3   25.45    1.64
  -1   9  -3   25.58    1.55
   1  -9  -3   22.10    1.69
   1   9   3   29.10    1.76
  -1   9  -3   27.24    1.69
   1   9   3   26.60    1.70
  -1  -9   3   20.83    1.73
   1   9   3   27.17    1.75
   1  -9  -3   27.64    1.76
  -1   9  -3   25.30    1.61
  -1  -9   3   26.86    1.91
  -1  -9   3   26.58    1.91
   1   9   3   24.80    1.72
   1   9   4   59.59    5.88
  -1   9  -4   58.63    5.46
   1  -9  -4   50.57    5.48
   1   9   4   61.46    5.41
  -1   9  -4   53.83    4.92
  -1  -9   4   66.44    6.54
  -1   9  -4   59.94    2.91
   1  -9  -4   58.29    6.14
  -1  -9   4   61.23    5.71
   1   9   4   58.99    2.97
   1   9   4   54.71    2.82
  -1   9  -4   60.18    2.77
   1   9   4   65.15    2.98
   1  -9  -4   56.60    2.86
  -1  -9   4   52.27    2.95
   1   9   4   58.97    2.94
  -1   9  -4   57.84    2.86
   1   9   4   57.19    2.86
   1  -9  -4   81.99    3.27
  -1   9  -4   59.73    2.84
   1  -9  -4   60.93    2.99
  -1  -9   4   59.22    3.20
  -1  -9   4   56.31    3.11
   1   9   4   60.96    2.96
  -1   9  -5   42.14    4.66
   1   9   5   44.15    5.03
   1  -9  -5   40.07    4.93
  -1   9  -5   39.82    4.36
   1   9   5   37.66    4.28
   1  -9  -5   41.69    5.18
  -1  -9   5   43.80    4.82
  -1   9  -5   45.28    2.43
  -1  -9   5   45.90    5.46
   1   9   5   42.17    2.45
   1   9   5   45.24    2.43
  -1   9  -5   48.18    2.36
   1  -9  -5   46.38    2.36
   1   9   5   44.32    2.41
   1  -9  -5   49.64    2.49
   1   9   5   44.42    2.44
  -1   9  -5   48.68    2.43
   1   9   5   43.05    2.38
  -1  -9   5   43.50    2.55
   1  -9  -5   42.91    2.54
  -1   9  -5   47.90    2.42
   1   9   5   40.10    2.35
  -1  -9   5   47.47    2.74
  -1   9  -5   44.54    2.43
  -1  -9   5   44.80    2.66
   1   9   6    8.43    2.09
  -1   9  -6    7.68    2.12
  -1   9  -6    6.74    1.86
   1   9   6    7.61    2.20
  -1   9  -6    7.92    1.00
   1   9   6    8.06    1.03
   1  -9  -6    7.93    2.59
  -1  -9   6    9.09    2.37
   1  -9  -6   11.24    2.78
  -1  -9   6    5.42    2.21
   1   9   6    8.79    1.00
  -1   9  -6    7.58    0.86
   1  -9  -6    9.67    1.00
   1   9   6    7.05    0.98
  -1   9  -6    6.81    0.77
  -1  -9   6    8.45    0.95
   1   9   6    8.44    1.01
   1   9   6    7.90    0.96
  -1   9  -6    7.57    0.92
  -1   9  -6    8.17    0.95
   1  -9  -6    5.87    1.15
  -1  -9   6    8.67    1.16
   1   9   6    8.49    0.96
  -1   9  -6    7.82    0.95
  -1  -9   6    8.08    1.18
   1   9   7    3.83    1.60
  -1   9  -7    4.60    1.60
  -1   9  -7    2.55    1.30
   1   9   7    3.81    1.76
   1  -9  -7    0.96    1.82
   1   9   7    3.23    0.80
  -1  -9   7    3.21    1.66
  -1   9  -7    2.62    0.74
  -1  -9   7    1.18    1.54
   1   9   7    3.38    0.71
  -1   9  -7    2.50    0.58
   1   9   7    3.63    0.80
  -1   9  -7    3.60    0.60
   1  -9  -7    3.63    0.70
  -1   9  -7    3.14    0.66
  -1  -9   7    2.68    0.61
   1   9   7    2.65    0.67
   1   9   7    2.25    0.64
  -1   9  -7    2.85    0.67
   1  -9  -7    0.41    1.16
  -1  -9   7    2.70    0.70
  -1   9  -7    2.26    0.63
  -1  -9   7    2.29    0.76
   1   9   7    3.25    0.64
  -1  -9   7    2.94    0.81
   1   9   8   53.44    5.60
  -1   9  -8   49.02    5.21
   1   9   8   64.46    5.95
   1  -9  -8   47.87    5.44
  -1   9  -8   46.47    4.93
  -1   9  -8   60.01    2.93
  -1  -9   8   54.06    5.39
   1   9   8   57.60    2.98
  -1   9  -8   58.16    2.89
   1  -9  -8   63.55    2.96
  -1   9  -8   57.58    2.79
   1   9   8   59.36    3.00
  -1   9  -8   60.38    2.90
   1   9   8   58.70    2.98
   1   9   8   61.48    2.98
   1  -9  -8   58.03    3.20
   1  -9  -8   74.93    3.45
  -1   9  -8   60.61    2.95
   1   9   8   53.14    2.81
  -1   9  -8   61.29    3.01
  -1  -9   8   62.18    3.25
  -1  -9   8   57.20    3.02
  -1  -9   8   59.96    3.28
   1   9   9   25.41    3.78
   1   9   9   28.21    4.03
  -1   9  -9   22.82    3.56
  -1   9  -9   30.66    4.00
   1  -9  -9   19.43    3.67
  -1   9  -9   28.30    1.79
  -1  -9   9   25.64    3.64
   1   9   9   27.07    1.84
  -1   9  -9   26.60    1.74
   1  -9  -9   27.57    1.80
  -1   9  -9   25.29    1.66
   1   9   9   27.76    1.84
  -1   9  -9   26.28    1.72
   1   9   9   26.28    1.76
  -1   9  -9   27.55    1.80
   1  -9  -9   32.52    2.32
  -1  -9   9   27.32    2.04
  -1  -9   9   28.97    1.91
  -1   9  -9   23.79    1.72
  -1  -9   9   29.48    2.06
   1  -9 -10  193.86   12.65
   1   9  10  196.25   12.50
  -1   9 -10  218.64   12.70
   1   9  10  229.35   13.28
  -1   9 -10  242.76    8.67
   1   9  10  239.82    8.91
   1   9  10  228.58    9.10
  -1   9 -10  240.39    8.77
   1  -9 -10  223.83    8.69
  -1   9 -10  228.63    8.65
   1  -9 -10  253.28    8.85
   1   9  10  232.12    8.71
   1   9  10  240.80    8.86
  -1   9 -10  237.03    8.67
   1  -9 -10  212.88    8.90
  -1  -9  10  250.62    9.28
  -1  -9  10  242.68    9.14
  -1  -9  10  228.08    8.86
  -1   9 -10  241.50    8.83
  -1   9 -11    4.03    1.69
   1   9  11    6.36    1.06
   1   9  11    6.33    0.96
  -1   9 -11    5.55    0.82
   1   9  11    5.90    0.91
   1   9  11    5.10    0.76
  -1   9 -11    6.12    0.79
   1  -9 -11    5.33    0.87
  -1   9 -11    5.30    0.80
   1   9  11    5.77    0.96
  -1  -9  11    5.89    0.93
  -1  -9  11    6.55    0.91
  -1   9 -11    5.46    0.88
  -1  -9  11    7.26    1.09
  -1  -9  11    5.68    0.99
   1   9  12   17.30    1.66
   1   9  12   18.30    1.56
   1  -9 -12   21.35    1.59
  -1   9 -12   17.92    1.44
   1   9  12   21.02    1.62
   1   9  12   18.21    1.55
  -1   9 -12   21.17    1.58
  -1  -9  12   16.74    1.52
  -1  -9  12   19.62    1.55
  -1  -9  12   21.53    1.76
  -1   9 -12   17.49    1.47
  -1  -9  12   21.25    1.78
   1   9  13   66.95    3.33
   1   9  13   59.34    3.35
   1  -9 -13   64.54    3.19
   1   9  13   62.09    3.18
  -1   9 -13   58.44    3.08
  -1   9 -13   59.00    2.89
  -1   9 -13   60.34    3.15
  -1  -9  13   58.65    3.21
  -1  -9  13   60.21    3.15
  -1  -9  13   62.96    3.44
  -1   9 -13   62.61    3.12
   1   9  14   31.96    2.12
   1   9  14   28.35    2.13
  -1   9 -14   31.54    2.00
  -1   9 -14   26.70    1.75
   1  -9 -14   33.32    2.08
   1   9  14   28.88    1.97
  -1   9 -14   29.81    1.97
  -1  -9  14   29.22    2.04
  -1  -9  14   29.25    2.00
  -1   9 -14   29.40    1.90
  -1  -9  14   30.77    2.19
   1   9  15    4.59    0.89
   1   9  15    3.87    0.85
  -1   9 -15    3.41    0.66
  -1   9 -15    2.65    0.68
   1   9  15    3.64    0.81
   1  -9 -15    4.55    0.90
  -1  -9  15    3.05    0.85
   1   9  15    3.41    0.79
  -1  -9  15    3.04    0.69
  -1  -9  15    2.79    0.68
  -1   9 -15    3.16    0.71
  -1   9 -15    3.10    0.64
  -1  -9  15    3.97    0.87
   1   9  16   45.98    2.77
  -1   9 -16   44.51    2.42
  -1   9 -16   47.84    2.61
   1   9  16   48.38    2.64
  -1  -9  16   49.20    2.87
   1  -9 -16   51.31    2.73
   1   9  16   46.25    2.63
  -1  -9  16   43.92    2.57
  -1  -9  16   48.52    2.67
  -1   9 -16   46.02    2.60
  -1  -9  16   47.94    2.83
  -1   9 -16   44.07    2.45
   1   9  17    7.28    1.05
  -1   9 -17    6.46    0.88
  -1   9 -17    6.95    0.86
  -1  -9  17    6.99    1.04
   1  -9 -17    8.49    1.08
   1   9  17    6.76    0.93
   1   9  17    7.46    0.96
  -1  -9  17    6.04    0.85
  -1  -9  17    7.13    0.89
  -1   9 -17    7.16    0.91
  -1  -9  17    7.00    1.04
   1   9  18    0.47    0.59
  -1   9 -18    0.58    0.50
  -1   9 -18    1.36    0.52
   1   9  18    0.92    0.52
   1  -9 -18    0.36    0.71
  -1  -9  18    0.62    0.57
   1   9  18    0.95    0.55
  -1   9 -18    0.93    0.48
  -1  -9  18    0.75    0.47
  -1  -9  18    1.20    0.46
  -1  -9  18    0.88    0.62
   1   9  19    0.75    0.47
   1   9  19    0.17    0.53
  -1   9 -19    0.50    0.42
  -1   9 -19    0.60    0.39
  -1  -9  19    0.35    0.50
   1  -9 -19    0.19    0.69
   1   9  19    0.50    0.45
  -1   9 -19    0.72    0.46
  -1  -9  19    0.67    0.43
  -1  -9  19    0.70    0.55
   1   9  20    4.64    0.71
   1   9  20    4.71    0.78
  -1   9 -20    4.10    0.63
  -1   9 -20    4.07    0.60
   1  -9 -20    2.61    0.78
  -1  -9  20    3.83    0.74
   1   9  20    3.78    0.63
  -1  -9  20    3.76    0.72
   1   9  21    1.00    0.53
   1   9  21    1.46    0.48
  -1  -9  21    1.05    0.50
   1  -9 -21    0.45    0.64
  -1   9 -21    1.38    0.42
  -1  -9  21    0.97    0.50
   1   9  22    1.42    0.46
   1   9  22    1.67    0.55
   1   9  22    1.91    0.54
  -1  -9  22    1.96    0.50
  -1   9 -22    2.34    0.45
  -1   9 -22    2.04    0.46
  -1  -9  22    2.89    0.57
   1   9  23   33.90    1.69
   1   9  23   30.44    1.74
   1   9  23   34.22    1.73
  -1  -9  23   29.23    1.67
   1  -9 -23   30.43    1.68
  -1   9 -23   27.21    1.51
  -1   9 -23   30.09    1.62
   1  -9 -23   35.25    1.92
  -1  -9  23   31.79    1.71
   1   9  24    6.15    0.62
   1   9  24    6.24    0.65
   1   9  24    5.54    0.58
   1  -9 -24   10.76    0.89
   1  -9 -24    1.44    0.81
  -1   9 -24    6.97    0.61
  -1  -9  24    6.64    0.64
   1   9  25   11.34    0.72
   1   9  25   10.98    0.75
   1 -10  23    7.01    0.58
  -1  10  22   11.77    0.90
   1 -10  22   12.18    0.89
   1 -10  21    3.82    0.54
   1 -10  21    4.00    0.59
   1  10 -20   30.19    1.69
   1  10 -20   29.29    1.65
  -1  10  20   29.23    1.64
   1 -10  20   28.38    1.66
  -1 -10 -20   27.01    1.94
   1 -10  20   27.89    1.70
   1  10 -19    4.68    0.66
   1  10 -19    5.47    0.69
  -1  10  19    4.80    0.69
   1 -10  19    4.67    0.69
  -1 -10 -19    7.03    1.33
   1 -10  19    4.97    0.70
   1 -10  19    4.45    0.70
  -1  10  18    1.73    0.48
   1  10 -18    2.27    0.55
   1  10 -18    1.51    0.48
  -1  10  18    1.59    0.52
  -1  10  18    1.98    0.55
   1 -10  18    2.24    0.58
   1 -10  18    1.21    0.49
   1 -10  18    1.85    0.56
  -1  10  17    1.31    0.49
  -1  10  17    1.07    0.52
   1  10 -17    0.82    0.43
   1  10 -17    1.07    0.49
   1 -10  17    1.44    0.56
   1 -10  17    1.05    0.49
   1 -10  17    0.87    0.53
  -1  10  16    0.05    0.47
   1  10 -16    0.74    0.43
   1  10 -16    0.62    0.41
  -1  10  16    1.03    0.55
   1 -10  16    1.19    0.58
   1 -10  16    0.34    0.45
   1 -10  16    0.99    0.56
  -1  10  15   14.20    1.28
   1  10 -15   16.90    1.36
   1  10 -15   17.81    1.35
  -1  10  15   15.29    1.34
  -1  10  15   17.96    1.40
   1 -10  15   14.87    1.31
  -1  10  15   15.88    1.36
   1 -10  15   18.26    1.50
   1 -10  15   16.60    1.45
   1  10 -15   15.71    1.27
   1 -10  15   18.31    1.49
  -1  10  14   29.65    1.90
   1  10 -14   28.82    1.86
   1  10 -14   28.85    1.83
  -1  10  14   30.16    1.91
  -1  10  14   30.52    1.90
   1 -10  14   23.59    1.78
  -1  10  14   31.33    1.92
   1 -10  14   30.53    2.07
   1 -10  14   27.51    1.96
   1  10 -14   28.56    1.84
   1 -10  14   27.89    1.98
  -1  10  13   13.89    1.31
   1  10 -13   13.80    1.21
   1 -10  13   12.15    1.22
  -1  10  13   12.83    1.24
  -1  10  13   13.33    1.29
  -1  10  13   13.85    1.28
   1 -10  13   14.65    1.41
   1  10 -13   14.21    1.26
   1 -10  13   15.56    1.42
  -1  10  12   69.69    3.48
   1  10 -12   66.00    3.31
  -1  10  12   73.46    3.43
   1 -10  12   64.58    3.42
  -1  10  12   73.82    3.50
   1 -10  12   73.15    3.72
  -1 -10 -12   75.30    3.61
   1 -10  12   70.43    3.63
   1  10 -12   71.83    3.48
  -1  10  11   26.75    1.74
  -1  10  11   25.04    1.83
   1  10 -11   28.58    1.77
   1  10 -11   28.27    1.84
  -1  10  11   25.68    1.77
   1  10 -11   25.13    1.72
  -1  10  11   29.40    1.89
   1 -10  11   26.51    1.99
   1  10 -11   25.45    1.83
   1 -10  11   24.85    1.94
  -1  10  10   14.45    1.25
  -1  10  10   11.69    1.27
   1  10 -10   13.59    1.24
   1  10 -10   12.00    1.13
  -1  10  10   15.37    1.30
  -1  10  10   17.20    1.44
  -1  10  10   12.89    1.15
   1  10 -10   13.09    1.21
  -1  10  10   14.28    1.31
   1 -10  10   13.44    1.44
   1  10 -10   14.72    1.32
   1 -10  10   13.78    1.40
  -1  10   9   15.77    1.36
  -1  10   9   15.35    1.42
   1  10  -9   14.80    1.23
   1  10  -9   15.83    1.33
  -1  10   9   15.98    1.42
  -1  10   9   16.33    1.38
  -1  10   9   13.72    1.23
   1  10  -9   14.11    1.29
   1  10  -9   15.00    1.37
   1 -10   9   15.04    1.49
   1 -10   9   16.26    1.39
  -1  10   8   90.96    3.90
  -1  10   8   81.81    3.96
   1  10  -8   83.80    3.72
   1  10  -8   82.51    3.83
  -1 -10  -8   93.85    3.91
  -1  10   8   86.35    3.90
   1  10  -8   86.68    3.91
  -1  10   8   79.29    3.76
  -1  10   8   86.49    3.88
   1 -10   8   82.73    4.11
   1 -10   8   79.68    3.89
   1 -10   8   75.67    3.74
   1  10  -8   84.62    3.98
   1 -10   7   61.79    3.32
   1  10  -7   58.40    3.14
   1 -10   7   63.52    3.09
  -1  10   7   57.46    2.89
   1 -10   7   59.18    3.12
   1  10  -7   63.77    3.08
   1  10  -7   62.25    2.92
  -1  10   7   63.84    3.12
  -1 -10  -7   64.45    3.08
   1  10  -7   59.91    3.07
  -1  10   7   60.53    3.03
  -1  10   7   63.27    3.07
  -1  10   7   60.89    3.05
  -1  10   6   80.17    3.59
  -1 -10  -6   59.80    6.50
   1 -10   6   63.23    6.56
  -1  10   6   70.73    3.39
   1 -10   6   76.14    3.57
   1  10  -6   77.41    3.68
   1 -10   6   79.71    3.83
   1 -10   6   72.64    3.57
   1  10  -6   69.98    3.28
   1  10  -6   71.69    3.45
  -1 -10  -6   69.62    3.41
  -1  10   6   82.03    3.58
  -1  10   6   75.68    3.52
   1  10  -6   77.88    3.61
  -1  10   6   78.76    3.52
  -1 -10  -6   85.61    3.97
  -1 -10  -6   64.66    7.05
  -1  10   6   62.84    6.39
   1  10  -6   66.00    6.79
  -1  10   5   38.71    2.30
   1  10  -5   40.63    2.39
  -1 -10  -5   32.13    4.65
   1 -10   5   30.60    4.44
  -1  10   5   36.80    2.15
   1 -10   5   40.03    2.31
   1 -10   5   38.79    2.46
   1 -10   5   37.03    2.28
   1  10  -5   43.00    2.43
   1  10  -5   38.45    2.17
  -1  10   5   44.58    2.33
  -1 -10  -5   33.79    2.17
   1  10  -5   40.10    2.30
  -1  10   5   40.78    2.25
  -1  10   5   39.61    2.25
  -1 -10  -5   44.52    2.68
  -1 -10  -5   36.28    5.16
  -1  10   5   29.86    4.39
   1  10  -5   32.20    4.48
  -1 -10  -4   62.58    6.71
  -1 -10  -4   69.88    6.67
   1 -10   4   64.63    6.53
  -1  10   4   73.52    3.49
   1  10  -4   76.83    3.57
   1  10  -4   70.85    3.53
  -1  10   4   74.74    3.41
   1 -10   4   72.62    3.69
   1 -10   4   70.60    3.49
   1 -10   4   75.48    3.54
   1  10  -4   75.16    3.37
  -1 -10  -4   64.60    3.27
  -1  10   4   75.41    3.42
  -1  10   4   72.13    3.45
  -1  10   4   75.58    3.38
   1  10  -4   75.82    3.52
  -1 -10  -4   77.08    3.78
   1  10  -4   56.20    6.05
  -1 -10  -4   65.72    6.94
  -1  10   4   62.17    6.27
  -1  10   3  161.32    6.23
   1 -10   3  127.72    9.82
  -1 -10  -3  130.48   10.25
   1  10  -3  164.14    6.30
  -1 -10  -3  132.70    9.57
  -1 -10  -3  164.56   10.52
   1 -10   3  159.78    6.32
  -1  10   3  150.34    6.10
   1 -10   3  161.76    6.48
   1 -10   3  147.67    6.18
   1  10  -3  150.57    6.00
  -1 -10  -3  146.78    5.95
  -1  10   3  164.31    6.14
  -1 -10  -3  169.03    6.35
   1 -10   3  149.73    6.31
  -1  10   3  152.28    6.01
   1  10  -3  154.10    6.22
  -1  10   3  156.22    6.18
  -1 -10  -3  166.66    6.48
   1  10  -3  143.55   10.15
  -1  10   3  136.12    9.67
  -1 -10  -3  141.48   10.68
  -1 -10  -2  152.74   10.29
   1 -10   2  136.70   10.04
   1  10  -2  160.27    6.33
  -1 -10  -2  122.47   10.04
   1 -10   2  146.59    6.22
  -1  10   2  155.88    6.21
   1 -10   2  157.78    6.48
   1  10  -2  153.79    6.04
  -1  10   2  162.90    6.16
   1  10  -2  149.85    6.06
  -1  10   2  161.04    6.07
  -1  10   2  158.56    6.26
   1  10  -2  162.00    6.34
  -1 -10  -2  163.94    6.40
  -1 -10  -2  167.71    6.54
  -1 -10  -2  138.13   10.59
   1  10  -2  147.04   10.16
  -1 -10  -1  101.46    8.12
  -1 -10  -1   94.13    8.25
   1 -10   1   92.07    8.25
   1  10  -1  102.39    4.48
   1 -10   1  102.91    4.62
  -1  10   1  106.21    4.43
   1  10  -1  105.24    4.53
   1 -10   1   96.85    4.40
   1  10  -1  100.37    4.19
   1  10  -1  105.99    4.50
  -1 -10  -1   98.87    4.52
   1 -10   1   81.95    7.59
  -1 -10  -1   87.23    8.31
   1  10  -1   94.85    7.90
  -1 -10  -1  104.88    4.67
  -1  10   1  103.03    4.28
   1  10  -1  102.94    4.30
  -1 -10   0    1.01    1.50
   1 -10   0    0.40    2.24
  -1 -10   0    2.78    2.35
   1  10   0    1.85    0.78
  -1  10   0    1.89    0.71
   1  10   0    1.42    0.64
  -1  10   0    2.31    0.68
   1 -10   0    1.63    0.74
   1 -10   0    0.51    0.73
   1  10   0    2.11    0.64
  -1  10   0    2.80    0.69
  -1 -10   0    1.52    0.96
   1  10   0    2.28    0.67
   1 -10   0   -0.75    1.41
  -1  10   0    2.62    0.54
  -1 -10   0    0.13    1.12
   1  10   0    2.76    1.58
  -1  10   0    0.64    1.32
  -1  10  -1  108.00    4.46
   1 -10  -1   93.99    8.40
   1 -10  -1   99.36    4.55
   1  10   1  106.46    4.53
  -1  10  -1  103.92    4.44
   1  10   1   99.05    4.29
   1 -10  -1   93.62    4.31
  -1  10  -1  103.36    4.23
  -1 -10   1   96.93    4.50
  -1  10  -1  102.12    4.39
   1 -10  -1  108.23    4.73
  -1 -10   1  108.39    4.69
  -1  10  -1   96.78    4.15
   1 -10  -1   81.21    7.50
  -1  10  -1  108.03    8.07
  -1 -10   1   89.86    8.25
   1 -10  -2  131.47   10.35
  -1 -10   2  157.86   10.40
  -1  10  -2  167.14    6.22
   1  10   2  159.15    6.27
  -1  10  -2  153.61    6.15
  -1 -10   2  154.64    6.41
   1 -10  -2  153.84    6.32
  -1  10  -2  148.60    5.84
   1  10   2  158.05    6.10
   1 -10  -2  153.04    6.09
  -1  10  -2  159.74    6.17
   1  10   2  153.32    6.21
   1  10   2  151.57    6.03
  -1 -10   2  150.99    6.25
   1 -10  -2  156.42    6.41
  -1  10  -2  147.89    5.94
  -1  10  -2  142.74    9.78
  -1 -10   2  124.82   10.20
   1 -10  -2  130.97    9.74
   1  10   3  146.12   10.14
  -1  10  -3  143.51    9.88
   1 -10  -3  119.79    9.53
  -1 -10   3  133.09   10.38
  -1  10  -3  167.01    6.24
   1  10   3  157.87    6.26
  -1 -10   3  151.18   10.21
   1 -10  -3  144.63   10.69
   1  10   3  149.34    6.00
  -1  10  -3  146.07    5.88
   1 -10  -3  160.12    6.16
   1  10   3  163.13    6.16
  -1 -10   3  155.79    6.32
   1 -10  -3  150.06    6.22
   1  10   3  153.42    6.08
  -1  10  -3  159.64    6.18
   1  10   3  147.05    6.19
  -1  10  -3  149.26    5.98
   1 -10  -3  162.02    6.20
  -1  10  -3  154.27    6.20
   1 -10  -3  151.28    6.32
   1  10   3  157.94    6.25
  -1 -10   3  160.81    6.49
   1  10   4   56.61    6.16
  -1  10  -4   47.93    5.44
   1 -10  -4   59.60    6.18
   1  10   4   65.44    3.24
  -1  10  -4   67.95    3.19
  -1 -10   4   50.33    5.59
   1 -10  -4   51.09    6.16
  -1 -10   4   50.31    6.14
   1  10   4   66.36    3.08
  -1  10  -4   64.94    2.96
   1 -10  -4   58.99    3.09
   1  10   4   65.57    3.13
   1  10   4   62.79    3.16
  -1  10  -4   63.90    3.11
  -1 -10   4   63.91    3.30
   1 -10  -4   66.95    3.25
   1  10   4   65.69    3.10
   1 -10  -4   68.42    3.22
  -1  10  -4   65.06    3.05
   1  10   4   60.19    3.12
   1 -10  -4   64.46    3.29
  -1 -10   4   65.12    3.39
  -1  10  -5   29.02    4.13
   1  10   5   34.68    4.76
   1 -10  -5   24.84    4.32
   1  10   5   38.42    2.31
  -1  10  -5   37.61    2.22
  -1 -10   5   32.66    4.83
   1 -10  -5   28.69    4.48
   1  10   5   37.17    2.12
  -1  10  -5   38.16    2.05
   1 -10  -5   33.66    2.18
   1  10   5   36.07    2.16
  -1  10  -5   35.31    2.11
   1  10   5   37.67    2.15
   1  10   5   36.12    2.21
  -1  10  -5   34.44    2.06
   1 -10  -5   38.97    2.28
  -1  10  -5   37.54    2.23
   1  10   5   35.80    2.16
  -1 -10   5   37.66    2.40
  -1  10  -6   66.27    6.65
   1  10   6   68.39    6.91
   1 -10  -6   60.60    6.48
  -1  10  -6   56.40    5.66
   1 -10  -6   72.04    7.20
  -1  10  -6   84.17    3.70
  -1 -10   6   67.04    7.07
   1  10   6   79.85    3.61
  -1  10  -6   78.91    3.51
   1 -10  -6   77.00    3.63
   1  10   6   85.12    3.73
  -1  10  -6   84.15    3.67
   1 -10  -6  108.33    4.06
   1  10   6   78.65    3.64
   1  10   6   77.85    3.68
   1 -10  -6   80.24    3.73
  -1  10  -6   73.33    3.54
  -1 -10   6   80.73    3.92
  -1 -10   6   73.25    3.66
  -1  10  -6   82.25    3.72
   1  10   6   74.33    3.60
  -1  10  -7   72.27    3.44
   1  10   7   76.32    3.47
  -1  10  -7   76.59    3.39
   1  10   7   72.92    3.49
   1 -10  -7   77.16    3.51
   1  10   7   69.99    3.44
  -1  10  -7   72.27    3.41
   1  10   7   72.32    3.47
   1 -10  -7   77.56    3.58
  -1  10  -7   71.76    3.43
  -1 -10   7   65.51    3.43
  -1  10  -7   71.63    3.50
  -1 -10   7   71.65    3.76
  -1 -10   7   73.94    3.70
   1  10   7   61.49    3.29
  -1  10  -8   85.61    3.80
   1  10   8   85.36    3.85
  -1  10  -8   81.51    3.71
   1 -10  -8   79.29    3.69
   1 -10  -8   83.88    3.82
   1  10   8   87.56    3.90
   1  10   8   83.81    3.84
   1  10   8   82.48    3.84
  -1  10  -8   87.80    3.82
   1 -10  -8   80.94    4.03
  -1  10  -8   83.69    3.80
  -1  10  -8   84.90    3.90
  -1 -10   8   87.70    4.20
   1  10   8   79.13    3.70
  -1 -10   8   85.41    4.10
  -1 -10   8   74.47    3.77
  -1  10  -9   13.42    1.28
   1  10   9   15.60    1.53
   1  10   9   16.84    1.40
  -1  10  -9   15.83    1.30
   1  10   9   16.31    1.43
   1 -10  -9   16.86    1.33
  -1  10  -9   14.40    1.27
   1  10   9   14.75    1.31
   1  10   9   16.54    1.41
  -1  10  -9   14.57    1.32
  -1  10  -9   14.77    1.35
  -1 -10   9   16.46    1.54
  -1 -10   9   15.17    1.55
  -1 -10   9   14.67    1.35
  -1  10 -10   17.19    1.39
   1  10  10   15.30    1.53
   1  10  10   18.02    1.48
  -1  10 -10   16.70    1.36
   1 -10 -10   45.85    2.15
   1 -10 -10   17.30    1.39
  -1  10 -10   15.89    1.32
   1  10  10   16.79    1.36
   1  10  10   16.73    1.48
   1 -10 -10   12.30    1.66
  -1 -10  10   17.20    1.51
   1 -10 -10   44.92    2.45
  -1  10 -10   16.67    1.42
  -1  10 -10   17.87    1.47
  -1 -10  10   19.32    1.71
  -1 -10  10   20.35    1.67
  -1 -10  10   16.15    1.38
  -1  10 -11   25.21    1.71
   1  10  11   27.55    1.87
   1  10  11   25.30    1.96
  -1  10 -11   27.06    1.78
   1 -10 -11   64.77    2.53
   1 -10 -11   24.34    1.73
  -1  10 -11   23.72    1.65
   1  10  11   23.67    1.78
   1  10  11   24.61    1.67
  -1 -10  11   25.20    1.85
   1 -10 -11   20.98    2.07
   1 -10 -11   62.24    2.81
  -1 -10  11   23.51    1.70
  -1  10 -11   25.95    1.80
  -1 -10  11   26.11    1.96
  -1 -10  11   25.32    1.98
   1  10  12   66.69    3.34
   1  10  12   67.37    3.50
  -1  10 -12   66.41    3.27
  -1  10 -12   58.15    3.04
   1  10  12   63.02    3.29
   1 -10 -12   61.48    3.19
   1 -10 -12  115.07    3.77
   1  10  12   64.80    3.31
  -1 -10  12   59.32    3.28
   1 -10 -12   63.25    3.51
   1 -10 -12  107.92    4.01
  -1 -10  12   64.22    3.52
  -1 -10  12   63.39    3.44
  -1  10 -12   62.74    3.25
   1  10  13   14.88    1.49
   1  10  13   15.35    1.40
   1  10  13   14.50    1.38
   1 -10 -13   13.07    1.28
   1  10  13   13.94    1.38
  -1 -10  13   14.54    1.36
  -1  10 -13   16.09    1.39
   1 -10 -13   11.06    1.72
  -1  10 -13   15.02    1.32
  -1 -10  13   15.22    1.50
   1  10  14   26.43    1.95
   1  10  14   22.68    1.76
   1 -10 -14   22.73    1.72
  -1 -10  14   24.78    1.79
   1 -10 -14   25.09    2.10
  -1  10 -14   24.46    1.77
  -1 -10  14   24.61    1.81
  -1 -10  14   25.71    1.97
  -1  10 -14   24.32    1.72
   1  10  15   13.63    1.38
  -1  10 -15   13.29    1.24
   1  10  15   14.47    1.29
   1 -10 -15   11.89    1.20
  -1 -10  15   12.81    1.35
   1 -10 -15   14.18    1.71
  -1 -10  15   14.01    1.24
  -1  10 -15   15.35    1.29
  -1 -10  15   13.56    1.26
  -1  10 -15   13.17    1.18
  -1 -10  15   15.13    1.43
   1  10  16    0.45    0.62
  -1  10 -16    0.38    0.48
  -1 -10  16    1.00    0.56
   1 -10 -16   -0.60    0.64
   1  10  16    0.60    0.53
   1  10  16    0.84    0.52
   1 -10 -16    0.67    1.11
  -1 -10  16    0.47    0.40
  -1 -10  16    0.39    0.40
  -1  10 -16    1.02    0.55
  -1  10 -16    0.88    0.41
  -1 -10  16    0.73    0.58
   1  10  17    1.27    0.58
  -1  10 -17    0.99    0.48
   1 -10 -17   55.73    1.98
  -1 -10  17    0.82    0.54
   1 -10 -17    0.66    0.57
   1  10  17    1.47    0.55
  -1  10 -17    1.42    0.50
   1 -10 -17    0.85    1.05
   1 -10 -17   43.61    2.03
  -1 -10  17    1.60    0.48
  -1 -10  17    1.13    0.54
   1  10  18    0.58    0.51
  -1  10 -18    0.63    0.40
   1 -10 -18   -0.33    0.62
   1 -10 -18   44.83    1.76
  -1 -10  18    0.96    0.51
   1  10  18    0.88    0.46
  -1 -10  18    0.90    0.39
   1 -10 -18   -0.25    1.01
   1 -10 -18   34.13    1.76
  -1 -10  18    1.35    0.52
   1  10  19    3.30    0.67
  -1 -10  19    3.12    0.60
   1 -10 -19   30.94    1.47
   1 -10 -19    2.31    0.63
  -1  10 -19    3.88    0.60
  -1  10 -19    3.21    0.55
   1 -10 -19   23.83    1.46
   1 -10 -19    0.28    0.98
  -1 -10  19    3.53    0.65
   1  10  20   30.65    1.68
   1 -10 -20   28.00    1.59
  -1 -10  20   27.91    1.65
  -1  10 -20   29.45    1.59
  -1  10 -20   30.77    1.62
   1 -10 -20   27.74    1.84
  -1 -10  20   28.60    1.68
   1  10  21    3.40    0.55
   1  10  21    2.89    0.57
  -1 -10  21    3.32    0.51
   1 -10 -21    1.45    0.48
   1 -10 -21    4.49    0.85
  -1 -10  21    2.77    0.51
  -1  10 -21    3.48    0.48
  -1  10 -21    3.53    0.50
   1  10  22   10.96    0.84
   1  10  22   11.28    0.78
  -1 -10  22   10.89    0.79
   1  10  23    6.47    0.59
  -1  11  21    9.23    0.66
   1 -11  20    6.60    0.57
  -1  11  19   11.58    0.87
   1  11 -19   12.28    0.87
   1  11 -19   12.47    0.89
   1 -11  19   12.02    0.90
   1  11 -18    6.46    0.65
   1  11 -18    5.56    0.64
   1 -11  18    6.41    0.69
   1 -11  18    5.66    0.66
   1 -11  18    5.91    0.69
   1  11 -17    7.48    0.78
   1  11 -17    7.01    0.73
  -1 -11 -17    7.31    1.03
  -1  11  17    6.56    0.78
   1 -11  17    9.02    0.87
   1 -11  17    8.02    0.81
   1 -11  17    7.51    0.82
   1  11 -16    1.28    0.41
   1  11 -16    2.10    0.51
  -1  11  16    1.50    0.53
  -1  11  16    1.49    0.49
   1 -11  16    2.02    0.50
   1 -11  16    1.67    0.49
   1 -11  16    1.48    0.51
   1  11 -15    6.30    0.74
  -1  11  15    6.79    0.84
  -1  11  15    7.65    0.85
   1 -11  15    6.91    0.85
   1 -11  15    6.05    0.79
   1  11 -15    6.16    0.74
   1 -11  15    6.73    0.84
  -1  11  14   27.71    1.67
   1  11 -14   28.38    1.67
  -1 -11 -14   36.23    1.94
  -1  11  14   31.18    1.81
  -1  11  14   29.57    1.78
   1 -11  14   31.19    1.89
   1 -11  14   30.19    1.88
   1  11 -14   28.11    1.73
   1 -11  14   28.58    1.84
  -1  11  13   12.69    1.12
   1  11 -13   13.12    1.13
   1  11 -13   12.42    1.05
  -1 -11 -13   16.96    1.41
  -1  11  13   13.04    1.15
   1 -11  13   14.02    1.26
   1 -11  13   13.64    1.26
   1  11 -13   13.06    1.14
   1 -11  13   12.05    1.18
  -1  11  12    8.07    0.94
   1  11 -12    8.41    0.86
   1  11 -12    9.19    0.95
  -1 -11 -12   11.04    1.28
  -1  11  12    9.60    1.01
   1 -11  12    8.49    1.03
   1  11 -12    8.08    0.95
   1 -11  12    8.69    1.04
  -1  11  11   57.02    2.88
   1  11 -11   54.26    2.73
   1  11 -11   54.71    2.85
  -1 -11 -11   57.54    2.90
  -1  11  11   59.03    2.97
   1  11 -11   53.35    2.77
  -1  11  11   59.33    2.91
   1 -11  11   61.79    3.15
   1 -11  11   55.50    3.01
   1  11 -11   60.04    2.98
  -1  11  10    3.11    0.71
   1  11 -10    4.50    0.74
   1  11 -10    3.74    0.61
  -1  11  10    4.98    0.87
   1  11 -10    4.64    0.71
  -1  11  10    3.44    0.71
   1 -11  10    4.47    0.87
[truncated: 1,623,779 more chars]
