# Supplementary material for: Divergent and Enantioselective Synthesis of Three Types of Chiral Polycyclic N‑Heterocycles via Copper-Catalyzed Dearomative Cyclization
Source: ACS Cent Sci. 2025 May 2;11(5):805–15. doi: 10.1021/acscentsci.5c00248 (PMC12123464; doi:10.1021/acscentsci.5c00248)
Supplement: Supplementary file 4 [file oc5c00248_si_004.cif]

data_exp_21186_auto
_audit_creation_date               2024-07-05
_audit_creation_method
;
Olex2 1.5
(compiled 2024.02.16 svn.r378c4104 for OlexSys, GUI svn.r6928)
;
_shelx_SHELXL_version_number       '2018/3'
_audit_contact_author_address      ?
_audit_contact_author_email        ?
_audit_contact_author_name         ''
_audit_contact_author_phone        ?
_publ_contact_author_id_orcid      ?
_publ_section_references
;
Dolomanov, O.V., Bourhis, L.J., Gildea, R.J, Howard, J.A.K. & Puschmann, H.
 (2009), J. Appl. Cryst. 42, 339-341.

Sheldrick, G.M. (2015). Acta Cryst. A71, 3-8.

Sheldrick, G.M. (2015). Acta Cryst. C71, 3-8.
;
_chemical_name_common              ?
_chemical_name_systematic          ?
_chemical_formula_moiety           '0.364(C H2 Cl2), 0.364(C28 H24 N2 O3 S)'
_chemical_formula_sum              'C10.55 H9.45 Cl0.73 N0.73 O1.09 S0.36'
_chemical_formula_weight           201.26
_chemical_absolute_configuration   s
_chemical_melting_point            ?
loop_
  _atom_type_symbol
  _atom_type_description
  _atom_type_scat_dispersion_real
  _atom_type_scat_dispersion_imag
  _atom_type_scat_source
 'C' 'C' 0.0181 0.0091 'International Tables Vol C Tables 4.2.6.8 and 6.1.1.4'
 'H' 'H' 0.0000 0.0000 'International Tables Vol C Tables 4.2.6.8 and 6.1.1.4'
 'Cl' 'Cl' 0.3639 0.7018 'International Tables Vol C Tables 4.2.6.8 and 6.1.1.4'
 'N' 'N' 0.0311 0.0180 'International Tables Vol C Tables 4.2.6.8 and 6.1.1.4'
 'O' 'O' 0.0492 0.0322 'International Tables Vol C Tables 4.2.6.8 and 6.1.1.4'
 'S' 'S' 0.3331 0.5567 'International Tables Vol C Tables 4.2.6.8 and 6.1.1.4'

_shelx_space_group_comment
;
The symmetry employed for this shelxl refinement is uniquely defined
by the following loop, which should always be used as a source of
symmetry information in preference to the above space-group names.
They are only intended as comments.
;
_space_group_crystal_system        'orthorhombic'
_space_group_IT_number             19
_space_group_name_H-M_alt          'P 21 21 21'
_space_group_name_Hall             'P 2ac 2ab'
loop_
  _space_group_symop_operation_xyz
 'x, y, z'
 '-x+1/2, -y, z+1/2'
 '-x, y+1/2, -z+1/2'
 'x+1/2, -y+1/2, -z'

_cell_length_a                     9.19204(17)
_cell_length_b                     13.1056(2)
_cell_length_c                     21.5561(4)
_cell_angle_alpha                  90
_cell_angle_beta                   90
_cell_angle_gamma                  90
_cell_volume                       2596.80(8)
_cell_formula_units_Z              11
_cell_measurement_reflns_used      13181
_cell_measurement_temperature      100.01(10)
_cell_measurement_theta_max        74.0870
_cell_measurement_theta_min        3.8580
_shelx_estimated_absorpt_T_max     0.937
_shelx_estimated_absorpt_T_min     0.853
_exptl_absorpt_coefficient_mu      3.286
_exptl_absorpt_correction_T_max    1.00000
_exptl_absorpt_correction_T_min    0.59912
_exptl_absorpt_correction_type     multi-scan
_exptl_absorpt_process_details
;
CrysAlisPro 1.171.42.94a (Rigaku Oxford Diffraction, 2023)
Empirical absorption correction using spherical harmonics,
implemented in SCALE3 ABSPACK scaling algorithm.
;
_exptl_absorpt_special_details     ?
_exptl_crystal_colour              'clear light colourless'
_exptl_crystal_colour_lustre       clear
_exptl_crystal_colour_modifier     light
_exptl_crystal_colour_primary      colourless
_exptl_crystal_density_diffrn      1.416
_exptl_crystal_density_meas        ?
_exptl_crystal_density_method      ?
_exptl_crystal_description         block
_exptl_crystal_F_000               1152
_exptl_crystal_size_max            0.05
_exptl_crystal_size_mid            0.02
_exptl_crystal_size_min            0.02
_exptl_transmission_factor_max     ?
_exptl_transmission_factor_min     ?
_diffrn_reflns_av_R_equivalents    0.0454
_diffrn_reflns_av_unetI/netI       0.0386
_diffrn_reflns_Laue_measured_fraction_full  1.000
_diffrn_reflns_Laue_measured_fraction_max  0.986
_diffrn_reflns_limit_h_max         9
_diffrn_reflns_limit_h_min         -11
_diffrn_reflns_limit_k_max         13
_diffrn_reflns_limit_k_min         -16
_diffrn_reflns_limit_l_max         23
_diffrn_reflns_limit_l_min         -26
_diffrn_reflns_number              18071
_diffrn_reflns_point_group_measured_fraction_full  0.999
_diffrn_reflns_point_group_measured_fraction_max  0.974
_diffrn_reflns_theta_full          67.684
_diffrn_reflns_theta_max           74.355
_diffrn_reflns_theta_min           3.947
_diffrn_ambient_environment        N~2~
_diffrn_ambient_temperature        100.01(10)
_diffrn_detector                   'CCD plate'
_diffrn_detector_area_resol_mean   10.4741
_diffrn_detector_type              Atlas
_diffrn_measured_fraction_theta_full  1.000
_diffrn_measured_fraction_theta_max  0.986
_diffrn_measurement_details
;
List of Runs (angles in degrees, time in seconds):

  # Type    Start    End  Width  t~exp~   \w     \q     \k     \f   Frames
--------------------------------------------------------------------------
  1  \w    -69.00  21.00   1.00    2.59    --  -41.98  57.00 120.00   90
  2  \w    -67.00  28.00   1.00    2.59    --  -41.98  57.00 -30.00   95
  3  \w   -112.00 -19.00   1.00    2.59    --  -41.98 -57.00-180.00   93
  4  \w     64.00  90.00   1.00    2.59    --   41.98-125.00 120.00   26
  5  \w      7.00  35.00   1.00    2.59    --   41.98 -99.00  30.00   28
  6  \w     44.00 125.00   1.00   10.36    --  106.33 -45.00 120.00   81
  7  \w     85.00 133.00   1.00   10.36    --  106.33 -61.00 150.00   48
  8  \w     52.00  78.00   1.00   10.36    --  106.33 -77.00 -60.00   26
  9  \w     44.00 117.00   1.00   10.36    --  106.33-125.00 -30.00   73
 10  \w     49.00 125.00   1.00   10.36    --  106.33 -45.00  30.00   76
 11  \w     35.00 129.00   1.00   10.36    --  106.33 -45.00 -60.00   94
 12  \w     60.00 109.00   1.00   10.36    --  106.33 -94.00  30.00   49
 13  \w     87.00 113.00   1.00   10.36    --  106.33-125.00-180.00   26
 14  \w    112.00 177.00   1.00   10.36    --  106.33  61.00  90.00   65
 15  \w     51.00 109.00   1.00   10.36    --  106.33 -94.00 150.00   58
 16  \w     95.00 120.00   1.00   10.36    --  106.33 125.00 -90.00   25
 17  \w     92.00 117.00   1.00   10.36    --  106.33-125.00  30.00   25
 18  \w     23.00 165.00   1.00   10.36    --  106.33   0.00  90.00  142
;
_diffrn_measurement_device         'four-circle diffractometer'
_diffrn_measurement_device_type    'SuperNova, Dual, Cu at home/near, Atlas'
_diffrn_measurement_method         '\w scans'
_diffrn_orient_matrix_type        
 'CrysAlisPro convention (1999,Acta A55,543-557)'
_diffrn_orient_matrix_UB_11        -0.1021651000
_diffrn_orient_matrix_UB_12        0.0556434000
_diffrn_orient_matrix_UB_13        0.0454846000
_diffrn_orient_matrix_UB_21        0.0103645000
_diffrn_orient_matrix_UB_22        0.0973756000
_diffrn_orient_matrix_UB_23        -0.0397894000
_diffrn_orient_matrix_UB_31        -0.1323766000
_diffrn_orient_matrix_UB_32        -0.0352266000
_diffrn_orient_matrix_UB_33        -0.0381948000
_diffrn_radiation_monochromator    mirror
_diffrn_radiation_probe            x-ray
_diffrn_radiation_type             'Cu K\a'
_diffrn_radiation_wavelength       1.54184
_diffrn_source                     'micro-focus sealed X-ray tube'
_diffrn_source_type                'SuperNova (Cu) X-ray Source'
_reflns_Friedel_coverage           0.743
_reflns_Friedel_fraction_full      0.999
_reflns_Friedel_fraction_max       0.958
_reflns_number_gt                  4870
_reflns_number_total               5172
_reflns_odcompleteness_completeness  99.96
_reflns_odcompleteness_iscentric   1
_reflns_odcompleteness_theta       66.97
_reflns_special_details
;
 Reflections were merged by SHELXL according to the crystal
 class for the calculation of statistics and refinement.
 
 _reflns_Friedel_fraction is defined as the number of unique
 Friedel pairs measured divided by the number that would be
 possible theoretically, ignoring centric projections and
 systematic absences.
;
_reflns_threshold_expression       'I > 2\s(I)'
_computing_cell_refinement         'CrysAlisPro 1.171.42.94a (Rigaku OD, 2023)'
_computing_data_collection         'CrysAlisPro 1.171.42.94a (Rigaku OD, 2023)'
_computing_data_reduction          'CrysAlisPro 1.171.42.94a (Rigaku OD, 2023)'
_computing_molecular_graphics      'Olex2 1.5 (Dolomanov et al., 2009)'
_computing_publication_material    'Olex2 1.5 (Dolomanov et al., 2009)'
_computing_structure_refinement    'SHELXL 2018/3 (Sheldrick, 2015)'
_computing_structure_solution      'ShelXT (Sheldrick, 2015)'
_refine_diff_density_max           0.296
_refine_diff_density_min           -0.404
_refine_diff_density_rms           0.056
_refine_ls_abs_structure_details
;
 Flack x determined using 1961 quotients [(I+)-(I-)]/[(I+)+(I-)]
 (Parsons, Flack and Wagner, Acta Cryst. B69 (2013) 249-259).
;
_refine_ls_abs_structure_Flack     0.002(8)
_refine_ls_extinction_coef         .
_refine_ls_extinction_method       none
_refine_ls_goodness_of_fit_ref     1.051
_refine_ls_hydrogen_treatment      constr
_refine_ls_matrix_type             full
_refine_ls_number_parameters       337
_refine_ls_number_reflns           5172
_refine_ls_number_restraints       0
_refine_ls_R_factor_all            0.0426
_refine_ls_R_factor_gt             0.0387
_refine_ls_restrained_S_all        1.051
_refine_ls_shift/su_max            0.000
_refine_ls_shift/su_mean           0.000
_refine_ls_structure_factor_coef   Fsqd
_refine_ls_weighting_details      
 'w=1/[\s^2^(Fo^2^)+(0.0526P)^2^+1.2550P] where P=(Fo^2^+2Fc^2^)/3'
_refine_ls_weighting_scheme        calc
_refine_ls_wR_factor_gt            0.0984
_refine_ls_wR_factor_ref           0.1010
_refine_special_details            ?
_olex2_refinement_description
;
1. Fixed Uiso
 At 1.2 times of:
  All C(H) groups, All C(H,H) groups
 At 1.5 times of:
  All C(H,H,H) groups
2.a Ternary CH refined with riding coordinates:
 C19(H19)
2.b Secondary CH2 refined with riding coordinates:
 C011(H01A,H01B)
2.c Aromatic/amide H refined with riding coordinates:
 C8(H8), C11(H11), C14(H14), C15(H15), C16(H16), C17(H17), C22(H22), C23(H23),
 C25(H25), C26(H26), C31(H31), C32(H32), C33(H33), C34(H34)
2.d Idealised Me refined as rotating group:
 C7(H7A,H7B,H7C), C27(H27A,H27B,H27C), C28(H28A,H28B,H28C)
;
_atom_sites_solution_hydrogens     geom
_atom_sites_solution_primary       direct
_atom_sites_solution_secondary     ?
loop_
  _atom_site_label
  _atom_site_type_symbol
  _atom_site_fract_x
  _atom_site_fract_y
  _atom_site_fract_z
  _atom_site_U_iso_or_equiv
  _atom_site_adp_type
  _atom_site_occupancy
  _atom_site_site_symmetry_order
  _atom_site_calc_flag
  _atom_site_refinement_flags_posn
  _atom_site_refinement_flags_adp
  _atom_site_refinement_flags_occupancy
  _atom_site_disorder_assembly
  _atom_site_disorder_group
 Cl02 Cl 0.02833(11) 0.74354(7) 0.20346(5) 0.0393(2) Uani 1 1 d . . . . .
 Cl03 Cl 0.30939(12) 0.73925(11) 0.26490(7) 0.0650(4) Uani 1 1 d . . . . .
 C011 C 0.1791(5) 0.8158(3) 0.2279(2) 0.0386(9) Uani 1 1 d . . . . .
 H01A H 0.224012 0.849511 0.191512 0.046 Uiso 1 1 calc R U . . .
 H01B H 0.146110 0.869725 0.256826 0.046 Uiso 1 1 calc R U . . .
 S4 S 0.56115(9) 0.35707(5) 0.49322(4) 0.02314(18) Uani 1 1 d . . . . .
 O1 O 0.7308(2) 0.83499(16) 0.30569(10) 0.0210(5) Uani 1 1 d . . . . .
 O2 O 0.6680(3) 0.37069(19) 0.54005(12) 0.0287(5) Uani 1 1 d . . . . .
 O3 O 0.5602(3) 0.26674(17) 0.45643(12) 0.0332(6) Uani 1 1 d . . . . .
 N5 N 0.5832(3) 0.4535(2) 0.44254(12) 0.0213(5) Uani 1 1 d . . . . .
 N6 N 0.6051(3) 1.0189(2) 0.57034(14) 0.0304(7) Uani 1 1 d . . . . .
 C7 C 0.3874(4) 0.3789(3) 0.52449(18) 0.0325(8) Uani 1 1 d . . . . .
 H7A H 0.363832 0.324688 0.554137 0.049 Uiso 1 1 calc R U . . .
 H7B H 0.315282 0.379242 0.491026 0.049 Uiso 1 1 calc R U . . .
 H7C H 0.386291 0.444994 0.545769 0.049 Uiso 1 1 calc R U . . .
 C8 C 0.5645(4) 0.4448(2) 0.37894(15) 0.0218(6) Uani 1 1 d . . . . .
 H8 H 0.531035 0.386120 0.357330 0.026 Uiso 1 1 calc R U . . .
 C9 C 0.6030(3) 0.5361(2) 0.35302(15) 0.0199(6) Uani 1 1 d . . . . .
 C10 C 0.6486(3) 0.6020(2) 0.40226(15) 0.0199(6) Uani 1 1 d . . . . .
 C11 C 0.6336(3) 0.5506(2) 0.45682(15) 0.0208(6) Uani 1 1 d . . . . .
 H11 H 0.653837 0.576309 0.497109 0.025 Uiso 1 1 calc R U . . .
 C12 C 0.5973(4) 0.5691(2) 0.28820(15) 0.0217(6) Uani 1 1 d . . . . .
 C13 C 0.6562(3) 0.6650(2) 0.27311(15) 0.0198(6) Uani 1 1 d . . . . .
 C14 C 0.6519(4) 0.6984(3) 0.21146(16) 0.0240(7) Uani 1 1 d . . . . .
 H14 H 0.693503 0.762430 0.200819 0.029 Uiso 1 1 calc R U . . .
 C15 C 0.5878(4) 0.6394(3) 0.16586(15) 0.0275(7) Uani 1 1 d . . . . .
 H15 H 0.586097 0.662451 0.124092 0.033 Uiso 1 1 calc R U . . .
 C16 C 0.5259(4) 0.5459(3) 0.18153(16) 0.0272(7) Uani 1 1 d . . . . .
 H16 H 0.479621 0.505916 0.150503 0.033 Uiso 1 1 calc R U . . .
 C17 C 0.5314(4) 0.5110(3) 0.24188(16) 0.0258(7) Uani 1 1 d . . . . .
 H17 H 0.489831 0.446744 0.251970 0.031 Uiso 1 1 calc R U . . .
 C18 C 0.7234(3) 0.7293(2) 0.32190(15) 0.0188(6) Uani 1 1 d . . . . .
 C19 C 0.8604(3) 0.7024(2) 0.35868(14) 0.0199(6) Uani 1 1 d . . . . .
 H19 H 0.911071 0.635857 0.351646 0.024 Uiso 1 1 calc R U . . .
 C20 C 0.7105(3) 0.7054(2) 0.39128(15) 0.0189(6) Uani 1 1 d . . . . .
 C21 C 0.6817(3) 0.7871(2) 0.43798(15) 0.0192(6) Uani 1 1 d . . . . .
 C22 C 0.7795(3) 0.8060(2) 0.48605(15) 0.0210(6) Uani 1 1 d . . . . .
 H22 H 0.866505 0.767081 0.488389 0.025 Uiso 1 1 calc R U . . .
 C23 C 0.7530(4) 0.8799(2) 0.53048(15) 0.0221(6) Uani 1 1 d . . . . .
 H23 H 0.820866 0.889823 0.563156 0.027 Uiso 1 1 calc R U . . .
 C24 C 0.6268(4) 0.9406(2) 0.52788(15) 0.0224(6) Uani 1 1 d . . . . .
 C25 C 0.5290(4) 0.9216(2) 0.47928(15) 0.0224(6) Uani 1 1 d . . . . .
 H25 H 0.442538 0.961024 0.476255 0.027 Uiso 1 1 calc R U . . .
 C26 C 0.5563(4) 0.8461(2) 0.43543(15) 0.0207(6) Uani 1 1 d . . . . .
 H26 H 0.487879 0.834731 0.403126 0.025 Uiso 1 1 calc R U . . .
 C27 C 0.6706(4) 1.0125(3) 0.63159(18) 0.0339(8) Uani 1 1 d . . . . .
 H27A H 0.636505 0.950529 0.652487 0.051 Uiso 1 1 calc R U . . .
 H27B H 0.642632 1.072425 0.656025 0.051 Uiso 1 1 calc R U . . .
 H27C H 0.776695 1.010183 0.627537 0.051 Uiso 1 1 calc R U . . .
 C28 C 0.4749(4) 1.0813(3) 0.56610(18) 0.0309(8) Uani 1 1 d . . . . .
 H28A H 0.457931 1.100185 0.522705 0.046 Uiso 1 1 calc R U . . .
 H28B H 0.487612 1.143219 0.591020 0.046 Uiso 1 1 calc R U . . .
 H28C H 0.391289 1.042660 0.581704 0.046 Uiso 1 1 calc R U . . .
 C29 C 0.8605(3) 0.8725(2) 0.32799(14) 0.0203(6) Uani 1 1 d . . . . .
 C30 C 0.9435(4) 0.7993(2) 0.35851(14) 0.0203(6) Uani 1 1 d . . . . .
 C31 C 1.0788(4) 0.8245(3) 0.38142(15) 0.0238(6) Uani 1 1 d . . . . .
 H31 H 1.136267 0.775249 0.402491 0.029 Uiso 1 1 calc R U . . .
 C32 C 1.1295(4) 0.9239(3) 0.37304(16) 0.0266(7) Uani 1 1 d . . . . .
 H32 H 1.222849 0.942315 0.388306 0.032 Uiso 1 1 calc R U . . .
 C33 C 1.0456(4) 0.9957(3) 0.34281(16) 0.0281(7) Uani 1 1 d . . . . .
 H33 H 1.082502 1.062915 0.337657 0.034 Uiso 1 1 calc R U . . .
 C34 C 0.9072(4) 0.9719(2) 0.31952(16) 0.0245(7) Uani 1 1 d . . . . .
 H34 H 0.848798 1.021281 0.299050 0.029 Uiso 1 1 calc R U . . .

loop_
  _atom_site_aniso_label
  _atom_site_aniso_U_11
  _atom_site_aniso_U_22
  _atom_site_aniso_U_33
  _atom_site_aniso_U_23
  _atom_site_aniso_U_13
  _atom_site_aniso_U_12
 Cl02 0.0429(5) 0.0321(4) 0.0431(5) 0.0003(4) -0.0027(4) -0.0057(4)
 Cl03 0.0331(5) 0.0752(8) 0.0868(9) -0.0229(7) -0.0043(6) 0.0232(5)
 C011 0.038(2) 0.037(2) 0.040(2) -0.0004(17) 0.0084(18) -0.0086(17)
 S4 0.0242(4) 0.0172(3) 0.0280(4) 0.0044(3) -0.0008(3) -0.0005(3)
 O1 0.0191(11) 0.0188(10) 0.0250(11) 0.0042(9) -0.0011(9) 0.0002(8)
 O2 0.0297(13) 0.0264(12) 0.0300(12) 0.0044(10) -0.0013(10) 0.0022(10)
 O3 0.0465(15) 0.0179(11) 0.0353(12) 0.0036(9) -0.0008(12) -0.0016(11)
 N5 0.0218(14) 0.0192(12) 0.0229(13) 0.0031(10) -0.0012(11) -0.0016(10)
 N6 0.0297(16) 0.0306(15) 0.0308(14) -0.0080(12) -0.0012(13) 0.0061(13)
 C7 0.0240(17) 0.0360(19) 0.0373(19) 0.0121(15) 0.0043(15) -0.0017(14)
 C8 0.0206(15) 0.0207(14) 0.0241(14) -0.0009(11) -0.0020(13) -0.0011(12)
 C9 0.0157(14) 0.0194(13) 0.0246(14) -0.0014(12) 0.0000(12) 0.0011(11)
 C10 0.0157(14) 0.0191(15) 0.0249(15) 0.0011(12) 0.0017(13) 0.0011(11)
 C11 0.0183(15) 0.0197(14) 0.0245(15) -0.0008(12) -0.0005(13) 0.0002(12)
 C12 0.0193(15) 0.0211(14) 0.0245(15) -0.0019(12) 0.0014(12) 0.0030(12)
 C13 0.0150(14) 0.0224(15) 0.0220(14) -0.0002(12) 0.0014(12) 0.0033(11)
 C14 0.0199(16) 0.0269(16) 0.0252(16) 0.0024(13) 0.0005(13) 0.0004(13)
 C15 0.0264(17) 0.0349(17) 0.0213(14) -0.0003(13) 0.0000(13) 0.0058(14)
 C16 0.0270(17) 0.0300(16) 0.0247(15) -0.0084(13) -0.0046(14) 0.0034(14)
 C17 0.0255(17) 0.0220(15) 0.0300(16) -0.0034(13) -0.0024(14) 0.0021(13)
 C18 0.0157(14) 0.0178(14) 0.0229(14) 0.0034(12) 0.0008(12) 0.0015(11)
 C19 0.0173(15) 0.0200(14) 0.0224(14) 0.0020(11) 0.0011(13) 0.0003(11)
 C20 0.0165(14) 0.0186(14) 0.0216(14) 0.0027(11) -0.0012(12) -0.0007(11)
 C21 0.0175(15) 0.0175(13) 0.0225(14) 0.0040(12) 0.0011(12) -0.0020(11)
 C22 0.0192(15) 0.0198(14) 0.0241(15) 0.0041(12) 0.0005(13) 0.0008(11)
 C23 0.0208(15) 0.0216(15) 0.0240(15) 0.0017(12) -0.0035(12) -0.0025(12)
 C24 0.0234(16) 0.0189(14) 0.0249(15) 0.0005(12) 0.0028(13) -0.0027(12)
 C25 0.0196(15) 0.0201(14) 0.0275(15) 0.0019(12) -0.0003(13) 0.0023(12)
 C26 0.0177(14) 0.0207(14) 0.0237(14) 0.0035(12) 0.0008(13) -0.0015(12)
 C27 0.0315(19) 0.0369(19) 0.0333(18) -0.0125(16) -0.0020(16) -0.0006(15)
 C28 0.0330(19) 0.0239(16) 0.0359(18) -0.0035(14) 0.0055(16) 0.0032(14)
 C29 0.0173(14) 0.0218(15) 0.0218(14) 0.0018(12) 0.0010(12) -0.0013(12)
 C30 0.0192(15) 0.0216(14) 0.0200(13) 0.0020(11) 0.0019(13) -0.0013(12)
 C31 0.0209(16) 0.0248(15) 0.0258(15) 0.0023(12) 0.0010(13) -0.0001(13)
 C32 0.0224(16) 0.0282(17) 0.0291(16) -0.0003(13) -0.0011(14) -0.0055(13)
 C33 0.0313(18) 0.0214(14) 0.0317(16) 0.0008(13) 0.0024(15) -0.0082(14)
 C34 0.0246(17) 0.0199(14) 0.0292(16) 0.0034(12) 0.0000(14) -0.0002(12)

_geom_special_details
;
 All esds (except the esd in the dihedral angle between two l.s. planes)
 are estimated using the full covariance matrix.  The cell esds are taken
 into account individually in the estimation of esds in distances, angles
 and torsion angles; correlations between esds in cell parameters are only
 used when they are defined by crystal symmetry.  An approximate (isotropic)
 treatment of cell esds is used for estimating esds involving l.s. planes.
;
loop_
  _geom_bond_atom_site_label_1
  _geom_bond_atom_site_label_2
  _geom_bond_distance
  _geom_bond_site_symmetry_2
  _geom_bond_publ_flag
 Cl02 C011 1.760(4) . ?
 Cl03 C011 1.754(5) . ?
 C011 H01A 0.9900 . ?
 C011 H01B 0.9900 . ?
 S4 O2 1.420(3) . ?
 S4 O3 1.425(3) . ?
 S4 N5 1.682(3) . ?
 S4 C7 1.757(4) . ?
 O1 C18 1.431(4) . ?
 O1 C29 1.376(4) . ?
 N5 C8 1.386(4) . ?
 N5 C11 1.389(4) . ?
 N6 C24 1.390(4) . ?
 N6 C27 1.453(5) . ?
 N6 C28 1.452(5) . ?
 C7 H7A 0.9800 . ?
 C7 H7B 0.9800 . ?
 C7 H7C 0.9800 . ?
 C8 H8 0.9500 . ?
 C8 C9 1.367(4) . ?
 C9 C10 1.432(5) . ?
 C9 C12 1.464(5) . ?
 C10 C11 1.363(5) . ?
 C10 C20 1.488(4) . ?
 C11 H11 0.9500 . ?
 C12 C13 1.406(4) . ?
 C12 C17 1.395(5) . ?
 C13 C14 1.400(4) . ?
 C13 C18 1.482(4) . ?
 C14 H14 0.9500 . ?
 C14 C15 1.383(5) . ?
 C15 H15 0.9500 . ?
 C15 C16 1.393(5) . ?
 C16 H16 0.9500 . ?
 C16 C17 1.380(5) . ?
 C17 H17 0.9500 . ?
 C18 C19 1.529(4) . ?
 C18 C20 1.533(4) . ?
 C19 H19 1.0000 . ?
 C19 C20 1.547(4) . ?
 C19 C30 1.483(4) . ?
 C20 C21 1.493(4) . ?
 C21 C22 1.394(5) . ?
 C21 C26 1.390(4) . ?
 C22 H22 0.9500 . ?
 C22 C23 1.384(5) . ?
 C23 H23 0.9500 . ?
 C23 C24 1.408(5) . ?
 C24 C25 1.403(5) . ?
 C25 H25 0.9500 . ?
 C25 C26 1.391(5) . ?
 C26 H26 0.9500 . ?
 C27 H27A 0.9800 . ?
 C27 H27B 0.9800 . ?
 C27 H27C 0.9800 . ?
 C28 H28A 0.9800 . ?
 C28 H28B 0.9800 . ?
 C28 H28C 0.9800 . ?
 C29 C30 1.391(4) . ?
 C29 C34 1.384(4) . ?
 C30 C31 1.378(5) . ?
 C31 H31 0.9500 . ?
 C31 C32 1.395(5) . ?
 C32 H32 0.9500 . ?
 C32 C33 1.381(5) . ?
 C33 H33 0.9500 . ?
 C33 C34 1.403(5) . ?
 C34 H34 0.9500 . ?

loop_
  _geom_angle_atom_site_label_1
  _geom_angle_atom_site_label_2
  _geom_angle_atom_site_label_3
  _geom_angle
  _geom_angle_site_symmetry_1
  _geom_angle_site_symmetry_3
  _geom_angle_publ_flag
 Cl02 C011 H01A 109.3 . . ?
 Cl02 C011 H01B 109.3 . . ?
 Cl03 C011 Cl02 111.5(2) . . ?
 Cl03 C011 H01A 109.3 . . ?
 Cl03 C011 H01B 109.3 . . ?
 H01A C011 H01B 108.0 . . ?
 O2 S4 O3 120.28(16) . . ?
 O2 S4 N5 106.49(14) . . ?
 O2 S4 C7 109.60(17) . . ?
 O3 S4 N5 105.26(14) . . ?
 O3 S4 C7 110.09(19) . . ?
 N5 S4 C7 103.69(16) . . ?
 C29 O1 C18 107.6(2) . . ?
 C8 N5 S4 124.4(2) . . ?
 C8 N5 C11 109.6(3) . . ?
 C11 N5 S4 125.8(2) . . ?
 C24 N6 C27 119.7(3) . . ?
 C24 N6 C28 119.5(3) . . ?
 C28 N6 C27 115.5(3) . . ?
 S4 C7 H7A 109.5 . . ?
 S4 C7 H7B 109.5 . . ?
 S4 C7 H7C 109.5 . . ?
 H7A C7 H7B 109.5 . . ?
 H7A C7 H7C 109.5 . . ?
 H7B C7 H7C 109.5 . . ?
 N5 C8 H8 126.3 . . ?
 C9 C8 N5 107.5(3) . . ?
 C9 C8 H8 126.3 . . ?
 C8 C9 C10 107.5(3) . . ?
 C8 C9 C12 129.8(3) . . ?
 C10 C9 C12 122.6(3) . . ?
 C9 C10 C20 122.9(3) . . ?
 C11 C10 C9 108.1(3) . . ?
 C11 C10 C20 128.8(3) . . ?
 N5 C11 H11 126.4 . . ?
 C10 C11 N5 107.2(3) . . ?
 C10 C11 H11 126.4 . . ?
 C13 C12 C9 118.1(3) . . ?
 C17 C12 C9 122.5(3) . . ?
 C17 C12 C13 119.3(3) . . ?
 C12 C13 C18 120.3(3) . . ?
 C14 C13 C12 119.2(3) . . ?
 C14 C13 C18 120.5(3) . . ?
 C13 C14 H14 119.6 . . ?
 C15 C14 C13 120.8(3) . . ?
 C15 C14 H14 119.6 . . ?
 C14 C15 H15 120.2 . . ?
 C14 C15 C16 119.6(3) . . ?
 C16 C15 H15 120.2 . . ?
 C15 C16 H16 119.8 . . ?
 C17 C16 C15 120.3(3) . . ?
 C17 C16 H16 119.8 . . ?
 C12 C17 H17 119.7 . . ?
 C16 C17 C12 120.7(3) . . ?
 C16 C17 H17 119.7 . . ?
 O1 C18 C13 113.4(3) . . ?
 O1 C18 C19 108.1(2) . . ?
 O1 C18 C20 116.1(3) . . ?
 C13 C18 C19 125.5(3) . . ?
 C13 C18 C20 123.0(3) . . ?
 C19 C18 C20 60.7(2) . . ?
 C18 C19 H19 120.4 . . ?
 C18 C19 C20 59.77(19) . . ?
 C20 C19 H19 120.4 . . ?
 C30 C19 C18 103.0(2) . . ?
 C30 C19 H19 120.4 . . ?
 C30 C19 C20 116.0(3) . . ?
 C10 C20 C18 111.8(3) . . ?
 C10 C20 C19 112.9(3) . . ?
 C10 C20 C21 118.5(3) . . ?
 C18 C20 C19 59.53(19) . . ?
 C21 C20 C18 121.7(3) . . ?
 C21 C20 C19 118.8(3) . . ?
 C22 C21 C20 121.0(3) . . ?
 C26 C21 C20 121.3(3) . . ?
 C26 C21 C22 117.7(3) . . ?
 C21 C22 H22 119.1 . . ?
 C23 C22 C21 121.7(3) . . ?
 C23 C22 H22 119.1 . . ?
 C22 C23 H23 119.6 . . ?
 C22 C23 C24 120.9(3) . . ?
 C24 C23 H23 119.6 . . ?
 N6 C24 C23 120.6(3) . . ?
 N6 C24 C25 122.1(3) . . ?
 C25 C24 C23 117.2(3) . . ?
 C24 C25 H25 119.4 . . ?
 C26 C25 C24 121.2(3) . . ?
 C26 C25 H25 119.4 . . ?
 C21 C26 C25 121.2(3) . . ?
 C21 C26 H26 119.4 . . ?
 C25 C26 H26 119.4 . . ?
 N6 C27 H27A 109.5 . . ?
 N6 C27 H27B 109.5 . . ?
 N6 C27 H27C 109.5 . . ?
 H27A C27 H27B 109.5 . . ?
 H27A C27 H27C 109.5 . . ?
 H27B C27 H27C 109.5 . . ?
 N6 C28 H28A 109.5 . . ?
 N6 C28 H28B 109.5 . . ?
 N6 C28 H28C 109.5 . . ?
 H28A C28 H28B 109.5 . . ?
 H28A C28 H28C 109.5 . . ?
 H28B C28 H28C 109.5 . . ?
 O1 C29 C30 113.2(3) . . ?
 O1 C29 C34 124.0(3) . . ?
 C34 C29 C30 122.7(3) . . ?
 C29 C30 C19 108.0(3) . . ?
 C31 C30 C19 132.0(3) . . ?
 C31 C30 C29 120.0(3) . . ?
 C30 C31 H31 120.7 . . ?
 C30 C31 C32 118.6(3) . . ?
 C32 C31 H31 120.7 . . ?
 C31 C32 H32 119.6 . . ?
 C33 C32 C31 120.7(3) . . ?
 C33 C32 H32 119.6 . . ?
 C32 C33 H33 119.2 . . ?
 C32 C33 C34 121.6(3) . . ?
 C34 C33 H33 119.2 . . ?
 C29 C34 C33 116.4(3) . . ?
 C29 C34 H34 121.8 . . ?
 C33 C34 H34 121.8 . . ?

loop_
  _geom_torsion_atom_site_label_1
  _geom_torsion_atom_site_label_2
  _geom_torsion_atom_site_label_3
  _geom_torsion_atom_site_label_4
  _geom_torsion
  _geom_torsion_site_symmetry_1
  _geom_torsion_site_symmetry_2
  _geom_torsion_site_symmetry_3
  _geom_torsion_site_symmetry_4
  _geom_torsion_publ_flag
 S4 N5 C8 C9 -175.3(2) . . . . ?
 S4 N5 C11 C10 174.3(2) . . . . ?
 O1 C18 C19 C20 110.3(3) . . . . ?
 O1 C18 C19 C30 -2.4(3) . . . . ?
 O1 C18 C20 C10 158.4(3) . . . . ?
 O1 C18 C20 C19 -97.0(3) . . . . ?
 O1 C18 C20 C21 10.1(4) . . . . ?
 O1 C29 C30 C19 -1.7(4) . . . . ?
 O1 C29 C30 C31 177.6(3) . . . . ?
 O1 C29 C34 C33 -177.0(3) . . . . ?
 O2 S4 N5 C8 143.9(3) . . . . ?
 O2 S4 N5 C11 -30.7(3) . . . . ?
 O3 S4 N5 C8 15.1(3) . . . . ?
 O3 S4 N5 C11 -159.4(3) . . . . ?
 N5 C8 C9 C10 0.8(4) . . . . ?
 N5 C8 C9 C12 -176.9(3) . . . . ?
 N6 C24 C25 C26 176.8(3) . . . . ?
 C7 S4 N5 C8 -100.5(3) . . . . ?
 C7 S4 N5 C11 84.9(3) . . . . ?
 C8 N5 C11 C10 -1.0(4) . . . . ?
 C8 C9 C10 C11 -1.4(4) . . . . ?
 C8 C9 C10 C20 174.6(3) . . . . ?
 C8 C9 C12 C13 -174.4(3) . . . . ?
 C8 C9 C12 C17 8.0(5) . . . . ?
 C9 C10 C11 N5 1.5(4) . . . . ?
 C9 C10 C20 C18 -2.0(4) . . . . ?
 C9 C10 C20 C19 -66.9(4) . . . . ?
 C9 C10 C20 C21 147.4(3) . . . . ?
 C9 C12 C13 C14 -179.9(3) . . . . ?
 C9 C12 C13 C18 0.8(4) . . . . ?
 C9 C12 C17 C16 178.7(3) . . . . ?
 C10 C9 C12 C13 8.1(5) . . . . ?
 C10 C9 C12 C17 -169.5(3) . . . . ?
 C10 C20 C21 C22 93.3(4) . . . . ?
 C10 C20 C21 C26 -86.0(4) . . . . ?
 C11 N5 C8 C9 0.0(4) . . . . ?
 C11 C10 C20 C18 173.2(3) . . . . ?
 C11 C10 C20 C19 108.3(4) . . . . ?
 C11 C10 C20 C21 -37.4(5) . . . . ?
 C12 C9 C10 C11 176.5(3) . . . . ?
 C12 C9 C10 C20 -7.4(5) . . . . ?
 C12 C13 C14 C15 1.5(5) . . . . ?
 C12 C13 C18 O1 -159.0(3) . . . . ?
 C12 C13 C18 C19 64.6(4) . . . . ?
 C12 C13 C18 C20 -10.7(4) . . . . ?
 C13 C12 C17 C16 1.2(5) . . . . ?
 C13 C14 C15 C16 0.5(5) . . . . ?
 C13 C18 C19 C20 -111.5(3) . . . . ?
 C13 C18 C19 C30 135.8(3) . . . . ?
 C13 C18 C20 C10 10.8(4) . . . . ?
 C13 C18 C20 C19 115.4(3) . . . . ?
 C13 C18 C20 C21 -137.5(3) . . . . ?
 C14 C13 C18 O1 21.7(4) . . . . ?
 C14 C13 C18 C19 -114.7(3) . . . . ?
 C14 C13 C18 C20 170.0(3) . . . . ?
 C14 C15 C16 C17 -1.6(5) . . . . ?
 C15 C16 C17 C12 0.8(5) . . . . ?
 C17 C12 C13 C14 -2.3(5) . . . . ?
 C17 C12 C13 C18 178.4(3) . . . . ?
 C18 O1 C29 C30 0.1(3) . . . . ?
 C18 O1 C29 C34 178.1(3) . . . . ?
 C18 C13 C14 C15 -179.2(3) . . . . ?
 C18 C19 C20 C10 102.6(3) . . . . ?
 C18 C19 C20 C21 -111.8(3) . . . . ?
 C18 C19 C30 C29 2.4(3) . . . . ?
 C18 C19 C30 C31 -176.8(3) . . . . ?
 C18 C20 C21 C22 -120.4(3) . . . . ?
 C18 C20 C21 C26 60.2(4) . . . . ?
 C19 C18 C20 C10 -104.6(3) . . . . ?
 C19 C18 C20 C21 107.1(3) . . . . ?
 C19 C20 C21 C22 -50.3(4) . . . . ?
 C19 C20 C21 C26 130.3(3) . . . . ?
 C19 C30 C31 C32 178.9(3) . . . . ?
 C20 C10 C11 N5 -174.3(3) . . . . ?
 C20 C18 C19 C30 -112.7(3) . . . . ?
 C20 C19 C30 C29 -60.1(3) . . . . ?
 C20 C19 C30 C31 120.7(4) . . . . ?
 C20 C21 C22 C23 -178.6(3) . . . . ?
 C20 C21 C26 C25 179.4(3) . . . . ?
 C21 C22 C23 C24 -1.4(5) . . . . ?
 C22 C21 C26 C25 0.0(4) . . . . ?
 C22 C23 C24 N6 -176.0(3) . . . . ?
 C22 C23 C24 C25 1.1(5) . . . . ?
 C23 C24 C25 C26 -0.2(5) . . . . ?
 C24 C25 C26 C21 -0.3(5) . . . . ?
 C26 C21 C22 C23 0.8(5) . . . . ?
 C27 N6 C24 C23 -27.5(5) . . . . ?
 C27 N6 C24 C25 155.6(3) . . . . ?
 C28 N6 C24 C23 179.1(3) . . . . ?
 C28 N6 C24 C25 2.2(5) . . . . ?
 C29 O1 C18 C13 -142.3(3) . . . . ?
 C29 O1 C18 C19 1.5(3) . . . . ?
 C29 O1 C18 C20 67.1(3) . . . . ?
 C29 C30 C31 C32 -0.2(5) . . . . ?
 C30 C19 C20 C10 -167.0(3) . . . . ?
 C30 C19 C20 C18 90.4(3) . . . . ?
 C30 C19 C20 C21 -21.4(4) . . . . ?
 C30 C29 C34 C33 0.8(5) . . . . ?
 C30 C31 C32 C33 0.4(5) . . . . ?
 C31 C32 C33 C34 0.0(5) . . . . ?
 C32 C33 C34 C29 -0.6(5) . . . . ?
 C34 C29 C30 C19 -179.7(3) . . . . ?
 C34 C29 C30 C31 -0.4(5) . . . . ?

_shelx_res_file
;
TITL exp_21186_auto_a.res in P2(1)2(1)2(1)
    exp_21186_auto.res
    created by SHELXL-2018/3 at 22:34:19 on 05-Jul-2024
REM Old TITL exp_21186_auto in P212121 #19
REM SHELXT solution in P2(1)2(1)2(1)
REM R1 0.098, Rweak 0.028, Alpha 0.001, Orientation as input
REM Flack x = 0.070 ( 0.011 ) from Parsons' quotients
REM Formula found by SHELXT: C29 N2 O3 Cl3
CELL 1.54184 9.192038 13.105597 21.556116 90 90 90
ZERR 11 0.000167 0.000227 0.000405 0 0 0
LATT -1
SYMM 0.5-X,-Y,0.5+Z
SYMM -X,0.5+Y,0.5-Z
SYMM 0.5+X,0.5-Y,-Z
SFAC C H Cl N O S
UNIT 116 104 8 8 12 4

L.S. 10
PLAN  1
SIZE 0.02 0.02 0.05
TEMP -173
CONF
BOND $H
LIST 6
MORE -1
ACTA
fmap 2
OMIT 0 0 2
REM <olex2.extras>
REM <HklSrc "%.\\exp_21186_auto.hkl">
REM </olex2.extras>

WGHT    0.052600    1.255000
FVAR       0.55612
CL02  3    0.028332    0.743541    0.203456    11.00000    0.04285    0.03207 =
         0.04309    0.00025   -0.00273   -0.00570
CL03  3    0.309387    0.739246    0.264904    11.00000    0.03307    0.07517 =
         0.08679   -0.02290   -0.00433    0.02316
C011  1    0.179143    0.815825    0.227895    11.00000    0.03850    0.03688 =
         0.04034   -0.00038    0.00842   -0.00858
AFIX  23
H01A  2    0.224012    0.849511    0.191512    11.00000   -1.20000
H01B  2    0.146110    0.869725    0.256826    11.00000   -1.20000
AFIX   0

S4    6    0.561152    0.357075    0.493217    11.00000    0.02420    0.01725 =
         0.02795    0.00437   -0.00084   -0.00051
O1    5    0.730841    0.834989    0.305692    11.00000    0.01912    0.01877 =
         0.02501    0.00418   -0.00113    0.00015
O2    5    0.668015    0.370693    0.540047    11.00000    0.02974    0.02640 =
         0.03000    0.00441   -0.00129    0.00220
O3    5    0.560227    0.266742    0.456430    11.00000    0.04654    0.01792 =
         0.03527    0.00363   -0.00081   -0.00160
N5    4    0.583244    0.453454    0.442540    11.00000    0.02179    0.01916 =
         0.02291    0.00310   -0.00119   -0.00163
N6    4    0.605056    1.018918    0.570344    11.00000    0.02973    0.03064 =
         0.03085   -0.00799   -0.00120    0.00607
C7    1    0.387437    0.378914    0.524495    11.00000    0.02403    0.03599 =
         0.03734    0.01206    0.00430   -0.00170
AFIX 137
H7A   2    0.363832    0.324688    0.554137    11.00000   -1.50000
H7B   2    0.315282    0.379242    0.491026    11.00000   -1.50000
H7C   2    0.386291    0.444994    0.545769    11.00000   -1.50000
AFIX   0
C8    1    0.564498    0.444771    0.378942    11.00000    0.02062    0.02075 =
         0.02410   -0.00092   -0.00200   -0.00108
AFIX  43
H8    2    0.531035    0.386120    0.357330    11.00000   -1.20000
AFIX   0
C9    1    0.602992    0.536083    0.353024    11.00000    0.01568    0.01936 =
         0.02456   -0.00135    0.00000    0.00108
C10   1    0.648629    0.602049    0.402257    11.00000    0.01570    0.01913 =
         0.02491    0.00113    0.00169    0.00105
C11   1    0.633617    0.550567    0.456822    11.00000    0.01834    0.01970 =
         0.02449   -0.00081   -0.00051    0.00022
AFIX  43
H11   2    0.653837    0.576309    0.497109    11.00000   -1.20000
AFIX   0
C12   1    0.597321    0.569130    0.288203    11.00000    0.01933    0.02112 =
         0.02453   -0.00193    0.00143    0.00298
C13   1    0.656182    0.665027    0.273109    11.00000    0.01502    0.02240 =
         0.02203   -0.00022    0.00144    0.00333
C14   1    0.651898    0.698424    0.211459    11.00000    0.01987    0.02687 =
         0.02522    0.00245    0.00055    0.00035
AFIX  43
H14   2    0.693503    0.762430    0.200819    11.00000   -1.20000
AFIX   0
C15   1    0.587845    0.639380    0.165865    11.00000    0.02641    0.03494 =
         0.02128   -0.00029   -0.00002    0.00580
AFIX  43
H15   2    0.586097    0.662451    0.124092    11.00000   -1.20000
AFIX   0
C16   1    0.525894    0.545881    0.181528    11.00000    0.02703    0.02996 =
         0.02468   -0.00839   -0.00462    0.00344
AFIX  43
H16   2    0.479621    0.505916    0.150503    11.00000   -1.20000
AFIX   0
C17   1    0.531386    0.511004    0.241875    11.00000    0.02548    0.02203 =
         0.03000   -0.00338   -0.00243    0.00211
AFIX  43
H17   2    0.489831    0.446744    0.251970    11.00000   -1.20000
AFIX   0
C18   1    0.723406    0.729265    0.321900    11.00000    0.01568    0.01775 =
         0.02292    0.00345    0.00080    0.00155
C19   1    0.860354    0.702363    0.358676    11.00000    0.01730    0.01998 =
         0.02239    0.00201    0.00111    0.00028
AFIX  13
H19   2    0.911071    0.635857    0.351646    11.00000   -1.20000
AFIX   0
C20   1    0.710491    0.705382    0.391283    11.00000    0.01653    0.01862 =
         0.02156    0.00273   -0.00121   -0.00066
C21   1    0.681726    0.787073    0.437978    11.00000    0.01750    0.01747 =
         0.02248    0.00404    0.00109   -0.00204
C22   1    0.779455    0.805965    0.486054    11.00000    0.01922    0.01976 =
         0.02414    0.00415    0.00046    0.00082
AFIX  43
H22   2    0.866505    0.767081    0.488389    11.00000   -1.20000
AFIX   0
C23   1    0.752980    0.879900    0.530478    11.00000    0.02085    0.02157 =
         0.02395    0.00172   -0.00354   -0.00248
AFIX  43
H23   2    0.820866    0.889823    0.563156    11.00000   -1.20000
AFIX   0
C24   1    0.626780    0.940596    0.527880    11.00000    0.02345    0.01890 =
         0.02486    0.00052    0.00283   -0.00268
C25   1    0.528987    0.921612    0.479280    11.00000    0.01964    0.02005 =
         0.02753    0.00195   -0.00032    0.00229
AFIX  43
H25   2    0.442538    0.961024    0.476255    11.00000   -1.20000
AFIX   0
C26   1    0.556281    0.846130    0.435428    11.00000    0.01772    0.02069 =
         0.02369    0.00355    0.00075   -0.00150
AFIX  43
H26   2    0.487879    0.834731    0.403126    11.00000   -1.20000
AFIX   0
C27   1    0.670555    1.012490    0.631585    11.00000    0.03147    0.03693 =
         0.03333   -0.01245   -0.00201   -0.00055
AFIX 137
H27A  2    0.636505    0.950529    0.652487    11.00000   -1.50000
H27B  2    0.642632    1.072425    0.656025    11.00000   -1.50000
H27C  2    0.776695    1.010183    0.627537    11.00000   -1.50000
AFIX   0
C28   1    0.474892    1.081317    0.566098    11.00000    0.03296    0.02387 =
         0.03591   -0.00353    0.00552    0.00322
AFIX 137
H28A  2    0.457931    1.100185    0.522705    11.00000   -1.50000
H28B  2    0.487612    1.143219    0.591020    11.00000   -1.50000
H28C  2    0.391289    1.042660    0.581704    11.00000   -1.50000
AFIX   0
C29   1    0.860481    0.872490    0.327987    11.00000    0.01732    0.02180 =
         0.02184    0.00177    0.00102   -0.00132
C30   1    0.943513    0.799336    0.358512    11.00000    0.01924    0.02164 =
         0.02004    0.00203    0.00189   -0.00134
C31   1    1.078775    0.824523    0.381425    11.00000    0.02087    0.02484 =
         0.02577    0.00233    0.00103   -0.00008
AFIX  43
H31   2    1.136267    0.775249    0.402491    11.00000   -1.20000
AFIX   0
C32   1    1.129525    0.923884    0.373042    11.00000    0.02244    0.02819 =
         0.02907   -0.00031   -0.00107   -0.00551
AFIX  43
H32   2    1.222849    0.942315    0.388306    11.00000   -1.20000
AFIX   0
C33   1    1.045636    0.995728    0.342811    11.00000    0.03133    0.02141 =
         0.03168    0.00075    0.00243   -0.00818
AFIX  43
H33   2    1.082502    1.062915    0.337657    11.00000   -1.20000
AFIX   0
C34   1    0.907239    0.971879    0.319521    11.00000    0.02459    0.01987 =
         0.02918    0.00342   -0.00002   -0.00019
AFIX  43
H34   2    0.848798    1.021281    0.299050    11.00000   -1.20000
AFIX   0
HKLF 4


REM  exp_21186_auto_a.res in P2(1)2(1)2(1)
REM wR2 = 0.1010, GooF = S = 1.051, Restrained GooF = 1.051 for all data
REM R1 = 0.0387 for 4870 Fo > 4sig(Fo) and 0.0426 for all 5172 data
REM 337 parameters refined using 0 restraints

END

WGHT      0.0526      1.2532

REM Highest difference peak  0.296,  deepest hole -0.404,  1-sigma level  0.056
Q1    1   0.2612  0.6828  0.2736  11.00000  0.05    0.30
;
_shelx_res_checksum                93532
_shelx_hkl_file
;
   0   0   2  216.96    6.76
   0   0   3   -0.01    1.80
   0   0   4 4084.65   52.69
   0   0   5    0.50    2.69
   0   0   6 2296.55   42.60
   0   0   7    1.45    2.91
   0   0   8   14.58    5.21
   0   0   9    1.06    3.35
   0   0  10  139.86   13.10
   0   0  11    0.95    3.71
   0   0  12  803.96   34.99
   0   0 -12  751.08   29.44
   0   0  13   -0.81    4.96
   0   0 -13   -0.40    5.50
   0   0  14   93.90   14.01
   0   0 -14   16.30   13.75
   0   0 -15    1.33    2.88
   0   0 -15   -2.13    3.54
   0   0 -15    3.06    5.25
   0   0  15   -1.16    4.89
   0   0 -16  268.69   13.66
   0   0 -16  264.14   14.24
   0   0 -16  310.37   28.38
   0   0 -17   -0.23    3.49
   0   0 -17    5.02    7.52
   0   0 -17    1.96    3.61
   0   0 -18   32.67   11.19
   0   0 -18   37.81    6.60
   0   0 -18   37.74    6.24
   0   0 -19   -0.01    3.49
   0   0 -19    0.42    3.36
   0   0 -20    1.45    3.65
   0   0 -20    3.31    4.04
   0   0 -21    2.84    3.63
   0   0 -22    5.41    3.75
   0   0 -23    0.18    3.04
   0   0 -24    3.68    2.93
   0   0 -25   -1.01    2.35
   0   0 -26   16.22    2.96
   0   0 -26   10.55    2.78
   0   1   0    2.15    0.65
   0  -1   0    2.54    0.99
   0  -1  -1  534.75   12.61
   0  -1   1  486.38   10.00
   0  -1  -2  274.06    8.75
   0  -1   2  266.60    7.92
   0  -1   3 2800.25   38.78
   0  -1   3 2662.47   38.25
   0  -1   4 6005.52   68.77
   0   1   4 6102.96   74.18
   0  -1  -5 2858.15   43.07
   0  -1   5 2817.91   43.58
   0   1   6   31.69    6.82
   0  -1  -6   31.23    5.43
   0  -1   6   26.03    5.30
   0  -1  -7  272.61   13.34
   0   1   7  272.93   15.35
   0  -1   8  550.88   22.14
   0  -1  -8  583.05   21.18
   0   1   8  599.31   24.53
   0   1   9   33.88    6.92
   0  -1  -9   23.35    5.26
   0  -1   9   22.04    5.74
   0   1  10  625.62   28.72
   0  -1 -10  598.65   24.32
   0  -1  10  628.06   26.49
   0   1  11   96.95   12.40
   0  -1 -11  118.13   11.37
   0  -1  11  103.42   11.59
   0  -1  12  822.66   34.43
   0   1  12  781.95   35.40
   0  -1 -12  723.11   28.68
   0   1 -12  344.22   36.30
   0   1 -13   71.33   16.23
   0  -1 -13  102.83   14.56
   0  -1  13  101.01   13.80
   0   1  13  102.82   13.92
   0   1  14   10.15    6.93
   0   1 -14   24.24    9.66
   0  -1 -14   12.40    7.21
   0  -1  14    4.16    4.99
   0   1 -15  384.39   16.00
   0  -1 -15  373.01   15.50
   0  -1 -15  386.35   29.91
   0   1 -15  364.96   16.11
   0  -1 -15  364.43   16.00
   0   1 -16  165.33   11.19
   0  -1 -16  201.40   22.28
   0   1 -16  189.93   23.11
   0  -1 -16  168.65   11.44
   0   1 -16  169.10   11.54
   0  -1 -16  168.22   10.92
   0   1 -17  162.00   11.15
   0   1 -17  135.07   22.48
   0  -1 -17  181.54   21.76
   0   1 -17  142.22   10.96
   0  -1 -17  144.29   10.88
   0  -1 -17  165.81   11.19
   0   1 -18   25.74    5.38
   0  -1 -18   23.71    5.36
   0   1 -18   24.13   11.36
   0  -1 -18   18.12    9.18
   0  -1 -18   31.09    6.30
   0   1 -18   23.26    5.33
   0   1 -19  556.11   21.07
   0   1 -19  482.99   20.46
   0  -1 -19  507.51   20.89
   0  -1 -20   22.39    4.93
   0   1 -20   24.97    5.39
   0   1 -20   21.58    5.29
   0  -1 -20   26.44    5.82
   0  -1 -21   -0.68    3.67
   0   1 -21    3.67    3.66
   0   1 -22   20.49    5.02
   0  -1 -22   20.24    4.79
   0  -1 -23  166.18   10.47
   0   1 -23  154.48   10.31
   0  -1 -24   24.49    4.37
   0   1 -24   19.75    4.25
   0  -1 -25  322.26   12.37
   0   1 -25  336.63   12.67
   0   1 -26    9.93    2.57
   0  -1 -26   10.36    2.57
   0  -1 -26    3.91    1.93
   0  -1 -26   10.06    2.65
   0   2   0 1532.22   22.63
   0  -2   0 1539.20   27.65
   0   2  -1    1.96    0.88
   0  -2  -1   -1.22    2.53
   0   2   1    2.31    1.25
   0   2  -1    5.00    2.39
   0  -2   1    4.15    2.11
   0   2   2 3647.05   53.30
   0   2  -2 3803.72   54.05
   0  -2   3  873.98   19.31
   0   2   3  920.43   24.25
   0  -2   4 3454.22   48.23
   0   2   4 3589.90   56.80
   0   2   5  174.80   12.50
   0  -2   5  155.42   10.31
   0   2   6  229.10   14.45
   0  -2   6  133.95   11.09
   0  -2  -7  119.33    9.78
   0   2   7  127.78   11.62
   0   2   8   19.70    6.22
   0  -2   8    5.82    4.40
   0  -2  -8   15.15    4.65
   0  -2   9  129.50   11.28
   0  -2  -9  152.40   12.08
   0   2   9  149.23   14.14
   0   2  10 1160.98   41.73
   0   2 -10 1147.09   49.73
   0  -2  11   43.97    8.59
   0   2  11   82.18   12.22
   0   2 -11   63.73   13.37
   0   2  12  294.69   23.35
   0   2 -12  287.09   25.30
   0   2  13   33.17    9.40
   0   2 -13   37.92   10.68
   0   2  14  114.65   16.42
   0   2 -14   95.81   16.09
   0  -2 -14   79.26   15.53
   0   2 -15   44.10    6.11
   0   2  15   51.45   11.98
   0  -2 -15   30.15   10.29
   0   2 -15   28.92   11.69
   0  -2 -15   52.20    6.66
   0   2 -15   49.91    6.34
   0  -2 -15   41.96    5.75
   0  -2 -16   10.84    4.43
   0   2 -16   10.31    4.19
   0   2 -16    3.68    6.49
   0  -2 -16   13.21    6.67
   0   2  16    9.40    7.37
   0   2 -16    8.30    4.07
   0  -2 -16    5.41    3.94
   0   2 -17 1343.87   32.87
   0   2 -17 1279.67   63.13
   0  -2 -17 1338.42   33.76
   0   2 -17 1337.98   33.61
   0  -2 -17 1276.69   31.91
   0  -2 -18   26.30    5.41
   0   2 -18   23.79    5.51
   0   2 -18   24.93   10.59
   0  -2 -18   17.53    5.15
   0   2 -18   16.97    5.15
   0   2 -19  696.62   23.57
   0   2 -19  607.92   22.61
   0  -2 -19  626.32   22.98
   0  -2 -19  692.04   23.18
   0   2 -20  145.08   11.11
   0   2 -20  159.46   11.60
   0  -2 -20  161.89   11.32
   0   2 -21  235.84   13.67
   0  -2 -21  273.73   14.32
   0   2 -21  273.10   14.79
   0   2 -22    0.35    3.53
   0  -2 -22    1.45    3.09
   0   2 -23  126.28    9.18
   0  -2 -23  112.50    8.69
   0  -2 -24    0.46    2.55
   0   2 -24   -0.13    2.89
   0  -2 -25   52.63    5.20
   0  -2 -25   55.45    5.18
   0   2 -25   54.99    5.39
   0   2 -26    2.78    1.99
   0  -2 -26    1.53    1.70
   0  -2 -26    2.26    1.90
   0  -2 -26    1.77    1.71
   0  -3   0    1.05    2.83
   0   3   0    1.33    1.78
   0   3  -1  211.33    6.16
   0   3   1  233.41    8.08
   0  -3   1  221.71   12.27
   0  -3   2 2683.63   45.38
   0   3  -2 2758.88   46.46
   0   3  -3  226.59   13.94
   0   3   3  223.70   13.79
   0  -3   3  247.57   12.04
   0  -3   4 1601.50   32.41
   0   3   4 1474.78   38.11
   0   3   5 1275.76   36.60
   0  -3   5 1218.75   28.73
   0   3  -5 1318.54   38.68
   0  -3   6  129.98    9.27
   0   3   6  115.10   11.84
   0   3  -6  107.59   13.14
   0   3  -7  513.75   29.67
   0  -3   7  541.10   20.85
   0   3   7  553.51   25.90
   0   3   8  280.08   19.63
   0   3  -8  291.57   22.07
   0  -3   8  248.97   15.08
   0   3  -9   54.00   14.06
   0   3   9   87.68   12.00
   0  -3   9   83.25    9.22
   0  -3  10  147.31   13.17
   0   3  10  197.83   18.28
   0   3 -10  149.79   20.03
   0   3 -11   22.18    9.16
   0   3  11   15.90    7.53
   0   3  12   97.74   14.58
   0  -3 -12   79.25   11.48
   0   3 -12   71.93   17.09
   0   3  13 1161.83   50.91
   0   3 -13 1231.55   55.61
   0   3 -14 1544.08   64.43
   0   3  14 1283.47   56.12
   0  -3 -15    3.29    3.04
   0   3 -15    4.54    3.60
   0   3  15    3.04    6.11
   0   3 -15    5.43    6.79
   0   3 -15    3.47    3.55
   0  -3 -15    6.66    3.90
   0  -3  15    3.46    2.95
   0   3 -16  170.71   11.55
   0   3 -16  154.47   22.06
   0   3  16  183.16   23.16
   0  -3 -16  156.24   10.97
   0  -3  16  158.09   11.07
   0   3 -16  155.32   10.97
   0  -3 -16  164.42   11.03
   0   3 -17 1688.57   37.45
   0   3 -17 1646.17   73.58
   0   3  17 1668.40   71.06
   0  -3 -17 1530.16   36.47
   0   3 -17 1541.57   36.53
   0  -3 -17 1653.46   36.38
   0   3 -18   38.27    6.23
   0   3 -18   35.53   13.31
   0   3 -18   27.02    5.38
   0  -3 -18   39.11    6.22
   0   3 -19   70.13    8.03
   0  -3 -19   82.60    8.45
   0   3 -20   38.76    6.06
   0   3 -20   37.78    5.96
   0  -3 -20   46.30    6.37
   0   3 -21   46.97    6.75
   0  -3 -21   51.62    6.66
   0  -3 -22   99.40    8.41
   0   3 -22  102.87    8.46
   0   3 -23   11.61    3.89
   0  -3 -23   13.85    3.86
   0  -3 -23   14.78    4.07
   0  -3 -24   56.91    5.87
   0   3 -24   55.86    5.94
   0  -3 -24   53.57    5.50
   0  -3 -25   23.73    3.45
   0   3 -25   22.68    3.65
   0  -3 -25   22.29    3.42
   0  -3 -26   -0.20    1.28
   0   3 -26    0.74    1.55
   0   4   0 1317.99   27.24
   0  -4   0 1474.00   37.12
   0   4   1   23.46    3.25
   0  -4  -1   26.59    5.96
   0   4  -1   19.46    2.13
   0  -4   1   20.88    5.34
   0   4  -1   24.68    4.42
   0  -4   2 9645.64  113.69
   0  -4  -2 9833.74  125.97
   0   4   3    4.49    4.92
   0   4  -3    4.06    3.24
   0  -4   3    1.65    2.78
   0   4   4  281.26   18.18
   0  -4   4  301.32   15.59
   0   4  -4  275.62   18.32
   0   4   5  208.38   16.40
   0   4  -5  236.77   17.19
   0  -4   5  242.97   13.72
   0   4   6 1324.39   42.88
   0   4  -6 1444.02   45.16
   0  -4   6 1419.12   35.38
   0  -4   7 1085.48   31.46
   0   4   7  974.12   38.04
   0   4  -7 1045.04   41.48
   0  -4   8  405.58   19.71
   0   4  -8  419.06   26.84
   0   4   8  360.76   23.99
   0  -4   9   21.33    5.79
   0   4   9   30.96    9.14
   0   4  -9   14.56    9.31
   0   4 -10  656.77   37.48
   0   4  10  659.56   35.14
   0   4  11   78.02   13.34
   0   4 -11   80.06   14.47
   0   4 -12  285.39   27.80
   0   4  12  322.92   27.45
   0   4 -13  102.76   18.15
   0   4  13  121.91   18.21
   0   4 -14   33.84    5.67
   0   4 -14   23.34    9.22
   0   4  14   38.58   11.93
   0  -4 -14   26.57    4.90
   0  -4  14   38.11    5.70
   0  -4 -14   35.99    5.35
   0   4 -15   50.14    6.87
   0   4 -15   58.96   14.17
   0   4  15   40.75   12.76
   0  -4  15   47.10    6.58
   0  -4 -15   54.13    6.89
   0   4 -15   49.94    6.40
   0  -4 -15   56.04    6.50
   0   4 -16   29.79    5.63
   0  -4 -16   31.55    5.20
   0  -4  16   26.29    5.52
   0   4 -16   32.93    5.56
   0   4 -16   31.57   12.74
   0   4  16   24.97   10.37
   0  -4 -17    9.28    4.05
   0   4 -17    7.23    4.20
   0   4  17   12.68    9.26
   0   4 -17    4.32    6.96
   0  -4  17    7.34    4.21
   0   4 -17   12.34    4.40
   0   4 -18  155.50   11.46
   0   4 -18  151.11   11.00
   0  -4 -18  155.91   10.99
   0   4 -19  111.48    9.83
   0   4 -19   83.43    8.38
   0  -4 -19  110.57    9.22
   0   4 -20   59.86    7.37
   0   4 -20   49.18    6.69
   0  -4 -20   63.46    7.18
   0   4 -21   31.05    5.58
   0  -4 -21   26.47    5.04
   0  -4 -21   26.90    5.22
   0  -4  21   32.07    5.14
   0  -4 -22   32.03    4.88
   0   4 -22   28.30    5.15
   0  -4 -22   26.73    4.91
   0  -4 -23   40.11    5.24
   0  -4 -23   35.82    4.90
   0   4 -23   40.13    5.32
   0  -4 -23   42.86    5.15
   0   4 -24    6.58    2.92
   0  -4 -24    5.60    2.53
   0  -4 -24    7.49    2.82
   0  -4 -24    3.76    2.48
   0   4 -25   -1.78    2.05
   0  -4 -25    1.04    1.76
   0  -4 -25   -0.25    1.69
   0   4 -26    5.26    1.66
   0   5   0    2.35    2.52
   0  -5   0   -0.12    3.81
   0  -5  -1  267.67   19.00
   0   5  -1  235.12   13.31
   0  -5   1  259.21   17.08
   0  -5  -2   12.85    6.36
   0  -5   2   15.73    5.50
   0   5  -2   19.84    4.83
   0   5   2   32.15    7.30
   0   5  -3 2226.74   50.52
   0   5   3 2081.96   54.19
   0  -5   3 2068.47   50.59
   0   5   4   31.58    8.15
   0   5  -4   50.15    8.46
   0  -5   4   43.11    7.10
   0  -5   5  790.33   28.23
   0   5  -5  801.55   33.13
   0   5   5  734.42   33.58
   0   5  -6  165.32   16.30
   0  -5   6  171.84   13.79
   0   5   6  164.58   16.67
   0   5   7 3939.91   87.50
   0   5  -7 3772.08   86.54
   0   5   8  153.57   17.50
   0  -5   8  140.40   13.19
   0   5  -8  164.98   17.75
   0   5   9  503.59   31.74
   0   5  -9  502.98   31.96
   0   5  10   94.95   14.96
   0   5 -10   92.14   15.51
   0   5 -11   35.75   11.09
   0   5  11   27.03    9.32
   0   5 -12   90.92   16.68
   0   5  12  101.13   17.29
   0   5 -13  877.45   25.47
   0   5  13  847.39   48.25
   0   5 -13  844.99   49.04
   0  -5  13  819.89   23.78
   0  -5 -13  724.16   21.57
   0   5 -14    8.77    4.28
   0  -5 -14   12.27    3.96
   0   5 -14    6.51    6.00
   0   5  14   16.20    8.88
   0  -5  14   15.79    4.61
   0   5 -15  495.99   19.65
   0   5  15  473.19   39.00
   0  -5  15  507.90   19.76
   0  -5 -15  483.23   18.31
   0   5 -16  235.97   13.85
   0   5 -16  213.98   27.79
   0   5  16  221.82   27.62
   0  -5  16  223.40   13.32
   0  -5 -16  226.28   12.69
   0   5 -17   18.85    4.84
   0  -5 -17   19.79    4.70
   0  -5  17   26.93    5.50
   0   5 -17   10.78    3.96
   0   5  17   35.67   12.34
   0   5 -18   29.63    5.65
   0  -5 -18   33.52    5.50
   0   5 -18   21.16    4.71
   0  -5 -18   35.89    5.72
   0  -5  18   33.91    5.88
   0  -5 -19    2.70    3.03
   0   5 -19    6.82    4.13
   0  -5 -19   -0.07    3.07
   0   5 -19   -0.43    2.67
   0   5 -20  111.46    9.46
   0  -5 -20  112.28    9.20
   0  -5 -20  106.80    8.91
   0   5 -21   66.26    7.20
   0  -5 -21   60.92    6.91
   0  -5 -21   68.42    6.75
   0  -5 -21   61.51    6.50
   0  -5  21   68.54    7.11
   0  -5 -22   60.10    6.64
   0  -5 -22   81.46    6.91
   0  -5  22   69.08    6.38
   0   5 -22   70.87    7.04
   0  -5 -22   62.81    6.23
   0  -5 -23   92.58    7.08
   0  -5 -23  105.89    7.18
   0   5 -23  101.42    7.52
   0   5 -24    2.56    2.27
   0  -5 -24    7.40    2.32
   0  -5 -24    2.21    2.19
   0  -5 -25    0.19    1.43
   0   5 -25    2.24    1.73
   0   6   0   32.45    5.12
   0  -6   0   26.74    8.22
   0   6  -1  196.75   13.06
   0   6   1  172.87    9.73
   0  -6   1  194.80   17.57
   0  -6  -1  191.87   18.76
   0   6  -2   11.49    4.63
   0  -6   2    8.83    5.46
   0   6   2   11.84    6.75
   0   6  -3 3047.57   64.86
   0  -6   3 3091.51   67.55
   0  -6   4  365.80   22.22
   0   6   4  322.01   23.62
   0   6  -4  358.28   22.33
   0   6   5  612.92   33.44
   0   6  -5  647.93   32.21
   0  -6   5  721.60   30.62
   0   6   6  360.49   26.45
   0  -6   6  398.66   22.51
   0   6  -6  324.75   23.62
   0   6  -7   46.04   10.47
   0  -6   7   50.25    8.58
   0   6   7   42.97   10.53
   0   6  -8  304.84   25.39
   0   6   8  282.30   25.15
   0  -6   8  349.64   21.10
   0   6  -9  167.93   20.65
   0   6   9  173.68   20.47
   0   6  10    3.99    7.37
   0   6 -10   -1.71    6.03
   0   6 -11   41.84   12.20
   0   6  11   42.39   12.35
   0   6 -11   27.99    6.17
   0   6  12  619.09   42.27
   0   6 -12  616.52   42.38
   0  -6 -12  592.48   19.66
   0  -6  12  656.82   21.15
   0  -6 -12  634.06   19.99
   0   6 -13   38.08    6.16
   0   6 -13   37.21   12.68
   0   6  13   37.26   12.63
   0  -6  13   41.65    5.96
   0  -6 -13   41.47    5.60
   0  -6 -13   33.46    5.18
   0   6 -14  187.17   12.59
   0   6 -14  222.67   27.40
   0   6  14  162.96   24.09
   0  -6  14  173.22   11.53
   0  -6 -14  194.57   11.60
   0  -6 -14  176.07   11.12
   0   6 -15  104.94    9.28
   0   6  15   92.38   18.70
   0   6 -15   91.80   19.11
   0  -6  15  102.82    9.30
   0  -6 -15   97.16    8.53
   0  -6 -15   91.25    8.39
   0   6 -16  135.75   10.54
   0   6 -16  140.44   23.45
   0   6  16  117.38   22.14
   0  -6 -16  133.83   10.13
   0  -6  16  144.97   10.96
   0  -6 -16  118.66    9.61
   0  -6 -17    0.97    2.93
   0   6 -17    2.60    3.64
   0  -6 -17    4.80    3.67
   0  -6  17    2.64    3.82
   0  -6 -17    0.86    2.87
   0  -6 -18   88.93    8.58
   0   6 -18   84.33    8.49
   0  -6  18   79.73    8.15
   0  -6 -18   94.49    8.46
   0  -6 -18   85.25    8.00
   0  -6 -19    1.37    2.79
   0   6 -19    0.60    3.29
   0  -6 -19   -0.86    2.89
   0  -6 -19    3.47    3.44
   0   6 -20    0.85    3.01
   0  -6 -20   -0.31    2.92
   0  -6 -20    1.99    3.11
   0  -6 -20   -1.38    3.03
   0   6 -21   21.20    4.71
   0  -6 -21   18.02    4.31
   0  -6 -21   19.42    3.97
   0  -6  21   26.61    4.77
   0  -6 -22   44.68    5.34
   0  -6 -22   47.52    5.06
   0  -6  22   44.78    5.28
   0   6 -22   37.83    5.10
   0  -6 -23   22.06    3.76
   0  -6 -23   22.24    3.27
   0  -6  23   23.81    3.55
   0   6 -23   26.29    3.93
   0  -6 -24   16.58    2.80
   0   6 -24   22.51    3.15
   0  -7   0    1.13    4.95
   0   7   1  415.26   28.34
   0  -7   1  478.31   30.00
   0   7  -2  860.74   32.22
   0   7   2  868.24   41.29
   0  -7   2  900.15   39.78
   0   7   3   19.67    8.50
   0   7  -3   39.37    8.02
   0  -7   3   36.38    9.32
   0  -7   4   34.20    8.18
   0   7   4   21.39    8.83
   0   7  -4   32.67    7.95
   0  -7   5  726.43   35.10
   0   7   5  646.70   37.54
   0   7  -5  765.37   36.99
   0   7  -6  288.76   24.62
   0   7   6  248.49   23.97
   0  -7   6  311.87   21.83
   0  -7   7   66.07   10.87
   0   7   7   68.46   14.18
   0   7  -7   56.57   12.50
   0   7  -8   31.04   10.66
   0   7   8   32.27   10.98
   0   7   9   13.60    8.38
   0   7  -9    7.19    8.41
   0  -7 -10  144.17    9.58
   0   7  10  139.23   20.76
   0   7 -10  161.84   21.72
   0  -7  10  141.91    9.72
   0   7 -10  104.08   10.41
   0   7  11   15.82    8.36
   0  -7 -11   21.20    4.53
   0   7 -11   11.13    8.02
   0  -7  11   18.94    4.53
   0   7 -11   13.92    5.25
   0  -7 -12   71.20    7.43
   0  -7 -12   56.25    6.19
   0  -7  12   72.89    7.58
   0   7  12   54.55   14.89
   0   7 -12   54.93   15.11
   0   7 -13  383.39   17.92
   0  -7 -13  370.27   16.35
   0  -7  13  362.53   16.43
   0  -7 -13  354.13   15.45
   0   7 -13  340.52   33.57
   0   7  13  350.41   34.80
   0  -7 -14    9.58    3.71
   0   7 -14    8.86    4.38
   0  -7  14   12.66    4.31
   0  -7 -14   14.06    4.38
   0   7  14   17.55   10.67
   0   7 -14   12.20    8.69
   0  -7 -14    6.99    3.70
   0   7 -15  272.65   14.73
   0  -7 -15  264.55   14.30
   0  -7 -15  237.29   12.86
   0  -7  15  255.01   14.33
   0  -7 -16 1023.00   28.47
   0   7 -16 1090.65   29.89
   0  -7  16 1009.09   28.90
   0  -7 -16 1000.10   27.16
   0   7 -17  438.73   18.47
   0  -7 -17  479.03   18.93
   0  -7 -17  427.66   17.08
   0  -7  17  455.01   18.89
   0  -7 -18  142.71   10.36
   0   7 -18  150.09   10.58
   0  -7 -18  148.09    9.85
   0  -7  18  141.18   10.60
   0  -7 -19   98.81    8.62
   0   7 -19  115.62    8.99
   0  -7 -19  108.84    8.22
   0  -7  19  109.01    8.97
   0   7 -20   60.39    6.50
   0  -7 -20   45.76    6.06
   0  -7 -20   55.59    5.59
   0   7 -21   15.93    3.77
   0  -7 -21   20.20    4.01
   0  -7 -21   13.33    3.09
   0  -7  21   20.22    4.31
   0  -7 -22   50.77    5.11
   0   7 -22   44.05    4.88
   0  -7  22   50.52    5.22
   0  -7 -23   15.95    2.99
   0   7 -23   21.16    3.12
   0  -7  23   21.46    3.16
   0  -7 -24  115.22    5.37
   0   8   0  305.64   26.47
   0   8   1  539.43   35.09
   0   8  -1  530.58   34.18
   0   8   2   53.25   12.51
   0  -8   2   26.38    9.55
   0   8   3    9.85    7.59
   0  -8   3    3.10    5.94
   0  -8   4  679.21   38.90
   0   8   4  835.45   45.52
   0  -8   5   10.74    6.70
   0   8  -5   11.37    6.12
   0   8   5    2.12    7.30
   0   8  -6  165.52   19.24
   0   8   6  145.40   20.45
   0  -8   6  119.78   15.72
   0  -8   7   21.32    4.43
   0  -8  -7   25.41    4.51
   0   8   7   19.31    9.60
   0   8  -7   34.30   10.06
   0  -8   7   24.51    4.61
   0   8  -7   23.11    5.85
   0  -8  -8   42.10    5.55
   0   8   8   43.82   13.16
   0   8  -8   46.01   12.34
   0  -8   8   39.44    5.51
   0   8  -8   32.10    6.22
   0  -8  -9  565.20   19.20
   0   8  -9  635.01   41.73
   0   8   9  562.25   41.80
   0  -8   9  552.45   19.19
   0  -8 -10    4.46    3.63
   0   8  10    2.82    7.02
   0   8 -10    0.02    6.58
   0  -8  10    1.43    3.10
   0   8 -10   -0.09    3.99
   0  -8 -11  247.21   13.10
   0  -8  11  256.61   13.58
   0   8 -11  286.11   30.50
   0   8  11  257.10   29.78
   0  -8 -12  438.04   17.93
   0  -8  12  431.72   18.02
   0   8 -12  462.30   40.70
   0   8  12  394.93   37.55
   0   8 -13   14.24    4.71
   0  -8  13   16.43    4.86
   0  -8 -13   15.04    4.23
   0   8  13   11.41   10.08
   0   8 -13   18.81   11.17
   0   8 -14   57.78    7.36
   0  -8 -14   48.97    6.58
   0  -8  14   41.82    6.48
   0   8 -15   -1.47    3.35
   0  -8  15    2.80    3.81
   0  -8 -15    0.02    3.32
   0   8 -16    4.84    3.61
   0  -8  16    4.41    3.94
   0  -8 -16    3.97    3.60
   0  -8 -17   70.57    7.60
   0   8 -17   74.60    7.63
   0  -8  17   79.99    8.28
   0   8 -18    4.58    3.30
   0  -8  18    6.28    3.66
   0  -8 -18    4.21    3.54
   0  -8 -19   77.66    7.26
   0   8 -19   75.97    6.99
   0  -8  19   69.25    6.83
   0  -8 -20  128.80    8.33
   0   8 -20  117.13    7.94
   0  -8  20  117.09    8.67
   0  -8 -21   59.38    5.34
   0   8 -21   59.17    5.25
   0  -8  21   66.86    6.18
   0  -8 -22   -0.06    1.80
   0   8 -22    0.57    1.71
   0  -8  22    3.32    2.19
   0  -8 -23    9.29    1.99
   0   9   0   -2.12    6.76
   0  -9  -1 2252.89   39.99
   0   9   1 2290.37   80.09
   0   9  -1 2398.87   79.82
   0   9  -2   14.05    7.92
   0  -9  -2   18.16    4.00
   0  -9   2   21.68    4.04
   0   9   2   17.82    9.58
   0  -9   3  257.53   12.65
   0  -9  -3  298.33   13.19
   0   9   3  288.36   29.28
   0   9  -3  256.52   25.90
   0  -9   3  288.93   12.94
   0   9   4    8.44    7.06
   0  -9  -4    7.35    3.21
   0  -9   4    5.51    3.07
   0   9  -4   -0.29    7.06
   0  -9   4    8.38    3.21
   0   9  -4    2.10    3.42
   0  -9   5  212.01   11.91
   0  -9  -5  299.39   13.60
   0   9   5  280.49   29.47
   0  -9   5  282.42   13.27
   0  -9  -5  262.53   11.51
   0   9  -5  241.81   14.67
   0  -9   6  184.26   11.28
   0  -9  -6  184.16   10.94
   0   9   6  207.76   26.13
   0  -9   6  202.16   11.47
   0   9  -6  193.64   13.53
   0  -9   7  341.84   15.53
   0  -9  -7  379.23   15.61
   0   9   7  342.67   33.94
   0  -9   7  351.28   15.32
   0   9  -7  302.65   17.26
   0  -9  -8   60.07    6.76
   0   9   8   60.80   15.29
   0  -9   8   63.12    7.10
   0   9  -8   48.55    7.93
   0  -9  -9  549.63   19.50
   0   9   9  497.50   42.02
   0  -9   9  580.10   20.32
   0   9  -9  468.88   22.56
   0  -9 -10   83.33    7.94
   0  -9  10   82.63    8.22
   0   9  10   69.78   17.19
   0  -9  11   37.08    6.18
   0  -9 -11   34.83    5.76
   0   9  11   28.86   11.95
   0   9 -12  170.33   11.99
   0  -9 -12  171.10   11.48
   0  -9  12  168.59   11.51
   0  -9 -13   43.89    6.36
   0   9 -13   41.65    6.27
   0  -9  13   44.01    6.65
   0   9 -14   51.70    6.62
   0  -9 -14   47.88    6.54
   0  -9  14   37.06    5.98
   0  -9 -15  559.15   19.94
   0   9 -15  526.66   19.43
   0  -9  15  534.63   20.40
   0   9 -16   11.15    3.57
   0  -9  16    9.79    4.03
   0  -9 -16   12.02    4.08
   0   9 -17   23.42    4.51
   0  -9  17   28.01    5.23
   0  -9 -17   20.11    4.60
   0   9 -18   43.38    5.35
   0  -9 -18   30.66    4.94
   0  -9  18   31.13    5.11
   0   9 -19  123.17    7.64
   0  -9  19  131.19    9.23
   0  -9 -20  114.76    7.04
   0   9 -20   90.36    5.91
   0  -9  20  103.53    7.51
   0  -9 -21    4.86    2.16
   0  -9  21    7.57    2.62
   0  -9 -22    0.27    1.34
   0  -9  22    0.52    1.59
   0 -10   0 1101.49   27.90
   0 -10   0 1177.64   27.63
   0  10   0 1204.94   61.07
   0 -10  -1  299.97   13.99
   0 -10   1  307.25   13.81
   0 -10   1  299.71   14.04
   0 -10  -1  293.73   13.18
   0 -10   1  301.53   13.66
   0  10  -1  295.60   30.30
   0  10   1  305.97   31.37
   0 -10   2   -2.19    3.04
   0  10  -2    1.97    6.54
   0  10   2   -3.10    8.38
   0 -10   2    0.64    2.67
   0 -10  -2    3.98    2.90
   0 -10   2    0.06    2.94
   0 -10  -2    1.05    2.67
   0 -10   3    6.44    3.07
   0  10  -3   17.55    9.98
   0 -10   3    8.84    3.55
   0  10   3    0.92    6.76
   0 -10  -3    7.73    3.43
   0 -10   3    9.28    3.59
   0 -10  -3    7.99    2.99
   0  10  -3    3.02    3.16
   0 -10  -4  899.95   25.00
   0 -10   4  858.07   23.12
   0 -10   4  973.49   26.51
   0  10   4  961.28   57.26
   0 -10   4  920.28   25.26
   0 -10  -4  935.55   23.67
   0 -10   5    1.98    2.52
   0  10   5   -0.63    6.47
   0 -10   5   -0.38    2.94
   0 -10  -5    0.09    3.24
   0 -10   5    0.56    2.93
   0 -10  -5    1.05    2.52
   0  10  -5    1.31    3.68
   0 -10  -6  205.36   12.07
   0 -10   6  210.31   12.54
   0  10   6  218.63   28.69
   0 -10   6  214.33   12.31
   0 -10  -6  181.55    9.95
   0  10  -6  163.09   12.74
   0 -10   7    3.84    3.43
   0 -10  -7    4.75    3.41
   0  10   7    3.72    8.62
   0 -10   7    1.45    3.36
   0  10  -7    1.21    4.15
   0 -10  -8  180.64   11.44
   0 -10   8  170.76   11.35
   0  10   8  163.80   24.84
   0 -10  -9   55.52    6.84
   0 -10   9   66.44    7.47
   0  10   9   53.81   17.21
   0 -10 -10  163.83   11.11
   0 -10  10  160.18   11.32
   0 -10 -11  186.27   11.85
   0 -10  11  176.14   11.82
   0 -10  12    4.40    3.97
   0 -10 -12    5.03    3.70
   0 -10  13    9.98    4.24
   0 -10 -13    9.42    4.20
   0 -10  14    1.55    3.61
   0 -10 -14    4.57    3.55
   0 -10  15    3.19    3.56
   0 -10 -15    3.32    3.45
   0 -10 -16  220.25   11.58
   0 -10  16  202.86   11.67
   0 -10 -17   23.82    4.45
   0 -10  17   21.14    4.53
   0 -10 -18   52.30    5.33
   0 -10  18   51.64    5.62
   0 -10  18   56.27    6.31
   0 -10 -19   27.09    3.76
   0 -10  19   32.81    4.64
   0 -10 -20   16.89    2.84
   0 -10  20   21.88    3.57
   0 -10 -21   -0.89    1.27
   0 -10  21    0.49    1.62
   0 -11   0    1.19    2.62
   0 -11   0    0.03    2.69
   0 -11   0    0.55    2.84
   0  11   0   -6.58    8.84
   0 -11   1   94.19    7.94
   0 -11  -1  105.00    8.48
   0 -11   1  116.89    9.36
   0 -11  -1   99.36    8.76
   0 -11   1  111.56    8.79
   0 -11  -1  108.89    8.44
   0  11   1   88.79   18.87
   0  11  -1  100.77   19.55
   0 -11  -2   41.10    5.92
   0 -11   2   39.00    5.36
   0 -11   2   41.10    6.04
   0 -11   2   38.35    5.67
   0 -11  -2   42.41    5.45
   0  11   2   45.55   14.48
   0 -11   3   52.57    5.95
   0 -11  -3   57.98    6.83
   0 -11   3   56.62    7.00
   0 -11  -3   49.82    5.93
   0 -11   3   48.91    6.27
   0  11   3   51.39   14.99
   0 -11  -4   69.66    7.34
   0 -11   4   71.33    7.83
   0 -11   4   61.63    6.45
   0 -11   4   71.23    7.61
   0 -11  -4   68.68    6.61
   0  11   4   71.57   18.92
   0 -11   5    2.48    3.52
   0 -11  -5    1.28    2.32
   0  11   5    7.55   11.47
   0 -11   5    0.99    2.99
   0 -11  -5    3.27    3.48
   0 -11   6   -0.67    3.44
   0 -11   6   -2.43    3.46
   0 -11  -6    1.87    2.28
   0 -11  -6    0.69    3.09
   0 -11  -7  233.74   13.13
   0 -11   7  214.13   12.67
   0 -11  -8  227.70   12.72
   0 -11   8  218.70   12.85
   0 -11   9   20.99    5.24
   0 -11  -9   22.36    4.99
   0 -11 -10  403.43   16.96
   0 -11  10  375.85   16.95
   0 -11 -11  168.40   10.79
   0 -11  11  173.16   11.50
   0 -11  12    5.03    3.91
   0 -11 -12    7.76    3.71
   0 -11  13   -0.79    3.81
   0 -11 -13   -0.80    3.37
   0 -11  14   10.00    3.99
   0 -11 -14    8.41    3.65
   0 -11 -15   58.11    6.17
   0 -11  15   64.63    6.73
   0 -11 -16    5.75    2.82
   0 -11  16    4.35    3.20
   0 -11 -17   10.33    2.96
   0 -11  17    9.74    3.08
   0 -11  17   12.38    3.52
   0 -11 -18   21.21    3.23
   0 -11  18   20.45    3.45
   0 -11  18   20.11    3.55
   0 -11 -19  134.53    6.35
   0 -11  19  133.98    7.01
   0 -12   0    8.83    3.55
   0 -12   0    7.55    3.44
   0 -12   0    6.46    3.54
   0 -12   1  120.32    9.57
   0 -12  -1  130.45   10.05
   0 -12   1  119.81    8.74
   0 -12  -1  108.11    8.64
   0 -12  -1  113.34    8.68
   0 -12   1  115.67    8.88
   0 -12  -2  748.82   22.49
   0 -12   2  727.67   23.64
   0 -12   2  671.76   20.66
   0 -12  -2  683.84   22.51
   0 -12   2  741.64   22.86
   0 -12  -2  674.52   20.91
   0 -12  -3  250.56   13.47
   0 -12   3  232.81   13.18
   0 -12  -3  219.00   11.53
   0 -12   3  225.38   12.59
   0 -12   4   64.80    7.79
   0 -12  -4   60.63    7.04
   0 -12  -4   65.48    6.31
   0 -12   4   60.06    6.89
   0 -12  -5   47.31    6.34
   0 -12   5   47.24    6.48
   0 -12  -5   46.18    5.35
   0 -12   5   49.96    6.50
   0 -12  -6  237.31   12.98
   0 -12   6  245.16   13.40
   0 -12  -6  231.53   11.07
   0 -12  -7   52.41    6.53
   0 -12   7   47.42    6.47
   0 -12   8    2.30    3.56
   0 -12  -8    1.22    3.01
   0 -12  -9   41.99    6.02
   0 -12   9   45.24    6.34
   0 -12 -10  123.18    9.17
   0 -12  10  120.30    9.51
   0 -12 -11    0.90    3.02
   0 -12  11    2.72    3.65
   0 -12 -12   11.45    3.69
   0 -12  12   11.38    4.02
   0 -12 -13    4.42    3.08
   0 -12  13    4.99    3.54
   0 -12 -14   46.94    5.26
   0 -12  14   52.08    5.87
   0 -12  14   42.18    5.19
   0 -12 -15    1.85    2.28
   0 -12  15    0.25    2.62
   0 -12  15    2.30    2.47
   0 -12 -16    7.91    2.51
   0 -12  16    7.75    2.81
   0 -12  16    7.60    2.67
   0 -12 -17   19.38    2.77
   0 -12  17   18.37    3.03
   0 -12  17   19.31    3.03
   0 -12 -18   34.75    3.05
   0 -12  18   33.43    3.29
   0 -13   0    1.64    2.41
   0 -13   0    1.41    2.78
   0 -13   0   -0.29    3.07
   0 -13  -1   13.29    3.57
   0 -13  -1   11.98    3.56
   0 -13   1    9.27    3.44
   0 -13  -1   11.83    4.08
   0 -13   1    6.36    3.79
   0 -13  -2   20.55    4.25
   0 -13   2   25.84    4.73
   0 -13  -2   18.52    3.82
   0 -13   2   22.15    5.01
   0 -13  -2   24.48    5.03
   0 -13  -3   56.34    6.44
   0 -13  -3   56.46    6.73
   0 -13   3   53.08    6.70
   0 -13   3   56.10    6.33
   0 -13  -3   57.62    5.84
   0 -13  -4    2.37    2.80
   0 -13   4    2.51    3.19
   0 -13  -4    2.63    2.25
   0 -13   4    8.22    3.69
   0 -13  -4    5.97    3.34
   0 -13  -5   19.64    4.06
   0 -13  -5   22.65    3.78
   0 -13   5   22.66    4.72
   0 -13  -5   26.25    4.92
   0 -13  -6  100.03    8.24
   0 -13   6   84.85    7.71
   0 -13  -7  217.83   11.84
   0 -13   7  189.00   11.24
   0 -13   8    6.06    3.61
   0 -13  -8    3.86    3.01
   0 -13  -9   91.34    7.60
   0 -13   9   89.87    7.72
   0 -13 -10    6.87    3.25
   0 -13  10    4.71    3.33
   0 -13  10    8.39    2.75
   0 -13 -11  175.79    9.48
   0 -13  11  205.46   10.72
   0 -13  11  179.69    8.82
   0 -13 -12   39.48    4.63
   0 -13  12   34.69    4.80
   0 -13  12   33.25    3.98
   0 -13 -13   31.76    4.03
   0 -13  13   39.85    4.80
   0 -13  13   34.78    3.92
   0 -13 -14   56.01    4.68
   0 -13  14   51.86    4.98
   0 -13  14   42.26    3.98
   0 -13 -15   12.85    2.41
   0 -13  15   15.08    2.93
   0 -13  15    8.11    2.07
   0 -13  16    1.17    1.51
   0 -13 -16    1.69    1.42
   0 -14   0   84.61    7.54
   0 -14   0   80.71    6.59
   0 -14   1    2.48    2.41
   0 -14  -1    3.07    2.59
   0 -14   1    0.46    2.96
   0 -14  -1   -1.00    3.07
   0 -14  -2  454.02   16.38
   0 -14   2  423.04   16.18
   0 -14  -2  409.48   13.96
   0 -14   2  407.85   14.91
   0 -14   3  306.08   13.70
   0 -14  -3  311.13   13.56
   0 -14   3  314.77   13.10
   0 -14  -3  319.72   11.88
   0 -14  -4   14.73    3.21
   0 -14   4   13.55    3.65
   0 -14  -4   17.39    4.06
   0 -14  -5   59.95    5.36
   0 -14  -5   52.27    5.81
   0 -14   5   59.50    5.96
   0 -14  -6  160.17    9.32
   0 -14  -6  150.35    8.17
   0 -14   6  159.75    9.32
   0 -14  -7  263.48   10.58
   0 -14  -7  254.03   11.44
   0 -14   7  249.36   11.38
   0 -14  -8  161.77    8.93
   0 -14   8  177.86    9.46
   0 -14  -9   22.68    3.30
   0 -14   9   25.41    4.17
   0 -14  -9   24.66    3.88
   0 -14 -10    0.23    1.89
   0 -14  10   -0.57    2.24
   0 -14 -10    3.25    2.29
   0 -14 -11   38.11    4.06
   0 -14 -11   26.01    3.05
   0 -14  11   33.34    4.14
   0 -14 -12  141.16    6.85
   0 -14 -12  126.37    5.78
   0 -14  12  142.03    7.19
   0 -14  13    3.70    1.86
   0 -14 -13    2.80    1.60
   0 -15   0   -0.66    2.21
   0 -15   0    0.25    1.92
   0 -15  -1   12.42    3.11
   0 -15  -1   10.47    2.33
   0 -15   1    8.58    2.48
   0 -15   2   13.50    2.88
   0 -15  -2   16.54    3.36
   0 -15  -3  252.69   10.71
   0 -15   3  239.98    9.69
   0 -15   4   18.15    3.13
   0 -15  -4   20.32    3.43
   0 -15   5    0.19    1.89
   0 -15  -5    2.03    2.23
   0 -15   6   -1.18    2.09
   0 -15  -6   -0.04    1.93
   0 -15  -7  206.69    8.62
   0 -15   7  195.62    8.38
   0 -15  -8   90.52    5.57
   0 -15   8   81.07    5.29
   0 -15  -9   22.14    2.81
   0 -15   9   21.90    3.00
   0 -15  10    2.01    1.59
   0 -15 -10    2.01    1.42
   0 -16  -4   42.78    3.48
   0 -16  -5    4.53    1.50
  -1   0   0    1.11    1.33
  -1   0   0    1.27    1.19
  -1   0   1   14.68    2.60
  -1   0  -1   14.31    1.81
  -1   0  -1   12.37    2.47
  -1   0   2 2418.66   35.27
  -1   0  -2 2174.32   25.31
  -1   0   3  152.71    9.01
  -1   0  -3  156.83    8.64
   1   0   3  155.69    5.83
  -1   0   4  284.77   13.29
  -1   0  -4  312.54   13.82
   1   0   4  294.20    9.41
  -1   0   5 3780.61   60.15
   1   0   5 3617.47   48.49
  -1   0  -6  794.35   28.21
  -1   0   6  748.69   25.86
   1   0   6  746.59   19.95
  -1   0   7   95.57   10.23
  -1   0  -7   93.15   11.59
   1   0   7   92.85    7.72
  -1   0  -8    5.85    5.88
  -1   0   8    2.82    4.52
   1   0   8    2.76    3.01
  -1   0   9  349.76   21.12
   1   0  -9  357.98   13.50
   1   0   9  395.19   18.26
  -1   0 -10  617.92   31.56
   1   0  10  619.59   24.51
  -1   0  11   94.80   13.09
   1   0  11   83.78    9.81
  -1   0 -11   99.78   13.53
  -1   0  12  223.36   20.75
  -1   0 -12  223.71   24.27
  -1   0  13  355.15   27.03
  -1   0 -13  331.69   26.60
  -1   0 -13  322.66   22.74
  -1   0 -14   44.52   10.99
  -1   0  14   33.73   10.17
  -1   0 -14   47.80    9.46
   1   0 -15   75.21    7.72
  -1   0 -15   72.11    7.15
  -1   0 -15   60.31   12.91
  -1   0  15   81.05   15.38
   1   0 -15   71.08    7.47
  -1   0 -15   47.92    6.64
  -1   0 -15   62.57    7.58
  -1   0 -16   52.01    6.95
  -1   0 -16   38.72   10.93
  -1   0  16   50.93   13.48
   1   0 -16   37.06   11.42
   1   0 -16   49.62    6.65
  -1   0 -16   39.81    6.55
   1   0 -16   52.06    6.80
  -1   0 -17   51.45    6.74
  -1   0 -17   67.42   15.51
  -1   0 -17   62.87    7.83
   1   0 -17   62.49    7.41
   1   0 -17   59.42    7.24
   1   0 -18    7.42    4.15
  -1   0 -18    4.61    3.24
   1   0 -18   17.74    9.10
  -1   0 -18    0.08    7.07
   1   0 -18   11.32    4.64
   1   0 -19  200.76   13.12
  -1   0 -19  190.27   12.15
   1   0 -19  192.27   12.72
   1   0 -20   89.88    9.05
  -1   0 -20   96.11    8.84
   1   0 -20   92.37    9.11
   1   0 -21   64.89    7.97
  -1   0 -21   61.57    7.31
   1   0 -21   54.74    7.13
   1   0 -22  372.80   16.89
   1   0 -22  405.82   17.38
  -1   0 -22  402.05   16.75
   1   0 -23  268.77   13.59
  -1   0 -23  257.39   12.63
  -1   0 -24  195.68   10.28
   1   0 -24  189.75   10.60
   1   0 -25   73.15    6.20
  -1   0 -25   71.19    5.89
  -1   0 -26   14.28    2.63
   1   0 -26   15.35    2.94
  -1   0 -26   16.41    3.02
  -1  -1 -26   28.87    3.66
   1   1 -26   33.84    3.77
  -1  -1 -26   30.79    3.39
  -1  -1 -25   20.40    3.53
  -1  -1 -25   24.59    4.06
   1   1 -25   29.30    4.19
  -1  -1 -24  186.48    9.87
   1   1 -24  186.11   10.45
  -1  -1 -23  155.19    9.77
   1   1 -23  153.05   10.21
   1   1 -22   47.68    6.71
   1   1 -22   51.16    6.77
  -1  -1 -22   48.65    6.24
   1   1 -21   79.81    8.47
  -1  -1 -21   84.46    8.12
   1   1 -21   85.51    8.61
   1   1 -20  129.16   10.79
  -1  -1 -20  138.37   10.21
   1   1 -20  140.07   10.78
   1   1 -19  295.71   15.85
   1   1 -19  285.04   15.31
  -1  -1 -19  276.71   14.31
   1   1 -18  348.21   33.00
   1   1 -18  343.04   16.84
   1   1 -18  330.88   16.44
  -1  -1 -18  322.77   15.61
  -1  -1 -17   21.33    4.78
   1   1 -17   19.41    5.03
   1   1 -17   30.55    5.66
  -1  -1 -17   20.72    5.40
  -1   1  17   21.85   10.47
  -1  -1 -17   22.90    9.41
   1   1 -17   29.06   10.97
   1   1 -16   43.02    6.39
  -1  -1 -16   46.00    6.19
   1   1 -16   27.98   12.03
  -1  -1 -16   53.42   12.42
  -1   1  16   49.96   13.55
   1   1 -16   47.75    6.58
  -1  -1 -16   46.02    6.79
   1   1 -15   10.59    3.74
  -1  -1 -15   11.67    3.71
  -1  -1 -15    8.41    6.66
  -1   1  15   16.33    8.80
   1   1 -15   12.34    8.75
  -1  -1 -15   11.53    4.20
  -1  -1 -15   23.66    5.71
  -1  -1 -14   41.20   10.66
  -1   1  14   36.35   10.59
  -1  -1 -14   40.13    8.67
  -1  -1 -13   74.40   11.19
  -1  -1 -13   51.12   11.15
  -1   1  13   75.80   13.27
  -1  -1 -12   55.91    9.68
  -1   1  12   51.69   11.35
  -1  -1 -12   35.20   10.88
  -1   1  11   62.41   11.36
  -1  -1 -11   63.83   10.56
   1  -1  11   58.29    8.11
  -1  -1 -11   54.02    9.37
  -1  -1 -10   44.33    8.01
  -1   1  10   41.75    9.09
  -1  -1 -10   60.40   10.13
   1  -1  10   43.38    6.58
  -1  -1  -9 1260.01   38.48
   1  -1   9 1331.54   32.29
  -1  -1  -9 1296.27   41.67
  -1   1   9 1220.82   41.51
  -1  -1  -8 2856.67   59.16
  -1   1   8 2778.96   59.80
  -1  -1  -7 2298.11   49.51
   1  -1   7 2391.61   38.96
  -1   1   6 3502.16   63.36
  -1  -1  -6 3297.14   59.73
  -1  -1  -5 2116.36   37.91
  -1   1   5 2177.18   43.20
   1  -1   4  137.41    5.02
  -1  -1  -4  157.31    8.90
  -1  -1  -3 1422.07   24.41
  -1  -1  -3 1406.89   25.99
  -1   1   3 1355.68   29.03
  -1  -1  -2  195.32    8.23
  -1  -1  -2  177.84    6.63
  -1   1   2  192.03    9.50
  -1  -1  -1 1982.34   25.72
  -1  -1  -1 1937.06   29.79
  -1   1   1 1933.54   31.68
  -1   1   1 1982.66   30.47
  -1  -1   0  598.58   14.60
  -1   1   0  575.20   12.47
  -1  -1   0  595.87   14.18
  -1   1   0  582.30   15.23
  -1  -1   0  597.23   14.77
  -1   1  -1 2499.26   36.39
  -1   1  -1 2263.20   36.65
  -1   1  -1 2116.53   24.69
  -1  -1   1 2390.83   35.63
  -1  -1   2  166.21    9.26
  -1   1  -2  171.44    9.82
  -1  -1   3 1583.77   32.13
  -1  -1   3 1665.20   32.98
  -1  -1   4  226.82   12.72
   1   1   4  246.69   11.22
  -1   1  -4  222.78   13.12
   1   1   5 1941.18   36.15
  -1  -1   5 1942.32   40.98
  -1   1  -5 1944.21   44.19
  -1  -1   6 3675.90   62.75
   1   1   6 3583.40   56.49
  -1  -1   7 2349.77   50.81
   1   1   7 2375.85   45.51
   1   1   8 2858.31   54.52
  -1   1  -8 2808.68   66.07
  -1  -1   9 1130.52   38.14
   1   1   9 1096.26   33.65
  -1   1 -10   53.64   10.30
   1   1  10   56.06    8.32
  -1  -1  10   42.74    8.85
   1   1  11   54.60    9.11
  -1   1 -11   62.30   11.75
  -1  -1  11   58.34   10.57
   1   1  12   64.73   10.09
  -1  -1  12   46.84   10.82
  -1   1 -12   59.22   12.34
  -1  -1  12   87.61   13.36
  -1   1 -13   45.53   11.83
   1   1  13   42.44    8.83
  -1  -1  13   45.71   10.74
  -1  -1  13   20.81    9.60
  -1  -1  14   42.72   11.07
  -1  -1  14   27.42    9.06
  -1   1 -14   41.43   12.60
  -1   1 -15   12.13    4.19
   1  -1 -15   13.91    4.44
  -1   1 -15    9.08    6.35
  -1   1 -15   13.48    4.26
   1  -1 -15   17.41    4.55
  -1   1 -15   10.74    4.42
   1  -1 -16   37.23    5.75
  -1   1 -16   45.58    6.22
  -1   1 -16   41.24   11.79
  -1   1 -16   37.15    6.25
   1  -1 -16   47.54    6.46
  -1   1 -16   36.99    6.13
   1  -1 -17   24.61    5.30
  -1   1 -17   19.81    4.75
   1  -1 -17   11.30    7.29
  -1   1 -17   18.38    9.90
   1  -1 -17   22.73    5.26
  -1   1 -17   17.50    5.00
  -1   1 -18  289.26   14.86
   1  -1 -18  257.46   29.76
   1  -1 -18  287.40   15.41
  -1   1 -18  243.91   14.58
   1  -1 -18  269.04   14.77
  -1   1 -19  301.78   15.47
   1  -1 -19  298.23   15.78
   1  -1 -19  318.72   16.12
  -1   1 -20  131.68   10.49
   1  -1 -20  126.15   10.52
   1  -1 -20  127.13   10.44
   1  -1 -21   83.70    8.92
  -1   1 -21   94.23    8.72
   1  -1 -21   98.07    9.14
   1  -1 -22   45.97    6.51
  -1   1 -22   43.54    6.43
  -1   1 -23  145.99    9.98
   1  -1 -23  175.54   10.88
  -1   1 -24  172.60    9.95
   1  -1 -24  196.19   10.68
  -1   1 -25   24.13    3.80
   1  -1 -25   30.28    4.26
  -1   1 -26   23.40    3.49
   1  -1 -26   22.56    3.05
   1  -1 -26   30.17    3.63
  -1   1 -26   29.60    3.54
   1   2 -26   16.66    2.81
  -1  -2 -26   20.04    3.01
  -1  -2 -26   20.24    2.74
   1   2 -25   24.16    3.85
  -1  -2 -25   26.53    4.09
  -1  -2 -25   26.38    3.65
  -1  -2 -24    2.83    2.58
   1   2 -24    2.62    2.79
  -1  -2 -24    0.50    3.00
   1   2 -23    1.93    3.04
  -1  -2 -23    0.83    2.72
  -1  -2 -22   11.98    3.83
   1   2 -22   11.16    4.08
   1   2 -22   16.43    4.87
   1   2 -21   68.75    7.92
  -1  -2 -21   72.96    7.40
   1   2 -21   66.56    7.90
   1   2 -20   78.29    8.44
  -1  -2 -20   90.31    8.30
   1   2 -20   91.05    8.93
   1   2 -19  210.11   13.42
   1   2 -19  201.98   13.05
  -1  -2 -19  217.49   12.71
   1   2 -18   78.57    8.53
  -1   2  18   62.05   15.35
   1   2 -18   68.65   16.49
   1   2 -18   85.98    8.74
  -1  -2 -18   67.95    7.57
   1   2 -17   46.79    6.62
   1   2 -17   57.91   14.40
  -1   2  17   55.09   14.45
   1   2 -17   51.10    7.01
  -1  -2 -17   47.12    6.37
   1   2 -16  217.02   12.89
  -1   2  16  257.66   27.66
   1   2 -16  241.22   26.74
   1   2 -16  234.69   13.56
  -1  -2 -16  249.81   12.74
   1   2 -15    6.56    3.57
  -1  -2 -15    6.29    3.15
   1   2 -15    9.08    7.75
  -1   2  15    6.53    7.43
  -1  -2 -15    5.18    3.70
  -1  -2 -14  118.07   15.52
  -1   2  14  141.34   19.46
  -1   2  13  198.06   20.95
  -1  -2 -13  167.47   16.58
  -1  -2 -13  170.40   17.34
  -1  -2 -12  123.62   14.24
  -1   2  12  131.90   16.72
  -1  -2 -12  120.53   13.65
  -1   2  11  681.09   35.60
  -1  -2 -11  704.43   31.47
  -1   2  10   52.37   10.60
  -1  -2 -10   62.24    9.68
  -1  -2 -10   63.20    9.44
  -1  -2  -9  401.86   22.31
  -1   2   9  436.02   25.91
  -1  -2  -8  836.08   30.10
  -1  -2  -8  842.19   27.94
  -1   2   8  763.80   32.11
  -1   2   7  137.97   13.42
  -1  -2  -7  110.02   10.73
  -1  -2  -7  140.03   12.18
  -1  -2  -6  542.98   22.39
  -1   2   6  579.78   24.71
   1  -2   6  510.25   12.55
  -1  -2  -6  542.19   18.93
   1  -2   5 3466.87   40.20
  -1  -2  -5 3775.71   63.00
  -1   2   5 3608.47   64.04
  -1  -2  -5 3911.51   50.97
  -1   2   4 3519.77   58.86
   1  -2   4 2997.76   35.57
  -1  -2  -4 3740.21   58.32
  -1  -2  -4 3672.67   56.07
  -1  -2  -4 3200.06   41.44
  -1  -2  -3 1668.66   33.87
  -1   2   3 1581.58   35.23
  -1  -2  -3 1658.06   35.41
  -1   2   2 9427.67  108.49
  -1  -2  -2 9612.25  106.38
  -1   2   1 2339.68   38.32
  -1  -2  -1 2362.72   38.57
  -1   2   0   25.39    3.76
  -1   2   0   25.66    4.39
  -1  -2   0   24.43    4.07
  -1   2  -1 2347.82   39.59
  -1   2  -1 2411.28   40.11
  -1   2  -1 2359.31   33.25
  -1  -2   1 2382.68   39.62
  -1  -2   1 2364.42   29.65
  -1   2  -2 9725.32  109.67
  -1   2  -2 9253.29  104.55
  -1  -2   2 9788.65  106.95
  -1   2  -2 9051.28   91.36
  -1   2  -3 1603.34   36.41
  -1  -2   3 1496.92   32.62
   1   2   4 3622.05   57.00
  -1  -2   4 3491.14   57.63
  -1   2  -4 3672.03   62.83
   1   2   5 3794.42   61.20
  -1   2  -5 3836.42   69.01
  -1  -2   5 3718.63   62.51
  -1   2  -6  590.73   27.51
   1   2   6  599.68   22.63
   1   2   7  126.37   11.26
  -1   2  -7   95.35   13.92
   1   2   8  783.25   28.98
  -1   2  -8  757.23   34.29
  -1  -2   8  751.98   29.53
  -1  -2   9  563.25   27.22
   1   2   9  563.27   25.94
  -1   2  -9  584.58   31.46
  -1  -2  10   69.11    9.99
  -1   2 -10   64.30   12.37
   1   2  10   72.26   10.26
   1   2  11  644.82   31.03
  -1  -2  11  611.76   30.35
   1   2  12   87.37   12.62
  -1  -2  12   83.22   13.93
  -1   2 -12  108.38   16.07
  -1   2 -13  189.98   22.74
  -1  -2  13  167.90   17.18
   1   2  13  215.69   19.70
  -1   2 -14  131.94   19.34
   1   2  14  134.98   16.41
  -1   2 -15    9.36    3.81
   1  -2 -15    6.71    3.80
  -1   2 -15    6.07    7.70
  -1   2 -15    4.20    3.64
   1  -2 -15    5.61    3.28
  -1   2 -15    3.40    3.47
  -1   2 -16  256.99   13.75
   1  -2 -16  196.38   24.75
  -1   2 -16  205.26   25.80
  -1   2 -16  198.16   12.73
   1  -2 -16  236.51   13.24
   1  -2 -16  243.78   13.49
  -1   2 -16  215.24   12.70
  -1   2 -17   44.06    6.35
   1  -2 -17   18.36   10.81
  -1   2 -17   44.72   14.18
  -1   2 -17   42.70    6.60
   1  -2 -17   49.71    6.98
   1  -2 -17   48.13    6.60
  -1   2 -18   69.43    7.81
  -1   2 -18   61.53   17.13
   1  -2 -18   82.03    8.63
  -1   2 -18   71.87    8.37
   1  -2 -18   69.89    7.97
  -1   2 -19  237.22   13.62
   1  -2 -19  224.11   13.75
   1  -2 -19  236.27   14.00
  -1   2 -20   98.28    9.27
   1  -2 -20   90.96    9.00
   1  -2 -20  104.64    9.71
  -1   2 -21   63.26    7.29
   1  -2 -21   66.69    7.61
  -1   2 -22    5.36    3.79
   1  -2 -22   11.06    4.13
   1  -2 -23    1.72    3.05
  -1   2 -23   -0.29    3.40
   1  -2 -24   -1.66    2.74
  -1   2 -24    1.20    2.65
   1  -2 -25   24.24    3.54
   1  -2 -25   26.97    3.95
  -1   2 -25   33.45    4.24
   1  -2 -26   14.79    2.60
  -1   2 -26   22.42    3.09
   1  -2 -26   22.74    3.06
  -1  -3 -26   81.88    4.87
   1   3 -26   82.13    4.96
   1   3 -25   23.67    3.51
  -1  -3 -25   22.45    3.50
  -1  -3 -25   22.10    3.07
  -1  -3 -24   24.29    3.70
   1   3 -24   25.47    4.33
  -1  -3 -24   23.99    4.24
  -1  -3 -24   13.25    2.99
  -1  -3 -23   18.20    4.02
   1   3 -23   17.70    3.97
  -1  -3 -23   13.80    4.26
   1   3 -22   40.96    5.90
  -1  -3 -22   59.44    7.20
   1   3 -22   51.81    6.49
  -1  -3 -22   51.12    6.00
   1   3 -21   45.56    6.47
   1   3 -21   50.02    6.90
  -1  -3 -21   51.72    6.29
   1   3 -20   50.74    6.96
   1   3 -20   63.55    7.60
  -1  -3 -20   64.14    7.00
   1   3 -19  104.01    9.44
   1   3 -19  112.47    9.91
  -1  -3 -19  106.37    8.93
   1   3 -18  243.88   13.95
  -1   3  18  218.60   28.05
   1   3 -18  236.16   13.76
  -1  -3 -18  209.71   12.31
   1   3 -17  231.77   13.62
  -1   3  17  231.01   28.05
   1   3 -17  179.16   26.96
   1   3 -17  226.16   13.52
  -1  -3 -17  258.25   13.39
  -1  -3 -16   25.28    4.95
   1   3 -16   33.32    5.77
   1   3 -16   31.72    5.83
   1   3 -16   36.82   12.31
  -1   3  16   32.56   11.65
  -1   3  15   23.03   10.54
   1   3 -15   12.03    8.67
  -1  -3 -15   19.30    4.16
   1   3 -15   19.22    4.63
   1   3 -14   75.21   15.35
  -1   3  14   73.39   15.18
  -1   3  13   21.74    9.89
   1   3 -13   10.76   10.27
  -1   3  12  165.98   19.85
  -1   3  11  357.15   27.22
  -1  -3 -11  315.96   19.44
  -1   3  10   68.14   12.05
  -1  -3 -10   58.94    8.32
  -1   3   9 1291.07   47.29
  -1  -3  -9 1232.53   34.53
  -1   3   8 1123.47   41.44
  -1  -3  -8 1138.32   29.81
   1  -3   7  519.06   14.75
  -1  -3  -7  516.28   17.43
   1  -3   6  152.10    7.64
  -1  -3  -6  157.05    8.06
  -1   3   6  156.85   14.31
  -1   3   5  880.29   31.35
   1  -3   5  920.95   19.65
  -1  -3  -4 4627.18   74.05
   1  -3   4 4510.78   57.16
  -1  -3  -3 3995.01   64.26
   1  -3   3 4130.10   55.16
  -1  -3  -2  203.73   12.84
  -1   3   2  205.33   13.15
   1  -3   2  224.86   11.45
  -1   3   2  176.08   11.04
  -1   3   1 1632.89   32.98
  -1   3   1 1622.85   35.37
  -1  -3  -1 1685.67   35.90
  -1   3   0  347.57   14.67
  -1  -3   0  372.32   15.98
  -1   3   0  363.80   14.91
  -1   3  -1 1657.85   32.48
  -1  -3   1 1691.25   35.63
  -1   3  -1 1619.28   34.77
  -1   3  -2  151.58    9.72
  -1  -3   2  161.20   11.13
  -1   3  -2  148.22   10.92
  -1  -3   3 3595.28   58.63
  -1   3  -3 3628.97   64.15
  -1   3  -4 4871.50   79.34
  -1  -3   4 4587.68   70.65
  -1  -3   5  902.84   28.05
  -1   3  -5  835.56   31.57
   1   3   5  875.65   29.51
  -1   3  -6   97.03   12.40
  -1  -3   6  106.64   10.12
   1   3   6  104.21   10.98
  -1   3  -7  546.90   28.89
   1   3   7  580.95   25.99
  -1  -3   7  561.44   24.10
  -1   3  -8 1092.50   43.85
  -1  -3   8  994.17   34.69
   1   3   8 1113.38   38.17
  -1  -3   9 1534.65   44.93
  -1   3  -9 1495.32   53.06
  -1   3 -10   88.01   14.43
  -1  -3  10   83.16   11.39
   1   3  10   93.43   12.63
   1   3  11  370.93   25.23
  -1   3 -11  365.66   29.07
  -1  -3  11  445.98   25.14
  -1  -3  12  174.81   16.52
  -1   3 -12  159.95   20.84
   1   3  12  150.84   17.22
  -1  -3  13   19.71    7.09
  -1   3 -13   21.07   10.08
   1   3  13   20.69    7.76
   1   3  14   82.24   14.28
  -1   3 -14   76.97   15.88
  -1   3 -14   82.05    7.86
   1  -3 -14   77.96    7.42
  -1   3 -15   21.44    4.80
   1  -3 -15   23.43    4.79
   1   3  15   20.68    9.28
  -1   3 -15   39.53   12.99
   1  -3 -15   30.75    5.31
  -1  -3  15   21.35    4.76
  -1   3 -15   23.29    5.00
  -1   3 -15   21.92    4.69
  -1   3 -16   16.32    4.93
   1  -3 -16   16.32    4.77
  -1   3 -16   14.25    9.04
   1  -3 -16   13.12    4.16
  -1  -3  16   13.81    4.62
  -1   3 -16   13.61    4.77
   1  -3 -16   13.91    3.47
  -1   3 -17  249.71   14.07
  -1   3 -17  279.76   31.63
   1  -3 -17  272.34   14.37
  -1   3 -17  227.30   13.45
   1  -3 -17  283.10   14.95
  -1   3 -18  231.10   13.54
   1  -3 -18  219.45   13.31
  -1   3 -18  180.52   12.23
   1  -3 -18  217.87   13.28
  -1   3 -19  149.36   11.18
   1  -3 -19  134.28   10.64
  -1  -3  19  132.86   10.21
   1  -3 -19  131.40   10.61
  -1   3 -20   53.81    7.08
   1  -3 -20   43.98    6.50
  -1  -3  20   50.97    6.57
  -1   3 -21   56.56    7.33
   1  -3 -21   56.67    7.15
  -1   3 -22   64.13    7.31
   1  -3 -22   68.79    7.31
  -1   3 -23   16.14    4.31
   1  -3 -23   17.60    4.21
  -1   3 -24   19.09    3.86
   1  -3 -24   22.81    3.97
   1  -3 -24   18.15    3.41
  -1   3 -25   16.37    3.23
   1  -3 -25   20.66    3.33
   1  -3 -25   14.45    3.23
   1  -3 -25   14.97    2.73
   1  -3 -26   43.66    3.72
  -1   3 -26   81.65    5.12
  -1  -4 -25   34.07    3.78
   1   4 -25   32.81    3.72
   1   4 -24   12.48    3.16
  -1  -4 -24    8.77    2.49
  -1  -4 -24    7.44    2.89
  -1  -4 -24    5.18    2.23
  -1  -4 -23    6.41    2.59
   1   4 -23    6.25    2.95
  -1  -4 -23    4.52    2.71
  -1  -4 -23    5.38    3.13
  -1  -4 -22   77.91    7.00
   1   4 -22   60.82    6.58
  -1  -4 -22   87.14    8.07
   1   4 -22   78.90    7.52
  -1  -4 -22   90.44    7.24
   1   4 -21  211.40   12.14
  -1  -4 -21  251.23   13.66
   1   4 -21  225.75   12.92
  -1  -4 -21  241.95   12.38
   1   4 -20   79.65    7.98
  -1  -4 -20   93.36    9.06
   1   4 -20   86.77    8.32
  -1  -4 -20   89.46    7.95
   1   4 -19   50.04    7.06
   1   4 -19   48.58    6.62
  -1  -4 -19   56.05    6.61
   1   4 -18  147.90   11.04
   1   4 -18  149.75   10.91
  -1  -4 -18  147.34   10.24
   1   4 -17  160.13   11.36
   1   4 -17  127.05   22.92
  -1   4  17  130.33   22.00
   1   4 -17  165.63   11.39
  -1  -4 -17  162.55   10.63
   1   4 -16  124.04    9.85
   1   4 -16  127.54   20.72
  -1   4  16  141.46   21.83
   1  -4  16  126.55    9.55
   1   4 -16  134.42   10.36
  -1  -4 -16  130.83    9.38
   1   4 -15  763.04   23.94
   1   4 -15  788.95   48.64
  -1   4  15  827.07   50.40
   1  -4  15  705.99   22.36
  -1  -4 -15  788.26   22.49
   1   4 -14  373.68   33.48
  -1   4  14  418.33   34.88
   1   4 -14  410.18   16.93
  -1  -4 -14  360.82   14.64
   1   4 -13  112.12   18.55
  -1   4  13  111.94   18.05
  -1   4  12  169.06   21.01
   1   4 -12  191.17   22.28
  -1   4  11  330.81   27.25
   1   4 -11  306.08   26.27
   1   4 -10   14.48    9.68
  -1   4  10   37.74   10.68
  -1   4   9 1113.01   46.16
  -1   4   8 2244.36   63.72
  -1   4   7  379.93   24.79
   1  -4   6   57.11    5.96
  -1   4   6   63.82   10.47
   1  -4   5 1959.61   38.07
  -1   4   5 1837.00   50.54
  -1   4   4  478.87   24.25
  -1  -4  -4  483.05   24.68
   1  -4   3   32.47    5.34
  -1   4   3   33.58    7.09
  -1  -4  -3   22.12    6.18
  -1   4   2   46.18    7.59
  -1  -4  -2   53.58    8.02
   1  -4   2   47.92    7.37
  -1   4   2   45.09    5.86
   1   4  -2   70.10    7.36
  -1  -4  -1  871.65   28.42
  -1   4   1  806.74   27.54
  -1   4   1  766.43   23.72
   1   4  -1  879.34   22.43
  -1  -4   0  441.58   19.76
  -1   4   0  414.92   18.84
  -1   4   0  427.58   17.84
   1   4   0  442.56   12.65
  -1   4  -1  830.50   26.49
  -1  -4   1  919.82   28.41
  -1   4  -1  897.13   25.33
  -1   4  -1  796.30   25.58
  -1   4  -2   45.83    5.64
  -1   4  -2   40.59    6.73
  -1  -4   2   46.61    6.97
  -1   4  -3   23.65    6.02
  -1  -4   3   32.98    6.21
  -1   4  -4  442.57   23.10
  -1  -4   4  435.53   20.72
  -1  -4   5 1791.59   43.95
  -1   4  -5 1923.51   52.39
   1   4   5 1967.02   50.58
  -1   4  -6   44.76    9.56
   1   4   6   36.03    8.07
  -1  -4   6   48.07    7.79
   1   4   7  299.41   20.64
  -1  -4   7  312.18   18.67
  -1   4  -7  345.82   24.32
  -1   4  -8 2171.19   65.04
  -1  -4   8 2145.41   52.62
   1   4   8 2005.32   57.32
  -1  -4   9 1271.88   40.64
   1   4   9 1164.14   44.71
  -1   4  -9 1254.37   50.76
  -1  -4  10   22.60    6.68
   1   4  10   49.36   10.23
  -1   4 -10   35.91   10.46
  -1   4 -11  274.45   26.28
   1   4  11  267.10   23.08
   1   4  12  237.13   22.54
  -1   4 -12  182.94   22.92
  -1  -4  12  191.87   17.15
   1   4  13   97.79   16.01
  -1   4 -13   91.20   17.35
  -1   4 -14  322.03   16.90
  -1   4 -14  336.99   33.78
   1   4  14  367.83   30.28
  -1  -4  14  381.27   16.83
   1  -4 -14  355.03   15.07
   1  -4 -14  337.10   15.28
  -1   4 -15  848.46   25.98
  -1   4 -15  831.65   52.72
   1   4  15  791.96   46.18
   1  -4 -15  746.69   23.07
  -1  -4  15  813.47   25.54
   1  -4 -15  805.55   24.64
  -1   4 -16  167.58   11.60
  -1   4 -16  133.33   23.74
  -1   4 -16  132.76   10.05
   1  -4 -16  149.67   10.56
  -1  -4  16  154.19   11.50
   1  -4 -16  147.58   10.79
  -1   4 -17  143.93   10.93
  -1   4 -17  161.06   24.95
  -1   4 -17  125.32    9.98
  -1  -4  17  129.17   10.80
   1  -4 -17  153.44   10.81
   1  -4 -17  134.18   10.51
  -1   4 -18  164.07   11.78
   1  -4 -18  133.14   10.47
   1  -4 -18  146.56   10.97
  -1   4 -19   49.76    7.19
   1  -4 -19   60.06    7.41
  -1  -4  19   59.41    7.32
  -1   4 -20  102.81    9.27
   1  -4 -20   92.09    8.79
  -1  -4  20  101.14    8.96
  -1   4 -21  272.74   14.00
   1  -4 -21  267.62   13.98
  -1  -4  21  278.36   13.60
  -1   4 -22   73.14    7.35
   1  -4 -22   81.33    7.04
   1  -4 -22   74.21    7.34
  -1  -4  22   83.83    7.05
  -1   4 -23    2.60    2.96
   1  -4 -23    4.78    2.94
   1  -4 -23    3.93    2.69
  -1   4 -24    4.97    2.55
   1  -4 -24    7.05    2.96
   1  -4 -24    4.10    2.03
   1  -4 -25   19.36    3.38
  -1   4 -25   36.10    4.05
  -1  -5 -25    4.38    1.63
   1   5 -24    4.12    2.28
  -1  -5 -24    0.21    1.58
  -1  -5 -24    1.42    1.98
  -1  -5 -23   28.90    4.07
  -1  -5 -23   36.14    4.72
   1   5 -23   30.46    4.48
  -1  -5 -22   36.00    5.08
  -1  -5 -22   43.46    5.57
   1   5 -22   41.77    5.42
   1  -5  22   48.63    5.41
  -1  -5 -22   41.10    4.92
  -1  -5 -21    4.52    2.67
   1   5 -21    4.20    3.00
  -1  -5 -21    5.04    3.24
  -1  -5 -21    3.92    3.43
   1   5 -21    4.63    2.96
  -1  -5 -20  273.27   13.82
   1   5 -20  225.83   12.29
  -1  -5 -20  279.03   14.52
   1   5 -20  272.26   14.15
  -1  -5 -20  283.49   13.31
   1   5 -19   16.44    4.84
  -1  -5 -19   18.00    4.02
   1   5 -19   18.87    4.42
  -1  -5 -19   20.10    4.91
   1   5 -18   23.02    5.34
  -1  -5 -18   23.84    4.66
  -1  -5 -18   23.89    5.08
   1  -5  18   25.04    4.80
   1   5 -18   24.12    4.88
  -1  -5 -17   31.32    5.07
   1   5 -17   31.36    5.57
   1   5 -17   28.55    5.24
   1  -5  17   29.45    5.35
  -1  -5 -17   34.76    5.91
   1   5 -16  774.59   24.86
  -1   5  16  778.22   52.82
   1   5 -16  742.74   48.88
   1  -5  16  750.33   23.66
  -1  -5 -16  789.14   25.18
   1   5 -16  730.01   23.36
  -1  -5 -16  677.31   21.67
   1   5 -15   78.57    8.10
   1   5 -15   92.02   17.70
  -1   5  15   88.81   18.45
   1  -5  15   78.12    7.80
  -1  -5 -15   80.65    7.26
   1   5 -14  209.08   12.43
  -1   5  14  220.42   27.03
   1   5 -14  201.25   24.67
   1  -5  14  199.30   11.70
  -1  -5 -14  186.18   10.67
   1   5 -13   35.02    5.55
  -1   5  13   32.98   12.33
   1   5 -13   37.11   11.89
   1  -5  13   39.26    5.51
  -1   5  12   24.42   10.38
   1   5 -12   37.57   11.28
  -1   5  11    2.56    6.90
   1   5 -11    1.47    6.82
  -1   5  10   71.09   13.96
   1   5 -10   82.81   14.39
  -1   5   9  196.14   20.84
   1   5  -9  201.49   20.81
   1   5  -8  168.22   18.66
  -1   5   8  178.24   19.04
  -1   5   7  159.45   17.62
   1   5  -7  172.64   17.09
   1  -5   6  115.35    9.97
   1   5  -6   96.99   13.18
  -1   5   6   92.17   13.32
  -1   5   5  429.72   26.06
   1   5  -5  412.11   23.39
   1  -5   5  459.04   20.32
  -1   5   4 1300.50   44.30
   1   5  -4 1309.17   40.04
  -1  -5  -4 1361.57   44.83
   1  -5   4 1455.06   39.37
   1   5  -3  333.64   18.07
   1  -5   3  332.11   18.88
  -1   5   3  291.97   20.02
  -1  -5  -3  342.38   21.43
  -1  -5  -2  262.34   18.23
  -1   5   2  217.09   12.99
   1   5  -2  242.12   13.79
  -1   5   2  235.36   17.43
  -1  -5  -1  782.95   30.76
   1   5  -1  819.36   22.96
  -1   5   1  730.04   29.60
  -1   5   1  713.51   24.57
  -1  -5   0   97.35   10.89
   1   5   0  106.50    6.64
  -1   5   0   89.67    9.22
  -1   5   0   86.90   10.19
  -1  -5   1  777.26   30.09
  -1   5  -1  738.21   28.19
  -1   5  -1  701.41   23.29
  -1   5  -1  770.16   27.73
  -1  -5   2  199.94   14.82
  -1   5  -2  183.96   14.37
  -1   5  -2  196.27   11.89
  -1  -5   3  320.61   18.66
  -1   5  -3  347.77   20.58
  -1  -5   4 1285.67   39.49
  -1   5  -4 1286.82   43.19
   1   5   4 1262.04   43.68
  -1   5  -5  475.36   26.74
   1   5   5  398.34   24.96
  -1  -5   5  443.26   23.29
   1   5   6  129.08   15.15
  -1  -5   6  141.18   13.29
  -1   5  -6  115.93   15.32
  -1   5  -7  133.20   16.61
   1   5   7  116.59   14.79
  -1  -5   7  120.08   12.65
  -1   5  -8  125.16   17.40
   1   5   8  159.82   17.50
  -1  -5   8  145.76   14.52
  -1  -5   9  201.72   17.48
   1   5   9  186.22   19.77
  -1   5  -9  213.71   22.94
  -1   5 -10   44.66   12.35
   1   5  10   60.72   12.19
  -1  -5  10   69.66   10.74
   1   5  11    5.99    6.87
  -1  -5  11    5.68    4.69
  -1   5 -11    6.03    8.16
   1   5  12   18.20    8.08
  -1   5 -12   23.73   10.43
   1   5  13   35.91   11.54
  -1   5 -13   41.23   12.63
  -1  -5  13   40.55    6.08
   1  -5 -13   35.59    5.51
  -1   5 -13   30.47    5.80
  -1   5 -14  215.76   13.46
   1   5  14  199.52   24.04
  -1   5 -14  202.49   26.69
  -1  -5  14  223.07   13.13
   1  -5 -14  192.69   11.05
   1  -5 -14  204.25   12.25
  -1   5 -15   86.65    9.13
   1   5  15   92.44   17.37
  -1   5 -15   67.75   17.01
   1  -5 -15   86.77    7.90
  -1  -5  15   82.72    8.67
   1  -5 -15   90.42    8.55
  -1   5 -16  781.13   25.53
  -1   5 -16  653.92   50.44
   1   5  16  719.08   47.36
  -1  -5  16  730.10   24.98
   1  -5 -16  651.73   22.75
   1  -5 -17   29.71    5.60
  -1   5 -17   31.36    5.99
  -1  -5  17   26.48    5.99
   1  -5 -18   21.58    4.96
  -1   5 -18   17.70    4.97
   1  -5 -19   20.52    5.04
  -1   5 -19   19.85    4.90
   1  -5 -19   20.18    4.53
  -1  -5  19   22.18    5.34
  -1   5 -20  277.76   14.34
   1  -5 -20  249.08   12.58
  -1  -5  20  281.37   14.48
   1  -5 -20  273.01   14.17
  -1   5 -21    6.42    3.78
   1  -5 -21    4.12    3.18
   1  -5 -21    3.93    2.64
  -1  -5  21    8.52    3.78
  -1   5 -22   41.24    5.79
   1  -5 -22   37.58    5.28
   1  -5 -22   41.31    4.83
   1  -5 -22   35.01    5.10
  -1  -5  22   41.94    5.23
   1  -5 -23   38.30    4.91
  -1  -5  23   37.98    4.52
  -1   5 -23   40.98    5.13
  -1   5 -24    2.41    2.30
   1  -5 -24    3.55    2.38
  -1   5 -25    3.59    1.91
   1  -5 -25    6.31    1.99
   1   6 -24    2.88    1.77
  -1  -6 -24    0.73    1.41
  -1  -6 -24    1.20    1.57
  -1  -6 -23   33.61    3.89
  -1  -6 -23   40.71    4.43
   1   6 -23   34.30    4.08
   1  -6  23   36.55    3.99
  -1  -6 -22  138.70    8.46
  -1  -6 -22  151.20    8.79
   1  -6  22  169.43    9.25
   1   6 -22  143.98    8.59
  -1  -6 -21  161.36    9.70
  -1  -6 -21  159.65    9.89
   1   6 -21  148.82    9.52
  -1  -6 -20   23.52    3.99
  -1  -6 -20   29.45    5.17
  -1  -6 -20   29.15    5.09
   1   6 -20   34.19    5.40
  -1  -6 -19    7.09    3.03
   1   6 -19    6.80    3.67
  -1  -6 -19    9.19    3.87
  -1  -6 -19   10.18    4.23
  -1  -6 -18  125.67    9.82
   1   6 -18  122.10    9.79
   1  -6  18  137.90    9.92
  -1  -6 -18  123.91   10.05
  -1  -6 -18  127.07    9.10
   1   6 -17  141.98   10.68
  -1  -6 -17  137.27   10.41
  -1  -6 -17  151.35   11.10
   1  -6  17  140.23   10.29
  -1  -6 -17  136.62    9.47
   1   6 -16   49.61    6.72
  -1  -6 -16   53.06    6.88
  -1  -6 -16   39.82    6.26
   1  -6  16   52.93    6.75
  -1  -6 -16   56.63    6.33
   1   6 -15   50.60    6.75
  -1  -6 -15   56.18    6.98
  -1   6  15   60.84   15.69
   1   6 -15   47.66   13.15
   1  -6  15   53.35    6.79
  -1  -6 -15   43.85    6.42
  -1  -6 -15   54.16    6.18
  -1  -6 -14  221.93   12.67
   1   6 -14  251.44   13.73
  -1  -6 -14  223.40   13.20
   1  -6  14  223.48   12.63
  -1   6  14  246.41   29.89
   1   6 -14  262.00   28.28
   1   6 -13  166.55   11.34
  -1  -6 -13  147.45   10.30
  -1  -6 -13  160.45   11.03
   1  -6  13  156.32   10.34
  -1   6  13  156.24   23.02
   1   6 -13  147.62   21.70
   1   6 -12  106.67    8.97
  -1  -6 -12  103.15    8.48
  -1  -6 -12   99.90    8.47
   1  -6  12  112.69    8.73
  -1   6  12   94.53   18.36
   1   6 -12  116.10   18.35
  -1   6  11   97.44   17.42
   1   6 -11  110.91   17.52
  -1  -6 -11   99.11    7.85
  -1   6  10  297.61   28.19
   1   6 -10  271.54   26.33
   1   6  -9  444.41   30.67
  -1   6   9  410.06   31.71
   1   6  -8  347.16   26.12
  -1   6   8  331.49   27.73
  -1   6   7  458.43   31.24
   1   6  -7  493.69   29.76
  -1   6   6  555.29   33.30
   1   6  -6  600.70   30.98
   1   6  -5   61.57    9.85
   1  -6   5   39.20    7.94
  -1   6   5   68.27   12.44
  -1   6   4  540.30   30.75
   1  -6   4  518.34   26.23
   1   6  -4  602.24   27.45
   1   6  -3  532.99   24.22
  -1   6   3  485.15   28.29
  -1  -6  -3  502.06   30.44
  -1   6   2   23.69    4.95
   1   6  -2   29.10    5.67
  -1   6   2   27.60    7.91
  -1  -6  -2   20.58    8.25
  -1   6   1  321.37   22.02
   1   6  -1  341.37   15.41
  -1  -6  -1  357.89   23.61
  -1   6   1  327.78   17.63
  -1   6   0  967.70   32.19
  -1   6   0  969.93   37.33
  -1   6  -1  276.29   19.32
  -1   6  -1  272.12   17.70
  -1   6  -1  270.21   14.22
  -1   6  -2   45.16    8.26
  -1  -6   2   48.50    9.04
  -1   6  -2   40.84    7.72
  -1  -6   3  513.63   26.04
  -1   6  -3  453.04   25.05
  -1   6  -4  561.55   29.67
   1   6   4  537.49   31.44
  -1  -6   4  637.89   29.16
   1   6   5   68.82   12.88
  -1  -6   5   62.48   10.17
  -1   6  -5   57.62   11.53
   1   6   6  565.71   33.23
  -1   6  -6  572.11   33.06
   1   6   7  444.44   30.12
  -1  -6   7  445.73   25.42
  -1   6  -7  458.97   31.50
  -1   6  -8  336.16   29.51
  -1  -6   8  364.80   23.95
   1   6   8  338.05   27.31
  -1  -6   9  418.72   25.61
   1   6   9  416.42   31.31
  -1  -6  10  279.13   22.71
  -1   6 -10  275.35   27.73
   1   6  10  298.40   26.99
  -1   6 -11   99.92   17.87
   1   6  11  100.71   16.70
  -1  -6  11   99.21    8.20
  -1   6 -11   66.03    8.18
  -1   6 -12  108.62   19.38
   1   6  12  100.75   17.54
  -1  -6  12  102.02    8.76
  -1   6 -12   91.59    9.12
   1  -6 -12  100.68    8.36
  -1   6 -13  140.44   22.62
   1   6  13  136.80   20.38
  -1  -6  13  131.65   10.20
  -1   6 -13  105.59   10.41
   1  -6 -13  118.08    9.41
  -1   6 -14  265.76   14.88
  -1   6 -14  219.31   30.59
   1   6  14  251.92   28.72
  -1  -6  14  264.73   14.52
   1  -6 -14  210.07   12.83
  -1   6 -15   65.01    8.21
  -1   6 -15   36.21   16.43
   1   6  15   50.85   14.34
  -1  -6  15   76.18    8.44
   1  -6 -15   68.80    7.60
   1  -6 -16   38.04    6.03
  -1   6 -16   46.58    7.13
  -1  -6  16   47.62    7.12
  -1   6 -17  148.10   11.28
  -1  -6  17  140.08   11.24
   1  -6 -17  129.19   10.43
   1  -6 -18  127.64   10.23
  -1   6 -18  109.32    9.69
  -1  -6  18  115.37   10.18
   1  -6 -18  112.42    9.53
   1  -6 -19   10.87    4.34
   1  -6 -19    5.66    3.37
  -1   6 -19    9.97    4.41
  -1  -6  19    8.79    4.23
   1  -6 -20   31.43    5.75
  -1   6 -20   33.45    5.89
  -1  -6  20   30.53    5.57
   1  -6 -21  161.14   10.23
  -1   6 -21  176.89   10.61
  -1  -6  21  160.85   10.18
  -1   6 -22  154.78    9.46
   1  -6 -22  153.85    9.28
  -1  -6  22  156.75    9.24
   1  -6 -23   37.05    4.60
  -1   6 -23   37.53    4.66
  -1  -6  23   41.43    4.42
   1  -6 -24    0.56    1.66
  -1   6 -24    4.11    2.15
  -1  -7 -23    2.85    1.82
  -1  -7 -23   -0.93    1.68
   1  -7  23    0.15    1.71
   1   7 -22    7.26    2.47
  -1  -7 -22    7.67    2.56
  -1  -7 -22    6.64    2.40
   1  -7  22   10.24    2.99
   1   7 -21    6.35    2.69
  -1  -7 -21    5.88    2.70
  -1  -7 -21    5.58    2.78
   1   7 -20   21.27    4.03
  -1  -7 -20   20.66    4.22
  -1  -7 -20   22.23    4.24
  -1  -7 -19   40.47    5.56
   1   7 -19   41.00    5.55
  -1  -7 -19   39.93    5.66
   1  -7  19   36.94    5.29
   1   7 -18   23.10    4.74
  -1  -7 -18   20.55    4.82
   1  -7  18   15.61    4.27
  -1  -7 -18   20.73    4.70
  -1  -7 -17   84.36    8.29
   1   7 -17   93.01    8.56
   1  -7  17   90.30    8.56
  -1  -7 -17   99.13    8.85
  -1  -7 -16   74.38    7.95
   1   7 -16   61.29    7.29
   1  -7  16   74.98    7.78
  -1  -7 -16   75.59    7.76
   1   7 -15   13.49    4.23
  -1  -7 -15   12.90    4.13
   1  -7  15   13.84    4.42
  -1  -7 -15   11.94    3.98
  -1  -7 -14  105.65    8.93
   1   7 -14  108.45    9.34
  -1  -7 -14  103.74    9.10
   1  -7  14   93.05    8.63
  -1   7  14   75.63   18.23
   1   7 -14   99.06   18.42
  -1  -7 -13  254.87   13.42
   1   7 -13  233.04   13.43
  -1  -7 -13  243.15   13.30
   1  -7  13  235.59   13.01
   1   7 -13  222.14   26.10
  -1   7  13  231.16   28.95
  -1  -7 -12  388.60   16.41
   1  -7  12  371.07   16.04
  -1  -7 -12  386.83   16.59
   1   7 -12  435.84   35.52
  -1   7  12  357.31   34.76
  -1  -7 -11  500.35   18.15
   1  -7  11  452.26   17.46
  -1  -7 -11  474.67   17.90
   1   7 -11  537.62   38.02
  -1   7  11  553.73   41.64
  -1  -7 -10  110.32    8.41
   1   7 -10  101.16   17.15
  -1   7  10  105.68   18.70
  -1  -7 -10   82.81    7.54
   1  -7  10  113.20    8.65
  -1   7   9  109.61   18.29
   1   7  -9  120.29   17.61
   1   7  -8  278.10   24.16
  -1   7   8  234.27   25.27
  -1   7   7  660.04   40.33
   1   7  -7  762.00   38.71
  -1   7   6  213.21   22.63
   1   7  -6  185.95   18.78
  -1   7   5  959.01   46.16
   1   7  -5 1006.53   40.77
   1   7  -4 1380.50   45.39
  -1   7   4 1261.57   52.10
  -1   7   3 1137.27   47.74
  -1  -7  -3 1141.43   48.41
  -1  -7  -2  671.36   35.65
  -1   7   2  620.92   34.52
  -1  -7  -1  868.67   40.02
  -1   7   1  809.77   38.47
  -1   7   0  199.78   19.01
  -1   7   0  220.95   16.29
  -1  -7   0  237.50   20.66
  -1   7  -1  940.69   35.51
  -1  -7   1  964.01   40.88
  -1   7  -1  867.43   38.31
  -1   7  -2  594.59   31.27
  -1  -7   2  674.77   33.68
  -1   7  -2  645.97   30.65
  -1   7  -3 1210.01   44.24
  -1   7  -3 1228.21   45.07
   1   7   3 1143.55   50.00
  -1   7  -4 1461.69   51.57
   1   7   4 1455.20   57.22
  -1  -7   4 1550.05   51.13
  -1   7  -5  893.00   36.57
  -1  -7   5 1032.30   41.76
  -1   7  -5  979.02   43.50
   1   7   5  952.30   46.69
   1   7   6  162.22   20.06
  -1   7  -6  208.82   21.63
  -1  -7   6  208.38   18.38
   1   7   7  790.67   43.94
  -1  -7   7  801.42   37.33
  -1   7  -7  724.67   43.82
   1   7   8  258.58   26.29
  -1   7  -8  278.95   26.64
  -1  -7   8  265.66   21.51
   1   7   9  145.61   20.70
  -1   7  -9  151.05   20.98
  -1  -7   9  173.26   17.59
  -1   7  -9  120.26   10.60
  -1  -7  10  118.51    8.50
   1  -7 -10  127.63    9.10
   1   7  10  117.52   18.77
  -1   7 -10  126.48   19.96
  -1  -7  10  136.38    9.68
  -1   7 -10  121.16   10.67
  -1  -7  11  445.62   16.78
   1  -7 -11  519.28   18.58
   1   7  11  513.81   39.23
  -1   7 -11  496.46   39.79
   1  -7 -11  478.26   15.57
  -1  -7  11  485.56   18.57
  -1   7 -11  430.95   20.11
   1  -7 -12  354.98   15.86
   1   7  12  388.04   34.89
  -1   7 -12  415.45   37.17
  -1  -7  12  380.54   16.89
   1  -7 -12  362.08   13.61
  -1   7 -12  366.87   19.11
   1  -7 -13  220.93   12.66
   1   7  13  209.48   26.61
  -1   7 -13  219.09   28.92
  -1  -7  13  223.43   13.12
  -1   7 -13  184.81   13.88
   1  -7 -14   97.10    8.77
  -1   7 -14  101.19    9.99
  -1  -7  14   93.02    9.01
  -1   7 -14   81.33   17.68
   1   7  14   81.87   18.49
  -1   7 -15   22.38    5.55
  -1  -7  15   23.39    5.60
   1  -7 -15   19.23    4.75
   1  -7 -16   95.41    8.75
  -1   7 -16   80.73    8.72
  -1  -7  16   86.64    8.90
  -1   7 -17  113.00    9.93
   1  -7 -17  118.76    9.82
  -1  -7  17  107.26    9.69
  -1   7 -18   25.61    5.31
   1  -7 -18   34.28    5.94
  -1  -7  18   30.59    5.85
   1  -7 -19   28.26    5.41
  -1   7 -19   30.91    5.36
  -1  -7  19   36.15    6.15
   1  -7 -20   18.11    4.39
  -1   7 -20   16.00    4.19
  -1  -7  20   18.99    4.71
   1  -7 -21    5.87    3.09
  -1   7 -21   10.49    3.60
  -1  -7  21    8.55    3.44
   1  -7 -22   12.04    3.19
  -1   7 -22   10.31    3.01
  -1  -7  22    8.16    3.19
   1  -7 -23    1.84    1.89
  -1   7 -23   -0.53    1.99
  -1  -7  23    0.54    1.84
   1  -7 -24    3.50    1.57
  -1  -8 -22   35.77    3.60
   1  -8  22   36.21    4.12
  -1  -8 -21   31.96    3.93
  -1  -8 -21   29.41    3.54
   1  -8  21   27.19    4.27
  -1  -8 -20   61.59    5.70
  -1  -8 -20   60.27    5.51
   1   8 -19   13.39    3.44
  -1  -8 -19   10.54    3.29
   1  -8  19    9.71    3.34
  -1  -8 -19   12.73    3.66
  -1  -8 -18   79.60    7.43
   1   8 -18   73.69    6.81
  -1  -8 -18   79.57    7.27
   1  -8  18   73.49    7.06
   1   8 -17   31.23    5.07
  -1  -8 -17   31.51    5.24
   1  -8  17   34.51    5.50
  -1  -8 -17   32.66    5.31
   1   8 -16   80.55    7.71
  -1  -8 -16   83.49    8.11
  -1  -8 -16   82.62    7.88
   1  -8  16   91.17    8.46
   1  -8  15   10.83    4.16
  -1  -8 -15    9.55    3.58
  -1  -8 -15    8.06    3.76
  -1  -8 -14  200.17   12.11
   1  -8  14  196.20   12.24
  -1  -8 -14  177.11   11.39
  -1  -8 -13  293.04   14.67
  -1  -8 -13  255.22   13.63
   1  -8  13  285.42   14.61
   1   8 -13  264.25   29.59
  -1   8  13  276.50   32.61
  -1  -8 -12  288.58   14.22
  -1  -8 -12  288.65   14.26
   1  -8  12  291.16   14.60
   1   8 -12  228.92   27.95
  -1   8  12  278.87   32.69
  -1  -8 -11  791.60   23.79
   1  -8  11  794.81   24.04
  -1  -8 -11  733.19   22.81
  -1   8  11  842.50   54.36
   1   8 -11  820.52   48.76
  -1  -8 -10  330.32   15.05
  -1  -8 -10  352.52   15.40
   1  -8  10  357.49   15.61
  -1   8  10  370.35   35.41
   1   8 -10  378.93   32.39
  -1  -8  -9  488.77   17.86
  -1  -8  -9  486.22   17.73
   1  -8   9  537.33   18.79
   1   8  -9  548.62   38.27
  -1   8   9  486.69   39.53
  -1  -8  -8  181.91   10.98
   1  -8   8  179.39   10.74
  -1  -8  -8  165.84   10.05
   1   8  -8  201.94   21.94
  -1   8   8  170.37   23.19
  -1  -8  -7  454.13   16.56
  -1   8   7  438.13   35.67
   1  -8   7  425.77   16.06
  -1   8   6  149.82   20.40
  -1   8   5   29.64   10.88
  -1   8   4  171.70   21.40
  -1   8   3  237.16   24.11
  -1   8   2  721.16   40.65
  -1  -8  -2  628.87   38.71
  -1   8   1  294.17   25.60
  -1  -8  -1  282.25   25.25
  -1  -8   0   12.24    6.95
  -1   8   0   14.00    7.50
  -1   8  -1  320.10   25.79
  -1  -8   1  336.28   26.89
   1   8   2  697.36   42.23
  -1   8  -2  676.87   36.82
  -1  -8   2  780.53   39.74
  -1   8  -3  215.84   20.60
  -1   8  -3  212.86   19.77
   1   8   3  206.82   23.40
  -1  -8   3  202.85   21.14
  -1   8  -4  131.18   15.94
  -1  -8   4  150.92   18.17
  -1   8  -4  158.54   18.18
   1   8   4  141.99   19.90
   1   8   5   40.12   12.55
  -1  -8   5   42.53    9.73
  -1   8  -5   41.27   10.52
   1   8   6  121.20   19.33
  -1  -8   6  141.96   17.40
  -1   8  -6  137.73   18.29
  -1  -8   7  395.87   16.43
   1  -8  -7  401.46   15.68
  -1  -8   7  485.47   30.91
   1   8   7  442.08   35.92
  -1   8  -7  466.13   34.75
  -1  -8   7  421.02   16.22
  -1   8  -7  409.61   18.62
  -1  -8   8  156.99    9.82
   1  -8  -8  188.85   10.94
  -1   8  -8  169.40   21.83
   1   8   8  176.48   23.68
  -1  -8   8  157.70   10.25
   1  -8  -8  156.86    8.96
  -1   8  -8  178.41   12.70
  -1  -8   9  491.43   17.62
   1  -8  -9  565.43   19.22
  -1   8  -9  555.37   40.24
   1   8   9  503.12   39.75
   1  -8  -9  525.08   16.66
  -1  -8   9  513.91   18.84
  -1   8  -9  504.58   21.80
   1  -8 -10  341.51   15.13
  -1  -8  10  319.37   14.42
  -1   8 -10  349.33   33.05
   1   8  10  363.91   34.50
   1  -8 -10  318.97   13.01
  -1  -8  10  345.39   15.67
  -1   8 -10  339.89   17.98
   1  -8 -11  803.85   23.91
  -1  -8  11  740.35   22.33
   1   8  11  716.18   49.04
   1  -8 -11  750.57   20.41
  -1  -8  11  764.23   24.08
  -1   8 -11  703.15   27.11
   1  -8 -12  285.76   14.55
   1   8  12  336.61   34.67
   1  -8 -12  306.60   12.67
  -1  -8  12  326.80   15.80
  -1   8 -12  279.93   17.37
   1  -8 -13  292.65   14.56
  -1  -8  13  246.47   14.20
   1   8  13  244.99   30.33
  -1   8 -14  207.42   14.14
   1  -8 -14  247.79   13.61
  -1  -8  14  211.32   13.27
  -1   8 -15   12.92    4.78
  -1  -8  15   14.37    4.84
   1  -8 -15   17.18    4.70
  -1   8 -16   82.85    8.80
   1  -8 -16   74.72    7.88
  -1  -8  16   67.78    8.04
  -1   8 -17   35.80    6.04
   1  -8 -17   34.02    5.63
  -1  -8  17   32.92    6.01
  -1   8 -18   86.63    8.03
   1  -8 -18   82.90    8.02
  -1  -8  18   80.39    8.09
  -1  -8  18   91.84    8.93
   1  -8 -19   13.84    3.94
  -1   8 -19   16.99    4.13
  -1  -8  19   18.09    4.88
   1  -8 -20   60.49    5.97
  -1   8 -20   55.61    5.83
  -1  -8  20   57.96    6.43
   1  -8 -21   28.79    4.03
  -1   8 -21   24.23    3.84
  -1  -8  21   29.84    4.54
   1  -8 -22   27.87    3.51
  -1  -8  22   27.68    3.74
  -1   8 -22   21.28    3.31
   1  -8 -23   94.52    4.96
   1  -9  22   19.03    2.69
  -1  -9 -21  181.20    7.59
   1  -9  21  193.47    8.84
  -1  -9 -20  145.20    7.61
   1  -9  19    3.62    2.59
  -1  -9 -19    2.59    2.19
  -1  -9 -19    6.41    2.77
  -1  -9 -18  221.34   10.90
   1  -9  18  220.50   11.29
  -1  -9 -18  215.75   10.19
  -1  -9 -17  129.70    8.95
  -1  -9 -17  115.45    7.98
   1  -9  17  113.14    8.72
  -1  -9 -16  179.73   10.92
  -1  -9 -16  152.39    9.68
   1  -9  16  166.85   10.85
  -1  -9 -15  208.26   12.10
  -1  -9 -15  225.19   11.99
   1  -9  15  215.24   12.57
  -1  -9 -14  379.33   16.35
  -1  -9 -14  357.88   15.41
   1  -9  14  368.92   16.57
   1  -9  13   25.20    5.15
  -1  -9 -13   24.65    4.70
  -1  -9 -13   28.75    5.36
  -1  -9 -12  142.98   10.29
  -1  -9 -12  145.07   10.01
   1  -9  12  140.76   10.59
  -1  -9 -11  167.08   11.06
   1  -9  11  187.66   11.98
  -1  -9 -11  199.03   11.58
  -1  -9 -10  198.18   11.92
  -1  -9 -10  200.08   11.64
   1  -9  10  198.92   12.23
  -1   9  10  182.09   26.83
  -1  -9  -9  154.77   10.51
   1  -9   9  151.39   10.46
  -1  -9  -9  146.84    9.91
  -1   9   9  125.36   21.96
  -1  -9  -8  215.19   12.07
  -1  -9  -8  205.60   11.60
   1  -9   8  234.78   12.67
  -1   9   8  217.23   27.09
   1  -9   7   67.53    7.25
  -1  -9  -7   72.39    7.37
  -1  -9  -7   85.13    7.41
   1  -9   7   86.62    8.06
  -1   9   7   95.54   18.74
  -1  -9  -6   69.07    7.02
   1  -9   6   67.95    6.91
   1  -9   6   79.04    7.34
  -1  -9  -6   72.40    6.78
  -1   9   6   61.93   15.52
   1  -9   5  314.51   14.13
  -1  -9  -5  321.57   14.29
   1  -9   5  341.86   14.56
  -1   9   5  309.97   30.96
   1  -9   4  156.36    9.79
  -1  -9  -4  157.11    9.80
   1  -9   4  166.26   10.06
  -1   9   4  153.42   21.84
   1  -9   3   46.89    5.69
  -1  -9  -3   49.22    5.72
   1  -9   3   51.50    5.75
  -1   9   3   38.89   12.08
   1  -9   2   47.37    5.50
  -1  -9  -2   52.05    5.93
   1  -9   2   50.94    5.69
  -1   9   2   59.54   14.30
   1  -9   1   34.48    4.91
  -1   9   1   32.70   10.68
  -1  -9  -1   31.97    5.02
  -1  -9   0  203.90   11.04
   1  -9   0  171.62    9.71
   1   9   0  179.56   23.50
  -1   9   0  189.39   22.23
  -1  -9   1   37.09    5.11
   1  -9  -1   41.64    5.16
   1  -9  -1   43.41    5.32
   1   9   1   31.90   12.54
  -1   9  -1   43.29   11.87
  -1  -9   1   23.50    9.48
  -1  -9   2   39.43    5.25
   1  -9  -2   40.51    5.11
   1   9   2   35.14   13.28
  -1   9  -2   30.31   10.10
  -1  -9   2   27.71   10.96
   1  -9  -2   39.39    4.97
  -1  -9   3   33.40    5.10
  -1  -9   3   39.40    5.38
   1  -9  -3   43.36    5.46
   1   9   3   50.95   14.21
  -1  -9   3   31.49   10.83
  -1  -9   3   35.03    5.03
   1  -9  -3   34.37    4.79
  -1   9  -3   32.08    5.43
   1  -9  -4  194.74   10.73
  -1  -9   4  179.96   10.53
  -1  -9   4  190.16   11.10
  -1  -9   4  171.63   21.03
   1   9   4  156.94   22.87
  -1  -9   4  182.14   10.63
   1  -9  -4  175.51    9.74
  -1   9  -4  179.00   11.75
  -1  -9   5  325.00   14.43
  -1  -9   5  347.60   15.52
   1  -9  -5  317.53   14.05
   1   9   5  358.92   33.95
  -1  -9   5  347.56   14.82
   1  -9  -5  324.01   13.33
  -1   9  -5  329.48   16.63
   1  -9  -6  107.62    8.43
  -1  -9   6  109.83    9.04
  -1  -9   6   94.83    7.88
  -1  -9   6   92.61   15.10
   1   9   6  107.54   19.31
  -1  -9   6  104.44    8.46
   1  -9  -6  101.50    7.58
  -1   9  -6  100.25    9.70
   1  -9  -7   62.64    6.84
  -1  -9   7   59.13    7.02
  -1  -9   7   65.98    6.83
   1   9   7   59.10   15.30
  -1  -9   7   74.01    7.50
   1  -9  -7   65.08    6.14
  -1   9  -7   54.85    7.84
   1  -9  -8  272.26   13.56
  -1  -9   8  244.97   12.68
   1   9   8  251.69   30.16
  -1   9  -8  229.20   26.02
   1  -9  -8  239.04   11.49
  -1  -9   8  246.31   13.28
  -1   9  -8  240.22   15.52
   1  -9  -9  137.16    9.84
  -1  -9   9  121.32    9.02
  -1   9  -9  121.49   19.86
   1   9   9  133.36   22.63
  -1  -9   9  128.72    9.94
   1  -9  -9  142.35    8.86
  -1   9  -9  124.60   11.47
  -1  -9  10  191.29   11.35
   1  -9 -10  223.09   12.47
   1   9  10  188.58   26.89
  -1   9 -10  176.75   24.21
  -1  -9  10  189.86   12.13
   1  -9 -10  197.78   10.35
  -1   9 -10  174.14   14.11
   1  -9 -11  197.77   12.36
  -1  -9  11  193.41   11.40
   1   9  11  210.73   28.39
  -1   9 -11  171.43   24.32
  -1  -9  11  204.19   12.61
   1  -9 -11  202.24   10.40
  -1   9 -11  176.87   14.25
   1  -9 -12  124.74    9.66
  -1  -9  12  129.79   10.42
  -1  -9  13   23.65    5.41
   1  -9 -13   29.28    5.43
  -1   9 -14  407.55   18.16
   1  -9 -14  429.55   17.72
  -1  -9  14  380.09   17.47
  -1   9 -15  218.35   12.94
   1  -9 -15  202.60   11.96
  -1  -9  15  208.92   12.99
  -1   9 -16  164.19   11.04
   1  -9 -16  168.10   10.80
  -1  -9  16  168.67   11.48
  -1   9 -17  107.58    8.70
   1  -9 -17  113.28    8.77
  -1  -9  17  107.03    9.00
  -1  -9  17  103.89    9.56
  -1   9 -18  224.36   11.56
   1  -9 -18  229.45   11.49
  -1  -9  18  231.19   12.30
  -1  -9  18  256.33   13.41
   1  -9 -19    3.16    2.61
  -1   9 -19    3.32    2.67
  -1  -9  19    5.13    3.64
   1  -9 -20  152.52    8.10
  -1   9 -20  141.60    7.75
  -1  -9  20  150.55    8.96
   1  -9 -21  210.93    8.45
  -1  -9  21  193.97    9.09
   1  -9 -22   18.23    2.43
  -1  -9  22   13.74    2.44
   1 -10  21    3.65    1.76
  -1 -10 -20   46.36    3.87
   1 -10  20   48.77    4.64
  -1 -10 -19  153.62    7.55
  -1 -10 -18   40.08    4.49
   1 -10  18   33.07    4.40
  -1 -10 -17   63.62    6.06
   1 -10  17   72.76    6.55
  -1 -10 -16   41.68    5.43
   1 -10  16   39.54    5.48
  -1 -10 -15   58.77    6.39
   1 -10  15   62.51    7.01
  -1 -10 -14  172.00   10.84
   1 -10  14  211.00   12.43
  -1 -10 -13    8.88    3.40
   1 -10  13    3.79    3.57
  -1 -10 -13    6.74    3.66
  -1 -10 -12  246.85   13.17
   1 -10  12  248.67   13.75
  -1 -10 -12  244.84   12.21
  -1 -10 -11  350.52   15.88
  -1 -10 -11  361.20   14.98
   1 -10  11  346.85   16.38
  -1 -10 -10   62.84    7.17
  -1 -10 -10   62.83    6.50
   1 -10  10   65.00    7.46
  -1 -10  -9  390.52   16.77
  -1 -10  -9  389.62   15.63
   1 -10   9  399.15   17.22
   1 -10   8    8.59    4.06
  -1 -10  -8    7.07    3.71
  -1  10   8   -1.06    8.33
  -1 -10  -7   59.17    7.03
   1 -10   7   60.29    6.76
   1 -10   7   57.17    6.98
  -1  10   7   56.02   16.05
  -1 -10  -6  130.74    9.73
   1 -10   6  130.19    9.65
   1 -10   6  143.48   10.26
  -1  10   6  135.64   22.66
   1 -10   5   15.63    4.33
  -1 -10  -5   14.91    4.47
   1 -10   5   16.05    4.30
   1 -10   4  157.22   10.27
  -1 -10  -4  160.49   10.57
   1 -10   4  158.37   10.52
  -1  10   4  150.27   23.48
   1 -10   3  487.26   17.97
  -1 -10  -3  468.52   17.75
   1 -10   3  463.03   17.43
  -1  10   3  465.04   38.96
   1 -10   2  124.46    9.20
  -1 -10  -2  132.79    9.53
   1 -10   2  133.86    9.33
  -1 -10  -2  118.28    8.37
   1  10  -2  136.49   22.12
  -1  10   2  105.34   19.31
   1 -10   1   86.62    7.67
  -1 -10  -1   85.38    7.88
  -1 -10  -1   83.97    7.36
   1 -10   1   79.46    7.42
   1  10  -1   56.08   16.36
  -1  10   1   74.20   16.06
   1 -10   0  104.53    8.41
  -1 -10   0  100.01    8.47
   1 -10   0  102.48    8.19
  -1 -10   0   98.65    7.94
  -1  10   0  107.53   18.58
   1  10   0  127.23   21.84
  -1 -10   1  101.51    8.54
  -1 -10   1  100.31    8.54
   1 -10  -1   97.39    8.05
   1  10   1  101.63   19.57
  -1  10  -1   99.98   17.29
   1 -10  -1  100.56    8.04
  -1 -10   1  107.02    8.32
  -1 -10   2  132.72    9.65
   1 -10  -2  127.03    9.17
  -1 -10   2  130.15    9.58
   1  10   2  114.89   20.49
  -1 -10   2  116.63    8.88
   1 -10  -2  132.81    9.10
  -1  10  -2  125.02    9.77
  -1 -10   3  415.27   16.99
   1 -10  -3  460.88   17.15
  -1 -10   3  441.07   17.64
   1  10   3  467.97   40.63
   1 -10  -3  427.82   16.03
  -1 -10   3  453.45   17.32
  -1  10  -3  408.36   18.24
  -1 -10   4  169.58   10.74
  -1 -10   4  182.52   11.61
   1 -10  -4  169.83   10.55
   1  10   4  177.54   25.72
   1 -10  -4  178.78   10.36
  -1 -10   4  170.26   10.78
  -1  10  -4  166.32   11.89
  -1 -10   5   14.29    4.02
   1  10   5    4.96    6.87
   1 -10  -5    9.38    3.74
  -1 -10   5   -6.30    6.15
  -1 -10   5   10.62    4.31
   1 -10  -5    9.51    3.33
  -1 -10   5    6.51    3.78
  -1  10  -5    9.66    4.54
  -1 -10   6  114.50    8.97
  -1 -10   6  116.07    9.87
   1 -10  -6  118.38    9.09
   1  10   6  106.93   20.67
   1 -10  -6  115.78    8.22
  -1 -10   6  112.00    9.11
  -1  10  -6  115.97   10.67
  -1 -10   7   61.83    7.61
   1 -10  -7   60.01    6.77
  -1 -10   7   60.77    6.73
   1  10   7   55.76   16.73
   1 -10  -7   63.36    7.10
  -1 -10   7   63.05    7.14
  -1  10  -7   49.67    7.71
  -1 -10   8    8.72    3.42
   1  10   8   13.63   10.19
   1 -10  -8   11.64    3.96
  -1 -10   8   12.65    4.48
   1 -10  -8   10.14    3.22
  -1  10  -8   11.09    5.05
   1 -10  -9  391.11   16.68
  -1 -10   9  399.54   16.23
   1 -10  -9  393.72   14.92
  -1 -10   9  421.53   17.82
  -1  10  -9  349.85   19.55
  -1 -10  10   68.12    6.98
   1 -10 -10   77.72    7.69
  -1 -10  10   73.34    8.04
   1 -10 -10   71.68    6.41
  -1  10 -10   56.06    8.75
   1 -10 -11  305.04   14.77
   1 -10 -11  309.53   12.66
  -1 -10  11  344.08   16.40
   1 -10 -12  230.17   12.77
  -1 -10  12  213.17   13.06
  -1  10 -13    2.42    3.60
  -1 -10  13    0.22    3.66
   1 -10 -13    1.78    3.34
   1 -10 -14  218.35   12.20
  -1  10 -14  220.69   12.66
  -1 -10  14  224.49   13.26
   1 -10 -15   66.74    6.41
  -1  10 -15   60.62    6.72
  -1 -10  15   64.00    7.54
  -1  10 -16   40.92    5.54
   1 -10 -16   36.15    5.26
  -1 -10  16   37.45    5.92
  -1 -10  16   37.85    6.01
   1 -10 -17   65.44    6.29
  -1  10 -17   60.25    5.85
  -1 -10  17   68.98    7.10
  -1 -10  17   67.17    7.03
   1 -10 -18   36.06    4.59
  -1  10 -18   32.94    4.17
  -1 -10  18   31.39    4.77
  -1 -10  18   35.82    5.10
   1 -10 -19  148.53    7.70
  -1 -10  19  156.38    8.87
   1 -10 -20   53.12    4.20
  -1 -10  20   52.38    4.85
   1 -10 -21    3.36    1.50
  -1 -10  21    0.82    1.59
  -1 -11 -19   33.64    3.13
   1 -11  19   38.58    3.90
  -1 -11 -18   27.48    3.33
   1 -11  18   26.84    3.50
   1 -11  18   27.14    3.91
  -1 -11 -17   41.83    4.40
   1 -11  17   34.98    4.34
  -1 -11 -16   80.29    6.35
   1 -11  16   85.21    7.01
  -1 -11 -15  103.46    7.52
   1 -11  15  106.30    8.10
   1 -11  14   13.37    4.01
  -1 -11 -14    8.93    3.46
   1 -11  13   10.55    4.16
  -1 -11 -13   10.67    3.92
  -1 -11 -12   51.78    6.29
   1 -11  12   51.77    6.64
   1 -11  11    3.17    3.42
  -1 -11 -11    2.04    3.14
   1 -11  10    9.60    4.25
  -1 -11 -10    8.73    3.74
  -1 -11  -9  128.01    9.85
   1 -11   9  142.44   10.49
  -1 -11  -8  151.53   10.35
   1 -11   8  126.81   10.03
  -1 -11  -7   71.05    7.49
   1 -11   7   72.50    7.87
   1 -11   6  419.72   17.49
  -1 -11  -6  433.47   17.70
   1 -11   6  436.09   18.03
  -1 -11  -5  381.39   16.58
   1 -11   5  330.49   15.46
   1 -11   5  364.50   16.21
  -1 -11  -4  536.63   19.84
   1 -11   4  511.86   19.26
   1 -11   4  563.91   20.11
  -1  11   4  538.47   44.42
  -1 -11  -3  488.12   18.84
   1 -11   3  501.67   18.80
   1 -11   3  497.66   18.75
  -1  11   3  457.59   40.42
   1  11  -3  478.10   40.49
   1 -11   2  272.33   13.80
  -1 -11  -2  259.71   13.88
  -1 -11  -2  259.84   12.56
   1 -11   2  269.54   13.51
  -1  11   2  229.60   28.76
   1  11  -2  250.92   30.28
   1 -11   1  721.23   22.61
  -1 -11  -1  769.52   23.77
   1 -11   1  759.19   22.72
  -1 -11  -1  716.10   21.54
   1  11  -1  702.11   50.60
  -1  11   1  697.86   47.87
  -1 -11   0   24.73    4.93
  -1 -11   0   22.04    4.49
   1 -11   0   29.82    5.12
   1  11   0   15.08   11.76
   1 -11   0   26.20    5.01
  -1 -11   0   28.17    5.43
  -1 -11   1  793.73   24.46
   1 -11  -1  675.75   21.81
  -1 -11   1  739.65   23.20
   1 -11  -1  710.50   21.80
  -1 -11   1  694.83   21.75
   1  11   1  737.51   52.71
  -1 -11   2  266.46   14.10
  -1 -11   2  259.53   13.62
   1 -11  -2  278.57   13.93
   1  11   2  266.00   31.90
   1 -11  -2  259.67   12.93
  -1 -11   2  269.88   13.41
  -1 -11   3  421.58   17.23
  -1 -11   3  455.15   18.44
   1 -11  -3  458.84   17.79
   1  11   3  419.50   40.44
   1 -11  -3  428.20   16.42
  -1 -11   3  420.05   17.07
  -1  11  -3  397.28   18.42
  -1 -11   4  550.97   19.62
   1 -11  -4  489.12   18.58
  -1 -11   4  559.75   20.90
   1  11   4  541.63   46.47
  -1 -11   4  559.09   19.90
   1 -11  -4  522.95   18.05
  -1  11  -4  492.99   21.31
  -1 -11   5  376.93   17.29
   1 -11  -5  391.96   16.38
  -1 -11   5  398.33   16.53
  -1 -11   5  385.64   16.71
   1 -11  -5  366.74   14.92
  -1  11  -5  360.95   18.36
  -1 -11   6  437.81   18.81
   1 -11  -6  475.03   18.20
  -1 -11   6  435.17   17.17
   1 -11  -6  441.36   16.24
  -1 -11   6  456.74   18.34
  -1  11  -6  417.98   20.12
   1 -11  -7   79.16    7.73
  -1 -11   7   76.06    7.31
   1 -11  -7   76.57    6.83
  -1 -11   7   86.47    8.36
  -1  11  -7   65.49    8.75
   1 -11  -8  161.09   10.67
  -1 -11   8  128.26    9.24
  -1 -11   8  155.79   10.93
   1 -11  -8  127.49    8.49
  -1  11  -8  130.99   12.00
  -1 -11   9  118.25    8.74
   1 -11  -9  135.67    9.87
   1 -11  -9  119.60    8.03
  -1 -11   9  130.45   10.23
  -1 -11  10    9.20    3.28
   1 -11 -10   10.26    2.94
  -1 -11  10   14.13    4.68
   1 -11 -10   10.20    3.78
  -1 -11  11    5.73    3.66
   1 -11 -11    5.34    3.46
   1 -11 -12   64.58    6.85
  -1  11 -12   50.97    6.40
  -1 -11  12   52.94    6.86
  -1  11 -13   17.34    4.26
   1 -11 -13   13.80    4.06
  -1 -11  13    9.78    4.22
  -1  11 -14   15.69    3.74
   1 -11 -14   21.10    4.41
  -1 -11  14   17.00    4.63
  -1 -11  14   16.08    4.41
   1 -11 -15  115.13    7.99
  -1  11 -15   99.67    7.24
  -1 -11  15  109.39    8.72
  -1 -11  15  111.30    8.65
   1 -11 -16   78.15    6.29
  -1  11 -16   67.82    5.50
  -1 -11  16   82.02    7.22
  -1 -11  16   77.57    7.00
   1 -11 -17   41.67    4.58
  -1 -11  17   34.09    4.65
  -1 -11  17   38.72    4.87
   1 -11 -18   37.25    3.83
  -1 -11  18   33.05    4.18
   1 -11 -19   26.65    2.97
  -1 -11  19   31.08    3.62
  -1 -12 -17    4.75    1.83
   1 -12  17    4.53    1.97
   1 -12  17    7.15    2.27
  -1 -12 -16   96.87    6.01
   1 -12  16  114.26    6.76
   1 -12  16  105.01    6.71
   1 -12  15   36.75    4.71
  -1 -12 -15    7.26    2.59
  -1 -12 -14   57.89    5.55
   1 -12  14   59.83    6.02
  -1 -12 -13  163.40    9.31
   1 -12  13  173.35   10.12
  -1 -12 -12   38.89    5.22
   1 -12  12   43.29    5.84
   1 -12  11   16.30    4.68
  -1 -12 -11   11.24    3.82
  -1 -12 -10   76.09    7.32
   1 -12  10   78.95    7.85
  -1 -12  -9  166.99   10.64
   1 -12   9  172.96   11.28
  -1 -12  -8  110.93    9.00
   1 -12   8  105.39    9.10
   1 -12   7   26.12    5.18
  -1 -12  -7   22.20    4.91
  -1 -12  -6  321.54   15.19
   1 -12   6  352.49   15.96
   1 -12   5   88.45    8.13
  -1 -12  -5   80.87    8.02
   1 -12   5   90.64    8.39
  -1 -12  -4  156.22   10.72
   1 -12   4  141.05   10.30
   1 -12   4  152.86   10.60
  -1 -12  -3   56.60    6.99
  -1 -12  -3   62.55    7.15
   1 -12   3   59.94    6.84
   1 -12   3   66.54    7.26
  -1 -12  -2  338.43   15.61
   1 -12   2  319.62   15.04
  -1 -12  -2  334.59   15.79
   1 -12   2  344.58   15.57
  -1 -12  -2  321.18   13.85
   1 -12   1  210.21   12.21
  -1 -12  -1  190.08   12.15
  -1 -12  -1  185.73   11.68
   1 -12   1  196.15   11.70
  -1 -12  -1  213.66   11.50
   1 -12   0 1302.00   31.33
  -1 -12   0 1233.20   30.74
  -1 -12   0 1232.83   29.29
   1 -12   0 1237.69   30.05
  -1 -12   1  205.77   12.60
  -1 -12   1  208.78   12.11
   1 -12  -1  210.89   12.16
   1 -12  -1  198.56   11.49
  -1 -12   1  210.03   11.79
  -1 -12   2  352.35   15.58
   1 -12  -2  352.93   15.75
  -1 -12   2  364.28   16.67
  -1 -12   2  372.93   15.80
   1 -12  -2  341.10   14.87
   1 -12  -3   45.16    6.18
  -1 -12   3   47.55    6.68
  -1 -12   3   46.38    6.14
   1 -12  -3   50.28    5.98
  -1 -12   3   52.11    6.33
  -1  12  -3   43.05    6.35
  -1 -12   4  169.51   10.60
  -1 -12   4  179.27   11.91
   1 -12  -4  175.05   11.22
   1 -12  -4  164.42   10.02
  -1 -12   4  155.89   10.48
  -1  12  -4  147.71   11.15
   1 -12  -5   96.41    8.29
  -1 -12   5   92.98    8.02
  -1 -12   5  102.91    9.52
   1 -12  -5   98.83    7.70
  -1 -12   5   97.34    8.52
  -1 -12   6  319.99   14.23
   1 -12  -6  284.55   14.01
   1 -12  -6  276.55   12.51
  -1 -12   6  292.55   14.54
  -1 -12   7   30.67    4.94
   1 -12  -7   27.57    4.28
  -1 -12   7   28.58    5.24
   1 -12  -7   26.68    5.03
   1 -12  -8  119.19    9.06
  -1 -12   8  119.17    8.39
   1 -12  -8  111.31    7.66
  -1 -12   8  111.76    9.15
   1 -12  -9  177.25   10.80
  -1 -12   9  189.64   10.29
  -1 -12   9  188.05   11.67
   1 -12  -9  173.98    9.13
  -1 -12   9  174.81   10.31
   1 -12 -10   66.66    6.85
  -1 -12  10   73.90    7.58
  -1 -12  10   65.36    6.62
   1 -12 -11   10.18    3.53
  -1 -12  11   13.46    4.49
  -1 -12  11   12.03    3.58
   1 -12 -12   35.64    5.01
  -1 -12  12   35.22    5.70
  -1 -12  12   33.60    4.97
   1 -12 -13  187.93    9.84
  -1 -12  13  177.45   10.39
  -1 -12  13  157.19    9.46
   1 -12 -14   50.25    5.15
  -1 -12  14   47.17    5.62
  -1 -12  14   46.52    5.21
   1 -12 -15    8.67    2.63
  -1 -12  15    8.94    3.27
  -1 -12  15   11.16    3.15
   1 -12 -16  114.09    6.44
  -1 -12  16  110.42    7.02
  -1 -12  16  107.25    6.70
   1 -12 -17   11.23    2.27
  -1 -12  17    8.96    2.47
   1 -12 -18   50.05    3.49
  -1 -13 -16  122.18    5.27
  -1 -13 -15   26.48    3.08
   1 -13  15   24.52    3.17
   1 -13  15   20.25    2.66
  -1 -13 -14   16.92    2.88
   1 -13  14   19.71    3.31
   1 -13  14   14.29    2.67
  -1 -13 -13   11.46    2.84
   1 -13  13   11.20    3.04
   1 -13  13    9.40    2.58
  -1 -13 -12   37.61    4.50
   1 -13  12   42.93    5.18
   1 -13  11   36.29    4.94
  -1 -13 -11   28.85    4.32
   1 -13  10   16.32    4.18
  -1 -13 -10   14.09    3.71
  -1 -13  -9  175.21   10.05
   1 -13   9  180.25   10.59
   1 -13   8   16.87    4.41
  -1 -13  -8   13.03    4.03
   1 -13   7    2.23    3.52
  -1 -13  -7   -0.07    2.98
  -1 -13  -6  146.89   10.02
  -1 -13  -6  136.56    9.45
   1 -13   6  151.66   10.18
  -1 -13  -5  260.14   13.18
  -1 -13  -5  229.95   12.15
   1 -13   5  250.95   12.97
  -1 -13  -4   81.01    7.84
  -1 -13  -4   72.24    7.26
   1 -13   4   91.73    7.97
   1 -13   4   82.44    7.73
   1 -13   3   10.04    3.59
  -1 -13  -3    9.16    3.53
   1 -13   3    7.79    3.76
  -1 -13  -3    6.40    3.72
   1 -13   2  213.69   12.19
  -1 -13  -2  240.18   13.05
  -1 -13  -2  243.69   12.71
   1 -13   2  226.08   12.21
   1 -13   1   42.12    5.83
  -1 -13  -1   46.44    5.91
  -1 -13  -1   41.92    5.14
   1 -13   1   35.13    5.47
  -1 -13  -1   37.93    5.75
  -1 -13   0    2.62    3.19
   1 -13   0   -1.82    2.92
  -1 -13   0    1.93    2.81
   1 -13   0   -1.87    3.22
  -1 -13   0    1.43    3.42
  -1 -13   1   25.98    4.58
   1 -13  -1   23.96    4.60
  -1 -13   1   26.47    4.56
  -1 -13   1   24.17    5.07
   1 -13  -1   25.12    4.64
  -1 -13   2  244.47   13.39
   1 -13  -2  220.65   12.01
  -1 -13   2  222.72   11.76
   1 -13  -2  212.46   11.40
  -1 -13   2  219.64   11.59
  -1 -13   3   11.46    3.62
  -1 -13   3   10.68    3.64
   1 -13  -3   11.64    3.47
  -1 -13   3   15.76    4.61
   1 -13  -3    8.87    3.45
  -1 -13   4   81.37    6.99
   1 -13  -4   72.43    7.06
  -1 -13   4   72.91    7.78
  -1 -13   4   66.87    6.79
   1 -13  -4   73.50    6.61
  -1 -13   5  246.27   11.72
   1 -13  -5  269.57   12.99
  -1 -13   5  254.18   12.78
   1 -13  -5  250.85   11.49
  -1 -13   6  186.07    9.90
   1 -13  -6  181.86   10.76
  -1 -13   6  169.67   10.41
   1 -13  -6  163.93    9.03
  -1 -13   7    1.71    2.29
  -1 -13   7    0.67    2.79
   1 -13  -7    3.27    2.38
   1 -13  -7    1.34    2.73
  -1 -13   8   11.73    3.89
   1 -13  -8   13.39    2.84
   1 -13  -8   16.95    3.96
   1 -13  -9  186.28   10.22
  -1 -13   9  168.97   10.21
   1 -13 -10   13.75    3.65
  -1 -13  10   10.48    3.48
   1 -13 -11   30.31    4.38
  -1 -13  11   37.60    5.01
  -1 -13  11   35.82    4.21
   1 -13 -12   51.54    5.03
  -1 -13  12   48.98    5.47
  -1 -13  12   47.29    4.46
   1 -13 -13   12.85    2.92
  -1 -13  13   16.74    3.55
  -1 -13  13   13.37    2.80
   1 -13 -14   15.90    2.84
  -1 -13  14   13.93    3.08
  -1 -13  14   16.25    2.74
   1 -13 -15   30.16    3.14
  -1 -13  15   30.68    3.59
   1 -13 -16  125.13    5.33
  -1 -14 -13    7.12    1.75
   1 -14  13    7.63    2.08
  -1 -14 -13    8.01    1.93
  -1 -14 -12   20.92    2.95
  -1 -14 -12   14.86    2.47
   1 -14  12   20.90    3.14
  -1 -14 -11  197.19    8.38
   1 -14  11  201.70    8.95
  -1 -14 -10   21.12    3.31
   1 -14  10   24.77    3.88
  -1 -14 -10   22.39    3.37
  -1 -14  -9   22.00    3.52
   1 -14   9   27.27    4.17
  -1 -14  -9   25.08    3.80
  -1 -14  -8   66.95    5.69
  -1 -14  -8   59.17    5.66
   1 -14   8   62.46    5.90
  -1 -14  -7   32.86    4.55
  -1 -14  -7   27.45    4.06
   1 -14   7   27.02    4.34
  -1 -14  -6   44.38    5.36
  -1 -14  -6   39.46    4.73
   1 -14   6   42.75    5.37
  -1 -14  -5   58.27    5.72
  -1 -14  -5   60.35    6.27
   1 -14   5   61.05    6.18
  -1 -14  -4   33.97    4.53
   1 -14   4   28.60    4.65
  -1 -14  -4   30.64    4.84
  -1 -14  -3   52.01    5.48
  -1 -14  -3   53.07    5.97
   1 -14   3   46.34    5.44
   1 -14   2   16.85    3.86
  -1 -14  -2   19.81    3.80
   1 -14   2   17.42    3.91
  -1 -14  -2   15.97    4.03
  -1 -14  -1   90.43    7.79
  -1 -14  -1   87.97    6.93
   1 -14   1   92.12    7.39
   1 -14   1   91.16    7.23
  -1 -14   0    0.30    2.51
   1 -14   0    1.33    2.42
  -1 -14   0   -0.11    1.88
   1 -14   0   -0.72    2.59
  -1 -14   0   -0.35    3.24
   1 -14  -1   74.31    6.76
  -1 -14   1   71.46    6.14
  -1 -14   1   79.61    7.47
  -1 -14   1   69.24    5.95
   1 -14  -1   73.08    6.36
  -1 -14   2   17.12    4.39
  -1 -14   2   17.81    3.50
  -1 -14   2   16.34    3.56
   1 -14  -2   16.40    3.57
   1 -14  -2   20.01    3.94
  -1 -14   3   53.45    5.17
  -1 -14   3   49.63    6.09
   1 -14  -3   57.33    5.90
  -1 -14   3   48.26    5.24
   1 -14  -3   49.33    5.17
  -1 -14   4   34.18    4.19
   1 -14  -4   39.34    5.06
  -1 -14   4   34.08    4.69
   1 -14  -4   30.81    4.01
   1 -14  -5   63.52    6.04
   1 -14  -5   55.90    5.00
  -1 -14   5   56.72    5.61
   1 -14  -6   48.41    5.31
   1 -14  -6   43.20    4.27
  -1 -14   6   44.25    5.04
  -1 -14   7   24.72    4.03
   1 -14  -7   25.50    4.05
   1 -14  -8   66.91    5.73
  -1 -14   8   62.78    5.69
   1 -14  -9   27.23    3.94
  -1 -14   9   26.14    3.96
   1 -14 -10   23.32    3.43
  -1 -14  10   16.82    3.19
   1 -14 -11  210.63    8.53
  -1 -14  11  204.88    8.96
  -1 -14  12   16.07    2.82
   1 -14 -12   17.61    2.65
  -1 -14  13    5.61    1.92
   1 -14 -13    6.02    1.67
  -1 -15 -10   76.44    4.44
   1 -15  10   80.28    4.68
   1 -15   9   12.23    2.36
  -1 -15  -9   10.64    2.21
  -1 -15  -8    0.25    1.45
   1 -15   8   -1.72    1.92
  -1 -15  -8   -0.11    1.66
  -1 -15  -7  117.76    6.51
  -1 -15  -7   99.34    5.37
   1 -15   7  112.46    6.44
  -1 -15  -6   16.62    2.62
   1 -15   6   19.09    3.15
  -1 -15  -6   20.79    3.31
  -1 -15  -5   26.56    3.21
  -1 -15  -5   28.96    3.83
   1 -15   5   26.86    3.72
  -1 -15  -4  133.77    6.68
  -1 -15  -4  137.33    7.75
   1 -15   4  144.30    7.66
  -1 -15  -3   42.70    3.99
  -1 -15  -3   42.64    4.73
   1 -15   3   38.95    4.34
  -1 -15  -2   38.61    4.60
  -1 -15  -2   43.61    4.06
   1 -15   2   39.85    4.34
  -1 -15  -1   72.59    4.96
  -1 -15  -1   70.47    6.03
   1 -15   1   67.07    5.35
   1 -15   0   11.20    2.86
  -1 -15   0   12.46    3.17
   1 -15   0   15.74    3.02
   1 -15  -1   85.84    6.12
   1 -15  -1   72.31    5.33
   1 -15  -2   49.27    4.74
  -1 -15   2   41.70    3.91
   1 -15  -2   42.35    4.02
   1 -15  -3   51.57    4.81
  -1 -15   3   47.02    4.13
   1 -15  -3   50.02    4.17
   1 -15  -4  128.91    7.12
  -1 -15   4  118.58    6.37
   1 -15  -4  117.92    5.90
   1 -15  -5   26.64    3.52
  -1 -15   5   24.95    3.22
  -1 -15   6   19.23    2.95
   1 -15  -6   17.07    2.89
   1 -15  -7  114.11    6.11
  -1 -15   7  110.16    5.96
  -1 -15   8   -0.14    1.59
   1 -15  -8    0.58    1.46
  -1 -15   9   13.23    2.28
   1 -15  -9   12.14    2.17
  -1 -16  -5   47.83    3.46
  -1 -16  -4   58.49    4.03
  -2   0   0 2227.02   40.29
  -2   0   0 2248.17   38.37
  -2   0  -1 9766.65  110.96
  -2   0   1 9895.22  111.89
  -2   0   1 9999.00  110.47
  -2   0   2  868.77   17.25
  -2   0   2  836.80   23.86
  -2   0  -2  799.91   22.59
  -2   0  -2  780.50   17.35
  -2   0   3 3325.35   55.96
  -2   0  -3 3350.82   53.24
  -2   0  -4  126.59    6.19
  -2   0  -4  140.74   10.45
  -2   0   4  121.13   10.74
   2   0   5 2654.68   36.07
  -2   0   5 2680.45   54.88
  -2   0  -6  829.71   30.84
   2   0   6  838.98   19.08
  -2   0   6  851.43   31.37
   2   0   7   53.53    5.15
  -2   0   7   54.07    9.29
  -2   0  -7   43.05    8.93
   2   0   8  116.90    8.09
  -2   0   8  118.43   13.73
  -2   0  -8  124.90   13.57
  -2   0  -9    1.67    4.38
   2   0   9    1.98    2.07
  -2   0   9    4.29    6.11
  -2   0 -10    4.45    5.05
  -2   0  10   16.86    7.68
  -2   0  11  361.48   26.69
  -2   0 -11  376.29   27.58
  -2   0 -12   30.95    9.76
  -2   0  12   35.41   10.14
  -2   0  13  183.88   21.35
  -2   0 -13  128.90   20.15
  -2   0  14  682.42   41.99
  -2   0 -14  679.52   37.80
  -2   0 -15  252.40   23.88
  -2   0 -15  236.52   25.48
  -2   0  15  211.27   25.22
  -2   0 -15  212.79   11.67
  -2   0 -15  212.67   12.93
   2   0 -15  211.39   12.50
  -2   0  16  167.88   23.02
  -2   0 -16  176.23   11.03
  -2   0 -16  172.62   12.14
   2   0 -16  168.23   11.62
  -2   0 -17   95.21    8.48
   2   0 -17   98.04    9.18
   2   0 -17   84.05    8.73
  -2   0 -17   88.44    9.51
  -2   0 -18   11.87    4.01
   2   0 -18    9.53    4.51
   2   0 -18   -3.24    6.84
   2   0 -18   13.04    4.89
  -2   0 -19  165.02   11.18
   2   0 -19  191.01   12.77
   2   0 -19  184.02   12.58
   2   0 -20  169.98   11.93
   2   0 -20  149.81   11.32
  -2   0 -20  148.64   10.65
  -2   0 -21    7.82    3.33
   2   0 -21    5.98    4.00
   2   0 -21    4.12    4.10
   2   0 -22   87.11    8.54
   2   0 -22  108.24    9.25
  -2   0 -22   96.88    8.11
  -2   0 -23    7.90    3.39
   2   0 -23    8.01    3.64
   2   0 -23    7.81    3.99
   2   0 -23    7.56    2.46
   2   0 -24   98.32    7.57
  -2   0 -24   86.72    6.69
   2   0 -25   25.02    3.81
  -2   0 -25   23.32    4.00
  -2   0 -25   22.17    3.42
  -2   0 -26    5.08    1.73
   2   0 -26    7.42    2.15
  -2   0 -26    5.34    2.16
  -2  -1 -26   36.04    3.71
   2   1 -26   38.49    3.68
  -2  -1 -25   42.94    4.79
   2   1 -25   51.55    4.99
  -2  -1 -25   48.16    4.34
   2   1 -24   19.87    4.11
  -2  -1 -24   20.17    3.53
   2   1 -24   15.83    2.64
  -2  -1 -24   20.31    4.16
  -2  -1 -24    6.99    2.29
   2   1 -23   27.60    5.04
  -2  -1 -23   26.99    4.38
   2   1 -23   31.89    5.57
   2   1 -22  236.03   13.25
   2   1 -22  245.59   13.27
  -2  -1 -22  235.82   12.14
   2   1 -21   43.46    6.77
  -2  -1 -21   35.50    5.57
   2   1 -21   41.92    6.51
   2   1 -20  134.88   10.97
   2   1 -20  127.73   10.58
  -2  -1 -20  119.16    9.42
   2   1 -19   59.61    7.63
  -2  -1 -19   57.86    6.78
   2   1 -19   54.33    7.41
   2   1 -18   10.58    4.35
  -2  -1 -18    5.29    3.21
  -2   1  18   10.58    8.17
   2   1 -18   13.27    5.05
   2   1 -17   11.51   14.09
  -2   1  17   11.61    8.78
  -2   1  17   48.32   13.60
  -2  -1 -17   69.31    7.18
  -2  -1 -17   59.24    8.45
   2   1 -17   64.19    7.64
  -2   1  16  156.22   23.20
  -2  -1 -16  134.79    9.57
   2   1 -16  166.43   11.57
  -2  -1 -16  162.14   11.74
  -2  -1 -15   73.88   13.27
  -2   1  15   72.90   15.86
  -2  -1 -15   70.17    6.99
   2   1 -15   73.78    7.70
  -2  -1 -15   64.83    8.21
  -2  -1 -14  195.74   21.55
  -2   1  14  197.41   23.70
  -2  -1 -14  184.23   19.84
  -2  -1 -14  180.67   11.55
  -2  -1 -13   98.36   14.36
  -2  -1 -13   96.37   14.44
  -2   1  13  100.14   16.51
  -2  -1 -12  370.47   27.07
  -2  -1 -12  313.80   24.02
  -2   1  12  342.61   28.17
  -2  -1 -11  267.75   21.47
  -2  -1 -11  282.47   22.45
  -2   1  11  302.51   25.16
  -2  -1 -10  832.11   36.44
  -2   1  10  757.36   37.38
  -2  -1 -10  716.14   33.16
  -2   1   9  329.11   23.17
  -2  -1  -9  201.25   19.73
  -2   1   8  798.62   34.27
  -2  -1  -8  740.96   29.68
  -2  -1  -7 1329.28   39.20
  -2   1   7 1429.78   43.79
  -2   1   6  560.76   25.94
  -2  -1  -6  471.80   20.26
  -2   1   5 3940.67   69.53
  -2  -1  -5 3981.14   60.98
  -2   1   4 1088.53   31.47
  -2  -1  -4 1055.39   26.22
  -2  -1  -3  489.20   15.79
  -2   1   3  487.33   19.68
  -2  -1  -3  536.18   17.17
  -2  -1  -2 1047.10   29.27
  -2  -1  -2 1124.61   24.93
  -2   1   2 1106.40   27.75
  -2  -1  -2 1059.71   24.57
  -2  -1  -1 7703.38   88.35
  -2   1   1 7393.08   89.03
  -2   1   1 7375.64   95.75
  -2  -1  -1 7790.13   94.24
  -2  -1  -1 7663.48   96.30
  -2  -1  -1 7858.13   89.62
  -2   1   0  621.09   20.74
  -2  -1   0  590.05   18.47
  -2   1   0  619.76   16.94
  -2  -1   0  595.60   20.66
  -2  -1   0  630.97   19.32
  -2   1  -1 7517.56   81.65
  -2  -1   1 7728.74   88.25
  -2  -1   1 8141.00   96.61
  -2   1  -1 7894.94   96.89
  -2   1  -2 1150.93   29.07
  -2  -1   2 1206.28   30.17
  -2   1  -3  473.37   19.61
  -2  -1   3  517.29   21.01
  -2   1  -4  987.85   31.51
  -2  -1   4  991.40   31.13
  -2  -1   4 1085.27   32.33
  -2   1  -5 4131.24   73.27
  -2  -1   5 4204.79   73.14
   2   1   5 4062.41   59.10
   2   1   6  633.28   20.26
  -2  -1   6  613.16   26.80
  -2  -1   6  657.92   28.17
  -2  -1   7 1333.89   41.83
   2   1   7 1243.19   30.91
  -2   1  -7 1222.87   41.15
  -2   1  -8  884.99   38.82
   2   1   8  899.64   27.07
  -2  -1   8  899.30   36.06
  -2  -1   9  353.70   23.70
   2   1   9  356.09   17.69
   2   1  10  752.95   27.51
  -2  -1  10  804.92   37.72
  -2  -1  10  706.68   35.26
  -2   1 -10  768.03   38.61
   2   1  11  255.62   16.70
  -2  -1  11  247.30   22.60
  -2  -1  11  233.77   22.04
  -2   1 -11  286.57   24.86
  -2   1 -12  344.20   30.04
  -2  -1  12  401.28   29.35
  -2  -1  12  379.43   28.54
  -2   1 -13  109.42   17.58
  -2  -1  13  106.17   17.24
  -2  -1  13   73.38   15.15
  -2   1 -14  187.53   23.80
  -2  -1  14  138.83   20.68
   2  -1 -14  198.05   11.79
  -2  -1  15   46.68   11.38
  -2   1 -15   44.88   15.05
  -2   1 -15   67.40    7.40
  -2   1 -15   72.99    8.08
   2  -1 -15   73.78    7.67
  -2   1 -16  150.06   10.68
  -2   1 -16  138.74   22.69
   2  -1 -16  175.43   11.59
   2  -1 -16  158.13   11.26
  -2   1 -16  152.48   11.32
  -2   1 -17   50.37    6.73
  -2   1 -17   43.60   13.82
   2  -1 -17   58.79    7.43
  -2   1 -17   44.24    7.14
   2  -1 -17   55.94    7.48
   2  -1 -18    7.53    4.01
  -2   1 -18    7.11    3.96
  -2   1 -18   14.71    9.49
   2  -1 -18   13.90   10.27
   2  -1 -18    9.01    3.94
  -2   1 -19   58.42    7.03
   2  -1 -19   65.96    7.86
   2  -1 -19   66.41    7.99
  -2   1 -20  134.55   10.28
   2  -1 -20  147.79   11.27
   2  -1 -20  153.62   11.58
  -2   1 -21   31.18    5.40
   2  -1 -21   29.18    5.86
   2  -1 -21   30.29    5.90
   2  -1 -21   29.14    4.47
   2  -1 -22  246.20   13.46
   2  -1 -22  220.86   10.28
   2  -1 -22  257.80   13.79
  -2   1 -22  252.49   12.74
   2  -1 -23   33.19    5.40
  -2   1 -23   29.29    4.60
  -2   1 -24   22.54    3.91
   2  -1 -24   23.90    4.35
  -2   1 -25   43.81    4.98
   2  -1 -25   60.97    5.46
  -2   1 -25   53.07    4.85
  -2   1 -26   27.81    3.33
  -2   1 -26   30.62    3.16
  -2  -2 -26   61.83    4.50
   2   2 -26   59.25    4.18
   2   2 -25    2.39    2.16
  -2  -2 -25    0.43    1.52
  -2  -2 -25    0.02    2.10
  -2  -2 -24  162.47    9.55
   2   2 -24  168.37    9.23
  -2  -2 -24  160.08    8.16
   2   2 -23    6.73    3.49
  -2  -2 -23    6.33    2.58
  -2  -2 -23    5.10    2.44
  -2  -2 -23    5.92    3.73
   2   2 -23   10.31    3.81
   2   2 -22   30.78    5.40
   2   2 -22   26.84    5.37
  -2  -2 -22   31.23    4.81
   2   2 -21    4.91    3.69
  -2  -2 -21    7.23    3.43
   2   2 -21    8.97    4.38
   2   2 -20  361.33   17.21
  -2  -2 -20  378.55   15.98
   2   2 -20  369.94   17.15
   2   2 -19   75.03    8.33
  -2  -2 -19   67.49    7.04
   2   2 -19   76.04    8.24
  -2   2  18  382.90   37.30
   2   2 -18  432.06   19.08
  -2  -2 -18  416.22   16.89
   2   2 -18  421.09   18.87
  -2   2  17  234.61   29.24
   2   2 -17  231.29   29.41
   2   2 -17  259.24   14.58
  -2  -2 -17  244.56   12.81
  -2   2  16  275.59   30.11
  -2  -2 -16  230.91   14.19
  -2  -2 -16  254.36   12.85
   2   2 -16  247.21   14.00
  -2  -2 -15  147.87   18.24
  -2   2  15  118.71   19.36
   2   2 -15  134.85   10.18
  -2  -2 -15  118.21    8.73
  -2  -2 -15  116.93   10.17
  -2  -2 -14  344.51   27.61
  -2   2  14  407.30   34.03
  -2  -2 -14  342.01   15.66
  -2  -2 -13  259.25   22.72
  -2  -2 -13  250.86   21.41
  -2   2  13  276.22   27.15
  -2  -2 -12  867.24   40.34
  -2   2  12  932.88   46.97
  -2  -2 -11 1206.95   46.66
  -2  -2 -11 1308.13   44.82
  -2   2  11 1304.81   52.89
  -2  -2 -10  335.41   23.40
  -2  -2 -10  292.94   20.07
  -2   2  10  315.87   25.22
  -2  -2  -9  899.86   36.85
  -2  -2  -9  822.45   32.43
  -2   2   9  915.07   40.47
  -2   2   8  148.36   15.99
  -2  -2  -8  106.43   11.09
  -2  -2  -8  140.90   14.56
  -2  -2  -7   28.45    7.70
  -2  -2  -7   16.18    5.51
  -2   2   7   25.13    7.69
  -2  -2  -6  480.90   23.94
  -2   2   6  459.29   24.60
  -2  -2  -6  523.91   18.62
  -2  -2  -5 1259.85   37.75
  -2  -2  -5 1358.09   33.29
  -2   2   5 1278.78   38.90
  -2  -2  -5 1260.05   27.86
  -2   2   4  512.22   22.74
  -2  -2  -4  545.57   19.69
  -2  -2  -4  518.37   15.62
  -2  -2  -4  540.61   23.53
  -2  -2  -3 4370.65   63.26
  -2   2   3 4363.49   69.95
  -2  -2  -3 4249.15   54.37
  -2   2   2 1042.75   28.61
  -2  -2  -2 1038.21   26.99
  -2   2   2 1092.31   30.58
  -2  -2  -2 1021.77   29.58
  -2  -2  -1 1872.70   37.59
  -2   2   1 1930.23   41.21
  -2   2   1 1815.36   36.08
  -2  -2   0 4203.46   60.34
  -2   2   0 3981.19   55.96
  -2  -2   0 4327.73   63.84
  -2   2   0 4062.26   64.92
  -2   2  -1 1657.98   28.29
  -2  -2   1 1917.72   39.80
  -2   2  -1 1816.84   39.99
  -2   2  -1 1796.00   43.11
  -2  -2   1 1741.15   35.44
  -2   2  -2  984.47   16.49
  -2   2  -2 1049.24   30.50
  -2  -2   2 1067.57   30.25
  -2   2  -2 1032.15   32.10
  -2   2  -3 4178.93   71.45
  -2  -2   3 4339.58   71.08
  -2   2  -3 4436.93   73.33
  -2   2  -4  785.93   30.48
  -2  -2   4  535.84   23.37
  -2  -2   5 1477.22   40.81
  -2   2  -5 1479.07   44.20
  -2  -2   6  436.24   22.64
  -2   2  -6  431.78   24.58
   2   2   6  407.64   19.00
  -2  -2   7   27.47    8.06
   2   2   7   33.24    6.37
  -2   2  -7   44.22    9.32
   2   2   8  116.91   11.17
  -2  -2   8  133.10   14.11
   2   2   9  994.36   33.74
  -2   2  -9  955.18   45.43
  -2   2 -10  307.93   25.72
  -2  -2  10  285.90   22.02
   2   2  10  305.79   19.36
  -2   2 -11 1266.26   54.60
   2   2  11 1315.45   42.94
  -2   2 -12  965.04   50.96
   2   2  12  930.39   37.30
  -2  -2  12  959.33   43.51
  -2   2 -13  207.21   24.20
  -2  -2  13  181.96   20.83
  -2   2 -14  314.67   30.76
  -2   2 -14  331.77   14.95
   2  -2 -14  332.92   15.27
  -2   2 -15  101.88    8.97
  -2  -2  15  100.60   15.92
  -2   2 -15  116.08   20.52
   2  -2 -15  117.60    9.17
   2  -2 -15  109.89    9.33
  -2  -2  15  114.99    9.47
  -2   2 -15  115.19    9.85
  -2   2 -16  293.06   14.63
   2  -2 -16  292.00   14.64
   2  -2 -16  262.46   14.59
  -2   2 -16  270.09   14.42
  -2  -2  16  273.33   14.66
  -2   2 -17  254.04   14.04
  -2   2 -17  236.86   31.89
   2  -2 -17  289.50   14.90
  -2  -2  17  268.04   14.64
   2  -2 -17  274.05   15.10
  -2   2 -17  251.18   14.19
  -2   2 -18  429.57   18.20
   2  -2 -18  417.32   18.27
  -2  -2  18  379.35   17.19
   2  -2 -18  409.04   18.71
  -2   2 -19   74.14    7.94
   2  -2 -19   69.32    8.03
   2  -2 -19   69.65    8.27
  -2   2 -20  358.45   16.42
   2  -2 -20  370.50   17.09
   2  -2 -20  363.00   14.45
   2  -2 -20  375.70   17.74
  -2   2 -21    8.08    3.96
   2  -2 -21   11.79    4.69
   2  -2 -21   10.78    4.30
   2  -2 -21    7.57    2.74
   2  -2 -22   20.45    5.08
  -2   2 -22   19.35    4.46
   2  -2 -22   15.50    4.69
   2  -2 -22   14.76    2.96
  -2   2 -23    5.81    3.06
   2  -2 -23    9.76    3.92
  -2   2 -24  143.79    8.56
   2  -2 -24  166.45    9.56
   2  -2 -25   -1.60    2.48
  -2   2 -25    1.34    2.08
  -2   2 -25    1.93    2.26
   2  -2 -26   28.83    3.21
  -2   2 -26   40.49    3.66
  -2  -3 -25   87.85    5.99
   2   3 -25   82.43    5.48
  -2  -3 -24   45.10    5.26
   2   3 -24   46.43    4.90
  -2  -3 -24   40.13    3.97
   2   3 -23   26.72    4.56
  -2  -3 -23   24.23    3.70
  -2  -3 -23   14.77    3.07
   2   3 -23   22.64    4.39
  -2  -3 -23   28.05    4.95
  -2  -3 -22   88.18    8.37
   2   3 -22   74.16    7.56
   2   3 -22   90.48    7.85
  -2  -3 -22   80.82    6.82
  -2  -3 -21   46.54    6.74
   2   3 -21   44.96    6.47
   2   3 -21   49.19    6.59
  -2  -3 -21   50.90    5.97
  -2  -3 -20    9.86    3.64
   2   3 -20    7.46    3.69
   2   3 -20    6.43    3.67
   2   3 -19   77.79    8.46
   2   3 -19   63.24    7.60
  -2  -3 -19   66.96    6.98
   2   3 -18  219.54   13.59
   2   3 -18  193.88   12.80
  -2  -3 -18  189.80   11.25
  -2   3  17  120.08   21.30
   2   3 -17   90.91   19.27
   2   3 -17  112.70    9.83
  -2  -3 -17  109.27    8.61
   2   3 -16  388.20   36.57
   2   3 -16  397.42   17.78
  -2  -3 -16  375.81   15.46
  -2   3  15  348.06   33.84
   2   3 -15  314.50   15.43
  -2  -3 -15  313.04   13.79
  -2  -3 -15  326.25   15.85
  -2   3  14   53.83   14.12
   2   3 -14   47.41    6.42
  -2  -3 -14   49.79    7.48
  -2   3  13  776.08   46.14
  -2  -3 -12  343.15   26.25
  -2   3  12  289.51   27.33
  -2   3  11  289.16   26.40
  -2  -3 -11  298.44   23.38
  -2  -3 -10  419.38   26.74
  -2   3  10  426.79   30.29
  -2   3   9  130.47   16.94
  -2  -3  -9  130.05   14.79
  -2  -3  -9  131.70   10.37
  -2   3   8 1394.21   50.21
  -2  -3  -8 1384.20   32.23
  -2  -3  -8 1465.13   47.29
  -2  -3  -7  706.12   31.25
  -2   3   7  736.06   34.16
  -2  -3  -7  664.41   19.36
  -2  -3  -6  353.17   21.66
  -2   3   6  363.73   23.11
  -2  -3  -6  370.06   19.95
  -2  -3  -6  338.22   11.85
  -2  -3  -5 1605.36   25.54
  -2  -3  -5 1547.76   41.55
  -2   3   5 1635.09   47.20
  -2  -3  -4  387.88   18.79
  -2   3   4  362.99   20.60
  -2  -3  -4  362.24   20.30
  -2   3   3 1123.87   34.55
  -2  -3  -3 1160.66   32.34
  -2  -3  -2   63.74    7.94
  -2   3   2   55.82    7.71
  -2   3   2   54.24    7.89
  -2  -3  -1  544.32   21.38
  -2   3   1  511.26   20.03
  -2   3   1  524.15   21.77
  -2   3   0 1151.55   32.85
  -2   3   0 1156.58   28.49
  -2  -3   0 1184.52   32.43
  -2  -3   1  543.99   21.81
  -2   3  -1  461.47   21.81
  -2   3  -1  501.55   16.56
  -2   3  -1  518.54   21.92
  -2   3  -2   34.20    3.94
  -2  -3   2   38.94    6.83
  -2  -3   2   35.62    4.52
  -2   3  -2   41.00    7.36
  -2   3  -2   52.41    7.98
  -2  -3   3 1369.94   37.53
  -2   3  -3 1330.90   38.74
  -2  -3   4  379.00   20.12
  -2   3  -4  390.99   21.85
  -2   3  -5 1548.00   47.36
  -2  -3   5 1674.50   44.67
   2   3   6  472.46   23.00
  -2   3  -6  479.66   27.30
  -2  -3   6  459.16   24.41
   2   3   7  792.88   30.79
  -2  -3   7  839.07   33.29
  -2   3  -8 1478.05   54.69
   2   3   8 1429.08   43.54
  -2  -3   8 1435.65   46.09
  -2   3  -9   96.05   15.96
  -2  -3   9  106.51   13.51
   2   3   9  129.30   13.71
   2   3  10  433.19   25.51
  -2   3 -10  450.26   32.92
  -2  -3  10  403.89   26.33
  -2   3 -11  200.53   24.00
   2   3  11  272.80   21.16
  -2  -3  11  239.84   21.58
  -2   3 -12  301.59   29.14
   2   3  12  302.33   22.97
  -2  -3  12  263.94   23.23
   2   3  13  804.03   38.84
  -2  -3  13  658.94   37.83
  -2   3 -14   43.14    7.14
  -2   3 -14   37.34   13.71
  -2  -3  14   47.21   10.19
  -2  -3  14   52.17    7.13
   2  -3 -14   48.58    5.99
  -2   3 -14   49.53    6.59
   2  -3 -14   54.56    6.74
  -2   3 -15  370.87   16.64
   2  -3 -15  341.49   15.28
   2  -3 -15  353.93   16.55
  -2   3 -15  327.24   15.56
  -2   3 -16  357.84   16.66
  -2   3 -16  389.53   37.10
   2  -3 -16  394.51   17.00
  -2   3 -16  358.52   16.53
  -2  -3  16  394.86   18.04
   2  -3 -16  374.31   17.51
  -2   3 -17  145.80   10.86
   2  -3 -17  149.19   10.77
   2  -3 -17  141.15    9.29
   2  -3 -17  158.77   11.68
  -2  -3  17  144.08   11.26
  -2   3 -17  131.50   10.16
  -2   3 -18  178.54   12.10
   2  -3 -18  178.57   10.41
   2  -3 -18  188.97   12.30
   2  -3 -18  191.01   12.98
  -2  -3  18  173.62   12.05
  -2   3 -19   74.20    8.15
   2  -3 -19   61.33    6.18
   2  -3 -19   69.31    7.92
  -2  -3  19   65.56    7.55
   2  -3 -19   67.94    8.01
  -2   3 -20    3.12    3.39
   2  -3 -20    4.29    3.59
   2  -3 -20    3.20    2.40
   2  -3 -20    3.88    3.61
  -2  -3  20    3.34    3.36
  -2   3 -21   54.20    6.82
   2  -3 -21   47.22    4.92
   2  -3 -21   44.50    6.32
   2  -3 -21   54.98    7.11
  -2   3 -22   86.19    7.93
   2  -3 -22   89.20    8.31
   2  -3 -23   31.52    5.10
   2  -3 -23   23.01    3.86
  -2   3 -23   33.82    5.05
   2  -3 -24   46.37    5.21
  -2   3 -24   42.27    4.92
   2  -3 -25   84.56    5.71
  -2   3 -25   89.20    5.85
  -2  -4 -25   10.97    2.46
   2   4 -24   16.16    3.07
  -2  -4 -24   18.67    3.55
  -2  -4 -24   11.51    2.28
   2   4 -23   15.11    3.57
  -2  -4 -23   13.81    2.73
  -2  -4 -23   10.01    2.59
  -2  -4 -23   14.91    3.87
   2   4 -23    9.55    3.30
  -2  -4 -22   28.31    4.49
  -2  -4 -22   39.19    5.74
   2   4 -22   35.76    5.23
   2   4 -22   44.73    5.76
  -2  -4 -22   45.35    4.95
  -2  -4 -21  179.86   10.50
   2   4 -21  203.46   11.94
  -2  -4 -21  218.54   12.89
  -2  -4 -21  211.77   10.76
   2   4 -21  196.39   11.73
  -2  -4 -20   86.72    7.75
  -2  -4 -20   83.94    8.69
   2   4 -20   97.02    8.90
  -2  -4 -20   95.99    7.65
   2   4 -20   97.93    8.84
  -2  -4 -19    5.43    2.94
   2   4 -19    4.19    3.38
   2   4 -19    4.33    3.63
  -2  -4 -19    3.33    3.80
  -2  -4 -18  452.72   19.76
   2   4 -18  443.52   19.00
   2   4 -18  456.86   19.01
  -2  -4 -18  427.57   16.54
  -2   4  17   80.05   18.82
  -2  -4 -17   86.98    7.49
   2   4 -17   82.92    8.64
  -2   4  16  277.06   32.11
   2   4 -16  263.10   14.43
  -2  -4 -16  245.09   12.20
  -2   4  15   50.34   14.49
   2   4 -15   40.39   12.91
   2   4 -15   39.00    6.28
  -2  -4 -15   33.29    4.68
  -2   4  14   94.38   17.96
   2   4 -14   54.24   16.56
   2   4 -14   90.13    8.54
  -2   4  13   17.38    9.19
  -2  -4 -13   20.10    5.77
  -2   4  12  914.07   50.33
  -2   4  11   16.00    9.19
  -2   4  10   12.39    8.32
  -2   4   9 2244.11   71.26
  -2   4   8 1422.42   53.43
  -2   4   7  498.87   30.02
  -2   4   6  541.03   29.78
  -2  -4  -6  461.04   25.10
  -2   4   5 1346.49   45.59
  -2  -4  -5 1412.93   42.85
  -2   4   4   10.78    6.17
  -2  -4  -4    8.51    4.75
  -2   4   3   55.70    8.97
  -2  -4  -3   57.04    8.55
  -2  -4  -2  937.61   31.18
  -2   4   2  905.74   31.85
  -2   4   1   73.65    9.15
  -2  -4  -1   81.27    9.53
  -2   4   1   80.89    9.26
  -2   4   0  195.26   14.22
  -2   4   0  199.66   13.25
  -2  -4   0  215.46   14.88
  -2   4  -1  117.36    9.57
  -2   4  -1  112.73   11.48
  -2   4  -1  113.29   11.19
  -2  -4   1  124.91   11.86
  -2   4  -2  806.49   23.28
  -2  -4   2  893.74   31.78
  -2   4  -2  825.53   31.40
  -2  -4   3   54.06    8.76
  -2   4  -3   64.18    9.38
  -2   4  -3   57.66    5.48
  -2   4  -3   64.06    9.29
  -2   4  -4   25.79    7.80
  -2   4  -4   23.58    2.97
  -2  -4   4   26.23    7.06
  -2  -4   4   23.94    2.88
  -2   4  -5 2120.89   58.16
  -2  -4   5 1299.41   41.52
  -2   4  -6  494.52   31.29
  -2  -4   6  485.75   25.50
  -2  -4   7  478.46   25.84
  -2   4  -7  413.48   31.08
   2   4   7  471.59   26.47
   2   4   8 1344.72   46.63
  -2  -4   8 1350.54   45.90
  -2  -4   9 2309.03   62.86
  -2   4  -9 2373.32   76.00
   2   4   9 2153.66   62.21
  -2   4 -10   11.29    9.47
  -2  -4  10   13.55    6.29
   2   4  10   11.41    6.07
  -2   4 -11   15.06    8.85
  -2  -4  11   19.32    7.47
   2   4  11   16.78    7.27
   2   4  12  870.55   42.22
  -2   4 -12  825.46   51.99
  -2  -4  12  873.81   41.03
   2  -4 -13   18.00    4.67
  -2   4 -13    9.16    9.08
  -2  -4  13   21.45    8.09
   2   4  13   14.65    7.09
  -2  -4  13   14.60    4.65
   2  -4 -13   13.94    3.66
  -2  -4  14   93.36    8.98
   2  -4 -14   96.55    7.65
   2  -4 -14  104.28    8.21
  -2   4 -14   86.81    8.45
   2  -4 -14  107.03    9.40
  -2   4 -15   33.44    6.12
   2  -4 -15   26.55    5.60
   2  -4 -15   34.24    5.06
  -2  -4  15   28.82    6.20
   2  -4 -15   34.15    5.31
  -2   4 -16  273.62   15.41
   2  -4 -16  248.45   13.36
  -2  -4  16  241.45   14.67
   2  -4 -16  248.52   12.20
   2  -4 -16  227.72   13.84
  -2  -4  16  261.95   15.08
  -2   4 -17   78.49    8.67
   2  -4 -17   76.84    7.80
   2  -4 -17   75.07    6.89
  -2  -4  17   78.50    8.70
  -2   4 -17   66.79    7.12
   2  -4 -17   81.48    8.71
  -2   4 -18  509.83   20.35
   2  -4 -18  473.46   16.78
   2  -4 -18  493.52   19.08
   2  -4 -18  522.65   21.10
  -2  -4  18  447.08   19.54
  -2   4 -19    2.44    3.72
   2  -4 -19    4.41    4.31
   2  -4 -19    4.86    3.61
   2  -4 -19    4.13    2.58
  -2  -4  19    3.64    3.48
  -2   4 -20   92.11    8.73
   2  -4 -20   87.82    6.72
  -2  -4  20   97.34    8.73
   2  -4 -20   94.69    9.31
  -2   4 -21  211.92   12.44
   2  -4 -21  214.50   12.88
  -2  -4  21  213.40   12.06
  -2   4 -22   53.08    6.26
   2  -4 -22   46.89    6.05
  -2  -4  22   49.80    5.69
  -2   4 -23   12.08    3.45
   2  -4 -23   11.64    3.58
  -2   4 -24   17.01    3.37
   2  -4 -24   12.46    3.23
  -2   4 -25    6.78    2.13
   2  -4 -25    5.78    1.96
  -2   4 -25    6.11    1.92
  -2  -5 -24   67.96    5.22
   2   5 -24   61.92    4.43
   2   5 -23   12.65    2.92
  -2  -5 -23   13.92    3.40
  -2  -5 -23    9.27    2.29
   2   5 -22    8.89    3.06
  -2  -5 -22   11.03    3.84
   2   5 -22    9.18    3.07
  -2  -5 -22    4.90    2.44
   2   5 -21   13.59    3.75
  -2  -5 -21   11.98    3.26
  -2  -5 -21   11.65    4.12
   2   5 -21   12.25    3.60
  -2  -5 -20  121.30    8.70
   2   5 -20  118.95    9.14
  -2  -5 -20  132.19   10.14
   2   5 -20  124.37    9.43
   2   5 -19    9.79    3.99
  -2  -5 -19    9.32    3.70
   2   5 -19   16.85    4.44
  -2  -5 -19   15.64    4.92
  -2  -5 -18   47.07    6.14
  -2  -5 -18   55.05    7.51
   2   5 -18   54.99    6.96
   2   5 -18   53.79    7.02
   2   5 -17   79.84    8.38
  -2  -5 -17   92.01    8.45
  -2  -5 -17   95.93    9.46
  -2  -5 -16  105.99    8.88
   2   5 -16  104.77    9.37
  -2  -5 -16  115.02   10.26
  -2   5  16   93.13   20.08
   2   5 -16  108.54   20.46
   2   5 -15   30.06    5.66
  -2  -5 -15   24.64    5.40
   2   5 -15   18.76    9.58
  -2   5  15   34.71   13.35
   2   5 -14   46.86    6.30
  -2   5  14   41.08   13.64
   2   5 -14   44.83   12.43
  -2  -5 -14   44.80    6.78
   2   5 -13  291.92   28.98
  -2   5  13  261.44   29.54
  -2  -5 -13  306.34   15.26
  -2   5  12  241.39   27.52
   2   5 -12  232.00   25.12
  -2  -5 -12  228.67   12.83
  -2   5  11  532.43   38.98
  -2   5  10  372.91   31.07
  -2   5   9  173.92   21.01
  -2   5   8  157.05   19.63
  -2   5   7 1986.10   64.51
  -2   5   6 1774.55   58.79
  -2   5   5  187.83   18.53
  -2  -5  -5  187.44   17.75
  -2   5   4  725.78   34.37
  -2  -5  -4  768.32   33.27
  -2   5   3  723.37   32.59
  -2  -5  -3  743.01   31.34
  -2   5   2 1415.03   44.38
  -2   5   2 1396.71   41.42
  -2   5   1  143.33   13.36
  -2  -5  -1  170.10   14.73
  -2   5   1  156.81   13.96
  -2   5   0   13.60    5.04
  -2  -5   0   23.81    6.57
  -2   5   0   20.32    6.24
  -2  -5   1  168.29   14.73
  -2   5  -1  150.37   12.56
  -2   5  -1  160.80   14.14
  -2   5  -1  147.03   13.89
  -2   5  -2 1247.17   34.97
  -2   5  -2 1232.82   41.28
  -2  -5   2 1395.49   42.79
  -2   5  -2 1376.21   40.99
  -2  -5   3  727.98   31.25
  -2   5  -3  661.95   23.14
  -2   5  -3  669.25   30.93
  -2   5  -3  695.25   29.59
  -2  -5   4  818.24   33.65
  -2   5  -4  732.64   22.37
  -2   5  -4  852.71   36.75
  -2  -5   5  215.68   17.87
  -2   5  -5  218.59   20.01
  -2  -5   6 1948.65   55.45
  -2   5  -6 1900.89   61.79
   2   5   6 2091.67   61.47
  -2  -5   7 1985.59   57.25
   2   5   7 2035.46   61.75
  -2   5  -7 2073.58   67.39
  -2  -5   8  164.03   16.66
   2   5   8  164.48   18.15
  -2   5  -8  172.29   20.91
  -2  -5   9  211.28   19.36
   2   5   9  194.80   19.97
  -2   5  -9  232.05   24.52
  -2  -5  10  375.28   26.35
   2   5  10  351.26   27.51
  -2  -5  11  528.10   32.17
  -2   5 -11  551.80   40.69
   2   5  11  565.27   35.51
  -2  -5  12  261.55   22.76
  -2   5 -12  228.34   28.07
   2   5  12  261.17   24.95
  -2  -5  12  220.29   12.65
   2  -5 -12  205.24   10.53
   2  -5 -12  239.19   12.99
  -2   5 -12  241.14   13.54
   2  -5 -13  308.95   13.18
  -2  -5  13  292.66   15.11
  -2   5 -13  274.76   15.21
   2  -5 -13  304.11   15.12
  -2   5 -14   37.52   13.94
   2   5  14   46.18   12.89
   2  -5 -14   50.07    6.10
   2  -5 -14   48.10    5.69
  -2  -5  14   49.66    7.12
  -2   5 -14   33.88    6.65
   2  -5 -14   54.06    7.15
   2  -5 -15   28.47    5.67
  -2   5 -15   37.87    6.54
  -2   5 -15   27.95   11.86
   2  -5 -15   32.85    5.16
   2  -5 -15   24.81    4.36
  -2  -5  15   31.82    6.32
  -2   5 -15   27.85    5.62
  -2   5 -16  144.59   11.21
  -2   5 -16  127.34   22.93
  -2  -5  16  111.88   10.36
   2  -5 -16  129.72    8.63
   2  -5 -16  125.16    9.31
   2  -5 -16  116.65   10.46
  -2   5 -17   59.37    7.59
   2  -5 -17   65.95    7.13
   2  -5 -17   59.91    5.98
  -2  -5  17   71.00    8.56
   2  -5 -17   62.74    8.14
  -2   5 -18   50.86    7.13
   2  -5 -18   45.67    5.15
  -2  -5  18   54.79    7.30
   2  -5 -18   51.84    7.24
   2  -5 -19   14.91    4.73
  -2   5 -19   16.95    5.06
   2  -5 -19   12.56    2.99
  -2  -5  19   12.23    4.40
  -2   5 -20  151.97   10.89
   2  -5 -20  140.71   10.68
  -2  -5  20  142.03   10.45
   2  -5 -21   21.01    4.71
  -2   5 -21   19.63    4.78
  -2  -5  21   16.09    4.25
   2  -5 -22    7.61    3.39
  -2   5 -22    7.76    3.56
  -2  -5  22    6.74    3.28
   2  -5 -23   11.19    3.23
  -2   5 -23   12.90    3.52
  -2  -5  23   15.90    3.17
   2  -5 -24   66.88    5.15
  -2   5 -24   70.82    5.47
  -2   5 -25    1.20    1.54
   2  -5 -25    2.31    1.46
  -2  -6 -24   -1.66    1.70
  -2  -6 -23   38.75    3.49
  -2  -6 -23   46.81    4.66
  -2  -6 -22   51.12    4.62
  -2  -6 -22   61.93    5.96
  -2  -6 -21   24.93    3.95
   2   6 -21   23.34    3.99
  -2  -6 -21   32.21    5.06
   2   6 -21   21.68    3.65
   2   6 -20    6.00    3.08
  -2  -6 -20    9.02    4.02
   2   6 -20    4.44    2.95
  -2  -6 -20    7.60    3.16
   2   6 -19    0.57    2.85
  -2  -6 -19   -0.25    2.52
  -2  -6 -19    3.39    3.76
   2   6 -19    1.61    2.71
  -2  -6 -18   99.26    8.46
   2   6 -18  109.33    8.66
  -2  -6 -18  113.59    9.76
   2   6 -18  120.32    9.39
  -2  -6 -17  124.76    9.51
   2   6 -17  121.38    9.71
   2   6 -17  118.66    9.24
  -2  -6 -17  132.78   10.74
   2   6 -16   93.35    8.77
  -2  -6 -16   99.75    8.66
  -2  -6 -16   99.89    9.49
  -2  -6 -15  200.78   11.98
  -2  -6 -15  217.21   13.24
   2  -6  15  185.63   11.18
  -2   6  15  206.56   28.82
   2   6 -15  185.81   25.44
  -2  -6 -14  330.90   15.20
   2  -6  14  362.70   15.45
  -2  -6 -14  375.79   17.28
  -2   6  14  356.72   36.41
   2   6 -14  311.84   32.28
  -2  -6 -13  219.27   12.22
  -2  -6 -13  229.40   13.38
   2  -6  13  242.59   12.55
  -2   6  13  265.37   31.22
   2   6 -13  231.33   26.86
  -2  -6 -12 1275.67   29.78
   2  -6  12 1214.21   28.81
  -2  -6 -12 1320.04   32.11
  -2   6  12 1358.06   67.04
   2   6 -12 1310.17   59.76
  -2  -6 -11   72.60    6.97
  -2   6  11   65.97   16.06
   2   6 -11   69.68   15.44
  -2  -6 -11   70.71    7.42
   2  -6  11   77.67    7.08
  -2   6  10  501.13   38.04
   2   6 -10  474.11   34.31
   2   6  -9   93.36   15.16
  -2   6   9   87.79   16.38
   2   6  -8 1131.13   48.48
  -2   6   8 1100.21   52.69
  -2   6   7  166.17   20.56
   2   6  -7  200.60   19.46
  -2   6   6   51.50   11.92
   2   6  -6   66.22   11.36
   2   6  -5  412.62   24.68
  -2   6   5  369.57   27.78
  -2   6   4  219.98   20.64
  -2  -6  -4  206.98   20.24
   2   6  -4  240.28   17.58
   2   6  -3   13.51    4.91
  -2   6   3   11.12    6.45
  -2  -6  -3    6.78    5.86
  -2   6   2  252.68   20.50
  -2  -6  -2  256.86   20.79
  -2   6   2  234.64   17.72
  -2   6   1   61.26    9.87
  -2  -6  -1   86.29   12.11
  -2   6   1   57.86   10.09
  -2   6   0   80.21   10.86
  -2   6   0   98.05   12.30
  -2  -6   0  103.90   12.80
  -2   6   0   80.90   11.06
  -2   6  -1   87.99   10.86
  -2  -6   1  103.26   12.71
  -2   6  -1   93.22   11.32
  -2   6  -1   95.70   12.39
  -2   6  -2  200.45   15.61
  -2   6  -2  193.64   17.50
  -2  -6   2  226.63   18.65
  -2   6  -2  237.82   16.84
  -2   6  -3    1.78    4.85
  -2   6  -3   10.78    4.60
  -2  -6   3   19.30    6.98
  -2  -6   4  215.87   18.58
  -2   6  -4  187.04   18.64
  -2  -6   5  321.35   22.95
  -2   6  -5  301.80   24.54
   2   6   5  302.04   25.12
  -2  -6   6   53.19   11.04
   2   6   6   56.55   12.14
  -2   6  -6   59.32   12.15
  -2  -6   7  216.65   19.51
   2   6   7  175.79   19.75
  -2   6  -7  206.57   22.47
   2   6   8 1071.30   49.33
  -2   6  -8 1078.26   52.60
  -2  -6   8 1119.47   45.76
  -2  -6   9   79.51   12.56
  -2   6  -9   79.10   15.90
   2   6   9   65.86   14.04
  -2  -6  10  420.19   29.54
   2   6  10  418.71   32.54
  -2   6 -10  483.91   38.39
  -2  -6  11   76.91    7.30
  -2  -6  11   85.02   13.92
  -2   6 -11   85.04   17.75
   2   6  11   76.39   15.24
  -2  -6  11   70.88    7.48
   2  -6 -11   79.43    6.71
   2  -6 -11   61.67    6.93
  -2   6 -11   74.20    8.30
   2   6  12 1318.70   60.12
  -2  -6  12 1312.08   32.18
   2  -6 -12 1276.93   27.70
   2  -6 -12 1258.21   31.57
  -2   6 -12 1188.29   33.80
  -2   6 -13  245.18   29.56
   2   6  13  242.60   26.36
   2  -6 -13  231.19   11.47
  -2  -6  13  238.93   13.77
   2  -6 -13  201.61   12.85
  -2   6 -13  215.91   14.35
   2   6  14  361.47   33.31
   2  -6 -14  340.15   13.84
  -2  -6  14  348.15   16.91
  -2   6 -14  317.23   16.99
   2  -6 -14  314.16   16.29
   2  -6 -15  202.95   10.76
  -2  -6  15  197.17   13.35
   2  -6 -15  190.17   12.85
  -2   6 -16  125.34   10.79
  -2  -6  16  108.36   10.11
   2  -6 -16  103.07    7.68
  -2  -6  16  106.42   10.43
   2  -6 -16  102.57    9.85
  -2   6 -17  145.98   11.30
  -2  -6  17  125.21   10.92
   2  -6 -17  134.95    8.56
   2  -6 -17  123.29   10.80
  -2  -6  17  144.13   11.58
   2  -6 -18  109.19    9.30
  -2   6 -18  116.50    9.95
   2  -6 -18  100.94    7.20
  -2  -6  18  113.23   10.09
   2  -6 -19    2.18    3.29
  -2   6 -19    2.39    3.85
  -2  -6  19    1.57    3.41
   2  -6 -20    9.06    3.81
  -2   6 -20   10.11    4.23
  -2  -6  20    9.00    4.14
   2  -6 -21   27.50    4.89
  -2   6 -21   29.27    5.08
  -2  -6  21   27.23    4.91
   2  -6 -22   59.53    5.90
  -2   6 -22   67.48    6.34
  -2  -6  22   60.90    5.94
   2  -6 -23   42.35    4.46
  -2  -6  23   48.51    4.57
  -2   6 -23   46.74    4.82
  -2   6 -24    1.43    1.79
   2  -6 -24    1.90    1.59
  -2  -7 -23   69.82    4.64
  -2  -7 -22   44.17    3.98
  -2  -7 -22   50.98    4.76
   2  -7  22   51.67    4.99
  -2  -7 -21    3.35    2.68
  -2  -7 -21    4.40    2.17
  -2  -7 -20   15.23    3.90
  -2  -7 -20   14.49    3.45
  -2  -7 -19  220.18   11.24
  -2  -7 -19  266.16   13.29
  -2  -7 -18   44.43    5.70
  -2  -7 -18   48.03    6.50
  -2  -7 -17  254.25   13.11
   2  -7  17  263.39   12.75
  -2  -7 -17  264.35   14.23
  -2  -7 -16   69.50    7.30
  -2  -7 -16   84.32    8.51
   2  -7  16   81.37    7.62
  -2  -7 -15   56.71    6.76
   2  -7  15   52.07    6.29
  -2  -7 -15   60.35    7.59
  -2  -7 -14   66.04    7.17
   2  -7  14   74.88    7.47
  -2  -7 -14   73.42    8.04
   2   7 -14   50.08   13.08
  -2   7  14   70.79   18.61
  -2  -7 -13   72.78    7.54
   2  -7  13   78.27    7.66
  -2  -7 -13   78.21    8.18
  -2   7  13  103.55   21.23
   2   7 -13   81.04   15.83
  -2  -7 -12  352.30   15.45
  -2  -7 -12  362.80   16.56
   2  -7  12  358.93   15.49
  -2   7  12  345.53   35.50
   2   7 -12  328.89   31.11
  -2  -7 -11  277.96   13.58
   2  -7  11  260.46   13.08
  -2  -7 -11  262.22   13.95
  -2   7  11  260.45   29.84
   2   7 -11  252.57   26.61
  -2  -7 -10  251.50   12.74
   2  -7  10  291.48   13.44
  -2  -7 -10  291.34   14.30
  -2   7  10  295.61   30.88
   2   7 -10  298.92   27.37
  -2  -7  -9   47.23    5.64
   2   7  -9   44.75   11.22
  -2   7   9   55.99   14.96
   2  -7   9   44.05    5.48
  -2  -7  -9   45.65    6.13
  -2   7   8   57.49   14.05
   2   7  -8   81.48   13.81
  -2   7   7  265.64   26.91
   2   7  -7  266.47   22.87
  -2   7   6   48.92   13.09
   2   7  -6   63.19   10.70
  -2   7   5  204.42   22.47
  -2   7   4  752.85   40.75
  -2  -7  -4  606.45   36.85
  -2   7   3  213.07   21.29
  -2  -7  -3  224.48   21.91
  -2   7   2  189.92   19.69
  -2  -7  -2  215.24   20.49
  -2   7   1   85.95   12.25
  -2   7   1   99.28   14.05
  -2  -7  -1  112.29   15.08
  -2   7   1   82.13   11.58
  -2   7   0  207.55   18.31
  -2   7   0  198.84   19.04
  -2  -7   0  230.00   20.21
  -2   7  -1  101.60   13.31
  -2  -7   1  112.98   14.73
  -2   7  -1  109.57   14.06
  -2  -7   2  264.37   21.42
  -2   7  -2  227.77   18.66
  -2   7  -2  230.02   20.38
  -2  -7   3  216.47   20.03
  -2   7  -3  202.65   19.66
  -2  -7   4  888.53   39.92
  -2   7  -4  759.85   39.53
   2   7   5  329.96   28.69
  -2  -7   5  322.05   24.30
  -2   7  -5  288.25   25.40
  -2  -7   6   59.57   11.70
   2   7   6   78.68   15.30
  -2   7  -6   67.33   13.13
  -2  -7   7  260.60   22.60
   2   7   7  219.84   24.07
  -2   7  -7  219.73   24.08
  -2  -7   8   80.29   13.55
   2   7   8   65.46   14.02
  -2   7  -8   74.26   15.63
  -2   7  -8   68.59    7.96
  -2  -7   9   43.65    5.81
   2  -7  -9   45.45    5.65
   2   7   9   41.75   12.08
  -2  -7   9   42.27   10.26
  -2   7  -9   37.98   11.71
  -2  -7   9   44.66    5.90
   2  -7  -9   41.77    4.99
  -2   7  -9   35.13    6.17
  -2  -7  10  288.67   14.02
   2  -7 -10  293.59   13.88
  -2  -7  10  265.96   24.88
   2   7  10  328.16   31.31
  -2   7 -10  301.76   31.05
  -2  -7  10  304.24   14.60
   2  -7 -10  298.11   12.73
  -2   7 -10  301.35   16.19
  -2  -7  11  241.84   13.04
   2  -7 -11  248.27   13.09
   2   7  11  251.76   27.70
  -2   7 -11  242.87   29.26
   2  -7 -11  224.67   11.30
  -2  -7  11  248.24   13.52
  -2   7 -11  261.22   15.19
   2  -7 -12  398.86   16.77
   2   7  12  366.46   33.89
  -2   7 -12  379.55   36.99
  -2  -7  12  387.91   17.41
   2  -7 -12  372.40   14.63
  -2   7 -12  381.70   19.27
   2  -7 -13   98.80    8.82
  -2   7 -13   92.87   19.96
   2   7  13   87.42   17.82
  -2  -7  13   86.68    8.94
   2  -7 -13   86.78    7.28
  -2   7 -13   91.16    9.72
   2  -7 -14   76.57    8.00
  -2   7 -14   56.95   17.15
   2   7  14   55.42   14.37
   2  -7 -14   69.44    6.53
  -2  -7  14   78.92    8.53
  -2   7 -14   55.65    8.26
   2  -7 -15   48.92    6.59
  -2   7 -15   52.15    7.48
  -2  -7  15   49.76    7.36
   2  -7 -15   39.81    5.09
   2  -7 -16   90.88    8.65
  -2   7 -16  107.83    9.91
   2  -7 -16   93.74    7.19
  -2  -7  16   93.84    9.39
  -2  -7  16   96.08   10.08
   2  -7 -17  283.37   14.55
  -2   7 -17  304.42   15.75
  -2  -7  17  274.78   15.21
   2  -7 -17  272.58   11.65
  -2  -7  17  307.58   16.42
   2  -7 -18   42.84    6.15
  -2   7 -18   54.25    7.07
  -2  -7  18   44.69    7.01
   2  -7 -19  240.01   12.69
  -2   7 -19  251.68   13.43
  -2  -7  19  248.95   13.71
   2  -7 -20   19.88    4.32
  -2   7 -20   19.25    4.61
  -2  -7  20   16.72    4.38
   2  -7 -21    5.12    2.74
  -2   7 -21    5.49    3.17
  -2  -7  21    2.06    2.70
  -2   7 -22   54.82    5.26
   2  -7 -22   55.55    5.00
  -2  -7  22   50.17    5.10
   2  -7 -23   64.12    4.61
  -2   7 -23   70.60    5.20
  -2  -7  23   79.35    5.24
  -2  -8 -22   45.59    3.36
  -2  -8 -22   56.93    4.12
   2  -8  22   57.00    4.51
  -2  -8 -21  228.86    8.73
  -2  -8 -21  239.64    9.58
  -2  -8 -20  369.02   12.55
  -2  -8 -20  431.36   14.36
  -2  -8 -19   89.22    6.81
  -2  -8 -19   93.53    7.57
  -2  -8 -18   82.29    7.01
  -2  -8 -18   92.90    7.97
  -2  -8 -17   23.12    4.85
   2  -8  17   23.58    4.49
  -2  -8 -17   28.13    4.69
   2  -8  16   21.26    4.46
  -2  -8 -16   20.81    4.91
  -2  -8 -16   22.68    4.44
  -2  -8 -15  139.62    9.97
   2  -8  15  131.62    9.57
  -2  -8 -15  136.93   10.39
  -2  -8 -14  199.83   11.92
   2  -8  14  219.60   12.46
  -2  -8 -14  210.35   12.75
  -2  -8 -13  197.17   11.78
   2  -8  13  181.27   11.37
  -2  -8 -13  200.08   12.45
  -2  -8 -12   78.15    7.67
  -2  -8 -12   80.65    8.16
   2  -8  12   75.83    7.59
  -2   8  12   51.59   16.41
   2  -8  11   32.23    5.46
  -2  -8 -11   29.49    5.63
  -2   8  11   28.02   13.06
  -2  -8 -11   27.78    5.03
  -2  -8 -10  484.79   17.94
  -2  -8 -10  451.50   18.20
   2  -8  10  462.35   17.68
  -2   8  10  455.99   40.39
  -2  -8  -9   12.78    4.22
   2  -8   9   15.40    4.12
  -2   8   9   19.21   10.77
  -2  -8  -9   12.83    3.83
  -2  -8  -8   45.35    5.68
  -2  -8  -8   47.87    6.39
   2  -8   8   42.50    5.79
  -2   8   8   40.04   12.50
  -2  -8  -7   84.50    7.36
   2  -8   7   84.26    7.39
  -2  -8  -7   87.45    7.96
  -2   8   7   86.05   17.68
  -2  -8  -6  204.83   10.93
  -2  -8  -6  179.11   10.83
   2  -8   6  192.52   10.62
  -2   8   6  186.24   23.19
  -2   8   5   91.09   17.16
  -2   8   4  292.29   27.83
  -2  -8  -3  162.57   21.42
  -2   8   3  214.47   23.23
  -2   8   2   44.28   11.54
  -2  -8  -2   42.53   11.58
  -2   8   1  266.70   24.23
  -2  -8  -1  333.63   27.49
  -2   8   0  168.83   19.26
  -2  -8   0  179.35   20.10
  -2   8  -1  260.48   23.05
  -2  -8   1  283.89   24.72
  -2   8  -1  267.31   22.61
  -2  -8   2   60.49   12.58
  -2   8  -2   56.17   11.68
  -2  -8   3  274.15   24.06
  -2   8  -3  233.15   22.47
   2   8   4  304.22   30.08
  -2  -8   4  375.90   28.21
  -2   8  -4  321.52   27.40
  -2  -8   5   73.55   13.96
   2   8   5  101.41   18.33
  -2   8  -5   88.46   15.47
  -2  -8   5   81.21    7.27
  -2  -8   6  219.30   11.79
   2  -8  -6  246.96   11.87
  -2  -8   6  215.99   12.01
   2   8   6  238.76   26.93
  -2  -8   6  264.79   23.91
  -2   8  -6  218.50   24.24
   2  -8  -6  223.24   10.84
  -2  -8   6  210.33   11.55
  -2   8  -6  232.92   13.53
  -2  -8   7   65.45    6.94
   2  -8  -7   62.25    6.34
  -2  -8   7   67.33    7.16
  -2  -8   7   81.80   13.77
  -2   8  -7   56.38   13.92
   2   8   7   76.02   16.38
   2  -8  -7   62.73    6.24
  -2  -8   7   55.56    6.59
  -2   8  -7   59.79    7.50
   2  -8  -8   33.80    5.14
  -2  -8   8   26.83    4.83
   2   8   8   26.95   10.73
  -2  -8   8   27.34    9.86
  -2   8  -8   30.54   11.42
  -2  -8   8   26.04    5.28
   2  -8  -8   25.46    4.25
  -2   8  -8   27.97    5.77
  -2  -8   9   11.13    4.12
   2   8   9   11.25   10.11
  -2  -8   9   19.03    7.51
  -2   8  -9    7.12    8.12
   2  -8  -9   13.39    3.82
  -2  -8   9   16.70    4.58
   2  -8  -9    9.79    3.31
  -2   8  -9   15.98    5.12
  -2  -8  10  517.05   19.28
   2  -8 -10  559.98   19.58
   2   8  10  491.42   40.64
  -2   8 -10  526.61   42.36
  -2  -8  10  496.89   19.32
   2  -8 -10  547.83   17.79
  -2   8 -10  544.96   22.65
  -2  -8  11   22.08    4.88
   2   8  11   17.27    9.59
  -2   8 -11   16.80    9.17
   2  -8 -11   24.46    5.13
   2  -8 -11   18.95    3.89
  -2  -8  11   23.41    5.24
  -2   8 -11   21.89    5.74
   2  -8 -12  107.61    8.94
   2   8  12   91.80   19.40
  -2   8 -12  107.40   20.63
  -2  -8  12   95.77    9.13
   2  -8 -12  102.78    7.74
  -2   8 -12   93.38   10.16
   2  -8 -13  173.26   11.48
  -2  -8  13  167.45   11.86
   2  -8 -13  176.76   10.09
  -2   8 -13  170.40   13.68
   2  -8 -14  192.95   12.21
  -2  -8  14  203.64   13.40
   2  -8 -14  205.83   10.68
  -2   8 -14  185.23   13.83
  -2   8 -15  133.30   11.42
   2  -8 -15  138.25   10.30
   2  -8 -15  121.38    8.12
  -2  -8  15  134.61   10.88
  -2  -8  15  133.65   11.44
  -2   8 -16   19.79    5.43
   2  -8 -16   19.73    4.81
  -2  -8  16   16.70    5.15
   2  -8 -16   19.39    3.64
  -2  -8  16   20.28    5.59
  -2   8 -17   33.17    5.84
   2  -8 -17   34.52    5.46
  -2  -8  17   35.93    6.34
  -2  -8  17   43.40    6.80
   2  -8 -18   99.39    8.28
  -2   8 -18   94.88    8.57
  -2  -8  18   92.81    8.88
  -2   8 -19  115.39    8.64
   2  -8 -19  107.25    7.97
  -2  -8  19  105.02    8.79
   2  -8 -20  415.46   14.20
  -2   8 -20  408.03   14.94
  -2  -8  20  394.92   15.32
  -2   8 -21  207.72    9.74
   2  -8 -21  207.14    9.07
  -2  -8  21  217.67   10.37
   2  -8 -22   57.01    4.33
  -2   8 -22   50.44    4.49
  -2  -8  22   54.56    4.78
  -2  -9 -21   20.49    2.44
   2  -9  21   20.96    3.24
  -2  -9 -20   21.18    2.93
  -2  -9 -20   25.77    3.34
  -2  -9 -19   10.80    2.87
  -2  -9 -19    8.32    2.57
  -2  -9 -18  174.43    9.17
  -2  -9 -18  183.72    9.69
   2  -9  18  160.29    8.64
  -2  -9 -17   33.69    4.77
  -2  -9 -17   32.24    4.87
   2  -9  17   33.96    4.77
  -2  -9 -16  140.35    9.20
  -2  -9 -16  136.46    9.43
   2  -9  16  127.34    9.03
  -2  -9 -15   45.16    5.92
   2  -9  15   38.80    5.67
  -2  -9 -15   42.24    5.75
   2  -9  14    6.85    3.57
  -2  -9 -14    4.22    3.20
  -2  -9 -14    5.69    3.11
  -2  -9 -13   53.02    6.34
   2  -9  13   56.23    6.79
  -2  -9 -13   53.27    6.64
  -2  -9 -12   18.54    4.59
   2  -9  12   20.66    4.79
  -2  -9 -12   25.95    5.00
  -2  -9 -11   19.56    4.62
   2  -9  11   24.56    5.06
  -2  -9 -11   21.38    4.66
  -2  -9 -10  126.63    9.45
  -2  -9 -10  124.21    9.69
   2  -9  10  122.24    9.59
  -2   9  10  100.80   21.15
  -2  -9  -9  369.81   15.94
  -2  -9  -9  386.73   16.65
   2  -9   9  389.14   16.57
  -2   9   9  384.86   37.88
  -2  -9  -8   54.33    6.47
  -2  -9  -8   52.64    6.58
   2  -9   8   60.18    6.85
  -2   9   8   57.32   15.74
  -2  -9  -7   60.50    6.82
   2  -9   7   67.26    7.09
  -2  -9  -7   62.81    7.09
  -2   9   7   69.47   16.67
   2  -9   6   54.40    5.92
  -2  -9  -6   52.74    6.24
   2  -9   6   50.38    6.33
  -2  -9  -6   47.87    6.22
  -2   9   6   44.58   13.77
  -2  -9  -5 1244.79   28.98
  -2  -9  -5 1187.31   28.88
   2  -9   5 1203.12   28.52
   2  -9   4  594.83   18.68
  -2  -9  -4  618.78   19.92
  -2  -9  -4  666.89   20.95
   2  -9   4  696.98   20.80
  -2   9   4  644.16   43.98
  -2  -9  -3   20.91    4.49
   2  -9   3   24.00    4.63
   2  -9   3   21.10    3.80
  -2   9   3   15.34    9.44
  -2  -9  -3   15.99    3.96
   2  -9   2  341.53   13.77
  -2  -9  -2  378.44   15.17
  -2  -9  -2  342.21   14.80
   2  -9   2  363.11   14.66
  -2   9   2  359.96   31.34
   2  -9   1  137.97    8.77
  -2  -9  -1  164.57   10.10
   2  -9   1  153.78    9.47
  -2  -9  -1  146.52    9.65
  -2   9   1  145.05   19.52
  -2  -9  -1  131.28   18.98
  -2  -9   0 1079.86   26.55
  -2   9   0  975.25   48.92
  -2  -9   0  951.84   49.77
   2  -9   0 1054.99   25.31
  -2  -9   1  146.22    9.61
  -2  -9   1  149.36   10.15
   2  -9  -1  142.43    8.90
  -2  -9   1  155.53   20.30
   2  -9  -1  149.04    9.29
  -2   9  -1  133.82    9.66
  -2  -9   2  384.19   15.63
  -2  -9   2  438.28   17.19
   2  -9  -2  358.68   14.27
   2   9   2  382.69   36.64
  -2  -9   2  402.10   32.86
   2  -9  -2  377.33   14.75
  -2  -9   2  370.75   14.87
  -2   9  -2  376.44   16.52
  -2  -9   3   23.60    4.86
   2   9   3   14.29   10.97
   2  -9  -3   18.55    3.99
  -2  -9   3   22.42    9.07
  -2  -9   3   17.37    4.10
  -2  -9   3   21.19    4.34
   2  -9  -3   20.15    4.25
  -2   9  -3   19.16    4.67
  -2  -9   4  632.91   20.98
   2  -9  -4  675.21   20.02
  -2  -9   4  635.02   20.81
  -2  -9   4  733.08   42.25
   2   9   4  651.90   47.22
   2  -9  -4  640.88   19.44
  -2  -9   4  630.30   20.23
  -2   9  -4  631.04   22.56
  -2  -9   5 1143.58   29.15
   2  -9  -5 1183.51   27.65
  -2  -9   5 1167.31   29.26
   2   9   5 1243.24   65.23
  -2  -9   5 1109.32   28.12
   2  -9  -5 1136.01   26.78
  -2   9  -5 1158.63   31.78
   2  -9  -6   67.20    6.77
  -2  -9   6   76.06    7.68
  -2  -9   6   66.25    7.22
  -2   9  -6   66.80   14.44
   2   9   6   73.58   17.38
  -2  -9   6   70.88   14.08
  -2  -9   6   71.70    7.46
   2  -9  -6   67.30    6.59
  -2   9  -6   66.25    8.24
  -2  -9   7   79.23    7.88
   2  -9  -7   63.36    6.82
  -2  -9   7   68.57    7.55
  -2   9  -7   68.94   15.94
  -2  -9   7   83.84   14.92
   2   9   7   78.90   17.77
   2  -9  -7   74.01    6.80
  -2  -9   7   71.07    7.37
  -2   9  -7   86.03    9.16
   2  -9  -8   44.60    5.98
  -2  -9   8   43.31    6.02
  -2   9  -8   51.64   13.79
   2   9   8   44.60   13.67
  -2  -9   8   41.91   11.57
   2  -9  -8   38.48    5.28
  -2  -9   8   43.99    6.39
  -2   9  -8   48.04    7.39
  -2  -9   9  350.67   15.90
   2  -9  -9  318.25   14.70
   2   9   9  380.29   37.55
  -2   9  -9  291.68   31.03
  -2  -9   9  366.56   16.62
   2  -9  -9  343.80   14.27
  -2   9  -9  369.77   19.02
  -2  -9  10  107.29    9.28
   2  -9 -10  120.42    9.33
  -2   9 -10   99.59   19.58
   2   9  10  117.19   21.68
   2  -9 -10  114.73    8.35
  -2  -9  10  102.83    9.15
  -2   9 -10  104.93   10.81
  -2  -9  11   20.09    4.62
   2  -9 -11   25.35    5.08
  -2  -9  11   22.32    5.34
  -2   9 -11   25.60    6.76
   2  -9 -12   42.59    6.13
   2  -9 -12   45.73    5.44
  -2  -9  12   36.79    6.32
  -2   9 -12   33.45    7.08
   2  -9 -13   67.30    7.32
   2  -9 -13   60.88    5.97
  -2  -9  13   65.30    7.79
  -2   9 -13   56.15    8.81
   2  -9 -14    8.21    3.57
   2  -9 -14    7.20    2.65
  -2  -9  14    9.12    4.58
  -2  -9  14   11.30    5.01
  -2   9 -15   31.15    6.09
   2  -9 -15   38.67    5.71
   2  -9 -15   28.33    4.00
  -2  -9  15   39.22    6.42
  -2  -9  15   30.14    5.91
   2  -9 -16  139.21    9.51
  -2   9 -16  129.71   10.51
  -2  -9  16  129.24   10.23
  -2  -9  16  143.75   11.08
   2  -9 -17   30.51    5.04
  -2   9 -17   33.49    5.51
  -2  -9  17   25.33    5.29
  -2  -9  17   33.28    5.98
  -2   9 -18  173.47   10.25
   2  -9 -18  184.28    9.94
  -2  -9  18  177.59   11.14
   2  -9 -19    7.33    2.87
  -2   9 -19    4.91    2.83
  -2  -9  19    4.19    3.20
   2  -9 -20   26.23    3.54
  -2   9 -20   23.14    3.76
  -2  -9  20   26.72    4.20
   2  -9 -21   22.40    2.89
  -2   9 -21   18.60    2.86
  -2  -9  21   21.18    3.32
   2 -10  20   36.37    3.87
  -2 -10 -19   17.11    2.52
  -2 -10 -19   14.76    2.53
  -2 -10 -18   87.64    5.90
   2 -10  18   81.35    5.58
  -2 -10 -18   87.61    5.70
  -2 -10 -17   19.80    3.55
   2 -10  17   18.80    3.52
  -2 -10 -17   25.01    3.77
  -2 -10 -16   79.63    6.57
  -2 -10 -16   81.84    6.65
   2 -10  16   80.92    6.74
  -2 -10 -15   74.57    6.62
  -2 -10 -15   79.02    7.01
   2 -10  15   74.83    6.96
  -2 -10 -14  134.04    9.30
   2 -10  14  136.96    9.56
  -2 -10 -14  146.04    9.62
  -2 -10 -13   47.90    6.13
  -2 -10 -13   47.78    6.12
   2 -10  13   41.94    5.92
  -2 -10 -12  156.63   10.62
   2 -10  12  169.77   11.16
  -2 -10 -12  175.76   10.93
  -2 -10 -11  160.32   10.70
   2 -10  11  153.44   10.78
  -2 -10 -11  164.43   10.77
  -2 -10 -10  506.64   18.81
   2 -10  10  510.67   19.46
  -2 -10 -10  520.97   19.09
  -2 -10  -9   11.39    3.94
   2 -10   9   14.16    4.34
  -2 -10  -9   12.26    3.81
  -2 -10  -8   73.13    7.63
   2 -10   8   77.80    7.97
  -2 -10  -8   70.37    7.36
  -2 -10  -7  212.89   12.22
  -2 -10  -7  206.67   12.03
   2 -10   7  213.76   12.45
  -2  10   7  190.08   27.74
  -2 -10  -6  423.88   17.16
   2 -10   6  393.37   15.87
   2 -10   6  419.41   17.32
  -2 -10  -6  381.20   16.25
   2 -10   5  169.03   10.43
  -2 -10  -5  187.64   11.47
   2 -10   5  191.40   11.67
  -2 -10  -5  176.61   11.20
  -2  10   5  173.39   25.60
   2 -10   4   80.92    7.39
  -2 -10  -4   68.77    7.26
   2 -10   4   84.43    7.92
  -2 -10  -4   81.17    7.77
  -2  10   4   63.01   16.10
  -2 -10  -3  327.77   14.94
   2 -10   3  295.63   13.50
   2 -10   3  319.73   14.69
  -2 -10  -3  327.75   14.88
  -2  10   3  298.09   31.55
  -2 -10  -2  229.80   12.62
   2 -10   2  216.28   11.50
   2 -10   2  232.35   12.34
  -2  10   2  193.34   24.65
   2 -10   1  423.08   16.18
  -2 -10  -1  424.00   17.16
   2 -10   1  431.47   16.69
   2 -10   0  710.75   21.16
  -2 -10   0  738.40   22.65
  -2 -10   0  708.71   23.06
   2 -10   0  744.56   21.95
  -2 -10   1  435.66   17.51
  -2 -10   1  353.70   16.28
   2 -10  -1  423.25   16.33
   2  10   1  429.72   40.49
   2 -10  -1  430.03   16.45
  -2 -10   1  412.79   16.13
  -2  10  -1  416.22   17.57
   2 -10  -2  211.55   11.44
  -2 -10   2  234.18   13.13
  -2 -10   2  227.24   12.76
   2  10   2  237.15   30.33
  -2 -10   2  175.35   23.15
  -2 -10   2  218.06   11.96
   2 -10  -2  224.51   11.88
  -2  10  -2  225.06   13.31
   2 -10  -3  322.02   14.30
  -2 -10   3  321.26   15.36
  -2 -10   3  319.29   15.30
   2  10   3  330.24   35.79
  -2 -10   3  265.08   27.30
  -2 -10   3  322.30   14.64
   2 -10  -3  318.60   14.10
  -2  10  -3  329.14   16.49
   2 -10  -4  105.47    8.36
  -2 -10   4  102.79    8.89
  -2 -10   4   99.89    8.93
   2  10   4  103.22   21.20
  -2 -10   4   79.49   15.45
   2 -10  -4   96.58    7.92
  -2 -10   4  100.31    8.49
  -2  10  -4  101.61    9.60
  -2 -10   5  200.40   12.59
  -2 -10   5  190.58   12.03
   2 -10  -5  201.97   11.37
   2  10   5  216.88   30.21
  -2 -10   5  188.68   23.49
  -2 -10   5  198.81   11.87
   2 -10  -5  196.39   11.03
  -2  10  -5  201.20   13.56
   2 -10  -6  470.02   17.49
  -2 -10   6  454.61   18.34
  -2 -10   6  454.51   18.91
   2  10   6  505.01   44.56
  -2 -10   6  459.15   35.45
   2 -10  -6  415.97   16.07
  -2 -10   6  446.01   18.03
  -2  10  -6  463.60   21.00
  -2 -10   7  171.74   11.41
   2 -10  -7  177.51   10.93
   2  10   7  171.33   26.31
  -2 -10   7  174.78   11.51
   2 -10  -7  166.38   10.14
  -2 -10   7  160.00   11.07
  -2  10  -7  170.09   13.03
  -2 -10   8   80.81    7.91
   2 -10  -8   78.71    7.70
  -2 -10   8   80.12    8.07
   2 -10  -8   79.70    7.10
  -2  10  -8   77.52    9.30
  -2 -10   9   19.01    4.46
   2 -10  -9   21.44    4.58
   2 -10  -9   18.94    4.01
  -2 -10   9   18.53    4.59
  -2  10  -9   13.90    5.93
   2 -10 -10  460.05   17.95
  -2 -10  10  553.89   19.94
   2 -10 -10  502.09   17.24
  -2 -10  10  514.26   20.14
  -2 -10  10  518.33   20.68
  -2  10 -10  509.67   23.64
  -2 -10  11  156.71   10.71
   2 -10 -11  179.40   11.15
   2 -10 -11  149.44    9.29
  -2 -10  11  152.35   11.24
  -2  10 -11  146.71   13.07
  -2 -10  11  174.98   12.19
   2 -10 -12  190.74   11.33
  -2 -10  12  169.51   11.90
   2 -10 -12  172.55    9.68
  -2  10 -12  149.56   13.54
  -2 -10  12  184.87   12.59
   2 -10 -13   41.56    5.76
  -2 -10  13   44.96    6.56
   2 -10 -13   42.41    4.97
  -2 -10  13   50.12    7.16
   2 -10 -14  151.93    9.89
  -2  10 -14  165.04   11.51
   2 -10 -14  140.96    8.04
  -2 -10  14  170.04   11.44
  -2 -10  14  165.73   11.61
   2 -10 -15   77.05    6.91
  -2  10 -15   84.28    8.00
  -2 -10  15   84.11    8.23
  -2 -10  15   75.01    7.94
   2 -10 -16   95.75    7.40
  -2  10 -16   93.46    7.93
  -2 -10  16   74.90    7.54
  -2 -10  16   91.39    8.21
  -2  10 -17   29.65    4.69
   2 -10 -17   21.61    3.86
  -2 -10  17   26.91    4.82
  -2 -10  17   28.68    5.00
   2 -10 -18   81.67    6.00
  -2  10 -18   76.69    6.21
  -2 -10  18   83.41    6.93
   2 -10 -19   23.26    3.18
  -2  10 -19   22.59    3.36
  -2 -10  19   22.35    3.87
   2 -10 -20   51.39    3.80
  -2  10 -20   38.98    3.46
  -2 -10  20   49.61    4.50
   2 -11  19   48.25    3.98
  -2 -11 -18   21.07    2.70
   2 -11  17   10.21    2.55
  -2 -11 -17   10.40    2.56
   2 -11  16    4.53    2.50
  -2 -11 -16    3.40    2.25
  -2 -11 -15  142.84    8.16
  -2 -11 -15  138.10    7.69
   2 -11  15  134.34    8.43
  -2 -11 -14   41.19    4.84
   2 -11  14   34.30    5.12
  -2 -11 -14   30.03    4.49
  -2 -11 -13   17.59    3.71
   2 -11  13   17.16    4.24
  -2 -11 -13   19.07    3.93
  -2 -11 -12   93.51    7.84
   2 -11  12  101.41    8.39
  -2 -11 -12   89.34    7.29
   2 -11  11   11.34    4.05
  -2 -11 -11   14.01    3.85
  -2 -11 -11    9.48    3.80
  -2 -11 -10  129.72    9.50
  -2 -11 -10  130.97    9.12
   2 -11  10  127.92    9.79
  -2 -11  -9   57.37    6.81
   2 -11   9   61.73    7.27
  -2 -11  -9   62.52    6.75
  -2 -11  -8  176.75   11.29
  -2 -11  -8  184.04   10.95
   2 -11   8  192.64   11.95
  -2 -11  -7  326.88   15.19
   2 -11   7  350.61   16.00
  -2 -11  -7  336.68   14.86
  -2 -11  -6  121.30    9.58
   2 -11   6  129.29   11.08
  -2 -11  -6  116.96    8.91
  -2 -11  -5  328.06   15.41
   2 -11   5  333.82   15.49
   2 -11   4  275.11   13.44
  -2 -11  -4  239.71   13.22
   2 -11   4  265.71   13.85
  -2 -11  -3  343.22   15.81
   2 -11   3  329.63   14.75
   2 -11   3  336.14   15.38
   2  11  -3  307.42   34.73
   2 -11   2   20.77    4.59
   2 -11   2   18.11    3.96
  -2 -11  -2   23.89    5.09
   2 -11   1  102.39    8.20
  -2 -11  -1  113.62    9.27
  -2 -11  -1   91.09    8.74
   2 -11   1  115.23    9.01
   2  11  -1  112.73   22.24
   2 -11   0  162.22   10.30
  -2 -11   0  165.78   11.10
  -2 -11   0  168.35   11.48
   2  11   0  179.49   27.51
   2 -11   0  166.53   10.65
  -2 -11   1  135.56   10.34
   2 -11  -1  129.62    9.19
  -2 -11   1  140.82   10.28
   2  11   1  125.21   22.96
   2 -11  -1  124.65    9.29
  -2 -11   1  123.50    9.05
  -2  11  -1  138.77   10.27
  -2 -11   2   18.80    4.93
   2  11   2   10.81    9.93
  -2 -11   2   17.57    4.65
   2 -11  -2   20.97    4.35
   2 -11  -2   15.83    4.00
  -2 -11   2   19.11    4.45
  -2  11  -2   15.42    4.70
  -2 -11   3  325.05   15.71
   2 -11  -3  359.64   15.34
  -2 -11   3  341.57   16.24
   2 -11  -3  322.61   14.49
  -2 -11   3  323.19   14.85
  -2  11  -3  338.11   16.99
  -2 -11   4  269.81   14.18
  -2 -11   4  247.05   13.95
   2 -11  -4  247.96   12.83
   2 -11  -4  269.52   13.13
  -2 -11   4  254.07   13.40
  -2  11  -4  263.03   15.18
   2 -11  -5  286.53   13.73
  -2 -11   5  296.21   14.89
  -2 -11   5  282.38   15.32
   2 -11  -5  273.49   13.16
  -2 -11   5  291.44   14.35
  -2  11  -5  274.43   16.07
  -2 -11   6  138.51   10.26
  -2 -11   6  122.12   10.10
   2 -11  -6  127.76    9.33
   2 -11  -6  128.34    8.96
  -2 -11   6  132.25    9.96
  -2  11  -6  124.60   11.16
   2 -11  -7  296.35   14.04
  -2 -11   7  320.43   15.23
  -2 -11   7  306.19   14.98
   2 -11  -7  316.33   13.80
  -2  11  -7  303.67   17.25
  -2 -11   8  192.97   11.79
   2 -11  -8  194.25   11.33
  -2 -11   8  195.15   12.14
   2 -11  -8  174.73   10.23
  -2 -11   8  192.84   11.53
  -2  11  -8  182.74   14.02
  -2 -11   9   92.10    8.33
   2 -11  -9   86.56    7.77
  -2 -11   9   79.87    8.07
   2 -11  -9   70.03    6.44
  -2  11  -9   71.22    9.21
  -2 -11   9   79.64    7.84
   2 -11 -10  123.69    9.21
  -2 -11  10  143.90    9.96
  -2 -11  10  140.28   10.43
   2 -11 -10  136.09    8.64
  -2 -11  10  143.27   10.26
  -2  11 -10  123.71   12.08
   2 -11 -11    8.10    3.31
  -2 -11  11    8.95    3.98
   2 -11 -11   10.95    3.18
  -2 -11  11    9.65    4.10
   2 -11 -12  120.80    8.75
   2 -11 -12  109.28    7.18
  -2 -11  12  125.46    9.73
  -2 -11  12  125.21    9.64
  -2  11 -13   10.16    4.39
   2 -11 -13   22.84    4.32
  -2 -11  13   19.07    4.88
   2 -11 -13   17.86    3.14
  -2 -11  13   16.43    4.29
   2 -11 -14   37.92    4.95
  -2  11 -14   28.84    5.00
  -2 -11  14   27.56    5.06
  -2 -11  14   36.83    5.51
   2 -11 -15  132.54    8.10
  -2  11 -15  107.33    7.76
  -2 -11  15  116.00    8.69
  -2 -11  15  129.53    9.10
  -2  11 -16    4.82    2.69
   2 -11 -16    6.81    2.70
  -2 -11  16    2.98    3.00
  -2 -11  16    5.91    2.99
   2 -11 -17   14.96    2.87
  -2  11 -17    8.70    2.40
  -2 -11  17   13.67    3.38
   2 -11 -18   31.61    3.31
  -2 -11  18   25.10    3.66
   2 -11 -19   51.85    3.49
  -2 -11  19   51.20    4.19
  -2 -12 -17   36.57    2.99
   2 -12  17   37.30    3.64
  -2 -12 -16   36.68    3.53
   2 -12  16   35.69    3.59
   2 -12  15    1.96    2.14
  -2 -12 -15    3.22    2.03
   2 -12  14   17.83    3.57
  -2 -12 -14   17.72    3.28
  -2 -12 -13   52.24    5.27
   2 -12  13   52.85    5.70
  -2 -12 -12   78.26    6.56
   2 -12  12   82.12    7.09
   2 -12  11   14.37    4.03
  -2 -12 -11   14.77    3.85
   2 -12  10    4.86    3.60
  -2 -12 -10    1.87    3.00
  -2 -12  -9  164.40   10.30
   2 -12   9  165.55   10.74
  -2 -12  -8   35.12    5.51
   2 -12   8   35.06    5.78
  -2 -12  -7   66.89    7.24
   2 -12   7   79.26    7.81
   2 -12   6   19.29    4.71
  -2 -12  -6   18.27    4.39
  -2 -12  -5  139.30   10.09
   2 -12   5  151.34   10.61
   2 -12   4    9.33    3.49
   2 -12   4   11.67    4.04
  -2 -12  -4   13.99    4.13
  -2 -12  -3  206.24   12.46
  -2 -12  -3  223.01   12.99
   2 -12   3  215.34   11.77
   2 -12   3  226.48   12.61
  -2 -12  -2   98.75    8.87
  -2 -12  -2   85.33    8.35
   2 -12   2  104.25    8.32
   2 -12   2  108.99    8.96
  -2 -12  -1   -1.79    3.46
   2 -12   1    0.87    3.12
  -2 -12  -1    1.28    3.32
   2 -12   1    1.57    2.81
  -2 -12   0  164.92   11.33
  -2 -12   0  172.37   11.55
   2 -12   0  169.59   10.53
   2 -12   0  151.02   10.27
  -2 -12   1    0.18    3.33
  -2 -12   1   -1.57    3.57
   2 -12  -1    3.69    2.72
  -2 -12   1    3.94    3.02
   2 -12  -1    1.39    3.07
   2 -12  -2   82.31    7.57
  -2 -12   2   87.49    8.37
  -2 -12   2   94.76    8.77
  -2 -12   2   96.09    8.08
   2 -12  -2   79.10    7.58
  -2  12  -2   78.83    7.99
  -2 -12   3  209.03   12.82
   2 -12  -3  199.81   11.50
  -2 -12   3  195.29   12.06
   2 -12  -3  202.37   11.51
  -2 -12   3  197.82   11.45
  -2  12  -3  189.51   12.74
  -2 -12   4   11.32    4.39
  -2 -12   4   17.13    4.38
   2 -12  -4   14.99    3.96
   2 -12  -4   11.04    3.73
  -2 -12   4   16.89    4.05
  -2  12  -4   11.40    4.46
  -2 -12   5  184.18   11.39
   2 -12  -5  164.16   10.35
  -2 -12   5  147.02   11.02
  -2 -12   5  169.05   10.75
   2 -12  -5  163.02    9.97
  -2  12  -5  158.51   12.07
  -2 -12   6   23.92    4.73
   2 -12  -6   20.00    4.17
  -2 -12   6   21.29    4.49
   2 -12  -6   23.50    4.28
  -2  12  -6   22.31    5.71
  -2 -12   7   72.65    7.26
   2 -12  -7   68.78    6.83
   2 -12  -7   65.26    6.35
  -2 -12   7   69.71    7.28
  -2  12  -7   68.53    8.63
  -2 -12   8   36.28    5.41
   2 -12  -8   33.14    4.92
   2 -12  -8   36.68    4.84
  -2 -12   8   33.63    5.43
  -2  12  -8   30.98    6.35
  -2 -12   9  186.93   10.72
   2 -12  -9  192.19   10.70
   2 -12  -9  176.40    9.46
  -2 -12   9  171.60   10.87
  -2 -12   9  177.43   10.13
   2 -12 -10   -1.10    2.65
   2 -12 -10    1.70    2.13
  -2 -12  10    0.40    3.13
  -2 -12  10    0.27    2.45
   2 -12 -11    9.18    3.25
  -2 -12  11   12.34    3.93
   2 -12 -11   10.51    2.56
  -2 -12  11   10.41    3.29
   2 -12 -12   77.12    6.42
  -2  12 -12   52.15    6.29
   2 -12 -12   67.41    5.01
  -2 -12  12   74.92    7.10
  -2 -12  12   76.04    6.64
   2 -12 -13   60.97    5.55
  -2  12 -13   45.78    5.16
  -2 -12  13   53.40    6.03
  -2 -12  13   51.98    5.48
  -2  12 -14   13.48    3.13
   2 -12 -14   23.01    3.60
  -2 -12  14   27.77    4.35
  -2 -12  14   22.17    3.87
  -2  12 -15    1.50    1.78
   2 -12 -15    0.06    1.88
  -2 -12  15    0.90    2.41
  -2 -12  15    2.59    2.07
   2 -12 -16   53.82    4.20
  -2 -12  16   42.97    4.25
   2 -12 -17   36.16    3.12
  -2 -12  17   36.42    3.51
  -2 -13 -15    7.53    1.68
  -2 -13 -15    4.40    1.76
  -2 -13 -14   44.31    3.78
   2 -13  14   46.54    4.06
   2 -13  14   34.99    3.50
   2 -13  13   16.32    3.05
  -2 -13 -13   17.85    2.99
  -2 -13 -12   33.68    4.03
   2 -13  12   27.91    4.02
  -2 -13 -11   70.30    5.79
   2 -13  11   73.13    6.36
  -2 -13 -10   56.10    5.54
   2 -13  10   58.24    6.01
   2 -13   9    1.55    3.14
  -2 -13  -9    4.16    2.87
  -2 -13  -8  121.18    8.36
   2 -13   8  125.82    8.94
  -2 -13  -7  303.85   13.46
  -2 -13  -7  282.26   13.43
   2 -13   7  312.51   13.98
  -2 -13  -6   34.43    5.45
   2 -13   6   45.74    6.05
  -2 -13  -6   33.29    5.15
  -2 -13  -5   54.90    6.31
  -2 -13  -5   53.37    6.57
   2 -13   5   48.68    6.31
  -2 -13  -4   52.35    6.44
  -2 -13  -4   45.69    6.12
   2 -13   4   42.03    5.97
  -2 -13  -3  135.53    9.69
  -2 -13  -3  127.86    9.55
   2 -13   3  137.67    9.03
   2 -13   3  142.99    9.82
  -2 -13  -2    3.35    3.44
   2 -13   2    0.85    3.14
   2 -13   2    0.65    2.58
  -2 -13  -2    2.03    3.33
   2 -13   1  119.55    8.52
  -2 -13  -1  122.63    9.41
  -2 -13  -1  116.22    9.07
   2 -13   1  121.89    9.06
  -2 -13   0   54.64    6.72
   2 -13   0   48.22    5.63
  -2 -13   0   48.48    6.26
   2 -13   0   50.57    6.15
   2 -13  -1  130.61    8.88
  -2 -13   1  126.11    9.32
  -2 -13   1  112.42    9.34
   2 -13  -1  126.57    9.06
  -2 -13   2    1.44    3.58
  -2 -13   2    0.88    2.89
   2 -13  -2    1.57    2.55
  -2 -13   2    0.38    3.26
  -2 -13   2    4.12    2.68
   2 -13  -2    3.37    3.00
  -2 -13   3  160.37   10.20
   2 -13  -3  158.46    9.70
  -2 -13   3  189.50   11.79
   2 -13  -3  168.84   10.02
  -2 -13   3  154.72    9.44
  -2  13  -3  154.14   10.54
   2 -13  -4   58.50    6.10
  -2 -13   4   51.09    6.80
  -2 -13   4   62.22    6.65
   2 -13  -4   52.05    5.77
  -2 -13   4   53.06    5.83
  -2 -13   5   51.45    5.95
   2 -13  -5   54.48    5.96
   2 -13  -5   49.26    5.45
  -2 -13   5   47.54    5.61
   2 -13  -6   42.99    5.44
  -2 -13   6   41.14    5.37
   2 -13  -6   44.39    5.11
  -2 -13   6   40.78    5.34
  -2 -13   7  338.13   13.68
   2 -13  -7  347.55   13.60
  -2 -13   7  307.07   13.39
   2 -13  -7  284.24   11.70
   2 -13  -8  112.03    7.80
  -2 -13   8   99.21    7.35
   2 -13  -8   93.71    6.52
  -2 -13   8   92.75    7.49
   2 -13  -9    1.45    1.91
  -2 -13   9    1.04    2.51
   2 -13  -9    4.25    2.62
   2 -13 -10   64.24    5.61
   2 -13 -10   50.41    4.43
  -2 -13  10   55.19    5.92
   2 -13 -11   69.42    5.62
  -2 -13  11   74.57    6.42
   2 -13 -12   25.91    3.51
  -2 -13  12   27.15    4.13
  -2 -13  12   20.86    3.12
   2 -13 -13   17.67    2.80
  -2 -13  13   16.09    3.20
  -2 -13  13   15.21    2.65
   2 -13 -14   36.62    3.41
  -2 -13  14   33.98    3.79
  -2 -14 -12  193.78    7.48
   2 -14  12  190.61    7.52
  -2 -14 -11  100.00    5.68
  -2 -14 -11   96.21    5.78
   2 -14  11  111.10    6.30
  -2 -14 -10   11.64    2.75
   2 -14  10   11.80    2.85
  -2 -14 -10   11.77    2.66
  -2 -14  -9   85.24    6.14
  -2 -14  -9   90.59    6.10
   2 -14   9   99.20    6.68
  -2 -14  -8  236.09   10.28
   2 -14   8  230.84   10.37
  -2 -14  -7   22.81    3.92
   2 -14   7   22.31    3.95
  -2 -14  -7   25.16    3.89
  -2 -14  -6   65.52    5.97
  -2 -14  -6   68.92    6.17
   2 -14   6   75.41    6.43
  -2 -14  -5  251.56   11.40
  -2 -14  -5  238.67   11.22
   2 -14   5  240.66   11.26
  -2 -14  -4  184.76    9.90
  -2 -14  -4  174.39    9.74
   2 -14   4  173.85    9.73
  -2 -14  -3   66.71    6.53
  -2 -14  -3   71.73    6.52
   2 -14   3   75.11    6.70
  -2 -14  -2  140.29    9.04
  -2 -14  -2  129.16    8.47
   2 -14   2  130.51    8.53
  -2 -14  -1  104.80    7.99
  -2 -14  -1  101.73    7.55
   2 -14   1   80.25    6.50
   2 -14   1   99.69    7.48
   2 -14   0   36.59    4.60
  -2 -14   0   40.77    5.10
  -2 -14   0   39.79    5.43
   2 -14   0   42.77    5.23
   2 -14  -1   89.36    6.77
  -2 -14   1   97.79    7.35
  -2 -14   1   98.36    7.88
   2 -14  -1   97.79    7.24
   2 -14  -2  130.31    8.03
  -2 -14   2  117.38    7.96
  -2 -14   2  114.52    8.48
   2 -14  -2  119.81    7.80
  -2 -14   3   71.00    6.24
   2 -14  -3   65.44    5.75
   2 -14  -3   66.16    5.87
  -2 -14   3   68.79    5.51
   2 -14  -4  162.47    8.67
  -2 -14   4  158.13    8.73
  -2 -14   4  148.61    8.04
   2 -14  -4  155.84    8.40
  -2 -14   5  246.97   10.48
   2 -14  -5  235.81   10.30
   2 -14  -5  211.43    9.48
  -2 -14   5  222.70    9.89
   2 -14  -6   74.55    5.87
  -2 -14   6   71.37    5.69
   2 -14  -6   65.27    5.24
  -2 -14   6   60.48    5.30
  -2 -14   7   25.66    3.57
   2 -14  -7   31.19    3.93
  -2 -14   7   26.53    3.80
   2 -14  -7   26.89    3.33
   2 -14  -8  181.99    8.40
  -2 -14   8  178.42    8.62
   2 -14  -8  167.31    7.22
   2 -14  -9   73.75    5.24
   2 -14  -9   62.74    4.12
  -2 -14   9   71.46    5.46
  -2 -14  10   13.03    2.79
   2 -14 -10   13.23    2.49
   2 -14 -11   91.52    5.11
  -2 -14  11   86.34    5.43
   2 -14 -12  156.04    6.08
  -2 -14  12  175.23    7.12
   2 -15   9    7.53    1.94
  -2 -15  -9    6.48    1.71
  -2 -15  -8   58.45    3.99
  -2 -15  -8   58.54    4.21
   2 -15   8   64.50    4.56
  -2 -15  -7   20.43    2.75
   2 -15   7   20.42    3.05
  -2 -15  -7   20.04    2.84
  -2 -15  -6  125.77    6.69
  -2 -15  -6  124.58    6.31
   2 -15   6  127.63    6.75
  -2 -15  -5   12.03    2.47
   2 -15   5   12.74    2.83
  -2 -15  -5   10.35    2.60
  -2 -15  -4   46.00    4.48
  -2 -15  -4   44.50    4.17
   2 -15   4   47.79    4.51
  -2 -15  -3   69.07    5.50
  -2 -15  -3   65.78    5.02
   2 -15   3   63.49    5.18
  -2 -15  -2   23.17    3.26
  -2 -15  -2   25.39    3.79
   2 -15   2   23.02    3.52
  -2 -15  -1    3.62    2.32
  -2 -15  -1    4.89    2.25
   2 -15   1    4.54    2.40
  -2 -15   0   13.21    2.69
   2 -15   0   13.26    2.88
  -2 -15   1    1.12    1.82
   2 -15  -1    3.07    2.12
   2 -15  -2   21.54    2.94
  -2 -15   2   27.73    3.26
   2 -15  -2   28.41    3.52
  -2 -15   3   48.70    4.07
   2 -15  -3   45.24    4.01
   2 -15  -3   47.23    4.13
  -2 -15   4   40.37    3.65
   2 -15  -4   40.30    3.75
   2 -15  -4   35.74    3.52
   2 -15  -5   12.24    2.23
   2 -15  -5   12.91    2.29
   2 -15  -6  109.97    5.51
   2 -15  -6  105.00    4.99
   2 -15  -7   16.73    2.32
  -3   0   0   -0.71    4.49
  -3   0   0   -0.12    3.37
  -3   0   0    1.53    3.31
  -3   0  -1 1043.54   35.71
  -3   0  -1 1022.47   30.97
  -3   0   1  941.39   31.62
  -3   0  -1 1046.59   27.48
  -3   0  -2  707.51   25.54
  -3   0   2  655.37   19.56
  -3   0   2  760.19   27.61
  -3   0  -2  681.00   29.62
  -3   0  -2  592.63   18.95
  -3   0  -3 2133.31   36.74
  -3   0   3 2053.45   34.01
  -3   0   3 2118.71   52.67
  -3   0  -3 2136.56   47.46
  -3   0   4  875.18   32.31
  -3   0  -4  820.90   29.08
   3   0   5  209.29    9.28
  -3   0  -5  168.71    8.53
  -3   0   5  220.00   17.72
  -3   0  -5  210.39   15.54
   3   0   6 1847.71   29.86
  -3   0   6 1858.26   53.40
  -3   0  -6 1767.74   48.29
  -3   0  -7  738.95   32.06
  -3   0   7  752.14   34.99
  -3   0  -8  424.66   25.76
  -3   0   8  378.62   26.90
  -3   0  -9 2640.41   69.49
  -3   0   9 2637.00   73.80
  -3   0 -10 1058.02   45.09
  -3   0  10 1078.15   48.62
  -3   0 -11    7.90    5.43
  -3   0  11    2.58    6.88
  -3   0 -12  235.30   23.20
  -3   0  12  242.09   25.56
  -3   0 -13  526.59   35.65
  -3   0 -13  521.97   36.11
  -3   0  13  501.12   37.99
  -3   0  13  489.74   37.39
  -3   0 -14    1.65    2.60
   3   0 -14    3.70    3.58
  -3   0 -14    0.59    5.11
  -3   0  14    5.88    9.19
  -3   0 -14    2.63    5.98
  -3   0  14   -1.48    8.36
  -3   0 -14   13.70    4.40
  -3   0 -14   -0.42    4.52
  -3   0 -15   17.52    8.52
  -3   0  15   31.63   11.60
  -3   0 -15   15.45    8.66
  -3   0 -15   31.96    5.08
   3   0 -15   35.73    6.14
  -3   0 -15   25.66    5.79
  -3   0 -16  182.96   22.56
  -3   0 -16  195.00   24.09
  -3   0 -16  180.77   11.10
  -3   0 -16  193.41   13.17
   3   0 -16  202.02   13.17
  -3   0 -17  251.62   13.21
  -3   0 -17  247.98   14.98
   3   0 -17  266.94   15.29
  -3   0 -18   44.22    6.01
   3   0 -18   48.91    7.14
   3   0 -18   46.41    7.01
  -3   0 -18   42.00    8.08
  -3   0 -19   61.63    6.94
   3   0 -19   83.89    8.89
   3   0 -19   74.71    8.42
  -3   0 -19   65.81    9.32
  -3   0 -20    0.98    2.85
   3   0 -20    3.12    3.90
   3   0 -20   -2.15    3.94
   3   0 -21  226.85   13.30
  -3   0 -21  192.27   10.92
   3   0 -21  215.09   12.94
   3   0 -22   69.48    7.58
   3   0 -22   59.80    5.77
  -3   0 -22   64.78    6.31
   3   0 -22   63.64    7.17
  -3   0 -23    9.43    3.01
   3   0 -23    9.57    3.49
  -3   0 -23    8.57    3.62
   3   0 -23    9.03    3.85
   3   0 -23    7.87    2.49
  -3   0 -24  113.43    7.66
  -3   0 -24  124.41    6.93
   3   0 -24  131.10    8.09
  -3   0 -25   21.46    3.18
  -3   0 -25   21.51    2.73
  -3  -1 -25   33.38    3.96
   3   1 -25   37.50    3.88
  -3  -1 -24   79.59    6.51
   3   1 -24   62.52    4.73
   3   1 -24   65.78    6.31
   3   1 -24   81.93    6.32
  -3  -1 -24   75.80    5.23
   3   1 -23    3.54    2.98
  -3  -1 -23    3.24    2.23
   3   1 -23    1.09    3.24
  -3  -1 -23   -0.02    2.90
   3   1 -23    2.23    2.23
   3   1 -22   45.53    6.32
  -3  -1 -22   49.02    6.49
   3   1 -22   48.96    6.26
  -3  -1 -22   52.32    5.50
   3   1 -21  177.11   11.89
   3   1 -21  175.29   11.62
  -3  -1 -21  168.98   10.03
   3   1 -20  272.16   14.90
   3   1 -20  262.39   14.64
  -3  -1 -20  253.15   12.81
   3   1 -19   39.91    7.00
   3   1 -19   40.51    6.62
  -3  -1 -19   40.67    5.41
  -3  -1 -18  243.18   12.76
  -3  -1 -18  206.55   14.20
   3   1 -18  220.77   14.02
  -3  -1 -17  162.58   10.37
  -3  -1 -17  155.59   12.44
   3   1 -17  161.14   12.05
  -3  -1 -16  864.23   48.65
  -3   1  16  840.05   54.95
  -3  -1 -16  883.96   24.23
  -3  -1 -16  872.69   26.84
   3   1 -16  911.00   27.93
  -3  -1 -15  328.27   14.10
  -3  -1 -15  330.30   29.79
  -3   1  15  350.04   34.83
  -3  -1 -15  280.03   12.19
  -3  -1 -15  297.53   15.54
   3   1 -15  291.27   15.21
  -3  -1 -14  344.42   15.45
  -3  -1 -14  297.43   13.12
  -3  -1 -14  332.41   28.96
  -3   1  14  324.87   32.60
  -3  -1 -14  273.93   11.91
   3   1 -14  319.36   15.59
  -3  -1 -14  318.52   15.41
  -3  -1 -13   99.32   15.99
  -3  -1 -13  101.98   15.16
  -3   1  13   86.65   16.80
  -3  -1 -13   87.84    7.90
  -3  -1 -12  270.23   24.63
  -3  -1 -12  271.18   23.49
  -3   1  12  280.28   27.63
  -3  -1 -11 1515.46   56.74
  -3  -1 -11 1593.89   54.64
  -3   1  11 1532.68   61.72
  -3  -1 -10  208.68   18.51
  -3   1  10  232.64   23.20
  -3  -1 -10  208.57   20.01
  -3  -1  -9  185.91   18.68
  -3  -1  -9  202.13   17.27
  -3   1   9  213.31   21.06
  -3   1   8  582.21   32.86
  -3  -1  -8  522.08   26.31
  -3   1   7  709.16   34.23
  -3  -1  -7  673.02   28.26
  -3   1   6  320.92   21.89
  -3  -1  -6  304.74   17.94
  -3  -1  -5  171.76   10.55
  -3   1   5  194.26   16.38
  -3  -1  -5  162.31   12.61
  -3  -1  -4  554.02   18.82
  -3   1   4  613.68   26.87
  -3  -1  -4  570.47   22.14
  -3  -1  -3  622.05   22.85
  -3  -1  -3  633.73   20.87
  -3  -1  -3  588.93   25.65
  -3   1   3  621.44   25.74
  -3  -1  -2   79.58    7.98
  -3  -1  -2   90.59   10.03
  -3  -1  -2   92.03    8.99
  -3   1   2   90.14    9.62
  -3  -1  -2   99.92   11.47
  -3  -1  -1  932.18   29.46
  -3   1   1  843.17   26.66
  -3  -1  -1  839.92   26.63
  -3   1   1  877.22   30.54
  -3  -1  -1  834.55   31.50
  -3  -1  -1  959.03   27.36
  -3   1   0 4332.63   81.88
  -3  -1   0 4365.04   69.38
  -3   1   0 4443.83   75.59
  -3  -1   0 4159.79   77.28
  -3  -1   0 4598.81   71.10
  -3  -1   1  791.47   30.24
  -3  -1   1  819.64   24.88
  -3   1  -1  862.88   33.53
  -3   1  -1  809.35   23.46
  -3   1  -1  871.42   30.00
  -3  -1   1  828.75   28.46
  -3  -1   2  113.84   11.27
  -3   1  -2  111.67   11.25
  -3   1  -2  116.84   13.03
  -3   1  -3  615.07   28.65
  -3   1  -3  599.93   25.44
  -3  -1   3  618.49   26.84
  -3   1  -3  552.05   14.68
  -3   1  -4  647.27   27.09
  -3  -1   4  700.99   29.34
  -3   1  -5  179.60   15.58
  -3  -1   5  194.53   16.91
   3   1   6  350.37   15.60
  -3   1  -6  351.82   22.30
   3   1   7  775.09   23.81
  -3   1  -7  736.29   34.05
  -3  -1   7  793.10   36.62
   3   1   8  518.55   19.79
  -3   1  -8  527.70   30.42
  -3  -1   8  563.91   31.64
  -3   1  -9  181.16   19.49
  -3  -1   9  213.54   20.35
  -3   1 -10  211.83   21.76
  -3  -1  10  212.66   22.01
  -3   1 -11 2741.51   80.97
  -3  -1  11 1446.92   59.79
  -3   1 -12  347.09   29.98
  -3  -1  12  173.08   22.13
  -3   1 -13  153.50   22.03
  -3  -1  13   70.87   14.56
  -3   1 -14  270.35   13.98
  -3   1 -14  252.43   28.18
  -3  -1  14  202.01   27.22
  -3   1 -14  232.41   10.70
  -3   1 -14  300.31   14.88
  -3  -1  14  276.95   14.46
   3  -1 -14  300.76   15.12
  -3   1 -15  320.83   29.83
  -3   1 -15  309.99   31.87
  -3  -1  15  343.82   32.93
  -3   1 -15  354.27   15.41
  -3  -1  15  337.50   16.22
  -3   1 -15  360.99   16.83
   3  -1 -15  342.16   16.76
  -3   1 -16  833.31   51.91
  -3   1 -16  847.54   49.40
  -3  -1  16  732.75   48.04
  -3   1 -16  887.14   25.38
  -3   1 -16  842.37   26.55
   3  -1 -16  854.07   27.45
  -3  -1  16  841.04   26.30
  -3   1 -17  146.09   22.33
  -3   1 -17  157.68   10.85
  -3   1 -17  145.15   11.87
   3  -1 -17  160.24   12.13
  -3   1 -18  186.98   11.80
   3  -1 -18  213.23   13.19
   3  -1 -18  196.08   13.33
  -3   1 -18  184.13   13.06
   3  -1 -19   35.75    6.63
  -3   1 -19   40.31    5.82
   3  -1 -19   47.64    7.09
  -3   1 -19   35.61    7.68
  -3   1 -20  249.36   13.14
   3  -1 -20  259.50   14.50
   3  -1 -20  267.99   15.17
   3  -1 -21  161.34   11.04
   3  -1 -21  160.01    9.56
  -3   1 -21  161.80   10.36
   3  -1 -21  171.61   11.79
   3  -1 -22   44.71    6.11
   3  -1 -22   45.99    5.05
   3  -1 -22   59.33    6.91
  -3   1 -22   58.74    6.21
   3  -1 -23    2.12    2.86
  -3   1 -23    0.08    2.36
  -3   1 -23   -0.12    2.84
   3  -1 -23    1.72    2.87
   3  -1 -23    1.01    2.07
  -3   1 -24   64.26    5.81
   3  -1 -24   54.21    4.07
  -3   1 -24   60.24    5.23
   3  -1 -24   66.28    5.99
  -3   1 -25   36.04    3.92
  -3   1 -25   39.29    3.60
   3   2 -25    0.15    1.60
  -3  -2 -25    1.77    2.03
   3   2 -24   25.34    3.19
   3   2 -24   23.83    4.13
  -3  -2 -24   35.48    4.55
   3   2 -24   34.95    4.21
   3   2 -23   61.71    6.40
  -3  -2 -23   61.56    6.46
  -3  -2 -23   65.13    5.17
   3   2 -23   62.88    6.05
   3   2 -22   10.64    3.56
  -3  -2 -22   12.21    3.14
  -3  -2 -22   12.46    4.29
   3   2 -22   10.96    4.15
   3   2 -21    7.35    3.93
  -3  -2 -21    5.46    2.71
   3   2 -21    1.99    3.70
  -3  -2 -21    4.69    3.95
  -3  -2 -20   44.41    6.92
   3   2 -20   51.50    7.01
   3   2 -20   46.07    6.57
  -3  -2 -20   37.63    5.11
   3   2 -19  127.84   10.64
  -3  -2 -19  106.19    8.30
   3   2 -19  109.80   10.01
   3   2 -18  240.51   14.19
  -3  -2 -18  230.55   12.10
  -3   2  17  673.07   50.50
  -3  -2 -17  590.95   22.37
  -3  -2 -17  608.36   19.60
   3   2 -17  606.64   22.61
  -3  -2 -16   96.90   17.18
  -3   2  16  102.22   20.05
  -3  -2 -16   90.51    7.56
  -3  -2 -16   94.85   10.24
   3   2 -16   91.12    8.94
  -3  -2 -15   71.87    6.75
  -3  -2 -15   76.23   14.95
  -3   2  15   89.26   18.51
  -3  -2 -15  116.34    8.46
  -3  -2 -15   84.52    9.09
   3   2 -15   82.91    8.62
  -3  -2 -14  158.60   10.51
  -3  -2 -14  151.28   19.80
  -3   2  14  166.28   23.57
  -3  -2 -14  143.71    8.84
   3   2 -14  136.25   10.41
  -3  -2 -14  148.84   11.00
  -3  -2 -13  379.53   29.96
  -3   2  13  398.66   35.36
  -3  -2 -13  321.46   12.69
  -3  -2 -13  390.07   16.43
  -3  -2 -12  367.60   28.99
  -3   2  12  384.64   32.75
  -3  -2 -11  626.32   36.50
  -3   2  11  710.22   42.58
  -3  -2 -11  658.44   31.63
  -3   2  10  470.61   33.16
  -3  -2 -10  446.17   24.66
  -3  -2 -10  397.08   28.22
  -3  -2  -9  154.06   17.25
  -3   2   9  157.90   18.96
  -3  -2  -9  165.50   14.12
  -3  -2  -8  588.55   31.89
  -3   2   8  642.03   35.18
  -3  -2  -8  615.54   25.59
  -3  -2  -7  536.09   29.63
  -3   2   7  582.92   31.87
  -3  -2  -7  561.17   23.00
  -3  -2  -6  187.49   13.83
  -3   2   6  213.40   18.71
  -3  -2  -6  221.45   13.68
  -3  -2  -6  210.65   17.99
  -3  -2  -5  242.77   18.55
  -3  -2  -5  242.87   15.37
  -3   2   5  285.60   19.87
  -3  -2  -5  272.44   14.55
  -3  -2  -4   68.90    7.19
  -3  -2  -4   76.29    7.95
  -3   2   4   70.97   10.27
  -3  -2  -4   62.46    9.49
  -3  -2  -3 1873.72   48.86
  -3  -2  -3 1851.87   40.87
  -3   2   3 1838.68   46.59
  -3  -2  -3 1760.27   37.62
  -3  -2  -2  514.36   23.83
  -3  -2  -2  518.83   21.00
  -3   2   2  480.49   21.70
  -3  -2  -1 5623.63   83.63
  -3   2   1 5661.67   91.90
  -3   2   1 5502.88   81.37
  -3  -2   0 1454.93   38.21
  -3   2   0 1482.83   41.81
  -3   2   0 1413.69   32.54
  -3  -2   0 1497.68   39.85
  -3  -2   0 1478.13   38.07
  -3  -2   1 5407.29   84.77
  -3   2  -1 5180.66   68.99
  -3  -2   1 5324.52   85.08
  -3   2  -1 5591.88   96.50
  -3   2  -1 5650.63   90.53
  -3  -2   2  427.46   21.07
  -3   2  -2  451.76   25.10
  -3   2  -2  454.73   23.12
  -3  -2   2  478.39   22.90
  -3   2  -3 1913.17   52.51
  -3   2  -3 1900.59   49.07
  -3   2  -4   39.63    8.14
  -3  -2   4   52.49    9.12
  -3  -2   5  271.84   19.53
  -3   2  -5  219.76   18.05
  -3   2  -6  190.10   17.65
  -3  -2   6  183.89   16.93
   3   2   7  598.55   24.79
  -3   2  -7  597.03   32.66
  -3  -2   7  617.86   32.37
   3   2   8  589.87   25.04
  -3   2  -8  549.49   33.19
  -3  -2   8  619.25   32.77
   3   2   9  210.46   15.34
  -3   2  -9  214.16   21.95
  -3  -2   9  215.77   21.01
  -3   2 -10  540.63   40.47
  -3  -2  10  503.31   32.13
  -3  -2  11  697.72   40.15
  -3   2 -11 1008.62   51.07
  -3   2 -12  513.44   38.07
  -3  -2  12  409.96   31.32
  -3  -2  13  334.71   31.14
  -3   2 -13  341.19   14.95
  -3   2 -13  377.33   16.04
   3  -2 -13  377.43   16.65
  -3   2 -14  141.32   21.72
  -3  -2  14  177.24   21.94
  -3   2 -14  145.84   10.13
   3  -2 -14  138.27   10.64
  -3   2 -14  123.09    9.89
  -3  -2  14  123.79   10.36
  -3  -2  15   85.03   17.18
  -3   2 -15   81.20   17.32
  -3   2 -15   95.14    8.87
  -3   2 -15   89.99    8.85
  -3  -2  15   93.81    9.21
   3  -2 -15   97.22    9.37
  -3  -2  16   77.83   16.60
  -3   2 -16   73.26   17.05
  -3   2 -16   83.45    8.52
  -3   2 -16   78.48    8.68
   3  -2 -16   83.12    9.00
  -3  -2  16   81.63    8.74
  -3   2 -17  626.96   21.93
  -3   2 -17  607.02   42.66
  -3   2 -17  616.23   46.79
   3  -2 -17  655.26   22.77
  -3   2 -17  586.49   22.06
  -3  -2  17  609.88   22.93
   3  -2 -17  652.60   24.28
  -3   2 -18  227.54   13.17
   3  -2 -18  256.87   14.12
   3  -2 -18  239.17   14.74
  -3   2 -18  231.87   13.96
  -3  -2  18  232.46   13.82
  -3   2 -19   89.81    8.53
   3  -2 -19   90.24    8.78
   3  -2 -19   84.69    7.63
  -3  -2  19   98.23    9.15
   3  -2 -19   99.04    9.81
  -3   2 -19   85.75    9.26
  -3   2 -20   46.74    6.38
   3  -2 -20   51.80    6.87
   3  -2 -20   43.18    5.60
   3  -2 -20   54.57    7.80
  -3   2 -21    3.90    3.37
   3  -2 -21    2.26    3.77
   3  -2 -21    2.15    3.43
   3  -2 -21    4.90    2.96
  -3   2 -22    8.76    3.50
   3  -2 -22   11.63    4.35
   3  -2 -22   16.00    3.44
   3  -2 -22   19.76    4.57
   3  -2 -23   60.29    4.82
   3  -2 -23   79.50    7.27
  -3   2 -23   67.29    6.07
  -3   2 -24   24.54    3.75
  -3   2 -24   29.08    3.82
  -3   2 -25    0.64    1.56
   3  -2 -25   -0.38    1.63
  -3   2 -25    0.49    1.59
  -3  -3 -25    2.27    1.78
  -3  -3 -24   32.31    4.27
   3   3 -24   28.06    3.53
   3   3 -23   20.12    3.70
  -3  -3 -23   23.65    4.39
   3   3 -23   19.73    4.17
   3   3 -22    9.68    3.42
  -3  -3 -22   11.05    3.99
   3   3 -22    8.61    3.65
  -3  -3 -21   84.67    8.41
   3   3 -21   75.46    7.79
   3   3 -21   85.07    7.79
   3   3 -20   10.08    3.89
   3   3 -20    3.23    3.81
  -3  -3 -20    1.28    3.87
   3   3 -19   53.10    7.32
  -3  -3 -19   58.77    7.77
   3   3 -19   57.31    7.07
  -3  -3 -18  459.33   20.41
   3   3 -18  460.68   19.55
  -3  -3 -17  122.33   10.90
  -3  -3 -17  130.24   11.75
   3   3 -17  106.79    9.59
   3   3 -16  303.78   15.78
  -3  -3 -16  313.42   16.44
  -3   3  15  271.15   31.81
  -3  -3 -15  255.55   13.04
  -3  -3 -15  263.39   14.71
   3   3 -15  235.53   13.74
  -3  -3 -14  235.61   12.40
  -3   3  14  218.87   27.61
  -3  -3 -14  202.96   10.46
  -3  -3 -14  221.12   13.21
   3   3 -14  192.84   12.20
  -3  -3 -13   30.71    4.85
  -3  -3 -13   41.56   11.08
  -3   3  13   36.74   12.69
  -3  -3 -13   38.63    5.77
  -3  -3 -13   35.03    6.24
  -3  -3 -12  317.16   27.29
  -3   3  12  364.28   32.84
  -3  -3 -11   64.36   12.80
  -3   3  11   71.66   14.94
  -3  -3 -10  948.20   44.45
  -3   3  10 1041.22   50.57
  -3   3   9  591.46   36.66
  -3  -3  -9  691.74   36.49
  -3  -3  -8  120.12   15.22
  -3   3   8  126.82   17.02
  -3  -3  -7 1005.53   41.59
  -3   3   7 1091.63   45.30
  -3  -3  -6  581.22   30.56
  -3  -3  -6  515.12   17.98
  -3   3   6  570.43   31.30
  -3  -3  -6  534.84   25.51
  -3  -3  -5  473.05   26.46
  -3  -3  -5  454.27   22.40
  -3   3   5  466.33   26.85
  -3  -3  -5  440.54   15.93
  -3  -3  -4 1221.72   35.79
  -3   3   4 1176.33   40.90
  -3  -3  -3  102.82   12.24
  -3  -3  -3  113.40   10.60
  -3   3   3  111.54   12.05
  -3  -3  -2  437.08   21.04
  -3   3   2  420.84   21.18
  -3   3   2  414.83   23.20
  -3  -3  -1  743.68   28.02
  -3   3   1  744.23   30.86
  -3   3   1  689.67   25.52
  -3  -3   0  762.48   28.86
  -3   3   0  750.34   30.88
  -3   3   0  750.60   24.31
  -3  -3   1  702.52   28.28
  -3   3  -1  653.73   28.95
  -3   3  -1  643.70   20.10
  -3   3  -1  705.90   32.43
  -3  -3   1  639.18   23.93
  -3  -3   2  401.45   19.09
  -3   3  -2  443.74   13.78
  -3   3  -2  418.62   23.55
  -3  -3   2  449.87   23.12
  -3   3  -2  430.58   25.23
  -3   3  -3  105.97   13.03
  -3  -3   3  109.75   12.28
  -3   3  -3  104.83   12.87
  -3  -3   3   97.64    9.64
  -3   3  -4 1222.23   43.24
  -3  -3   4 1287.38   42.33
  -3   3  -5  427.99   26.53
  -3  -3   5  440.38   25.41
  -3   3  -6  582.76   32.60
  -3  -3   6  642.52   31.93
   3   3   7 1022.42   37.02
  -3   3  -7  988.09   44.53
  -3  -3   7 1036.45   41.77
   3   3   8  161.03   14.97
  -3   3  -8  160.69   19.41
  -3  -3   8  190.35   18.67
   3   3   9  610.53   29.31
  -3   3  -9  635.44   39.10
  -3  -3   9  607.07   34.56
   3   3  10  920.16   37.31
  -3  -3  10  884.25   43.24
  -3   3 -10  948.34   50.00
  -3   3 -11   61.00   14.77
  -3  -3  11   48.36   12.31
  -3   3 -12  364.56   33.71
  -3  -3  12  342.16   28.87
  -3   3 -13   19.27   10.97
  -3  -3  13   26.33    9.27
   3  -3 -13   32.13    5.64
  -3  -3  13   24.03    5.43
  -3   3 -13   27.09    4.98
  -3   3 -14  220.63   28.11
  -3  -3  14  211.90   24.75
  -3   3 -14  209.88   13.22
   3  -3 -14  242.00   14.10
  -3   3 -14  226.55   13.04
  -3  -3  14  204.64   13.35
  -3   3 -15  284.51   14.98
  -3   3 -15  251.79   30.92
  -3  -3  15  237.96   25.71
   3  -3 -15  271.14   13.86
  -3  -3  15  225.56   14.18
  -3   3 -15  252.22   14.26
   3  -3 -15  247.48   14.76
  -3   3 -16  348.25   16.44
  -3   3 -16  320.08   34.73
   3  -3 -16  307.98   14.17
   3  -3 -16  344.13   15.83
  -3   3 -16  338.87   16.51
   3  -3 -16  362.52   18.02
  -3  -3  16  338.90   17.36
  -3   3 -17  120.37    9.94
   3  -3 -17  128.72    9.85
   3  -3 -17  112.18    8.71
   3  -3 -17  117.85   10.61
  -3   3 -17  117.72   10.14
  -3  -3  17  119.94   10.47
  -3   3 -18  519.94   20.14
   3  -3 -18  498.10   19.44
   3  -3 -18  477.28   17.60
   3  -3 -18  516.44   21.60
  -3   3 -18  475.07   19.16
  -3  -3  18  485.21   20.49
  -3   3 -19   51.84    6.74
   3  -3 -19   70.67    7.85
   3  -3 -19   44.24    5.60
   3  -3 -19   53.92    7.59
  -3  -3  19   48.01    6.95
  -3   3 -20    0.91    3.09
   3  -3 -20    3.63    4.19
   3  -3 -20    0.43    2.41
   3  -3 -20   -0.12    3.11
  -3  -3  20   -1.83    3.21
  -3   3 -21   74.88    7.46
   3  -3 -21   76.37    6.35
   3  -3 -21   81.52    7.59
   3  -3 -21   85.40    8.64
  -3  -3  21   79.87    7.52
  -3   3 -22   11.01    3.58
   3  -3 -22    6.41    3.43
   3  -3 -22    9.41    2.60
  -3   3 -23   24.70    4.09
   3  -3 -23   21.24    2.84
   3  -3 -24   23.67    3.60
  -3   3 -24   25.01    3.53
  -3   3 -24   18.23    3.08
  -3   3 -25    2.33    1.67
   3  -3 -25    1.90    1.65
  -3  -4 -25    7.52    1.93
  -3  -4 -24    9.94    2.73
   3   4 -23   74.06    6.15
  -3  -4 -23   87.17    6.85
   3   4 -23   74.32    5.55
   3   4 -22    2.47    2.42
  -3  -4 -22    1.34    3.20
   3   4 -22   -1.62    2.95
   3   4 -21   69.41    7.14
  -3  -4 -21   71.83    7.66
   3   4 -21   66.22    6.57
   3   4 -20  141.65   10.35
  -3  -4 -20  145.07   10.92
   3   4 -20  130.68    9.66
   3   4 -19  154.75   11.24
  -3  -4 -19  146.28   11.48
   3   4 -19  126.95    9.94
  -3  -4 -18  343.85   17.26
   3   4 -18  322.66   15.92
  -3  -4 -17   57.73    6.30
  -3  -4 -17   65.81    8.24
   3   4 -17   74.16    7.99
  -3  -4 -16   64.24    6.65
   3   4 -16   64.94   15.56
  -3   4  16   61.74   17.03
  -3  -4 -16   65.73    8.04
   3   4 -16   65.89    7.57
  -3   4  15   36.31   13.23
  -3  -4 -15   16.38    3.98
  -3  -4 -15   17.68    5.44
  -3  -4 -15   34.91    7.57
  -3  -4 -14  429.64   16.53
  -3   4  14  538.10   43.91
  -3  -4 -14  535.36   20.91
  -3  -4 -14  432.41   14.91
  -3  -4 -14  460.45   18.81
  -3  -4 -13  155.21   10.03
  -3   4  13  151.76   23.11
  -3  -4 -13  151.09    9.25
  -3  -4 -13  167.39   11.62
  -3  -4 -13  148.97   11.03
  -3   4  12  163.18   23.32
  -3  -4 -12  155.67    9.05
  -3  -4 -12  169.70   11.46
  -3  -4 -12  173.60   11.13
  -3   4  11   72.48   15.62
  -3   4  10  183.79   23.13
  -3   4   9   24.30    9.76
  -3   4   8  136.02   18.11
  -3   4   7  685.06   38.23
  -3   4   6   74.99   12.99
  -3  -4  -6   53.53    9.68
  -3  -4  -5  276.14   19.14
  -3   4   5  282.68   22.50
  -3  -4  -4 2391.33   57.29
  -3   4   4 2297.03   62.68
  -3  -4  -3  399.40   22.07
  -3   4   3  400.39   23.88
  -3  -4  -2  499.41   24.25
  -3   4   2  458.59   24.04
  -3   4   2  438.39   25.15
  -3  -4  -1 1126.68   37.43
  -3   4   1 1020.09   38.19
  -3   4   1 1074.60   35.10
  -3   4   0  109.44   12.82
  -3   4   0   97.09    9.70
  -3  -4   0  111.67   12.14
  -3  -4   1 1015.20   36.75
  -3   4  -1  974.06   27.90
  -3   4  -1  954.84   37.17
  -3   4  -1  943.20   39.29
  -3  -4   2  428.90   24.16
  -3   4  -2  376.89   24.52
  -3   4  -2  441.19   15.59
  -3   4  -2  417.94   24.68
  -3  -4   3  417.06   24.31
  -3  -4   3  354.33   16.34
  -3   4  -3  407.93   25.26
  -3   4  -3  401.76   25.21
  -3   4  -4 2198.56   62.39
  -3  -4   4 2185.84   43.95
  -3  -4   4 2222.54   58.97
  -3   4  -5  250.87   21.93
  -3  -4   5  253.60   20.02
  -3  -4   5  231.42   13.94
  -3  -4   6   46.76    9.90
  -3   4  -6   56.24   11.88
   3   4   7  594.83   31.23
  -3   4  -7  625.40   37.34
  -3  -4   7  588.20   32.22
   3   4   8  162.42   16.81
  -3   4  -8  172.55   21.02
  -3  -4   8  176.99   18.48
  -3  -4   9   26.66    8.46
   3   4   9   21.45    7.43
  -3   4  -9   19.60    9.95
   3   4  10  195.47   19.39
  -3   4 -10  188.81   24.05
  -3  -4  10  189.87   20.16
  -3  -4  11   83.50   13.90
  -3   4 -11   70.60   15.74
   3   4  11   63.51   11.74
  -3   4 -12  181.91   24.89
  -3  -4  12  144.42   19.04
  -3  -4  12  152.05   10.87
   3  -4 -12  141.15    9.15
   3  -4 -12  176.19   11.48
  -3  -4  12  156.94   11.68
  -3   4 -13  154.25   24.10
  -3  -4  13  126.40   18.69
  -3  -4  13  138.90   10.89
   3  -4 -13  141.27    9.40
   3  -4 -13  140.48    9.41
  -3   4 -13  141.16   10.22
  -3   4 -13  149.65   10.30
   3  -4 -13  156.36   11.42
  -3  -4  13  141.27   11.44
  -3   4 -14  518.38   43.89
  -3  -4  14  528.57   37.20
  -3  -4  14  488.41   20.51
   3  -4 -14  486.91   17.75
   3  -4 -14  552.82   18.89
  -3  -4  14  492.28   21.08
   3  -4 -14  547.43   21.74
  -3   4 -14  531.06   19.90
  -3   4 -14  497.89   19.26
  -3   4 -15   17.40    4.97
   3  -4 -15   15.05    4.90
  -3  -4  15    9.81    6.18
  -3   4 -15   15.86    9.72
   3  -4 -15   14.59    4.10
   3  -4 -15    8.40    3.54
  -3   4 -15   13.38    4.66
  -3  -4  15   13.92    5.06
  -3   4 -16   83.56    8.81
  -3   4 -16   74.56   18.78
   3  -4 -16   68.95    7.22
   3  -4 -16   64.09    6.77
  -3  -4  16   70.95    8.60
   3  -4 -16   70.23    8.63
  -3   4 -16   80.49    8.42
  -3   4 -17   63.05    7.82
   3  -4 -17   54.06    6.36
   3  -4 -17   59.24    6.90
  -3  -4  17   67.74    8.26
   3  -4 -17   65.12    8.56
  -3   4 -17   58.22    7.40
  -3   4 -18  329.44   16.23
   3  -4 -18  326.75   15.16
   3  -4 -18  291.12   13.64
  -3   4 -18  305.36   14.68
   3  -4 -18  341.76   17.75
  -3  -4  18  296.32   16.19
  -3   4 -19  144.99   10.78
   3  -4 -19  130.52    9.59
   3  -4 -19  130.55    8.71
   3  -4 -19  130.13   10.99
  -3  -4  19  123.22   10.40
  -3   4 -20  160.27   10.86
   3  -4 -20  142.08    9.84
   3  -4 -20  144.69    8.75
  -3  -4  20  155.08   10.92
   3  -4 -20  152.43   11.55
  -3   4 -21   67.90    7.07
   3  -4 -21   74.65    5.93
  -3  -4  21   76.35    7.43
  -3   4 -22    3.16    2.92
   3  -4 -22    1.62    1.82
  -3  -4  22    5.88    3.04
   3  -4 -23   77.32    6.11
  -3   4 -23   85.18    6.53
  -3   4 -24   13.95    2.86
  -3   4 -24   12.65    2.36
   3  -4 -24   17.82    3.02
  -3   4 -25    7.27    1.82
  -3  -5 -24    8.98    2.35
  -3  -5 -23  150.15    8.17
  -3  -5 -23  124.27    6.56
  -3  -5 -22   12.22    3.67
   3   5 -22   12.62    3.31
  -3  -5 -21   40.01    5.73
   3   5 -21   28.92    4.67
   3   5 -20   29.41    5.16
  -3  -5 -20   30.73    5.57
  -3  -5 -20   22.29    3.83
  -3  -5 -19    6.86    4.65
   3   5 -19    5.08    3.78
  -3  -5 -19    5.37    2.48
  -3  -5 -18   68.61    6.61
  -3  -5 -18   70.09    8.32
  -3  -5 -17  231.92   12.14
  -3  -5 -17  250.90   14.79
  -3  -5 -16  407.82   16.46
  -3  -5 -16  415.76   19.10
  -3  -5 -15  211.90   11.84
  -3   5  15  210.75   29.66
   3   5 -15  224.59   27.35
  -3  -5 -15  259.63   15.05
   3   5 -14    9.38   11.22
  -3   5  14   24.44   12.11
  -3  -5 -14   17.30    4.01
  -3  -5 -14   16.42    4.84
  -3  -5 -13  216.39   11.62
  -3   5  13  251.73   30.30
  -3  -5 -13  209.77   10.64
  -3  -5 -13  214.67   13.37
  -3  -5 -13  225.98   13.06
  -3  -5 -12  232.64   11.85
  -3   5  12  264.81   30.02
  -3  -5 -12  225.30   10.75
  -3  -5 -12  292.55   14.98
  -3  -5 -12  263.09   13.29
  -3   5  11  240.03   27.97
  -3  -5 -11  197.62   10.10
  -3  -5 -11  242.94   13.44
  -3   5  10  398.78   34.68
  -3   5   9  144.32   20.98
  -3   5   8   68.40   14.59
  -3   5   7  116.79   17.44
  -3   5   6  276.02   24.88
  -3  -5  -6  221.49   20.16
  -3   5   5   28.95    9.25
  -3  -5  -5   31.04    8.44
  -3  -5  -4  232.39   19.19
  -3   5   4  219.62   20.46
  -3  -5  -3  708.86   32.20
  -3   5   3  639.59   32.72
  -3   5   2   17.29    6.56
  -3   5   2   23.97    7.08
  -3  -5  -2   23.19    7.08
  -3  -5  -1 1401.94   45.29
  -3   5   1 1291.64   45.87
  -3   5   1 1290.27   42.41
  -3   5   0   -0.59    4.58
  -3   5   0   -0.44    4.59
  -3   5   0    1.43    3.83
  -3  -5   0    5.57    5.21
  -3  -5   1 1441.57   46.76
  -3   5  -1 1402.04   49.58
  -3   5  -1 1312.29   46.78
  -3   5  -2    8.05    5.56
  -3  -5   2   19.28    7.25
  -3   5  -2   10.16    6.49
  -3  -5   3  677.31   32.89
  -3   5  -3  660.58   34.16
  -3   5  -3  708.73   35.51
  -3  -5   4  204.27   18.69
  -3   5  -4  219.14   20.62
  -3   5  -5   33.41    9.57
  -3  -5   5   31.52    8.84
  -3  -5   6  290.45   23.52
  -3   5  -6  315.49   26.71
   3   5   7  105.98   15.21
  -3   5  -7   91.40   15.58
  -3  -5   7  102.33   14.46
   3   5   8   77.58   13.25
  -3  -5   8   64.70   12.35
  -3   5  -8   72.07   15.01
   3   5   9  209.32   21.01
  -3   5  -9  223.42   25.74
  -3  -5   9  205.31   21.26
   3   5  10  402.99   29.67
  -3   5 -10  410.29   35.38
  -3  -5  10  384.83   29.09
   3  -5 -10  303.65   14.75
  -3  -5  11  235.34   12.97
   3   5  11  255.86   24.35
  -3   5 -11  229.19   27.82
  -3  -5  11  219.89   22.58
  -3  -5  11  208.40   12.51
   3  -5 -11  203.80   10.99
  -3   5 -11  240.90   13.17
  -3  -5  11  213.91   13.61
   3  -5 -11  188.92   11.89
   3   5  12  270.62   25.32
  -3   5 -12  252.63   30.40
  -3  -5  12  264.43   26.05
   3  -5 -12  239.32   12.18
  -3  -5  12  241.45   13.73
   3  -5 -12  222.41   13.42
  -3  -5  12  262.13   15.40
  -3   5 -12  266.73   14.49
  -3  -5  13  208.15   23.05
  -3   5 -13  202.46   28.05
  -3  -5  13  210.57   13.39
   3  -5 -13  213.86   11.50
   3  -5 -13  203.97   13.36
  -3  -5  13  224.11   14.56
  -3   5 -13  214.49   13.26
   3  -5 -14   23.78    5.68
  -3  -5  14   37.72   11.13
  -3   5 -14   27.26   13.93
   3  -5 -14   25.59    4.71
  -3  -5  14   29.74    6.09
  -3  -5  14   33.41    6.83
  -3   5 -14   24.01    5.31
  -3   5 -15  230.06   14.11
  -3   5 -15  225.88   30.71
  -3  -5  15  231.84   14.49
   3  -5 -15  229.26   12.20
  -3   5 -15  219.24   13.76
   3  -5 -15  241.43   14.78
  -3  -5  15  238.82   15.04
   3  -5 -16  452.14   17.13
   3  -5 -16  428.50   16.59
   3  -5 -16  431.18   20.08
  -3  -5  16  459.14   20.80
  -3   5 -17  276.90   15.23
   3  -5 -17  238.13   12.55
   3  -5 -17  246.04   12.34
   3  -5 -17  242.17   15.09
  -3  -5  17  246.85   15.07
  -3   5 -18   83.84    8.59
   3  -5 -18   65.70    6.71
   3  -5 -18   75.23    6.77
  -3  -5  18   79.56    8.91
  -3   5 -19    2.32    3.73
   3  -5 -19    2.16    2.37
  -3  -5  19    3.10    3.66
  -3   5 -20   48.41    6.41
   3  -5 -20   37.59    4.46
  -3  -5  20   43.56    6.32
   3  -5 -21   35.82    5.21
  -3   5 -21   38.26    5.46
   3  -5 -21   31.65    3.79
  -3  -5  21   28.73    5.02
   3  -5 -22    5.59    2.80
  -3   5 -22    8.85    3.21
  -3  -5  22   10.43    3.23
   3  -5 -23  119.07    7.05
  -3   5 -23  132.91    7.65
  -3  -5  23  131.51    7.06
  -3   5 -24    9.29    2.36
   3  -5 -24    6.80    1.96
  -3  -6 -23    8.42    2.39
  -3  -6 -22    4.98    2.65
   3   6 -22    2.52    2.05
  -3  -6 -22   -2.66    2.67
   3   6 -21   61.48    5.56
  -3  -6 -21   75.90    6.91
  -3  -6 -21   58.12    5.06
  -3  -6 -20    3.88    3.62
   3   6 -20    6.41    3.05
  -3  -6 -20    1.36    1.95
  -3  -6 -19  124.52    8.02
  -3  -6 -19  152.23   10.80
   3   6 -19  142.79    9.58
  -3  -6 -18   97.65    7.62
   3   6 -18  117.87    9.19
  -3  -6 -18  118.58    9.96
  -3  -6 -17   57.90    6.21
  -3  -6 -17   68.77    8.34
  -3  -6 -16   99.09    8.13
  -3  -6 -16  100.79    9.72
  -3  -6 -15  176.63   10.87
  -3  -6 -15  184.64   12.76
  -3  -6 -14  107.37    8.50
  -3  -6 -14  119.93   10.48
  -3   6  14  108.11   21.21
   3   6 -14  119.44   19.65
  -3  -6 -13  676.67   21.41
  -3  -6 -13  804.88   25.97
   3   6 -13  749.40   46.99
  -3   6  13  711.67   52.05
  -3  -6 -12  439.66   16.68
  -3  -6 -12  382.29   13.74
  -3  -6 -12  494.62   20.09
  -3   6  12  460.87   40.66
   3   6 -12  438.46   35.41
  -3  -6 -11   68.47    6.76
  -3  -6 -11   64.16    6.65
  -3  -6 -11   76.80    8.19
   3   6 -11   57.46   14.60
  -3   6  11   58.00   15.70
  -3  -6 -10   52.28    5.69
  -3   6  10   53.10   15.63
  -3  -6 -10   55.09    6.85
  -3  -6 -10   53.94    5.57
  -3   6   9  234.49   27.69
  -3  -6  -9  241.27   12.96
  -3   6   8  238.11   26.93
  -3   6   7  177.37   22.44
  -3   6   6  578.03   38.11
  -3  -6  -6  467.43   30.78
  -3   6   5  704.00   40.26
  -3  -6  -5  605.61   34.62
  -3  -6  -4  273.14   22.54
  -3   6   4  264.49   23.90
  -3  -6  -3  213.73   19.79
  -3   6   3  214.92   20.64
  -3  -6  -2  556.24   31.17
  -3   6   2  536.09   31.03
  -3  -6  -1  874.74   38.46
  -3   6   1  807.85   36.45
  -3   6   1  784.33   37.79
  -3  -6   0  191.05   17.89
  -3   6   0  166.66   17.54
  -3   6   0  176.17   15.99
  -3   6   0  145.56   16.77
  -3   6  -1  868.80   40.62
  -3   6  -1 1030.17   43.49
  -3  -6   1  992.13   41.12
  -3   6  -1  875.26   33.41
  -3   6  -2  642.88   33.83
  -3  -6   2  685.81   34.46
  -3   6  -2  602.41   34.07
  -3  -6   3  229.26   20.71
  -3   6  -3  247.30   20.68
  -3   6  -3  204.65   20.48
  -3  -6   4  229.39   21.49
  -3   6  -4  214.95   21.41
  -3  -6   5  778.58   38.90
  -3   6  -5  708.67   40.27
  -3  -6   6  647.47   36.69
   3   6   6  652.60   39.05
  -3   6  -6  649.19   39.77
  -3  -6   7  188.73   20.28
   3   6   7  178.58   20.86
  -3   6  -7  181.67   22.33
  -3  -6   8  214.09   21.57
   3   6   8  237.47   24.15
  -3   6  -8  213.44   25.38
  -3  -6   9  220.24   12.20
  -3  -6   9  205.58   22.06
   3   6   9  237.93   24.49
  -3   6  -9  242.06   28.20
  -3  -6   9  215.23   12.22
   3  -6  -9  227.15   11.05
  -3  -6   9  207.86   13.10
  -3   6  -9  230.94   13.24
  -3  -6  10   64.05    7.13
   3  -6 -10   61.46    6.54
   3   6  10   69.36   14.72
  -3  -6  10   62.38   13.00
  -3   6 -10   61.85   16.54
  -3  -6  10   60.23    7.09
   3  -6 -10   60.52    6.05
  -3   6 -10   63.01    7.35
  -3  -6  10   59.37    7.83
   3  -6 -11   47.90    6.14
  -3  -6  11   48.65    6.52
   3   6  11   57.09   13.67
  -3  -6  11   49.96   12.53
  -3   6 -11   54.58   15.72
  -3  -6  11   44.74    6.63
   3  -6 -11   55.95    6.06
  -3   6 -11   62.87    7.72
  -3  -6  11   58.98    8.16
  -3  -6  12  421.45   32.75
   3   6  12  477.85   36.17
  -3   6 -12  505.97   43.40
  -3  -6  12  451.76   19.19
   3  -6 -12  477.89   17.07
  -3   6 -12  511.03   20.86
  -3  -6  12  507.98   21.65
  -3   6 -13  825.22   56.32
  -3  -6  13  753.10   43.89
   3  -6 -13  765.40   22.20
  -3  -6  13  761.42   25.52
  -3   6 -13  775.46   26.12
  -3  -6  13  845.07   28.42
  -3   6 -14  111.94   21.22
   3  -6 -14  125.68    8.97
  -3  -6  14  114.30   10.34
  -3  -6  14  129.32   11.48
  -3   6 -14  121.17   10.65
  -3  -6  15  179.34   12.77
   3  -6 -15  178.91   10.53
  -3   6 -15  146.18   11.85
  -3  -6  15  184.41   13.52
   3  -6 -16   99.43    8.94
  -3   6 -16  116.54   10.31
   3  -6 -16  103.46    8.03
  -3  -6  16  103.76   10.26
   3  -6 -17   83.52    8.26
  -3   6 -17   89.88    9.18
   3  -6 -17   65.64    6.33
  -3  -6  17   80.51    9.00
  -3   6 -18  113.23    9.96
   3  -6 -18  106.23    8.94
   3  -6 -18   97.29    7.30
  -3  -6  18  122.39   10.61
  -3   6 -19  170.74   11.41
   3  -6 -19  156.03   10.28
   3  -6 -19  146.96    8.40
  -3  -6  19  159.20   11.31
  -3   6 -20    7.04    3.66
   3  -6 -20    6.69    3.31
   3  -6 -20    5.61    2.16
  -3  -6  20    6.55    3.57
   3  -6 -21   70.63    6.30
  -3   6 -21   73.50    6.68
   3  -6 -21   65.09    4.55
  -3  -6  21   67.21    6.63
   3  -6 -22    9.27    2.76
  -3   6 -22    8.72    3.05
  -3  -6  22   10.21    3.06
   3  -6 -23   10.35    2.36
  -3   6 -23    8.64    2.56
  -3  -6  23   11.09    2.49
  -3   6 -24  149.79    6.32
  -3  -7 -23    7.02    1.81
  -3  -7 -22    3.98    2.12
  -3  -7 -21   18.82    3.55
  -3  -7 -20   89.91    5.86
  -3  -7 -20  113.09    8.11
  -3  -7 -19   55.50    5.25
   3   7 -19   48.71    5.17
  -3  -7 -19   58.03    6.64
  -3  -7 -19   49.45    4.91
  -3  -7 -18    5.00    2.73
   3   7 -18    5.21    3.09
  -3  -7 -18    1.33    3.47
  -3  -7 -18   -4.97    4.07
  -3  -7 -17   57.76    5.95
  -3  -7 -17   55.06    7.35
   3   7 -17   60.46    6.59
  -3  -7 -17   47.84    5.59
  -3  -7 -16   33.00    4.91
  -3  -7 -16   32.46    6.05
  -3  -7 -15   39.35    5.46
  -3  -7 -15   44.05    6.67
  -3  -7 -14  176.59   10.82
  -3  -7 -14  191.98   12.80
  -3  -7 -13  110.47    8.69
  -3  -7 -13  109.96    9.84
   3   7 -13   66.80   16.05
  -3   7  13  108.35   22.16
  -3  -7 -12  311.89   14.27
  -3   7  12  284.28   33.26
   3   7 -12  307.83   29.59
  -3  -7 -12  304.64   15.93
   3  -7  12  297.41   13.72
  -3  -7 -11  310.35   14.08
  -3   7  11  324.42   34.95
   3   7 -11  320.39   29.61
  -3  -7 -11  310.81   15.76
   3  -7  11  320.42   14.19
  -3  -7 -11  327.30   14.57
  -3  -7 -10  279.38   13.14
  -3   7  10  264.84   31.42
   3   7 -10  262.69   26.88
  -3  -7 -10  217.53   10.35
  -3  -7 -10  286.02   14.91
   3  -7  10  261.76   12.69
  -3  -7 -10  274.88   13.15
  -3  -7  -9  170.70   10.19
  -3   7   9  155.35   23.66
   3   7  -9  198.01   21.75
   3  -7   9  161.14    9.81
  -3  -7  -9  177.48   11.61
  -3  -7  -9  146.28    8.20
  -3  -7  -9  144.64    9.33
  -3  -7  -8  440.18   15.96
  -3   7   8  430.08   37.54
  -3  -7  -8  448.85   18.07
   3  -7   8  449.55   16.20
  -3   7   7  354.26   33.29
  -3  -7  -7  361.02   15.75
  -3   7   6 1030.38   54.20
  -3   7   5   11.57    8.79
  -3  -7  -5   19.81    8.63
  -3   7   4  575.64   37.60
  -3  -7  -4  463.03   33.13
  -3   7   3   35.73   10.32
  -3  -7  -3   48.40   11.16
  -3  -7  -2  171.70   19.19
  -3   7   2  150.75   18.36
  -3  -7  -1  107.66   15.26
  -3   7   1   96.93   14.16
  -3   7   1   82.53   13.76
  -3   7   1   96.08   14.54
  -3   7   0   38.34    9.54
  -3   7   0   32.70    8.58
  -3  -7   0   47.34   10.59
  -3   7   0   33.14    9.38
  -3   7  -1  113.23   16.32
  -3  -7   1  137.09   16.73
  -3   7  -1  129.78   15.64
  -3   7  -2  218.11   22.21
  -3  -7   2  234.92   21.62
  -3  -7   3   44.79   10.39
  -3   7  -3   32.81   10.14
  -3  -7   4  593.93   35.22
  -3   7  -4  541.10   35.94
  -3   7  -5    4.02    6.06
  -3  -7   5   12.17    6.98
  -3  -7   6 1136.80   50.19
   3   7   6 1102.73   55.49
  -3   7  -6 1027.18   53.33
  -3  -7   7  363.17   15.60
  -3  -7   7  405.14   30.11
   3   7   7  380.00   32.75
  -3   7  -7  378.68   33.45
   3  -7  -7  361.56   14.12
  -3   7  -7  373.48   16.85
  -3  -7   7  369.30   16.72
  -3  -7   8  443.18   17.68
   3  -7  -8  458.54   16.52
  -3  -7   8  491.19   33.78
   3   7   8  433.05   35.07
  -3   7  -8  466.02   38.42
   3  -7  -8  471.40   16.43
  -3  -7   8  446.26   17.71
  -3   7  -8  500.99   19.85
  -3  -7   8  470.75   19.59
  -3  -7   9  198.79   12.02
   3  -7  -9  188.60   11.09
  -3  -7   9  182.48   22.16
   3   7   9  187.13   23.86
  -3   7  -9  181.47   25.28
  -3  -7   9  186.50   11.72
   3  -7  -9  192.65   10.57
  -3   7  -9  209.96   13.10
  -3  -7   9  207.18   13.44
  -3  -7  10  290.58   14.75
   3  -7 -10  302.37   13.82
  -3  -7  10  317.10   28.46
   3   7  10  309.30   30.42
  -3   7 -10  253.93   30.52
   3  -7 -10  275.23   12.86
  -3  -7  10  271.87   14.48
  -3  -7  10  300.04   16.51
  -3   7 -10  302.03   16.15
  -3  -7  11  302.83   15.22
   3  -7 -11  303.00   14.12
  -3  -7  11  262.73   26.71
   3   7  11  332.21   32.07
  -3   7 -11  271.14   32.28
   3  -7 -11  307.69   13.74
  -3  -7  11  285.82   15.17
  -3  -7  11  324.77   17.40
  -3   7 -11  320.77   17.11
   3  -7 -12  248.28   13.28
  -3  -7  12  262.01   25.83
   3   7  12  256.16   28.48
  -3   7 -12  263.50   32.26
   3  -7 -12  276.16   13.04
  -3  -7  12  258.97   14.64
  -3   7 -12  283.68   16.11
  -3  -7  12  294.84   16.81
   3  -7 -13  102.02    8.68
  -3   7 -13   85.55   19.25
  -3  -7  13   86.44    9.01
   3  -7 -13   95.50    7.86
  -3  -7  13   89.24    9.87
  -3   7 -13   83.28    9.61
   3  -7 -14  161.79   10.86
  -3  -7  14  139.43   11.20
   3  -7 -14  145.91    9.45
  -3  -7  14  136.06   11.76
  -3   7 -14  134.18   11.49
   3  -7 -15   33.72    5.46
  -3  -7  15   31.99    6.13
   3  -7 -15   37.98    5.11
  -3   7 -15   30.49    5.89
  -3  -7  15   31.48    6.84
  -3   7 -16   50.46    7.25
   3  -7 -16   44.75    6.40
  -3  -7  16   53.50    7.51
   3  -7 -16   42.47    5.37
  -3  -7  16   45.50    7.29
  -3   7 -17   69.93    8.30
   3  -7 -17   62.84    7.16
   3  -7 -17   62.82    5.93
  -3  -7  17   62.83    8.41
  -3   7 -18    2.55    4.09
   3  -7 -18    1.41    2.80
   3  -7 -18    6.41    2.56
  -3  -7  18    3.26    3.96
  -3   7 -19   67.90    7.20
   3  -7 -19   54.87    6.18
   3  -7 -19   53.86    4.82
  -3  -7  19   62.83    7.28
   3  -7 -20  101.77    7.29
  -3   7 -20  108.00    8.09
   3  -7 -20   85.08    5.32
  -3  -7  20   87.18    7.71
   3  -7 -21   15.88    3.22
  -3   7 -21   20.71    3.92
  -3  -7  21   12.92    3.44
   3  -7 -22    6.67    2.10
  -3   7 -22    6.23    2.53
  -3  -7  22    5.01    2.47
  -3   7 -23   10.85    2.30
  -3  -8 -22    8.66    1.95
  -3  -8 -21    6.53    2.30
  -3  -8 -20   -0.66    2.44
  -3  -8 -20    1.22    1.53
  -3  -8 -19    6.73    3.13
  -3  -8 -19   10.09    2.54
  -3  -8 -18   40.43    4.49
  -3  -8 -18   36.43    5.33
  -3  -8 -17  137.37    8.49
  -3  -8 -17  147.32   10.24
  -3  -8 -16   98.52    7.65
  -3  -8 -16  106.54    9.14
  -3  -8 -15   66.98    6.67
  -3  -8 -15   59.68    7.34
  -3  -8 -14  247.30   12.53
  -3  -8 -14  229.36   13.63
   3  -8  14  217.48   11.63
  -3  -8 -13  123.55    9.15
  -3  -8 -13  106.21    9.60
   3  -8  13  120.69    8.85
  -3  -8 -12  549.55   19.23
  -3  -8 -12  537.59   21.00
   3  -8  12  530.50   18.79
  -3  -8 -11  122.40    9.07
   3  -8  11  113.72    8.88
  -3  -8 -11  116.91    9.87
  -3   8  11  114.35   22.43
  -3  -8 -10  483.26   17.94
  -3  -8 -10  463.84   19.13
   3  -8  10  454.93   17.32
  -3   8  10  450.12   41.80
  -3  -8  -9  126.27    9.20
   3  -8   9  126.17    9.15
  -3  -8  -9  125.57   10.12
  -3   8   9  103.32   20.13
  -3  -8  -8   -0.12    3.43
   3  -8   8    2.22    2.85
  -3   8   8    8.20    8.78
  -3  -8  -8    2.75    2.65
  -3  -8  -7   57.33    6.25
   3  -8   7   64.84    6.52
  -3  -8  -7   58.58    7.09
  -3   8   7   65.56   15.87
  -3  -8  -6  235.09   13.08
  -3  -8  -6  207.45   11.24
   3  -8   6  239.86   11.95
  -3  -8  -6  237.36   13.10
  -3   8   6  219.37   26.61
  -3  -8  -5  176.40   11.46
  -3  -8  -5  179.66   10.31
  -3  -8  -5  187.39   11.44
   3  -8   5  192.11   10.61
  -3   8   5  193.19   24.60
  -3  -8  -4    9.06    4.29
  -3  -8  -4   12.55    3.80
   3  -8   4    9.96    3.19
  -3   8   4   20.84    9.93
  -3  -8  -4   11.86    8.26
  -3  -8  -4   13.62    3.60
   3  -8   3  452.88   16.07
  -3  -8  -3  452.33   17.26
  -3   8   3  437.82   34.24
   3  -8   2  234.97   11.47
  -3  -8  -2  240.39   12.42
  -3   8   2  253.31   24.98
  -3  -8  -2  241.92   24.16
   3  -8   1  237.74   11.38
  -3  -8  -1  229.39   12.06
  -3  -8  -1  240.33   24.36
  -3  -8   0   11.38    3.75
   3  -8   0   10.57    3.50
  -3   8   0   15.98    8.02
  -3  -8   0   10.62    7.65
  -3  -8   1  228.11   12.19
  -3  -8   1  246.24   23.94
  -3   8  -1  219.01   22.90
   3  -8  -1  227.52   11.19
  -3  -8   2  207.76   11.66
  -3   8  -2  219.94   23.60
  -3  -8   2  241.00   24.10
   3  -8  -2  236.35   11.48
  -3   8  -2  202.51   12.10
  -3  -8   3  470.45   16.94
  -3  -8   3  499.67   18.24
  -3  -8   3  548.12   36.07
  -3   8  -3  513.97   36.54
   3  -8  -3  492.24   16.75
  -3   8  -3  478.74   18.68
  -3  -8   4    7.08    3.56
  -3  -8   4    6.88    3.33
  -3  -8   4    9.35    7.08
  -3   8  -4    8.39    7.90
   3  -8  -4    8.49    3.10
  -3   8  -4   11.93    4.21
  -3  -8   5  147.18   10.24
  -3  -8   5  138.52    9.61
   3   8   5  134.16   21.80
  -3  -8   5  166.05   20.09
  -3   8  -5  149.51   21.03
  -3  -8   5  130.94    9.23
   3  -8  -5  147.42    9.27
  -3   8  -5  151.32   11.15
  -3  -8   5  131.67    9.50
  -3  -8   6  242.48   13.18
   3  -8  -6  252.26   11.89
  -3  -8   6  260.58   13.32
   3   8   6  274.53   30.12
  -3  -8   6  275.93   26.35
  -3   8  -6  256.06   27.80
  -3  -8   6  253.49   13.01
   3  -8  -6  251.15   12.15
  -3  -8   6  258.93   13.72
  -3   8  -6  251.27   14.44
  -3  -8   7   62.29    7.24
   3  -8  -7   52.57    5.84
  -3   8  -7   60.04   15.16
   3   8   7   64.69   15.46
  -3  -8   7   45.04   12.31
   3  -8  -7   52.98    6.12
  -3  -8   7   57.04    6.72
  -3  -8   7   56.75    7.05
  -3   8  -7   62.92    7.74
  -3  -8   8    4.51    3.69
  -3   8  -8    6.31    6.55
   3   8   8   -0.90    7.03
  -3  -8   8   11.53    6.99
   3  -8  -8    2.71    2.82
   3  -8  -8    5.27    2.97
  -3  -8   8    2.10    3.33
  -3  -8   8   10.01    4.56
  -3   8  -8    7.54    4.05
   3  -8  -9  129.52    9.10
  -3  -8   9  132.17   10.05
  -3   8  -9  106.44   20.01
  -3  -8   9  118.35   18.40
   3   8   9  136.78   21.66
  -3  -8   9  119.51    9.73
   3  -8  -9  130.25    9.07
  -3  -8   9  134.94   11.13
  -3   8  -9  125.02   10.72
   3  -8 -10  459.92   17.50
  -3  -8  10  492.23   19.49
  -3  -8  10  532.64   36.88
   3   8  10  474.30   40.19
  -3   8 -10  501.80   42.61
   3  -8 -10  476.78   17.22
  -3  -8  10  466.07   19.25
  -3  -8  10  535.32   22.00
  -3   8 -10  537.23   22.37
  -3  -8  11  107.36    9.53
   3  -8 -11  105.31    8.54
  -3   8 -11   85.15   18.66
   3   8  11  110.51   21.03
  -3  -8  11  107.31    9.46
   3  -8 -11  114.17    8.56
  -3   8 -11  115.73   10.84
  -3  -8  11  128.64   11.22
   3  -8 -12  569.75   19.95
   3  -8 -12  609.14   19.49
  -3  -8  12  559.36   21.72
  -3  -8  12  609.20   24.30
  -3   8 -12  551.83   23.74
   3  -8 -13  163.76   10.73
  -3  -8  13  144.79   11.31
   3  -8 -13  136.45    9.23
  -3   8 -13  143.83   12.20
  -3  -8  13  129.77   11.55
   3  -8 -14  249.06   13.08
  -3  -8  14  228.88   14.05
   3  -8 -14  221.13   11.47
  -3  -8  14  235.69   15.08
  -3   8 -14  225.97   14.82
   3  -8 -15   83.21    7.79
  -3  -8  15   74.92    8.34
   3  -8 -15   77.04    6.75
  -3   8 -15   66.62    8.40
  -3  -8  15   90.17    9.60
   3  -8 -16   87.95    7.75
  -3   8 -16  105.13    9.82
  -3  -8  16   78.79    8.49
   3  -8 -16   84.06    6.77
  -3  -8  16   97.66    9.69
   3  -8 -17  161.25    9.93
  -3   8 -17  158.70   11.13
   3  -8 -17  153.31    8.53
  -3  -8  17  162.04   11.88
   3  -8 -18   40.89    5.30
  -3   8 -18   40.47    6.07
   3  -8 -18   36.50    4.13
  -3  -8  18   37.09    6.20
  -3   8 -19   15.55    4.06
   3  -8 -19   18.05    3.65
   3  -8 -19   11.96    2.36
  -3  -8  19   10.19    3.98
   3  -8 -20    3.08    2.29
  -3   8 -20    3.56    2.77
  -3  -8  20    1.32    2.87
   3  -8 -21   12.79    2.43
  -3   8 -21   12.08    2.85
  -3  -8  21   10.97    2.90
  -3   8 -22    9.90    2.29
  -3  -8  22    6.69    2.13
   3  -9  21   27.63    3.10
  -3  -9 -20   20.69    2.97
  -3  -9 -19   30.65    3.20
  -3  -9 -19   40.63    4.45
  -3  -9 -18  125.67    6.88
  -3  -9 -18  128.05    8.11
  -3  -9 -17   14.02    3.81
  -3  -9 -17   15.35    3.17
  -3  -9 -16  145.43    8.71
  -3  -9 -16  160.58   10.15
  -3  -9 -15  303.37   13.16
   3  -9  15  300.91   12.84
  -3  -9 -15  305.20   14.40
  -3  -9 -14   79.86    7.13
  -3  -9 -14   77.21    7.81
   3  -9  14   73.33    6.98
  -3  -9 -13   43.19    5.60
  -3  -9 -13   44.87    6.38
   3  -9  13   46.22    5.82
  -3  -9 -12   48.05    6.02
  -3  -9 -12   52.51    6.96
   3  -9  12   47.20    6.04
  -3  -9 -11  350.63   15.20
   3  -9  11  352.39   15.48
  -3  -9 -11  369.35   16.88
  -3  -9 -10  420.91   16.73
  -3  -9 -10  442.86   18.47
   3  -9  10  427.18   17.20
  -3  -9  -9   83.55    7.66
   3  -9   9   86.35    7.92
  -3  -9  -9   77.01    8.17
  -3   9   9   76.59   19.45
  -3  -9  -8  273.94   13.63
  -3  -9  -8  267.13   14.30
   3  -9   8  287.83   14.02
  -3   9   8  257.97   32.44
  -3  -9  -7   49.71    6.02
  -3  -9  -7   48.07    6.49
   3  -9   7   54.39    6.46
  -3   9   7   36.15   13.77
  -3  -9  -6  103.20    8.41
  -3  -9  -6  111.73    9.30
   3  -9   6  111.40    8.75
  -3   9   6   89.02   19.07
  -3  -9  -5   22.73    5.03
  -3  -9  -5   22.06    5.08
   3  -9   5   25.85    4.64
  -3   9   5   17.76   11.34
  -3  -9  -5   21.72    4.37
  -3  -9  -4  310.40   16.02
  -3  -9  -4  289.22   13.63
   3  -9   4  299.14   13.77
  -3  -9  -4  291.57   14.49
  -3   9   4  263.19   29.00
  -3  -9  -3   70.40    6.94
  -3  -9  -3   74.75    8.77
  -3   9   3   77.06   15.93
  -3  -9  -3   57.02   13.89
   3  -9   3   73.40    7.06
  -3  -9  -3   75.05    7.81
  -3  -9  -2   71.76    8.99
  -3  -9  -2   68.11    6.95
  -3  -9  -2   65.17   14.40
  -3  -9  -2   70.99    7.60
   3  -9   2   72.44    7.00
  -3   9   2   66.15    7.04
  -3  -9  -1   14.90    8.60
  -3  -9  -1   10.77    3.54
  -3  -9  -1    8.95    4.00
   3  -9   1   10.56    3.68
  -3   9   1   11.57    4.14
  -3  -9   0  337.00   14.74
  -3  -9   0  350.81   15.97
  -3  -9   0  366.68   31.65
   3  -9   0  354.66   14.79
  -3   9   0  303.30   15.06
  -3  -9   1    8.96    3.87
  -3  -9   1    8.73    6.16
  -3  -9   1    9.20    3.20
   3  -9  -1   13.99    4.01
  -3   9  -1   11.16    3.89
  -3  -9   2   64.17    6.93
  -3  -9   2   74.40    7.80
  -3  -9   2   81.81   15.09
   3  -9  -2   82.98    7.33
  -3   9  -2   66.93    7.84
  -3  -9   3   59.58    6.79
  -3  -9   3   70.17    7.66
   3   9   3   57.43   16.40
  -3  -9   3   72.48   14.86
   3  -9  -3   74.37    7.12
  -3   9  -3   66.81    7.80
  -3  -9   4  260.81   13.50
  -3  -9   4  262.22   14.05
   3  -9  -4  254.75   11.94
  -3   9  -4  290.91   29.65
   3   9   4  261.83   31.73
  -3  -9   4  297.62   28.10
   3  -9  -4  262.25   12.71
  -3  -9   4  250.39   13.01
  -3   9  -4  263.07   14.67
  -3  -9   5   23.69    4.66
  -3  -9   5   26.08    5.34
  -3   9  -5   18.56    9.51
   3   9   5   40.16   13.97
  -3  -9   5   21.84    9.21
   3  -9  -5   24.53    4.27
  -3  -9   5   21.68    4.59
   3  -9  -5   23.77    4.48
  -3   9  -5   27.08    5.73
   3  -9  -6   86.54    7.37
  -3  -9   6   81.50    8.22
  -3  -9   6   80.46    8.07
  -3  -9   6   83.76   15.77
   3   9   6   92.42   19.63
  -3   9  -6   96.83   18.06
   3  -9  -6   85.10    7.54
  -3  -9   6   84.85    8.17
  -3   9  -6   86.81    9.04
  -3  -9   6   79.75    7.81
  -3  -9   7   44.22    6.45
   3  -9  -7   50.95    5.96
   3   9   7   48.18   13.86
  -3   9  -7   40.76   13.09
  -3  -9   7   58.55   13.46
   3  -9  -7   45.96    5.72
  -3  -9   7   48.22    6.47
  -3   9  -7   45.09    7.44
  -3  -9   7   50.38    6.67
   3  -9  -8  290.00   13.57
  -3  -9   8  267.63   14.45
   3   9   8  239.41   30.25
  -3  -9   8  285.80   28.09
  -3   9  -8  286.36   32.03
   3  -9  -8  258.74   12.83
  -3  -9   8  259.17   14.02
  -3   9  -8  299.69   16.88
  -3  -9   8  283.41   15.23
  -3  -9   9   88.90    8.69
   3  -9  -9   95.26    7.98
  -3   9  -9   84.87   17.95
   3   9   9   70.55   17.63
  -3  -9   9   98.15   16.79
   3  -9  -9   85.58    7.51
  -3  -9   9   85.72    8.51
  -3   9  -9   91.47    9.93
  -3  -9   9   96.51    9.43
   3  -9 -10  416.60   16.66
  -3  -9  10  430.85   18.30
  -3  -9  10  400.60   17.85
   3  -9 -10  417.24   16.19
  -3   9 -10  454.52   21.33
  -3  -9  10  412.38   19.10
  -3  -9  11  328.37   15.93
   3  -9 -11  312.99   14.40
   3  -9 -11  283.59   13.29
  -3  -9  11  313.31   16.01
  -3   9 -11  303.02   17.92
  -3  -9  11  320.23   17.01
   3  -9 -12   61.63    6.68
   3  -9 -12   65.20    6.57
  -3  -9  12   60.89    7.54
  -3   9 -12   60.66    8.66
  -3  -9  12   51.24    7.47
   3  -9 -13   38.28    5.53
   3  -9 -13   35.63    4.94
  -3  -9  13   34.85    6.14
  -3  -9  13   38.62    6.74
  -3   9 -13   30.97    7.00
   3  -9 -14   88.16    7.83
  -3  -9  14   76.50    8.14
   3  -9 -14   74.55    6.54
  -3   9 -14   65.38    8.74
  -3  -9  14   84.16    9.00
  -3   9 -15  371.08   17.52
   3  -9 -15  376.68   15.04
  -3  -9  15  325.51   15.69
   3  -9 -15  306.93   12.54
  -3  -9  15  341.66   16.85
   3  -9 -16  110.83    8.05
  -3   9 -16  121.37   10.24
   3  -9 -16  113.77    7.19
  -3  -9  16  117.51    9.57
  -3  -9  16  128.62   10.38
  -3   9 -17   14.47    4.24
   3  -9 -17   13.57    3.37
   3  -9 -17   11.47    2.59
  -3  -9  17   12.14    4.45
   3  -9 -18  150.98    8.21
  -3   9 -18  153.11    9.52
   3  -9 -18  120.00    6.17
  -3  -9  18  151.02   10.01
   3  -9 -19   44.94    4.34
  -3   9 -19   39.53    4.81
  -3  -9  19   44.31    5.36
  -3   9 -20   19.40    3.16
   3  -9 -20   22.44    2.87
  -3  -9  20   21.46    3.58
  -3   9 -21   33.65    3.30
  -3  -9  21   37.32    3.77
  -3 -10 -19   96.40    5.12
  -3 -10 -18   26.66    3.02
  -3 -10 -18   29.56    3.62
  -3 -10 -17  188.53    8.19
  -3 -10 -17  205.65    9.47
  -3 -10 -16   18.50    3.78
  -3 -10 -16   17.75    3.13
  -3 -10 -15    7.80    3.39
   3 -10  15    4.64    2.80
  -3 -10 -15    4.53    2.40
  -3 -10 -14    2.38    3.17
   3 -10  14    3.70    2.79
  -3 -10 -14    2.23    2.37
  -3 -10 -13   63.72    6.36
  -3 -10 -13   69.73    7.17
   3 -10  13   72.04    6.84
  -3 -10 -12   25.66    5.12
   3 -10  12   27.95    4.91
  -3 -10 -12   24.40    4.46
  -3 -10 -11  121.78    8.81
  -3 -10 -11  118.12    9.46
   3 -10  11  117.18    9.01
  -3 -10 -10   99.06    8.39
  -3 -10 -10  101.42    8.85
   3 -10  10  102.34    8.64
  -3 -10  -9   43.01    5.89
  -3 -10  -9   43.29    6.41
   3 -10   9   39.02    5.84
  -3 -10  -8   67.02    6.97
  -3 -10  -8   67.06    7.69
   3 -10   8   66.86    7.27
  -3 -10  -7   35.38    5.51
  -3 -10  -7   40.01    6.01
   3 -10   7   32.43    5.41
  -3 -10  -6  174.50   11.02
   3 -10   6  162.67   10.80
  -3 -10  -6  165.66   11.21
  -3 -10  -5  101.76    8.61
   3 -10   5  105.38    8.69
  -3 -10  -5  109.11    9.31
  -3 -10  -4  124.33    9.54
   3 -10   4  133.18    9.71
  -3 -10  -4  137.45   10.30
  -3 -10  -3  546.40   21.91
  -3 -10  -3  554.79   19.61
   3 -10   3  554.62   19.53
  -3 -10  -3  569.00   20.52
  -3 -10  -2  144.02   11.83
  -3 -10  -2  126.24    9.43
   3 -10   2  138.63    9.84
  -3 -10  -1  146.41   10.15
  -3 -10  -1   80.29   11.03
  -3 -10  -1  154.69   11.16
  -3 -10  -1   53.96   15.23
   3 -10   1  152.62   10.15
  -3  10   1  134.50   10.31
  -3 -10   0   12.51    4.31
  -3 -10   0   10.33    6.99
  -3 -10   0   13.69    3.98
   3 -10   0   12.46    4.06
  -3  10   0   12.78    4.20
  -3 -10   1  143.18   10.75
  -3 -10   1  161.65   10.67
   3 -10  -1  165.00   10.46
  -3  10  -1  150.11   10.88
   3 -10  -2  141.37    9.04
  -3 -10   2  143.05   10.81
  -3 -10   2  135.30   10.08
   3  10   2  170.07   27.31
  -3 -10   2  120.00   20.11
   3 -10  -2  146.11    9.92
  -3  10  -2  147.59   11.11
  -3 -10   3  667.39   22.92
   3 -10  -3  675.71   20.23
  -3 -10   3  602.25   21.35
   3  10   3  688.84   52.84
  -3 -10   3  648.14   44.16
   3 -10  -3  646.98   20.73
  -3  10  -3  641.82   23.47
  -3 -10   4  117.81    9.89
   3 -10  -4  117.70    8.48
  -3 -10   4  128.87    9.98
  -3 -10   4   97.39   17.59
   3  10   4  114.71   22.57
  -3 -10   4  122.11    9.25
   3 -10  -4  119.87    9.06
  -3  10  -4  122.65   10.55
   3 -10  -5  118.15    8.62
  -3 -10   5  122.24    9.93
  -3 -10   5  104.02    9.24
  -3 -10   5  128.69   19.86
   3  10   5  122.49   23.43
   3 -10  -5  131.95    9.43
  -3 -10   5  122.81    9.59
  -3  10  -5  130.61   11.04
  -3 -10   6  164.58   11.51
   3 -10  -6  194.18   10.86
  -3 -10   6  174.25   22.94
  -3 -10   6  169.39   11.29
   3 -10  -6  170.80   10.67
  -3  10  -6  180.39   12.99
  -3 -10   7   47.40    6.69
   3 -10  -7   42.63    5.47
  -3 -10   7   39.27    6.02
   3 -10  -7   40.15    5.42
  -3  10  -7   42.69    7.06
  -3 -10   7   46.34    6.10
   3 -10  -8   70.05    6.97
  -3 -10   8   69.44    7.71
   3 -10  -8   57.83    6.39
  -3 -10   8   69.65    7.54
  -3 -10   8   66.58    7.61
  -3  10  -8   81.82    9.72
   3 -10  -9   39.75    5.39
  -3 -10   9   33.13    5.92
  -3 -10   9   31.73    5.70
   3 -10  -9   34.45    5.01
  -3  10  -9   39.19    7.22
  -3 -10   9   42.09    6.22
  -3 -10  10  104.48    9.30
   3 -10 -10  115.87    8.72
  -3 -10  10  107.50    9.43
   3 -10 -10  101.83    8.06
  -3  10 -10  102.33   10.73
  -3 -10  10  109.03    9.56
  -3 -10  11  124.65    9.77
   3 -10 -11  127.61    9.06
   3 -10 -11  119.44    8.43
  -3 -10  11  126.11   10.11
  -3 -10  11  130.87   10.61
  -3  10 -11  127.33   11.95
   3 -10 -12   35.63    5.10
   3 -10 -12   33.73    4.86
  -3 -10  12   26.50    5.43
  -3  10 -12   26.42    6.88
  -3 -10  12   36.01    6.14
   3 -10 -13   98.33    7.74
  -3 -10  13   78.24    7.99
   3 -10 -13   83.63    6.71
  -3  10 -13   69.13    8.96
  -3 -10  13   80.05    8.25
   3 -10 -14    9.10    3.26
   3 -10 -14    7.94    2.71
  -3 -10  14    8.26    3.96
  -3 -10  14    3.59    3.34
  -3  10 -15    7.82    3.92
   3 -10 -15    5.97    2.93
  -3 -10  15    6.04    3.75
   3 -10 -15    4.14    2.22
  -3 -10  15    7.70    3.97
  -3  10 -16   28.30    4.87
   3 -10 -16   31.46    4.17
   3 -10 -16   29.27    3.48
  -3 -10  16   31.68    5.30
   3 -10 -17  213.79    9.29
  -3  10 -17  207.27   10.49
  -3 -10  17  221.77   11.33
   3 -10 -18   32.23    3.50
  -3  10 -18   30.26    4.01
  -3 -10  18   31.74    4.50
   3 -10 -19  105.15    5.23
  -3  10 -19   96.60    5.79
  -3 -10  19  104.84    6.67
  -3 -10  20  212.23    8.15
  -3 -11 -17   70.61    4.18
  -3 -11 -17   70.40    4.54
  -3 -11 -16   40.64    3.81
  -3 -11 -16   49.68    4.42
  -3 -11 -15   81.50    5.76
   3 -11  15   86.43    6.04
  -3 -11 -15   95.61    6.56
  -3 -11 -14  134.82    7.86
  -3 -11 -14  131.62    8.09
   3 -11  14  134.09    8.00
  -3 -11 -13   19.15    4.06
   3 -11  13   15.55    3.68
  -3 -11 -13   14.13    3.31
  -3 -11 -12   33.21    4.54
   3 -11  12   35.85    5.19
  -3 -11 -12   42.83    5.58
  -3 -11 -11   71.20    6.65
  -3 -11 -11   69.15    7.01
   3 -11  11   68.08    6.92
  -3 -11 -10   31.57    5.01
  -3 -11 -10   27.78    5.05
   3 -11  10   30.33    5.13
  -3 -11  -9  106.71    8.50
  -3 -11  -9  126.56    9.37
   3 -11   9  119.65    9.29
  -3 -11  -8   75.01    7.41
   3 -11   8   80.40    7.80
  -3 -11  -8   74.25    7.58
  -3 -11  -7   58.32    6.58
   3 -11   7   73.70    7.69
  -3 -11  -7   67.30    7.25
   3 -11   6   22.92    4.92
  -3 -11  -6   26.14    5.17
  -3 -11  -6   16.33    4.39
   3 -11   5   34.05    5.52
  -3 -11  -5   33.45    5.44
  -3 -11  -4  245.05   13.20
   3 -11   4  250.76   13.47
  -3 -11  -3  191.86   11.69
  -3 -11  -3  200.41   12.70
   3 -11   3  192.22   11.73
  -3 -11  -2  452.48   18.11
  -3 -11  -2  466.09   20.25
  -3 -11  -2  497.16   20.06
   3 -11   2  479.48   18.38
  -3 -11  -1  249.11   13.37
  -3 -11  -1  210.78   14.73
  -3 -11  -1  238.94   13.78
   3 -11   1  237.80   12.88
  -3 -11   0  116.17    9.48
  -3 -11   0  129.81   10.37
  -3 -11   0  115.22   11.65
   3 -11   0  136.54    9.86
  -3  11   0  130.10    9.96
  -3 -11   1  212.13   12.99
   3 -11  -1  198.76   10.90
  -3 -11   1  209.01   12.55
   3 -11  -1  211.13   11.99
  -3  11  -1  219.68   13.21
  -3 -11   2  456.62   18.78
   3 -11  -2  452.92   16.47
  -3 -11   2  470.22   19.18
   3 -11  -2  443.19   17.38
  -3  11  -2  449.06   19.26
  -3 -11   3  184.17   11.92
  -3 -11   3  175.71   11.92
   3 -11  -3  162.51    9.86
   3 -11  -3  175.22   10.84
  -3  11  -3  201.92   13.14
  -3 -11   4  196.77   12.67
   3 -11  -4  184.18   10.69
  -3 -11   4  192.08   12.32
  -3 -11   4  197.02   11.56
   3 -11  -4  192.80   11.36
  -3  11  -4  195.80   13.20
  -3 -11   5   41.65    6.29
  -3 -11   5   38.62    6.03
   3 -11  -5   35.67    4.98
   3 -11  -5   41.03    5.60
  -3 -11   5   40.13    5.73
  -3  11  -5   47.00    7.21
  -3 -11   6   27.82    5.54
   3 -11  -6   22.83    4.28
   3 -11  -6   23.40    4.53
  -3 -11   6   18.96    4.48
  -3  11  -6   27.54    6.26
  -3 -11   7   60.05    7.31
   3 -11  -7   64.30    6.45
  -3 -11   7   59.26    6.82
   3 -11  -7   56.68    6.22
  -3  11  -7   66.56    8.73
  -3 -11   8   59.85    7.05
   3 -11  -8   62.76    6.39
  -3 -11   8   72.41    7.67
   3 -11  -8   62.44    6.44
  -3  11  -8   65.33    8.70
  -3 -11   8   63.19    6.77
  -3 -11   9  106.95    8.99
   3 -11  -9  110.94    8.30
  -3 -11   9   96.57    8.70
   3 -11  -9  102.70    7.97
  -3  11  -9  107.10   10.75
  -3 -11   9  111.94    8.87
  -3 -11  10   32.97    5.46
   3 -11 -10   38.09    4.98
   3 -11 -10   32.61    4.65
  -3 -11  10   33.92    5.60
  -3 -11  10   37.38    5.69
  -3  11 -10   33.39    7.12
   3 -11 -11   74.15    6.69
  -3 -11  11   75.98    7.71
   3 -11 -11   68.48    6.16
  -3 -11  11   76.73    7.52
  -3  11 -11   69.48    9.10
   3 -11 -12   27.25    4.29
   3 -11 -12   32.94    4.37
  -3 -11  12   29.13    5.24
  -3 -11  12   30.22    5.31
  -3  11 -12   23.96    6.08
   3 -11 -13   11.27    3.05
  -3 -11  13   18.09    4.43
   3 -11 -13   12.80    2.95
  -3 -11  13   10.72    3.64
   3 -11 -14  134.83    7.88
  -3  11 -14  114.03    8.92
   3 -11 -14  120.49    6.84
  -3 -11  14  128.58    8.97
  -3 -11  14  135.67    9.19
  -3  11 -15   92.99    7.32
   3 -11 -15  111.27    6.76
   3 -11 -15  100.03    5.61
  -3 -11  15   97.13    7.53
  -3  11 -16   36.86    4.60
   3 -11 -16   44.46    4.06
  -3 -11  16   40.13    4.89
  -3  11 -17   64.95    4.99
   3 -11 -17   74.60    4.63
  -3 -11  17   77.27    5.86
  -3  11 -18   39.51    3.39
  -3 -11  18   60.17    4.66
   3 -12  15    8.28    2.07
  -3 -12 -15    5.24    1.74
   3 -12  14   11.26    2.62
  -3 -12 -14   12.39    2.46
  -3 -12 -13   61.83    5.12
   3 -12  13   60.72    5.36
   3 -12  12    6.36    2.85
  -3 -12 -12    5.58    2.55
  -3 -12 -11   68.57    6.00
   3 -12  11   69.18    6.43
   3 -12  10    3.16    2.95
  -3 -12 -10    5.80    2.93
  -3 -12  -9   31.67    4.71
   3 -12   9   31.67    5.13
  -3 -12  -8  156.11    9.76
   3 -12   8  156.77   10.11
  -3 -12  -7  320.36   14.11
   3 -12   7  339.26   14.90
  -3 -12  -6   79.63    7.50
   3 -12   6   86.21    7.94
  -3 -12  -5   18.23    5.07
   3 -12   5   13.61    4.31
  -3 -12  -5   16.41    4.06
  -3 -12  -4   67.65    7.23
  -3 -12  -4   72.33    7.96
   3 -12   4   65.85    7.20
  -3 -12  -3  467.54   18.14
  -3 -12  -3  526.42   20.08
   3 -12   3  499.18   18.58
  -3 -12  -2  100.75    8.83
  -3 -12  -2  100.89    8.55
  -3 -12  -2   93.53    8.79
   3 -12   2  110.55    9.04
  -3 -12  -1  796.58   26.05
  -3 -12  -1  860.08   25.87
  -3 -12  -1  831.81   24.68
   3 -12   1  869.88   24.63
  -3 -12   0   87.30    8.70
  -3 -12   0   90.21    8.27
  -3 -12   0   86.62    8.67
   3 -12   0   87.36    7.89
  -3 -12   1  930.47   26.49
   3 -12  -1  852.99   22.68
  -3 -12   1  919.61   26.54
   3 -12  -1  870.21   24.50
  -3  12  -1  882.99   26.32
   3 -12  -2   94.08    7.39
  -3 -12   2   86.72    8.53
  -3 -12   2   98.86    8.64
   3 -12  -2   94.54    8.09
  -3  12  -2   94.78    9.11
  -3 -12   3  486.43   19.06
   3 -12  -3  465.40   16.41
  -3 -12   3  485.87   19.00
   3 -12  -3  444.99   16.98
  -3  12  -3  475.89   19.71
  -3 -12   4   51.93    6.62
   3 -12  -4   54.87    5.86
  -3 -12   4   49.97    6.45
   3 -12  -4   49.09    5.98
  -3 -12   4   49.83    5.93
  -3  12  -4   44.54    6.70
  -3 -12   5   21.08    4.92
   3 -12  -5   14.22    3.43
  -3 -12   5   17.29    3.87
   3 -12  -5   17.87    4.16
  -3  12  -5   20.31    5.15
  -3 -12   6   95.59    8.39
   3 -12  -6   92.12    7.39
   3 -12  -6   87.30    7.38
  -3 -12   6   87.48    7.71
  -3  12  -6   83.47    8.82
  -3 -12   7  310.64   14.43
   3 -12  -7  285.14   12.57
   3 -12  -7  263.72   12.24
  -3 -12   7  284.93   13.41
  -3  12  -7  274.70   15.61
  -3 -12   8  174.88   10.81
   3 -12  -8  156.16    9.27
   3 -12  -8  149.16    9.02
  -3 -12   8  148.26    9.77
  -3  12  -8  136.99   11.43
   3 -12  -9   45.58    5.15
  -3 -12   9   50.33    6.02
   3 -12  -9   38.83    4.80
  -3 -12   9   42.39    5.55
  -3  12  -9   35.99    6.66
   3 -12 -10    6.34    2.66
  -3 -12  10    6.98    3.25
   3 -12 -10    8.15    2.81
  -3 -12  10    6.52    2.77
  -3  12 -10    4.41    3.77
   3 -12 -11   78.46    6.17
   3 -12 -11   75.55    5.75
  -3 -12  11   74.58    6.82
  -3 -12  11   75.10    6.42
   3 -12 -12    6.55    2.54
  -3 -12  12    3.24    2.69
   3 -12 -12    5.68    2.15
  -3 -12  12    4.72    2.52
   3 -12 -13   53.94    4.65
  -3  12 -13   37.65    4.91
   3 -12 -13   56.59    4.57
  -3 -12  13   46.47    5.20
  -3 -12  13   46.29    4.95
  -3  12 -14    7.80    2.66
   3 -12 -14    7.92    2.16
   3 -12 -14    7.88    1.89
  -3 -12  14    9.29    2.69
   3 -12 -15    9.02    2.12
  -3  12 -15    3.82    2.03
  -3 -12  15    7.82    2.54
  -3 -12  16   24.72    3.07
  -3 -13 -14   92.89    5.28
  -3 -13 -13  110.38    5.38
  -3 -13 -13  112.78    6.42
   3 -13  13  112.52    5.76
  -3 -13 -12   42.12    3.84
  -3 -13 -12   35.18    4.19
  -3 -13 -11   82.05    5.73
  -3 -13 -11   92.47    6.67
   3 -13  11   90.87    6.22
  -3 -13 -10   10.32    3.38
   3 -13  10   13.20    3.31
  -3 -13 -10   13.11    3.03
  -3 -13  -9   38.46    4.55
  -3 -13  -9   34.78    4.90
   3 -13   9   40.77    5.01
  -3 -13  -8   72.10    6.18
  -3 -13  -8   90.36    7.46
   3 -13   8   86.28    6.99
  -3 -13  -7   64.11    6.11
  -3 -13  -7   59.34    6.46
   3 -13   7   66.07    6.55
  -3 -13  -6   64.17    6.25
  -3 -13  -6   73.21    7.12
   3 -13   6   70.12    6.76
  -3 -13  -5   97.62    7.70
  -3 -13  -5  102.25    8.52
   3 -13   5   94.06    7.84
  -3 -13  -4   52.77    6.10
  -3 -13  -4   44.58    6.11
   3 -13   4   50.47    6.08
  -3 -13  -3   80.99    7.28
  -3 -13  -3   76.42    7.62
   3 -13   3   76.82    7.41
  -3 -13  -2    7.37    3.66
   3 -13   2    4.47    3.41
  -3 -13  -2    8.68    3.62
  -3 -13  -1   46.96    5.96
  -3 -13  -1   51.63    6.40
   3 -13   1   50.78    6.05
  -3 -13   0   35.59    5.47
  -3 -13   0   30.51    5.00
  -3 -13   0   34.98    5.62
   3 -13   0   31.10    5.16
  -3 -13   1   40.76    5.72
  -3 -13   1   34.99    5.79
  -3 -13   1   52.72    6.41
   3 -13  -1   52.69    6.06
  -3 -13   2    2.25    3.14
  -3 -13   2    3.40    3.21
  -3 -13   2    2.27    3.15
   3 -13  -2    0.86    2.86
  -3  13  -2    3.15    2.85
   3 -13  -3   81.22    6.38
  -3 -13   3   77.23    7.30
   3 -13  -3   73.01    6.75
  -3  13  -3   77.71    7.73
   3 -13  -4   32.90    4.38
  -3 -13   4   34.03    5.29
  -3 -13   4   26.64    5.89
   3 -13  -4   32.67    4.79
  -3  13  -4   31.93    5.45
  -3 -13   5   94.17    7.84
   3 -13  -5  112.66    7.38
   3 -13  -5   99.86    7.42
  -3  13  -5   91.95    8.55
  -3 -13   6   55.95    6.07
   3 -13  -6   62.07    5.62
  -3 -13   6   66.14    6.03
   3 -13  -6   60.87    5.80
  -3  13  -6   60.93    7.29
  -3 -13   7   74.49    6.67
   3 -13  -7   64.04    5.49
  -3 -13   7   60.68    5.77
   3 -13  -7   59.94    5.56
  -3  13  -7   53.89    6.74
  -3 -13   8   66.80    6.15
   3 -13  -8   60.64    5.31
   3 -13  -8   58.91    5.32
  -3 -13   8   54.79    5.41
   3 -13  -9   55.50    4.94
   3 -13  -9   48.89    4.61
  -3 -13   9   49.88    5.19
  -3 -13  10   11.61    2.97
   3 -13 -10   13.63    2.60
   3 -13 -10   13.06    2.70
   3 -13 -11   85.90    5.35
   3 -13 -11   83.18    5.09
  -3 -13  11   87.52    6.13
   3 -13 -12   39.39    3.53
   3 -13 -12   33.70    3.01
  -3 -13  12   42.45    4.28
  -3 -14 -11   84.00    5.01
   3 -14  11   80.20    4.66
  -3 -14 -10   34.04    3.22
  -3 -14 -10   40.76    3.99
   3 -14  10   39.02    3.75
  -3 -14  -9   56.79    4.39
  -3 -14  -9   59.47    4.96
   3 -14   9   59.51    4.85
  -3 -14  -8    7.41    2.65
   3 -14   8    6.53    2.59
  -3 -14  -8    6.99    2.79
  -3 -14  -7   10.05    2.94
   3 -14   7   11.63    3.04
  -3 -14  -7   10.91    2.74
  -3 -14  -6    2.43    2.52
   3 -14   6    6.59    2.89
  -3 -14  -6    4.10    2.31
  -3 -14  -5   26.78    3.96
  -3 -14  -5   22.40    4.03
   3 -14   5   23.22    3.96
  -3 -14  -4   12.34    3.36
   3 -14   4   12.33    3.36
  -3 -14  -4   13.17    3.20
  -3 -14  -3  184.18    9.66
  -3 -14  -3  187.62    9.84
   3 -14   3  199.57    9.97
  -3 -14  -2   25.14    4.32
   3 -14   2   25.07    4.27
  -3 -14  -2   25.77    4.20
  -3 -14  -1   67.26    6.18
  -3 -14  -1   56.57    5.73
   3 -14   1   65.01    5.95
  -3 -14   0  102.76    7.52
  -3 -14   0  104.89    7.65
   3 -14   0  107.45    7.41
  -3 -14   1   74.15    6.37
   3 -14  -1   66.45    5.94
  -3 -14   2   33.46    4.58
  -3 -14   2   26.35    4.05
   3 -14  -2   33.10    4.43
  -3 -14   3  179.97    9.39
   3 -14  -3  173.64    8.91
  -3 -14   4   17.69    3.60
  -3 -14   4   11.13    3.26
   3 -14  -4   14.39    3.16
  -3 -14   5   29.75    4.14
   3 -14  -5   28.67    3.75
  -3 -14   6    4.83    2.47
  -3 -14   6    1.66    2.39
   3 -14  -6    0.77    1.84
  -3 -14   7    9.05    2.50
  -3 -14   7    4.75    2.72
   3 -14  -7   12.86    2.60
  -3 -14   8    5.21    2.96
  -3 -14   8    8.54    2.13
   3 -14  -8    7.08    1.99
   3 -14  -9   55.33    3.91
  -3 -14   9   54.90    4.05
  -3 -14  10   21.27    3.77
  -3 -14  11   31.02    3.95
  -3 -15  -7   22.30    2.72
   3 -15   7   22.68    2.73
  -3 -15  -6   71.74    4.61
  -3 -15  -6   62.96    4.21
   3 -15   6   75.87    4.83
  -3 -15  -5    6.60    2.10
  -3 -15  -5    5.23    1.84
   3 -15   5    8.90    2.25
  -3 -15  -4   63.90    4.71
  -3 -15  -4   69.03    4.84
   3 -15   4   68.66    4.98
  -3 -15  -3   21.56    3.08
   3 -15   3   20.37    3.12
  -3 -15  -2    1.28    1.80
   3 -15   2    0.06    1.85
  -3 -15  -1   19.02    2.98
   3 -15   1   20.98    3.14
  -3 -15   0   28.79    3.43
   3 -15   0   27.57    3.54
  -3 -15   1   19.98    2.98
   3 -15  -1   22.27    3.17
  -3 -15   2    0.08    1.62
   3 -15  -2    1.25    1.78
  -3 -15   3   15.49    2.60
   3 -15  -3   17.52    2.74
  -3 -15   4   61.50    4.40
   3 -15  -4   68.58    4.59
   3 -15  -5    4.96    1.73
   3 -15  -6   56.66    3.60
  -4   0   0  867.29   30.78
  -4   0   0  923.07   32.39
  -4   0   0  911.06   39.31
  -4   0   1  638.83   27.04
  -4   0  -1  605.28   23.73
  -4   0   1  607.27   23.99
  -4   0  -1  601.26   28.07
  -4   0   1  590.17   31.18
  -4   0  -1  607.83   31.62
  -4   0   2  446.03   19.41
  -4   0  -2  470.90   24.73
  -4   0   2  469.36   24.65
  -4   0  -2  482.67   28.35
  -4   0  -2  541.31   20.98
  -4   0  -3 1810.78   38.75
  -4   0   3 1710.50   36.75
  -4   0  -3 1829.07   50.47
  -4   0   3 1896.56   53.94
  -4   0  -4  586.15   28.33
  -4   0  -4  575.31   19.62
  -4   0   4  628.52   32.08
  -4   0  -5  251.84   12.05
  -4   0   5  283.08   22.78
  -4   0  -5  266.50   19.74
  -4   0   6   37.30   10.27
  -4   0  -6   35.09    8.21
  -4   0   7  252.94   23.05
  -4   0   7  255.62   24.03
  -4   0  -7  236.54   19.92
  -4   0   8   67.12   14.39
  -4   0   8   91.63   15.46
  -4   0  -8   73.83   11.79
  -4   0   9  821.71   44.84
  -4   0  -9  755.23   38.62
  -4   0   9  805.12   44.62
  -4   0  10  982.05   50.86
  -4   0 -10  888.32   43.80
  -4   0  10  981.78   51.63
  -4   0 -11   99.72   15.73
  -4   0  11  111.26   19.24
  -4   0 -12   40.36    5.86
  -4   0 -12   44.18   11.52
  -4   0 -12   48.88   12.33
  -4   0  12   52.62   14.26
  -4   0 -12   27.12    3.93
  -4   0 -12   45.32    5.94
  -4   0 -13 1113.71   29.07
  -4   0 -13 1102.29   26.26
  -4   0 -13 1195.23   58.20
  -4   0 -13 1101.05   54.12
  -4   0  13 1027.88   57.76
  -4   0 -13  965.58   24.56
  -4   0 -13 1149.98   29.65
  -4   0  13 1012.96   29.16
   4   0 -13 1072.16   29.84
  -4   0 -14   56.86    8.51
  -4   0 -14   38.12    5.45
   4   0 -14   28.77    5.98
  -4   0 -14   34.84   10.80
  -4   0 -14   32.81   10.68
  -4   0  14   25.99   11.30
  -4   0 -14   45.37    5.83
  -4   0  14   33.56    6.03
  -4   0 -14   11.28    6.38
  -4   0 -15   41.21    5.58
   4   0 -15   41.03    6.79
  -4   0 -15   36.56   12.24
  -4   0  15   17.21   11.34
  -4   0 -15   68.09    7.12
  -4   0  15   49.21    7.05
  -4   0 -15   27.29    5.47
  -4   0 -16  108.44   19.18
  -4   0  16  134.92   23.86
  -4   0 -16  133.86    9.35
  -4   0 -16  122.11   10.77
   4   0 -16  127.54   11.01
  -4   0 -17  313.47   14.22
   4   0 -17  325.58   17.33
  -4   0 -17  294.05   16.44
  -4   0 -18   87.19    7.58
  -4   0 -18   88.92   10.49
   4   0 -18   82.93    9.12
  -4   0 -19   82.38    7.24
   4   0 -19  110.92    9.71
  -4   0 -19  105.62   10.96
   4   0 -19   95.93    9.50
  -4   0 -20   61.02    7.27
   4   0 -20   66.85    7.75
  -4   0 -20   63.27    6.24
   4   0 -20   69.91    7.88
  -4   0 -21    9.47    2.97
   4   0 -21    8.41    3.98
   4   0 -21   16.27    4.80
  -4   0 -21   10.98    3.81
   4   0 -22  101.96    8.20
   4   0 -22   88.99    6.73
  -4   0 -22   75.25    7.08
   4   0 -22   94.79    7.91
  -4   0 -22   89.10    6.26
  -4   0 -23    3.40    2.03
  -4   0 -23    1.90    2.57
   4   0 -23    4.99    3.12
   4   0 -23    5.15    2.35
  -4   0 -24    7.89    2.49
   4   0 -24    9.29    2.07
  -4  -1 -24    9.35    2.57
   4   1 -24    7.94    2.94
   4   1 -24    9.12    2.11
   4   1 -23   26.23    3.92
   4   1 -23   25.36    3.63
   4   1 -23   29.45    4.54
  -4  -1 -23   24.40    4.10
  -4  -1 -22  229.52   11.84
   4   1 -22  245.14   11.91
   4   1 -21    8.99    3.67
  -4  -1 -21   11.33    2.96
  -4  -1 -21   15.51    4.17
   4   1 -21   16.46    4.76
  -4  -1 -20   48.04    6.73
   4   1 -20   58.81    7.57
  -4  -1 -20   38.80    5.08
   4   1 -20   59.06    7.16
  -4  -1 -19   25.66    4.22
   4   1 -19   25.17    5.47
  -4  -1 -19   18.63    4.93
  -4  -1 -18  140.41   11.40
  -4  -1 -18  170.16   13.41
   4   1 -18  142.92   11.35
  -4  -1 -18  142.16    9.25
  -4  -1 -17   52.87    5.91
  -4  -1 -17   58.12    8.85
   4   1 -17   56.75    7.67
  -4  -1 -16   75.59   15.53
   4   1 -16   92.97    9.36
  -4  -1 -16   71.75    8.98
  -4  -1 -15  128.48   19.86
  -4  -1 -15  164.61    9.89
   4   1 -15  141.60   11.16
  -4  -1 -15  120.23   10.41
  -4  -1 -14   68.50    8.10
  -4  -1 -14   48.15   12.16
  -4   1  14   29.87   13.11
  -4   1  14   79.21   18.23
  -4  -1 -14   67.09    7.14
   4   1 -14   57.65    7.40
  -4  -1 -14   33.66    5.26
  -4  -1 -13   24.85    5.01
   4   1 -13   20.15    4.63
  -4  -1 -13   23.67    9.05
  -4   1  13   30.36   13.01
  -4   1  13   27.07   13.30
  -4  -1 -13   20.61    4.57
  -4  -1 -13   28.67    5.35
  -4  -1 -12  101.74    8.66
  -4  -1 -12   88.99   15.96
  -4   1  12  111.52   19.81
  -4  -1 -12   95.47   14.45
  -4  -1 -12   87.01    7.02
  -4  -1 -12  112.12    8.95
  -4  -1 -11   44.95   11.73
  -4  -1 -11   32.68    9.25
  -4   1  11   39.93   13.45
  -4  -1 -10  118.57   17.19
  -4   1  10  143.28   20.37
  -4  -1 -10  121.71   15.51
  -4  -1  -9   35.15   10.24
  -4  -1  -9   45.78    9.01
  -4   1   9   45.12   12.14
  -4  -1  -8   41.82   10.23
  -4  -1  -8   34.40    8.03
  -4   1   8   43.02   11.70
  -4  -1  -7  254.17   22.07
  -4   1   7  234.16   22.76
  -4  -1  -7  252.47   18.94
  -4  -1  -6  313.22   23.51
  -4  -1  -6  277.08   15.26
  -4   1   6  319.66   24.72
  -4  -1  -6  300.11   20.02
  -4  -1  -5  258.00   18.33
  -4  -1  -5  257.80   20.57
  -4  -1  -5  253.87   14.45
  -4   1   5  260.71   21.44
  -4  -1  -4   79.75   11.49
  -4  -1  -4   82.11    8.36
  -4  -1  -4   80.97   10.33
  -4   1   4   93.40   12.65
  -4  -1  -3  563.37   22.38
  -4   1   3  516.14   19.02
  -4  -1  -3  589.53   28.64
  -4  -1  -3  535.72   25.30
  -4   1   3  594.21   28.87
  -4   1   3  543.59   28.58
  -4  -1  -2 1105.93   33.21
  -4  -1  -2 1185.45   39.98
  -4  -1  -2 1158.15   37.44
  -4   1   2 1221.93   40.47
  -4  -1  -2 1236.41   44.60
  -4   1   1  397.14   26.97
  -4  -1  -1  421.70   22.65
  -4  -1  -1  435.70   21.18
  -4   1   1  385.31   21.45
  -4  -1  -1  432.09   26.32
  -4  -1   0   13.92    6.62
  -4   1   0   10.22    6.79
  -4  -1   0   10.83    4.93
  -4   1   0   14.50    4.99
  -4   1   0   15.96    6.46
  -4  -1   0   14.39    5.37
  -4  -1   1  442.95   20.93
  -4   1  -1  461.92   25.54
  -4   1  -1  421.19   19.44
  -4  -1   1  454.24   23.37
  -4   1  -1  427.01   27.62
  -4  -1   1  443.68   26.22
  -4  -1   2 1280.08   45.88
  -4   1  -2 1385.67   44.49
  -4  -1   2 1368.12   43.25
  -4   1  -2 1260.94   31.87
  -4   1  -2 1388.19   51.01
  -4   1  -3  527.47   17.87
  -4   1  -3  587.14   29.04
  -4  -1   3  597.68   29.50
  -4   1  -3  567.13   31.95
  -4  -1   4   74.60   11.91
  -4   1  -4   68.63   10.78
  -4  -1   5  331.88   24.18
  -4   1  -5  325.83   22.70
  -4   1  -6  362.95   25.01
  -4  -1   6  371.23   26.65
  -4   1  -7  238.69   21.29
  -4  -1   7  234.65   22.35
  -4   1  -8   28.56    9.03
  -4  -1   8   42.14   10.99
  -4   1  -9   24.39    9.23
  -4  -1   9   45.98   11.83
  -4   1 -10  134.05   18.60
  -4  -1  10  136.10   19.71
  -4  -1  11   52.62   13.20
  -4   1 -11   52.79   13.70
  -4   1 -12   93.72    8.63
  -4  -1  12   90.15   16.92
  -4   1 -12   87.42   17.27
  -4   1 -12   56.01    5.50
  -4  -1  12   70.14    7.86
  -4   1 -12   73.85    7.42
   4  -1 -12   75.55    7.78
  -4   1 -13   12.10    4.37
   4  -1 -13   16.20    4.85
  -4  -1  13   19.07    9.46
  -4   1 -13   19.30   10.61
  -4   1 -13   13.14    3.84
  -4   1 -13   16.85    4.70
  -4  -1  13   21.83    5.60
  -4   1 -14   60.71    7.05
  -4   1 -14   45.14   12.45
  -4  -1  14   58.06   16.67
  -4   1 -14   77.69   17.07
  -4   1 -14   64.82    7.09
  -4  -1  14   59.02    7.64
   4  -1 -14   67.97    8.17
  -4   1 -14   83.11    8.74
  -4   1 -15  110.48    8.78
  -4   1 -15  120.82   19.64
  -4  -1  15   73.82   16.29
  -4   1 -15  106.65   19.82
  -4   1 -15  116.57    8.04
  -4   1 -15   94.33    9.22
  -4  -1  15  107.97   10.10
   4  -1 -15  106.93   10.38
  -4   1 -16  103.34   18.61
  -4  -1  16   92.88   18.71
  -4   1 -16  107.20    8.70
  -4   1 -16   85.59    9.30
   4  -1 -16  103.73   10.18
  -4  -1  16   88.99    9.22
  -4   1 -17   46.22    6.27
  -4  -1  17   54.37    7.38
   4  -1 -17   44.98    7.44
  -4   1 -17   47.59    8.15
  -4   1 -18  126.05    9.35
   4  -1 -18  150.59   11.19
   4  -1 -18  136.65   11.53
  -4  -1  18  116.56   10.30
  -4   1 -18  133.83   11.74
  -4   1 -19   22.04    4.42
   4  -1 -19   20.55    5.31
   4  -1 -19   31.14    5.70
  -4   1 -19   29.26    7.79
  -4   1 -20   46.38    5.61
   4  -1 -20   55.28    6.97
   4  -1 -20   49.46    6.01
   4  -1 -20   50.69    6.98
  -4   1 -21    7.14    3.10
   4  -1 -21    9.66    3.89
   4  -1 -21   10.03    4.00
  -4   1 -21    7.98    3.77
   4  -1 -21    8.02    3.36
   4  -1 -22  269.43   12.51
   4  -1 -22  253.88   10.98
   4  -1 -22  275.88   13.09
  -4   1 -22  250.96   10.87
  -4   1 -23   20.04    3.21
  -4   1 -23   17.59    3.45
   4  -1 -23   22.57    4.04
   4  -1 -23   20.04    3.18
  -4   1 -24    7.80    1.97
  -4   1 -24    6.02    2.15
   4  -1 -24    6.64    1.80
   4   2 -24   19.63    2.73
  -4  -2 -24   24.21    3.43
   4   2 -24   17.62    3.38
   4   2 -23   75.78    6.42
   4   2 -23   64.85    5.27
  -4  -2 -23   69.97    6.09
   4   2 -23   64.69    5.29
   4   2 -22   17.19    3.68
  -4  -2 -22   13.62    3.73
   4   2 -22   21.08    4.57
  -4  -2 -21  102.79    8.66
   4   2 -21  116.71    9.39
   4   2 -21  105.66    8.27
   4   2 -20  154.74   11.18
  -4  -2 -20  133.76   10.42
   4   2 -20  130.29    9.79
  -4  -2 -19  207.12   13.27
   4   2 -19  221.28   13.28
  -4  -2 -18  154.42   12.12
   4   2 -18  160.58   11.61
  -4  -2 -18  159.81   13.21
  -4  -2 -17  186.73   13.05
  -4  -2 -17  228.25   14.79
   4   2 -17  188.67   12.66
  -4  -2 -16   50.57   12.94
  -4  -2 -16   76.70    8.75
   4   2 -16   66.37    7.98
  -4  -2 -16   67.26    8.96
  -4  -2 -15  490.26   19.14
  -4  -2 -15  434.90   36.06
  -4   2  15  479.83   43.99
  -4  -2 -15  432.00   15.46
  -4  -2 -15  423.22   19.60
   4   2 -15  406.38   18.37
  -4  -2 -15  451.46   19.33
  -4  -2 -14  129.77   10.10
  -4  -2 -14  121.27   19.33
  -4   2  14  127.47   23.39
  -4  -2 -14  135.54    9.05
  -4  -2 -14  128.20   10.86
  -4  -2 -14  114.83    9.69
  -4  -2 -13   59.66    7.37
  -4  -2 -13   60.22   13.32
  -4   2  13   65.06   16.62
  -4  -2 -13   56.53    7.44
  -4  -2 -13   57.73    6.30
  -4  -2 -13   41.67    5.63
  -4  -2 -12  486.67   18.81
  -4  -2 -12  453.62   34.87
  -4   2  12  470.01   39.95
  -4  -2 -12  411.32   15.71
  -4  -2 -12  467.06   19.11
  -4  -2 -12  514.26   18.98
  -4  -2 -11  158.88    9.24
  -4  -2 -11  190.65   22.32
  -4   2  11  211.45   25.91
  -4  -2 -10  414.29   31.66
  -4   2  10  458.75   36.27
  -4  -2  -9  306.99   26.54
  -4   2   9  351.98   30.75
  -4  -2  -8  741.22   39.47
  -4  -2  -8  667.77   29.71
  -4   2   8  713.56   41.27
  -4  -2  -7  215.99   15.99
  -4  -2  -7  190.47   19.77
  -4   2   7  204.45   21.49
  -4  -2  -6  278.27   22.71
  -4  -2  -6  262.83   17.08
  -4  -2  -6  229.36   16.03
  -4   2   6  270.38   23.28
  -4  -2  -5  550.86   30.74
  -4  -2  -5  516.01   23.59
  -4  -2  -5  499.03   23.24
  -4   2   5  546.44   31.20
  -4  -2  -4  523.09   29.05
  -4  -2  -4  540.30   23.24
  -4   2   4  549.26   29.73
  -4  -2  -4  534.67   23.65
  -4  -2  -3  580.44   29.58
  -4  -2  -3  578.99   24.52
  -4   2   3  613.74   29.46
  -4  -2  -2  682.28   30.89
  -4  -2  -2  675.69   27.35
  -4   2   2  639.71   28.49
  -4  -2  -1  277.57   17.92
  -4  -2  -1  256.38   18.26
  -4   2   1  269.76   17.30
  -4  -2   0 1849.15   48.48
  -4   2   0 1873.73   54.81
  -4  -2   0 1851.99   52.32
  -4  -2   0 1873.09   49.30
  -4   2   0 1855.14   60.02
  -4   2  -1  267.03   20.19
  -4  -2   1  270.22   19.73
  -4   2  -1  214.09   14.02
  -4  -2   1  273.05   19.14
  -4   2  -1  275.20   22.98
  -4   2  -2  559.36   29.59
  -4  -2   2  616.92   29.21
  -4   2  -2  599.83   33.99
  -4  -2   2  549.02   28.60
  -4  -2   3  607.81   30.34
  -4   2  -3  604.72   31.24
  -4  -2   3  544.64   28.91
  -4   2  -4  561.69   30.86
  -4  -2   4  611.65   31.33
  -4   2  -5  526.26   30.64
  -4  -2   5  531.53   30.28
  -4   2  -6  246.51   21.83
  -4  -2   6  272.39   22.67
   4   2   7  215.92   15.53
  -4   2  -7  190.44   20.30
  -4  -2   7  225.75   21.50
  -4   2  -8  693.45   39.87
  -4  -2   8  781.22   40.75
  -4   2  -9  328.34   28.78
  -4  -2   9  346.05   28.46
  -4   2 -10  411.88   33.65
  -4  -2  10  496.30   35.14
  -4   2 -11  221.71   26.13
  -4  -2  11  259.24   26.23
  -4   2 -11  229.01   12.65
  -4   2 -12  460.99   37.95
  -4  -2  12  486.18   37.16
  -4   2 -12  477.65   18.33
  -4  -2  12  435.91   19.10
   4  -2 -12  417.91   18.35
  -4  -2  13   51.35   14.51
  -4   2 -13   87.75   18.21
  -4   2 -13   65.15    6.25
  -4   2 -13   73.84    7.71
   4  -2 -13   67.40    8.09
  -4  -2  13   69.31    8.24
  -4   2 -14  138.69   10.79
  -4   2 -14  136.41   23.56
  -4  -2  14  148.08   22.75
  -4   2 -14  134.56    8.28
   4  -2 -14  147.39   11.71
  -4  -2  14  142.06   11.55
  -4   2 -14  161.38   11.44
  -4   2 -15  489.62   42.01
  -4  -2  15  473.83   40.46
  -4   2 -15  518.26   19.98
  -4   2 -15  498.94   20.41
   4  -2 -15  480.41   21.39
  -4  -2  15  473.31   20.86
  -4   2 -16   53.61   13.57
  -4  -2  16   42.31   13.35
  -4   2 -16   70.70    7.68
   4  -2 -16   69.67    8.54
  -4  -2  16   59.73    7.97
  -4   2 -16   66.28    8.35
  -4   2 -17  205.36   12.26
   4  -2 -17  220.31   13.10
  -4  -2  17  205.56   13.70
  -4   2 -17  189.36   13.35
   4  -2 -17  201.21   13.77
  -4   2 -18  153.15   10.52
   4  -2 -18  162.15   11.31
   4  -2 -18  145.47   10.31
  -4  -2  18  161.95   11.97
   4  -2 -18  156.02   12.56
  -4   2 -18  165.93   12.53
  -4   2 -19  228.34   12.42
   4  -2 -19  236.76   13.24
   4  -2 -19  203.45   11.68
  -4  -2  19  239.06   13.91
   4  -2 -19  219.58   14.11
  -4   2 -19  212.24   13.40
  -4   2 -20  131.11    9.12
   4  -2 -20  155.02   10.50
   4  -2 -20  146.14    9.60
   4  -2 -20  163.11   11.79
  -4   2 -21   98.29    7.73
  -4   2 -21   76.80    7.27
   4  -2 -21   94.69    7.93
   4  -2 -21   92.11    7.19
   4  -2 -21   93.22    8.49
  -4   2 -22   12.95    3.33
   4  -2 -22   12.10    3.60
  -4   2 -22   13.38    3.47
   4  -2 -22   14.47    3.09
   4  -2 -23   69.90    4.98
  -4   2 -23   58.87    5.12
  -4   2 -23   65.34    5.20
   4  -2 -24   20.90    2.39
  -4   2 -24   25.16    2.94
  -4  -3 -24   28.82    3.50
   4   3 -24   27.38    3.01
   4   3 -24   20.47    3.17
  -4  -3 -24   18.39    2.78
   4   3 -23   82.78    6.37
  -4  -3 -23   80.57    6.30
   4   3 -22   64.61    6.47
  -4  -3 -22   60.23    6.22
  -4  -3 -21    1.97    3.53
   4   3 -21    2.37    3.32
   4   3 -20   64.14    7.50
  -4  -3 -20   53.39    6.91
  -4  -3 -19   54.59    7.35
  -4  -3 -18   -0.07    3.93
  -4  -3 -17  144.40   11.63
  -4  -3 -17  158.38   12.58
  -4  -3 -16  187.86   13.22
  -4  -3 -16  186.14   13.39
  -4  -3 -15  281.83   14.59
  -4   3  15  289.15   34.61
  -4  -3 -15  261.12   15.47
  -4  -3 -15  292.91   12.84
  -4  -3 -15  268.12   15.28
  -4  -3 -14   84.91    8.29
  -4   3  14   81.79   19.84
  -4  -3 -14   81.50    8.81
  -4  -3 -14  113.38    8.55
  -4  -3 -14   77.10    8.35
  -4  -3 -13    7.11    3.39
  -4  -3 -13   10.20    7.76
  -4   3  13   13.65    9.06
  -4  -3 -13   13.50    4.64
  -4  -3 -13    8.78    4.54
  -4  -3 -13   -4.85    6.03
  -4  -3 -12   54.99    6.82
  -4  -3 -12   59.51   13.55
  -4   3  12   60.34   15.21
  -4  -3 -12   58.99    7.62
  -4  -3 -12   46.39    5.68
  -4  -3 -12   43.55    5.71
  -4  -3 -11   32.96    5.50
  -4  -3 -11   41.12   11.38
  -4   3  11   38.14   12.99
  -4  -3 -11   21.83    3.39
  -4  -3 -11   42.11    6.19
  -4  -3 -11   19.02    4.28
  -4  -3 -10  356.86   29.64
  -4   3  10  382.58   34.13
  -4  -3  -9  366.86   29.22
  -4   3   9  387.82   33.08
  -4  -3  -8  848.74   43.10
  -4   3   8  965.49   49.57
  -4  -3  -7  456.01   30.68
  -4   3   7  479.65   33.71
  -4  -3  -6  131.75   16.30
  -4  -3  -6  138.42   13.79
  -4   3   6  173.64   19.52
  -4  -3  -5   89.43   13.28
  -4  -3  -5   71.00    9.82
  -4   3   5   98.79   14.40
  -4  -3  -4  558.65   30.90
  -4  -3  -4  529.32   25.61
  -4   3   4  551.62   30.64
  -4  -3  -3  292.40   21.96
  -4  -3  -3  308.18   19.49
  -4   3   3  314.12   21.85
  -4  -3  -2 1162.88   39.15
  -4   3   2 1247.43   41.66
  -4   3   1   26.21    8.38
  -4  -3  -1   28.07    6.83
  -4   3   1   28.58    6.22
  -4   3   0   40.29   10.19
  -4   3   0   33.70    9.25
  -4   3   0   38.68    6.66
  -4  -3   0   39.09    8.12
  -4   3  -1   38.04   10.40
  -4  -3   1   42.18    8.89
  -4   3  -1   42.61    9.66
  -4  -3   1   50.04    8.90
  -4   3  -2  977.57   40.64
  -4  -3   2  890.47   34.01
  -4   3  -2 1022.37   44.65
  -4  -3   2  983.25   38.09
  -4   3  -3  333.80   25.98
  -4   3  -3  339.94   25.15
  -4  -3   3  331.76   23.02
  -4  -3   3  327.53   21.24
  -4  -3   4  670.35   33.72
  -4   3  -4  649.92   34.76
  -4  -3   4  625.90   29.89
  -4  -3   5   55.08    9.43
  -4   3  -5   54.73   11.82
  -4  -3   5   61.45   11.26
  -4   3  -6  143.12   17.81
  -4  -3   6  167.32   18.34
   4   3   7  396.71   23.94
  -4   3  -7  414.51   31.48
  -4  -3   7  443.46   30.24
   4   3   8  942.49   37.34
  -4   3  -8  939.80   49.24
  -4  -3   8 1022.76   47.43
  -4   3  -9  399.44   33.01
  -4  -3   9  419.14   31.26
  -4   3 -10  388.66   34.25
  -4  -3  10  404.16   31.45
  -4  -3  11   46.75   11.44
  -4   3 -11   54.35   14.76
   4  -3 -11   39.63    5.86
  -4  -3  11   48.53    6.95
  -4   3 -11   49.76    6.15
  -4  -3  12   64.19   15.12
  -4   3 -12   61.97   15.52
   4  -3 -12   50.76    7.40
  -4   3 -12   62.47    6.99
  -4  -3  12   62.72    8.05
  -4  -3  13   14.53    9.26
  -4   3 -13    9.47    9.15
   4  -3 -13    6.88    4.10
  -4  -3  13   15.40    5.10
  -4   3 -13   11.13    4.08
  -4   3 -14   92.06    8.61
  -4  -3  14  101.46   18.02
  -4   3 -14   81.33   18.67
   4  -3 -14   80.93    7.70
   4  -3 -14   82.83    9.15
  -4   3 -14  106.73    9.52
  -4  -3  14   88.06    9.64
  -4   3 -15  305.41   15.36
  -4   3 -15  285.64   33.32
  -4  -3  15  267.93   29.12
   4  -3 -15  275.80   14.01
  -4   3 -15  300.59   15.61
   4  -3 -15  302.79   17.00
  -4  -3  15  275.08   16.29
  -4   3 -16  173.74   11.74
   4  -3 -16  167.38   11.21
   4  -3 -16  196.84   11.98
   4  -3 -16  182.30   13.18
  -4   3 -16  170.37   12.37
  -4  -3  16  177.90   13.10
  -4   3 -17  171.37   11.42
   4  -3 -17  146.33   10.23
   4  -3 -17  176.30   11.33
   4  -3 -17  155.22   12.48
  -4  -3  17  147.69   11.90
  -4   3 -17  170.21   12.32
  -4   3 -18    1.68    3.19
   4  -3 -18    1.62    3.98
   4  -3 -18   -0.52    3.07
   4  -3 -18   -1.29    3.32
  -4   3 -18    4.02    5.64
  -4  -3  18    0.15    3.52
  -4   3 -19   44.27    6.03
   4  -3 -19   39.14    6.72
   4  -3 -19   40.11    5.79
   4  -3 -19   38.00    5.43
  -4   3 -19   49.62    7.37
  -4  -3  19   38.74    6.22
  -4   3 -20   61.67    6.52
   4  -3 -20   67.91    6.94
   4  -3 -20   56.85    5.94
  -4  -3  20   63.69    7.34
  -4   3 -21    5.67    3.22
  -4   3 -21    4.48    2.69
   4  -3 -21    4.22    2.86
   4  -3 -21    4.03    2.48
  -4  -3  21    7.78    3.45
  -4   3 -22   44.00    4.78
   4  -3 -22   51.39    4.70
  -4   3 -22   52.27    5.32
   4  -3 -23   72.17    5.64
  -4   3 -23   63.69    4.77
   4  -3 -23   82.75    5.00
  -4   3 -23   90.71    5.99
   4  -3 -24   10.93    2.37
  -4   3 -24   20.25    2.69
   4   4 -24   28.86    2.89
  -4  -4 -24   31.63    2.99
  -4  -4 -23   32.47    4.00
   4   4 -23   26.64    3.74
  -4  -4 -23   23.66    3.40
  -4  -4 -22    3.66    2.92
   4   4 -22    0.00    2.44
  -4  -4 -21    6.43    3.55
   4   4 -21    3.19    3.18
   4   4 -20   62.74    7.08
  -4  -4 -20   53.18    6.74
  -4  -4 -19   16.41    4.76
  -4  -4 -18   53.97    7.40
  -4  -4 -17  184.04   12.94
  -4  -4 -16   48.42    6.78
  -4  -4 -16   33.02    6.55
  -4  -4 -16   57.73    9.49
  -4  -4 -15  889.34   25.34
  -4  -4 -15  868.84   28.10
  -4  -4 -15  856.64   26.14
  -4  -4 -14  126.29   10.17
  -4   4  14  151.61   26.02
  -4  -4 -14  168.01   10.09
  -4  -4 -14  157.64   12.12
  -4  -4 -14  148.13   11.48
  -4  -4 -13   37.90    5.79
  -4   4  13   36.02   14.58
  -4  -4 -13   48.57    6.59
  -4  -4 -13   40.00    6.69
  -4  -4 -13   44.45    7.33
  -4  -4 -12   86.58    8.46
  -4   4  12   91.66   19.68
  -4  -4 -12   85.92    7.47
  -4  -4 -12   93.42    9.19
  -4  -4 -12   78.95    8.07
  -4  -4 -11  879.66   25.73
  -4   4  11  961.88   57.49
  -4  -4 -11  752.88   21.57
  -4  -4 -11  825.49   25.72
  -4  -4 -11  870.64   24.26
  -4  -4 -10  129.51    9.84
  -4   4  10  133.50   21.55
  -4  -4 -10   89.21    7.11
  -4  -4 -10  110.41    9.24
  -4   4   9  361.56   33.10
  -4   4   8    4.74    7.27
  -4  -4  -7  157.29   16.71
  -4   4   7  247.42   25.02
  -4   4   6   40.50   10.97
  -4  -4  -6   35.03    8.59
  -4  -4  -5  483.81   26.85
  -4   4   5  443.86   30.57
  -4   4   4   41.16    9.92
  -4  -4  -4   41.29    8.44
  -4  -4  -3  107.62   12.63
  -4   4   3  101.47   13.57
  -4  -4  -2  760.25   33.24
  -4   4   2  739.73   33.12
  -4   4   1   81.72   14.36
  -4  -4  -1  117.62   13.64
  -4   4   1  102.90   11.73
  -4   4   1   93.38   14.14
  -4  -4   0  436.95   26.16
  -4   4   0  400.12   27.46
  -4   4   0  389.94   20.58
  -4   4   0  360.23   28.03
  -4  -4   1  154.56   15.88
  -4   4  -1  139.81   16.61
  -4   4  -1  139.11   17.79
  -4  -4   2  717.92   34.62
  -4   4  -2  654.57   35.99
  -4   4  -2  729.86   39.68
  -4  -4   3   85.46   13.01
  -4  -4   3   67.01    9.19
  -4   4  -3  108.37   15.87
  -4   4  -3   80.86   13.69
  -4  -4   4   30.42    6.50
  -4  -4   4   28.29    9.29
  -4   4  -4   30.80   10.03
  -4   4  -5  388.62   29.66
  -4  -4   5  399.06   27.71
  -4   4  -6   42.76   11.56
  -4  -4   6   41.08   10.19
   4   4   7  264.71   21.98
  -4   4  -7  248.71   25.75
  -4  -4   7  271.21   24.29
  -4   4  -8   13.53    9.42
   4   4   8   12.76    5.95
  -4  -4   8   16.36    7.95
   4   4   9  354.46   25.55
  -4   4  -9  362.12   33.20
  -4  -4   9  371.79   29.81
  -4   4 -10  147.73   22.33
  -4  -4  10  127.00   18.33
   4  -4 -10  131.12    9.26
  -4  -4  10  134.15   10.24
  -4  -4  10  139.01   11.21
  -4   4 -11  819.95   53.87
  -4  -4  11  818.90   46.56
   4  -4 -11  813.71   23.02
  -4  -4  11  786.22   25.12
  -4  -4  11  834.97   27.46
  -4   4 -11  885.70   25.02
  -4   4 -11  799.20   24.10
  -4  -4  12   67.91   13.75
  -4   4 -12   63.73   16.87
   4  -4 -12   62.51    6.95
   4  -4 -12   51.76    7.64
  -4   4 -12   73.21    7.47
  -4   4 -12   64.46    7.11
  -4  -4  12   64.11    8.45
  -4  -4  13   40.81   12.40
  -4   4 -13   58.98   16.70
   4  -4 -13   47.24    6.12
  -4   4 -13   49.73    6.44
   4  -4 -13   39.04    7.17
  -4   4 -13   52.65    6.73
  -4  -4  13   44.90    7.72
  -4   4 -14  159.33   26.03
  -4  -4  14  128.82   20.06
   4  -4 -14  156.54   10.72
   4  -4 -14  161.30   10.24
  -4   4 -14  165.48   11.48
   4  -4 -14  140.50   12.05
  -4  -4  14  149.41   12.41
  -4   4 -15  904.00   28.36
  -4  -4  15  811.70   49.71
   4  -4 -15  821.29   24.72
   4  -4 -15  885.38   24.68
   4  -4 -15  790.19   28.11
  -4   4 -15  884.60   26.99
  -4  -4  15  853.75   29.05
  -4   4 -16   39.09    6.52
   4  -4 -16   31.92    6.65
   4  -4 -16   33.11    5.27
   4  -4 -16   34.48    5.43
  -4  -4  16   34.36    6.65
  -4   4 -16   48.44    7.20
  -4   4 -17  157.51   11.61
   4  -4 -17  178.71   11.00
   4  -4 -17  160.15   10.57
  -4  -4  17  148.77   12.05
  -4   4 -17  168.38   11.93
  -4   4 -18   48.41    6.68
   4  -4 -18   44.69    5.87
   4  -4 -18   42.79    5.77
  -4   4 -18   50.54    7.03
  -4  -4  18   38.25    6.52
  -4   4 -19   27.85    5.24
   4  -4 -19   19.68    4.26
   4  -4 -19   22.65    4.30
  -4  -4  19   37.06    6.43
  -4   4 -19   33.16    5.79
  -4   4 -20   68.56    6.89
   4  -4 -20   61.29    6.15
   4  -4 -20   67.26    6.14
  -4  -4  20   74.33    7.66
  -4   4 -21    4.50    2.98
   4  -4 -21    4.14    2.77
   4  -4 -21    2.87    2.10
  -4  -4  21    5.50    3.27
  -4   4 -22    4.37    2.64
   4  -4 -22    6.92    2.68
   4  -4 -22    2.73    1.69
  -4  -4  22    8.73    2.98
   4  -4 -23   27.59    3.43
   4  -4 -23   31.42    2.91
  -4   4 -23   36.79    3.90
   4   5 -23   51.02    4.22
  -4  -5 -23   43.58    3.58
   4   5 -22   21.54    3.46
  -4  -5 -22   17.15    3.52
  -4  -5 -22   19.71    3.20
   4   5 -21    6.07    2.91
  -4  -5 -21    3.79    3.15
   4   5 -20  123.44    8.99
  -4  -5 -20  125.74    9.37
  -4  -5 -19   42.89    6.38
   4   5 -19   51.07    6.44
  -4  -5 -18   56.71    7.55
  -4  -5 -17  339.40   17.09
  -4  -5 -16   89.67    9.30
  -4  -5 -15   37.56    5.64
  -4  -5 -15   34.09    6.52
  -4  -5 -14  468.05   18.40
  -4  -5 -14  453.90   15.47
  -4  -5 -14  450.77   20.15
  -4  -5 -14  455.62   18.82
  -4  -5 -13  309.92   15.18
  -4  -5 -13  278.97   12.44
  -4  -5 -13  306.61   16.41
  -4  -5 -13  308.51   15.00
  -4  -5 -12  353.35   16.34
  -4   5  12  353.32   36.77
  -4  -5 -12  310.80   13.14
  -4  -5 -12  338.22   16.98
  -4  -5 -12  339.80   15.46
  -4  -5 -11  252.63   13.75
  -4   5  11  251.29   30.51
  -4  -5 -11  215.86   11.17
  -4  -5 -11  252.12   14.30
  -4  -5 -11  244.75   12.79
  -4  -5 -10  737.59   23.73
  -4   5  10  823.39   52.90
  -4  -5 -10  691.25   20.21
  -4  -5 -10  787.31   24.88
  -4  -5 -10  760.66   21.92
  -4  -5  -9   19.51    4.40
  -4   5   9   14.19    9.10
  -4  -5  -9    8.06    3.89
  -4  -5  -9   20.13    5.00
  -4   5   8 1375.64   64.27
  -4   5   7   51.91   13.44
  -4  -5  -7   17.63    8.45
  -4  -5  -6   78.76   12.68
  -4   5   6   98.03   16.30
  -4  -5  -5 1070.44   43.33
  -4   5   5 1060.59   49.71
  -4  -5  -4 1947.07   59.23
  -4   5   4 1801.87   62.60
  -4  -5  -3  127.10   14.79
  -4   5   3  112.90   14.70
  -4  -5  -2 1608.48   52.68
  -4   5   2 1509.06   51.19
  -4   5   1  603.57   38.08
  -4  -5  -1  713.37   34.60
  -4   5   1  679.52   31.29
  -4   5   1  634.13   36.16
  -4  -5   0  344.80   24.16
  -4   5   0  301.96   25.02
  -4   5   0  260.07   24.72
  -4  -5   1  661.56   34.35
  -4   5  -1  635.76   36.54
  -4   5  -1  627.80   37.84
  -4   5  -2 1520.73   57.79
  -4  -5   2 1598.87   55.07
  -4   5  -2 1421.42   57.04
  -4  -5   3  108.34   14.70
  -4   5  -3   99.84   15.30
  -4   5  -3  103.51   15.76
  -4  -5   4 1858.77   61.71
  -4   5  -4 1715.70   64.08
  -4  -5   5 1058.70   46.91
  -4   5  -5 1034.53   50.58
  -4  -5   6   89.68   14.79
  -4   5  -6   90.31   16.02
  -4   5  -7   39.31   12.61
   4   5   7   53.52   11.65
  -4  -5   7   40.56   11.14
  -4  -5   8 1183.41   54.60
   4   5   8 1254.33   52.72
  -4   5  -8 1307.06   62.97
   4  -5  -8 1246.63   27.74
  -4  -5   9   15.60    4.38
  -4   5  -9   16.89   10.05
   4   5   9   20.54    8.53
  -4  -5   9   12.33    7.76
  -4  -5   9   19.27    5.22
   4  -5  -9   16.01    3.69
  -4   5  -9   21.36    4.82
  -4  -5   9   17.20    5.27
  -4  -5  10  782.79   24.13
  -4   5 -10  823.32   53.59
  -4  -5  10  729.42   43.51
  -4  -5  10  694.70   23.52
   4  -5 -10  731.04   21.86
  -4  -5  10  716.06   25.64
  -4   5 -10  841.54   25.10
  -4   5 -10  742.18   22.49
  -4   5 -11  248.03   30.81
  -4  -5  11  239.34   25.54
   4  -5 -11  243.63   12.60
  -4  -5  11  231.76   13.86
  -4   5 -11  280.71   14.58
  -4   5 -11  268.59   13.66
  -4  -5  11  257.44   15.67
  -4  -5  12  358.13   32.11
  -4   5 -12  397.52   39.72
  -4  -5  12  341.32   17.15
   4  -5 -12  380.11   15.93
  -4   5 -12  404.10   17.00
  -4   5 -12  389.92   17.98
  -4  -5  12  365.58   19.07
  -4  -5  13  284.93   29.06
  -4   5 -13  308.90   35.69
   4  -5 -13  301.63   14.57
  -4   5 -13  332.80   16.41
  -4  -5  13  302.31   17.45
  -4   5 -13  312.31   15.22
  -4  -5  14  418.67   34.94
  -4   5 -14  410.33   42.30
   4  -5 -14  441.07   17.37
  -4   5 -14  441.25   19.22
  -4   5 -14  458.93   18.73
  -4  -5  14  430.22   20.92
   4  -5 -15   29.99    5.21
  -4  -5  15   30.49    6.61
  -4   5 -15   33.22    5.96
  -4   5 -15   27.13    5.39
  -4   5 -16   71.50    8.22
   4  -5 -16   66.40    6.98
  -4   5 -16   68.24    7.81
  -4  -5  16   61.66    8.32
  -4   5 -17  298.77   15.54
   4  -5 -17  293.50   13.67
  -4   5 -17  285.56   14.00
  -4  -5  17  266.00   15.82
   4  -5 -18   49.28    6.34
  -4   5 -18   56.10    6.91
   4  -5 -18   55.99    6.13
  -4   5 -18   56.31    6.47
  -4  -5  18   50.87    7.34
  -4   5 -19   41.22    6.15
   4  -5 -19   31.91    5.07
   4  -5 -19   35.05    4.69
  -4  -5  19   33.18    5.97
   4  -5 -20  134.48    8.74
  -4   5 -20  128.21    8.96
   4  -5 -20  127.63    7.67
  -4  -5  20  131.79    9.70
  -4   5 -21    4.25    2.93
   4  -5 -21    3.17    2.37
   4  -5 -21    3.64    2.05
  -4  -5  21    9.59    3.50
  -4   5 -22   23.18    3.71
   4  -5 -22   22.45    3.33
   4  -5 -22   20.97    2.68
  -4  -5  22   26.65    3.86
   4  -5 -23   41.12    3.54
  -4   5 -23   50.76    4.33
  -4  -6 -23   13.17    2.33
   4   6 -22    6.98    2.03
  -4  -6 -22    7.31    2.29
  -4  -6 -22    4.47    1.74
   4   6 -21   14.59    3.04
  -4  -6 -21   19.40    3.93
  -4  -6 -21   14.12    2.78
  -4  -6 -20   26.64    4.54
   4   6 -20   31.57    4.53
  -4  -6 -20   24.95    3.85
  -4  -6 -19  252.72   13.10
   4   6 -19  232.18   11.80
  -4  -6 -19  228.22   11.09
  -4  -6 -18    4.41    4.12
  -4  -6 -18   -2.92    3.62
  -4  -6 -17    0.55    3.89
  -4  -6 -16  105.94    9.92
  -4  -6 -15  460.15   20.10
  -4  -6 -14  166.55   12.24
  -4  -6 -13   51.64    6.04
   4   6 -13   45.92   13.02
  -4  -6 -13   47.36    7.33
  -4  -6 -12   89.17    8.30
  -4   6  12  108.56   22.16
  -4  -6 -12   85.17    7.63
  -4  -6 -12   91.37    9.35
  -4  -6 -12  100.84    9.28
  -4  -6 -11  462.76   18.58
  -4  -6 -11  373.60   14.16
  -4  -6 -11  458.89   19.69
  -4   6  11  428.82   40.80
  -4  -6 -10   14.30    4.13
  -4   6  10    9.26    8.91
  -4  -6 -10   12.67    3.68
  -4  -6 -10   18.00    5.15
  -4  -6  -9  287.45   14.57
  -4   6   9  317.56   33.48
  -4  -6  -9  233.63   11.12
  -4  -6  -9  280.98   14.84
  -4  -6  -9  279.34   14.04
  -4  -6  -8  230.19   13.04
  -4   6   8  225.75   27.79
  -4  -6  -8  178.21    9.57
  -4  -6  -8  221.19   13.00
  -4  -6  -8  177.02   10.90
  -4  -6  -7   87.43    8.19
  -4   6   7   78.20   16.60
  -4  -6  -7   77.90    7.95
  -4  -6  -7   69.57    6.83
  -4   6   6    6.80    7.32
  -4  -6  -6    6.43    6.67
  -4  -6  -6   10.05    3.88
  -4   6   5   11.90    8.17
  -4  -6  -5   11.15    6.35
  -4   6   4   36.93    9.73
  -4  -6  -4   39.21   10.41
  -4   6   3   47.02   10.80
  -4  -6  -3   55.54   11.07
  -4   6   2   94.82   16.63
  -4  -6  -2  120.09   15.40
  -4   6   2  101.88   14.48
  -4  -6  -1  266.04   22.84
  -4   6   1  220.39   23.06
  -4   6   1  228.05   24.19
  -4   6   0   50.85   12.00
  -4   6   0   57.48   12.80
  -4  -6   0   65.09   11.94
  -4  -6   1  266.40   23.10
  -4   6  -1  221.32   22.92
  -4   6  -1  242.40   24.45
  -4   6  -2  129.71   18.70
  -4  -6   2  146.97   17.60
  -4   6  -2  135.97   17.97
  -4   6  -3   40.53   10.21
  -4   6  -3   40.49   11.90
  -4  -6   3   48.92   11.07
  -4  -6   4   32.64    9.84
  -4   6  -4   48.08   12.28
  -4  -6   5   12.41    7.60
  -4   6  -5   24.23   10.39
  -4   6  -6   12.13    8.61
  -4  -6   6   16.77    8.34
   4  -6  -6   14.08    3.44
  -4   6  -6   14.10    4.22
  -4  -6   7   86.73    7.88
  -4  -6   7   77.93   14.74
   4   6   7   95.98   16.85
  -4   6  -7   97.93   17.95
   4  -6  -7   87.92    7.21
  -4  -6   7   81.11    8.42
  -4   6  -7   99.96    8.80
  -4  -6   8  230.22   12.74
  -4  -6   8  221.69   24.01
   4   6   8  239.57   25.31
  -4   6  -8  243.20   28.62
  -4  -6   8  227.53   12.83
   4  -6  -8  229.92   11.60
  -4   6  -8  224.62   13.27
  -4  -6   8  226.40   13.93
  -4  -6   9  321.80   15.41
  -4  -6   9  306.30   28.18
   4   6   9  283.54   27.42
  -4   6  -9  303.70   33.21
   4  -6  -9  299.51   13.53
  -4  -6   9  278.46   14.60
  -4   6  -9  298.04   15.54
  -4  -6   9  290.13   16.22
  -4  -6  10    6.42    3.66
  -4   6 -10    2.51    8.20
   4   6  10    7.01    6.72
  -4  -6  10   13.03    7.42
  -4  -6  10    9.11    3.78
   4  -6 -10    7.67    3.52
  -4   6 -10   14.02    4.79
  -4  -6  10   10.32    5.12
  -4  -6  11  475.53   19.45
   4  -6 -11  470.35   17.28
  -4  -6  11  468.13   36.16
  -4   6 -11  489.09   43.51
   4  -6 -11  463.10   17.35
  -4  -6  11  448.42   19.25
  -4   6 -11  511.17   20.61
  -4  -6  11  468.54   21.56
   4  -6 -12   62.53    6.97
  -4   6 -12   67.95   17.61
  -4  -6  12   37.21   13.16
  -4  -6  12   59.40    7.88
   4  -6 -12   67.35    6.93
  -4   6 -12   68.43    7.93
  -4  -6  12   60.28    8.62
   4  -6 -13   54.10    6.41
  -4  -6  13   47.22   13.00
   4  -6 -13   53.00    6.49
  -4  -6  13   52.65    7.58
  -4  -6  13   53.97    8.35
  -4   6 -13   59.41    7.68
   4  -6 -14  192.48   11.52
   4  -6 -14  193.25   11.27
  -4   6 -14  175.38   12.73
  -4  -6  14  176.87   13.66
   4  -6 -15  507.61   18.84
   4  -6 -15  519.92   18.56
  -4   6 -15  501.12   20.58
  -4  -6  15  534.99   23.07
   4  -6 -16  104.26    8.57
  -4   6 -16  112.43   10.07
   4  -6 -16  101.77    8.08
  -4   6 -16   87.20    8.58
  -4  -6  16  109.74   10.68
  -4   6 -17    8.02    4.42
   4  -6 -17    6.26    3.32
   4  -6 -17    8.02    3.12
  -4  -6  17    7.40    4.70
  -4   6 -18    8.81    4.37
   4  -6 -18    7.49    3.43
   4  -6 -18    4.94    2.78
  -4  -6  18    6.93    4.33
   4  -6 -19  200.96   10.55
  -4   6 -19  215.52   11.92
   4  -6 -19  197.61    9.63
  -4  -6  19  209.64   12.56
  -4   6 -20   26.42    4.56
   4  -6 -20   22.96    3.84
   4  -6 -20   22.42    3.35
  -4  -6  20   26.54    4.94
  -4   6 -21   23.90    3.98
   4  -6 -21   14.86    2.95
   4  -6 -21   18.49    2.69
  -4  -6  21   21.55    4.06
   4  -6 -22   11.44    2.15
  -4   6 -22   11.98    2.82
  -4  -6  22   13.50    2.90
  -4   6 -23   10.79    2.21
  -4  -7 -22   18.18    2.70
  -4  -7 -21   48.51    4.64
  -4  -7 -20   -2.62    2.99
   4   7 -20    0.13    1.94
  -4  -7 -20   -3.81    2.48
  -4  -7 -19  145.85    9.28
   4   7 -19  144.84    8.25
  -4  -7 -19  143.03    7.85
  -4  -7 -18   57.43    6.78
   4   7 -18   58.72    5.99
  -4  -7 -18   51.29    5.34
  -4  -7 -17   45.35    6.56
  -4  -7 -17   40.21    4.97
  -4  -7 -16   12.34    4.36
  -4  -7 -16   14.23    3.59
  -4  -7 -15  347.12   16.85
  -4  -7 -15  299.47   14.06
  -4  -7 -14   54.12    7.58
  -4  -7 -14   47.75    6.00
  -4  -7 -13  814.72   26.43
  -4  -7 -13  696.31   22.51
  -4  -7 -12  205.01   11.83
  -4  -7 -12  182.32   12.71
  -4  -7 -12  179.71    9.89
  -4  -7 -12  158.41   10.75
  -4  -7 -11  231.59   12.92
  -4   7  11  234.07   31.37
  -4  -7 -11  208.08   10.21
  -4  -7 -11  237.01   14.22
  -4  -7 -11  240.39   12.90
  -4  -7 -10   66.31    7.16
  -4   7  10   73.38   18.30
  -4  -7 -10   65.34    6.28
  -4  -7 -10   63.91    7.83
  -4  -7 -10   42.67    5.70
  -4  -7  -9  113.22    9.30
  -4   7   9   89.47   19.23
  -4  -7  -9   98.20    7.34
  -4  -7  -9  109.71    9.71
  -4  -7  -9  100.65    8.28
  -4  -7  -8  455.44   18.73
  -4   7   8  476.42   41.26
  -4  -7  -8  351.97   13.49
  -4  -7  -8  401.14   17.74
   4  -7   8  414.00   15.36
  -4  -7  -8  416.10   16.61
  -4  -7  -7  558.40   20.60
  -4   7   7  510.59   41.71
   4  -7   7  477.78   16.42
  -4  -7  -7  431.24   15.01
  -4  -7  -7  527.36   20.06
  -4  -7  -7  472.41   17.36
  -4  -7  -6  222.12   13.30
  -4   7   6  209.08   26.33
   4  -7   6  207.56   10.62
  -4  -7  -6  193.00   11.97
  -4  -7  -6  186.67   10.87
  -4  -7  -5   40.05    6.50
  -4   7   5   29.34   10.73
  -4  -7  -5   28.58    9.84
  -4  -7  -5   35.71    5.85
   4  -7   5   29.41    4.37
  -4  -7  -5   44.09    5.91
  -4  -7  -4  475.73   20.12
  -4  -7  -4  469.98   33.88
  -4   7   4  438.11   34.65
  -4  -7  -4  441.12   17.44
   4  -7   4  428.72   15.17
  -4  -7  -4  406.29   15.13
  -4  -7  -3  137.39   11.11
  -4  -7  -3  135.61    9.69
  -4  -7  -3  135.38   18.17
  -4   7   3  128.04   18.49
  -4  -7  -2  454.05   20.17
  -4  -7  -2  451.14   31.95
  -4   7   2  397.12   33.31
  -4  -7  -2  417.22   16.69
  -4  -7  -1  179.23   20.47
  -4   7   1  168.71   21.61
  -4  -7  -1  172.82   10.63
  -4   7   0  702.24   42.48
  -4   7   0  636.50   40.36
  -4  -7   0  731.26   22.06
  -4  -7   1  197.81   21.45
  -4   7  -1  164.51   21.03
  -4   7  -1  194.70   22.29
  -4  -7   2  462.68   17.09
  -4  -7   2  479.87   33.07
  -4   7  -2  421.83   33.50
  -4   7  -2  381.47   31.29
   4  -7  -2  432.92   15.45
  -4   7  -2  430.13   17.30
  -4  -7   3  102.77    8.47
  -4   7  -3  107.24   17.71
  -4  -7   3  117.05   17.21
   4  -7  -3  110.86    8.08
  -4   7  -3   98.67    8.61
  -4  -7   4  430.01   17.08
  -4   7  -4  422.69   35.33
  -4  -7   4  470.06   33.98
   4  -7  -4  437.98   15.78
  -4   7  -4  428.94   18.05
  -4  -7   5   24.19    5.02
  -4  -7   5   16.29    8.38
  -4   7  -5   19.29    8.69
   4  -7  -5   19.27    4.24
  -4  -7   5   23.79    5.01
  -4   7  -5   19.67    4.99
  -4  -7   6  227.64   12.79
  -4  -7   6  230.03   24.74
   4   7   6  230.71   26.53
  -4   7  -6  227.83   27.07
   4  -7  -6  230.67   11.68
  -4  -7   6  201.38   11.91
  -4   7  -6  236.19   13.58
  -4  -7   6  216.40   12.97
  -4  -7   7  495.19   19.00
  -4  -7   7  552.46   37.87
   4   7   7  515.30   39.08
  -4   7  -7  510.70   41.28
   4  -7  -7  513.55   17.77
  -4  -7   7  492.57   18.95
  -4   7  -7  530.76   20.73
  -4  -7   7  514.47   20.63
  -4  -7   8  428.67   17.89
  -4  -7   8  474.36   35.35
   4   7   8  460.17   37.00
  -4   7  -8  444.10   39.54
   4  -7  -8  453.06   16.73
  -4  -7   8  409.52   17.70
  -4   7  -8  433.38   19.03
  -4  -7   8  429.59   19.46
  -4  -7   9  119.44    9.95
  -4  -7   9  115.88   18.31
   4   7   9  125.96   20.52
  -4   7  -9  103.41   20.05
  -4  -7   9  118.62    9.98
   4  -7  -9  140.32    9.48
  -4   7  -9  134.74   11.00
  -4  -7   9  117.84   10.81
  -4  -7  10   55.41    7.11
  -4   7 -10   52.76   15.32
   4   7  10   42.30   11.97
  -4  -7  10   34.39   11.56
  -4  -7  10   58.43    7.32
   4  -7 -10   53.20    6.30
  -4   7 -10   53.23    7.53
  -4  -7  10   49.70    7.61
   4  -7 -11  265.79   13.09
  -4  -7  11  254.40   14.34
  -4  -7  11  201.43   25.24
  -4   7 -11  250.36   31.45
  -4  -7  11  230.80   14.18
   4  -7 -11  254.28   12.89
  -4   7 -11  258.73   15.28
  -4  -7  11  251.73   15.84
   4  -7 -12  217.61   11.93
  -4  -7  12  172.35   12.30
   4  -7 -12  193.98   11.44
  -4   7 -12  202.39   13.88
  -4  -7  12  216.64   14.75
   4  -7 -13  704.22   22.09
  -4  -7  13  718.54   25.15
   4  -7 -13  762.02   22.69
  -4  -7  13  814.88   28.64
  -4   7 -13  784.84   26.77
   4  -7 -14   40.97    5.62
   4  -7 -14   47.97    6.07
  -4   7 -14   51.51    7.37
  -4  -7  14   50.18    7.79
   4  -7 -15  324.27   14.68
   4  -7 -15  322.25   14.10
  -4  -7  15  345.11   18.37
  -4   7 -16   17.60    5.07
   4  -7 -16   16.53    4.03
   4  -7 -16   12.92    3.71
  -4  -7  16   16.19    5.58
   4  -7 -17   49.23    5.77
  -4   7 -17   66.97    7.76
   4  -7 -17   50.62    5.55
  -4  -7  17   49.82    7.42
   4  -7 -18   54.08    5.57
  -4   7 -18   53.70    6.81
   4  -7 -18   46.74    4.92
  -4  -7  18   42.63    6.48
   4  -7 -19  174.78    8.87
  -4   7 -19  190.04   10.63
   4  -7 -19  154.19    7.85
  -4  -7  19  165.87   10.69
  -4   7 -20    0.92    2.53
   4  -7 -20   -1.52    1.93
   4  -7 -20   -0.25    1.55
  -4  -7  20    1.41    2.76
  -4   7 -21   52.07    4.87
   4  -7 -21   42.30    3.59
   4  -7 -21   34.49    2.87
  -4  -7  21   47.93    4.98
  -4   7 -22   12.61    2.44
  -4  -7  22   14.26    2.59
  -4  -8 -21   91.68    5.20
  -4  -8 -20  157.61    7.89
  -4  -8 -19   15.62    3.50
  -4  -8 -18  202.32   10.71
  -4  -8 -17  118.24    8.89
  -4  -8 -17  117.00    7.15
  -4  -8 -16   24.66    5.20
  -4  -8 -16   21.79    3.89
  -4  -8 -15    2.62    3.82
  -4  -8 -15    7.55    2.93
  -4  -8 -14   75.39    8.21
  -4  -8 -14   69.36    6.53
  -4  -8 -13  294.63   15.49
  -4  -8 -13  268.03   12.80
  -4  -8 -12  812.56   25.97
  -4  -8 -12  660.09   20.67
  -4  -8 -11   83.58    7.38
  -4  -8 -11   83.73    8.80
  -4  -8 -11   84.50    7.52
  -4  -8 -10   37.81    5.15
  -4  -8 -10   36.16    5.36
  -4  -8 -10   36.23    6.43
   4  -8  10   35.03    5.03
  -4  -8 -10   58.00    6.14
  -4  -8 -10   36.79    5.50
  -4  -8  -9   23.33    4.66
  -4   8   9    5.05    8.33
  -4  -8  -9   16.87    3.79
  -4  -8  -9   12.51    4.69
   4  -8   9   16.87    3.89
  -4  -8  -9   17.84    4.24
  -4  -8  -8    3.72    3.36
  -4   8   8    3.50    8.67
  -4  -8  -8    1.49    2.63
  -4  -8  -8    1.87    3.84
   4  -8   8    1.54    2.72
  -4  -8  -8    6.77    3.98
  -4  -8  -7   82.72    8.23
  -4  -8  -7   84.40    7.26
  -4   8   7   70.47   16.94
   4  -8   7   86.71    7.43
  -4  -8  -7   84.76    8.65
  -4  -8  -7   88.66    7.85
  -4  -8  -6   70.69    7.84
  -4  -8  -6   56.18    6.00
  -4   8   6   62.27   15.81
   4  -8   6   60.43    6.33
  -4  -8  -6   61.43    7.44
  -4  -8  -6   70.06    6.96
  -4  -8  -5   26.87    5.51
  -4   8   5   20.77   10.62
  -4  -8  -5   13.52    7.18
  -4  -8  -5   19.51    3.93
  -4  -8  -5   24.42    5.40
   4  -8   5   25.73    4.42
  -4  -8  -5   33.28    5.76
  -4  -8  -4  140.64   11.34
  -4  -8  -4  130.74    8.88
  -4  -8  -4  143.99   10.58
   4  -8   4  142.95    9.26
  -4   8   4  127.98    9.57
  -4  -8  -3  240.27   15.04
  -4  -8  -3  228.33   11.57
   4  -8   3  250.62   12.11
  -4  -8  -3  248.84   13.49
  -4   8   3  210.31   12.26
  -4  -8  -2  163.56   12.95
  -4  -8  -2  153.26    9.58
  -4  -8  -2  174.01   22.26
   4  -8   2  165.54    9.93
  -4  -8  -2  159.51   10.85
  -4   8   2  150.86   10.82
  -4  -8  -1   28.44    6.82
  -4  -8  -1   28.03    5.19
  -4  -8  -1   46.23   11.58
  -4  -8  -1   31.40    4.67
   4  -8   1   36.56    5.10
  -4  -8  -1   33.57    5.56
  -4   8   1   28.68    5.54
  -4  -8   0  176.89   10.37
  -4  -8   0  206.13   12.19
  -4  -8   0  211.09   23.40
   4  -8   0  198.99   10.92
  -4   8   0  186.32   12.12
  -4  -8   1   39.47    5.07
  -4  -8   1   42.44    6.14
  -4   8  -1   40.24   12.44
  -4  -8   1   57.56   13.18
   4  -8  -1   47.94    5.81
  -4   8  -1   36.73    6.05
  -4  -8   2  172.01   11.16
  -4  -8   2  172.35   10.45
  -4   8  -2  156.26   22.01
   4  -8  -2  178.63   10.45
  -4   8  -2  163.31   11.64
  -4  -8   3  215.45   11.79
  -4  -8   3  236.57   13.22
  -4   8  -3  224.82   26.87
  -4  -8   3  263.99   26.28
   4  -8  -3  237.39   11.99
  -4   8  -3  225.41   13.64
  -4  -8   4  130.00    9.95
  -4  -8   4  126.82    9.36
  -4   8  -4  129.92   21.55
  -4  -8   4  153.79   20.66
   4  -8  -4  139.99    9.39
  -4   8  -4  126.84   10.79
  -4  -8   5   22.66    5.10
  -4   8  -5   29.26   12.30
   4   8   5   19.65   10.90
  -4  -8   5   17.73    9.30
   4  -8  -5   20.94    4.35
  -4   8  -5   24.87    5.42
  -4  -8   5   28.55    5.21
  -4  -8   6   53.35    6.91
  -4   8  -6   33.62   12.07
   4   8   6   54.80   15.22
  -4  -8   6   57.45   13.33
   4  -8  -6   56.22    6.44
  -4  -8   6   51.30    6.51
  -4   8  -6   49.14    7.37
  -4  -8   6   48.82    6.63
  -4  -8   7   92.54    8.82
  -4  -8   7  106.58   17.60
   4   8   7  114.01   20.41
  -4   8  -7   96.10   19.05
   4  -8  -7   98.84    8.20
  -4  -8   7   81.99    8.30
  -4   8  -7  107.72   10.02
  -4  -8   7   90.48    9.00
  -4  -8   8    0.26    3.57
   4   8   8   10.59    9.61
  -4  -8   8   12.77    7.68
  -4   8  -8   12.21    9.79
  -4  -8   8    4.37    3.62
   4  -8  -8   -2.05    3.09
  -4   8  -8   -0.62    4.00
  -4  -8   8    1.40    3.82
  -4  -8   9   20.37    5.26
  -4   8  -9   31.09   13.06
   4   8   9   18.48    8.94
  -4  -8   9   33.07   10.84
  -4  -8   9   17.83    4.60
   4  -8  -9   18.08    4.42
  -4   8  -9   17.86    5.46
  -4  -8   9   19.90    5.53
  -4  -8  10   19.54    5.01
   4   8  10   16.97   10.37
  -4  -8  10   18.37    4.94
   4  -8 -10   20.25    4.59
  -4  -8  10   15.77    5.42
  -4   8 -10   20.16    5.55
  -4  -8  11   81.62    8.58
   4  -8 -11   74.25    7.09
   4  -8 -11   83.55    7.76
  -4  -8  11   74.26    8.51
  -4   8 -11   93.58    9.92
  -4  -8  11   85.78    9.53
   4  -8 -12  765.93   22.19
  -4  -8  12  678.92   24.16
   4  -8 -12  698.30   21.65
  -4  -8  12  743.06   27.04
  -4   8 -12  774.89   27.08
   4  -8 -13  303.15   13.81
   4  -8 -13  288.17   13.49
  -4  -8  13  276.19   15.21
  -4   8 -13  276.04   16.33
  -4  -8  13  288.30   16.68
   4  -8 -14  103.87    8.11
   4  -8 -14   87.62    7.53
  -4  -8  14   92.78    9.89
  -4   8 -14   82.62    9.34
   4  -8 -15   13.51    3.68
   4  -8 -15    9.05    3.42
  -4  -8  15    7.74    4.67
  -4   8 -15    6.24    4.05
  -4   8 -16   19.16    5.73
   4  -8 -16   26.40    4.21
   4  -8 -16   25.35    4.04
  -4  -8  16   23.28    5.65
   4  -8 -17  112.20    7.47
  -4   8 -17  110.77    9.11
   4  -8 -17   96.96    6.80
  -4  -8  17   99.02    9.12
   4  -8 -18  204.35    9.28
  -4   8 -18  206.76   11.40
   4  -8 -18  186.04    8.61
  -4  -8  18  192.33   11.41
  -4   8 -19   20.12    3.98
   4  -8 -19   18.11    2.92
   4  -8 -19   14.47    2.56
  -4  -8  19   22.38    4.48
   4  -8 -20  129.71    5.85
  -4   8 -20  146.58    7.84
   4  -8 -20  120.75    5.20
  -4  -8  20  145.76    8.37
  -4   8 -21   85.45    5.35
  -4  -8  21   96.05    5.97
  -4  -9 -20    6.67    1.86
  -4  -9 -19   27.44    3.59
  -4  -9 -18   51.70    5.09
  -4  -9 -17   13.83    3.49
  -4  -9 -16  141.20    9.25
  -4  -9 -15    2.44    3.54
  -4  -9 -14   46.50    6.43
  -4  -9 -13   61.74    5.86
  -4  -9 -13   59.27    7.28
  -4  -9 -12  235.83   11.51
  -4  -9 -12  222.89   13.18
   4  -9  12  210.36   10.91
  -4  -9 -11   60.89    6.26
  -4  -9 -11   66.95    7.83
   4  -9  11   63.31    6.34
  -4  -9 -10  228.68   11.88
  -4  -9 -10  240.13   13.97
   4  -9  10  238.74   12.25
  -4  -9  -9  101.33    8.25
   4  -9   9  106.10    8.35
  -4  -9  -9  104.97    9.51
  -4  -9  -8  159.62   10.75
  -4  -9  -8  149.79    9.87
   4  -9   8  152.95    9.98
  -4  -9  -8  142.11   10.93
  -4  -9  -7   12.37    4.21
  -4  -9  -7   10.42    4.66
   4  -9   7    7.06    3.17
  -4  -9  -7    9.57    3.31
  -4  -9  -6  982.46   28.43
  -4  -9  -6  898.38   24.65
  -4  -9  -6  987.00   28.35
   4  -9   6  987.37   25.94
  -4  -9  -5  835.52   26.71
  -4  -9  -5  796.89   23.22
   4  -9   5  777.84   22.85
  -4  -9  -5  776.07   25.05
  -4  -9  -4  107.41    8.50
  -4  -9  -4  109.69   10.26
   4  -9   4  112.12    8.70
  -4  -9  -4  110.48    9.65
  -4  -9  -3  103.51    9.94
  -4  -9  -3   95.45    8.03
   4  -9   3   97.38    8.11
  -4  -9  -3   94.62    9.02
  -4   9   3   84.61    8.24
  -4  -9  -2 1215.19   29.03
  -4  -9  -2 1281.65   36.20
  -4  -9  -2 1193.11   31.33
   4  -9   2 1219.59   29.00
  -4  -9  -2 1294.09   32.01
  -4  -9  -1   11.51    4.54
  -4  -9  -1   11.93    5.37
  -4  -9  -1   19.50    9.25
  -4  -9  -1    7.79    3.37
   4  -9   1   16.49    4.19
  -4   9   1   13.65    4.11
  -4  -9   0   64.70    6.76
  -4  -9   0   56.45    7.16
  -4  -9   0   66.36   15.72
   4  -9   0   66.48    6.83
  -4   9   0   61.81    7.75
  -4  -9   1   20.14    5.09
  -4  -9   1   19.54    9.36
  -4  -9   1   16.94    4.05
   4  -9  -1   23.70    4.73
  -4   9  -1   22.28    5.20
  -4  -9   2 1147.52   30.51
  -4  -9   2 1141.96   28.87
  -4  -9   2 1245.45   60.47
   4  -9  -2 1192.55   28.68
  -4   9  -2 1162.26   31.85
  -4  -9   3   83.28    8.31
  -4  -9   3   72.75    7.47
  -4   9  -3   78.27   16.22
  -4  -9   3  105.92   17.74
   4  -9  -3   80.47    7.49
  -4   9  -3   78.19    8.42
  -4  -9   4  122.91    9.90
  -4  -9   4  107.15    8.85
  -4   9  -4  122.59   20.23
  -4  -9   4  142.43   21.32
   4   9   4  106.96   20.70
   4  -9  -4  126.17    9.25
  -4   9  -4  121.81   10.33
  -4  -9   5  848.86   26.13
   4   9   5  905.32   58.62
  -4   9  -5  830.28   53.64
   4  -9  -5  831.76   23.93
  -4   9  -5  863.06   27.82
  -4  -9   6  884.61   26.80
  -4   9  -6  816.52   54.15
   4   9   6  768.04   54.04
  -4  -9   6  925.85   51.97
   4  -9  -6  881.81   24.65
  -4  -9   6  850.27   25.44
  -4  -9   6  832.64   25.69
  -4   9  -6  856.80   27.90
  -4  -9   7    6.97    3.73
  -4   9  -7    0.78    7.37
   4   9   7   11.44   10.14
  -4  -9   7   15.20    8.02
  -4  -9   7    7.58    3.70
   4  -9  -7    6.52    3.41
  -4   9  -7   10.06    4.54
  -4  -9   7   15.74    4.95
  -4  -9   8  122.56   10.28
  -4  -9   8  123.47   10.02
   4  -9  -8  115.77    8.97
  -4   9  -8  138.31   11.57
  -4  -9   8  127.57   10.65
  -4  -9   9  125.72   10.18
   4  -9  -9  125.94    9.23
  -4  -9   9  121.34    9.99
  -4  -9   9  122.31   10.56
  -4   9  -9  123.08   11.20
  -4  -9  10  229.32   13.57
   4  -9 -10  224.57   12.15
  -4  -9  10  206.80   12.96
  -4   9 -10  231.65   15.17
  -4  -9  10  228.91   14.40
  -4  -9  11   67.80    7.83
   4  -9 -11   62.87    6.25
   4  -9 -11   65.74    6.88
  -4  -9  11   57.69    7.26
  -4  -9  11   66.17    8.27
  -4   9 -11   74.73    9.06
   4  -9 -12  213.69   11.14
   4  -9 -12  194.42   11.05
  -4  -9  12  180.22   12.07
  -4   9 -12  182.08   13.86
  -4  -9  12  209.80   13.78
   4  -9 -13   61.45    6.08
   4  -9 -13   66.14    6.59
  -4  -9  13   55.67    7.00
  -4   9 -13   66.50    8.26
  -4  -9  13   67.87    8.33
   4  -9 -14   58.32    5.76
   4  -9 -14   51.66    5.60
  -4   9 -14   40.67    6.83
  -4  -9  14   47.80    7.24
  -4   9 -15   -3.52    3.97
   4  -9 -15    0.86    2.33
   4  -9 -15   -0.02    2.31
  -4  -9  15   -1.69    3.75
   4  -9 -16  144.16    7.98
  -4   9 -16  153.81   10.65
   4  -9 -16  136.93    7.80
  -4  -9  16  157.34   10.78
  -4   9 -17   11.30    3.73
   4  -9 -17   14.08    2.90
   4  -9 -17    9.09    2.37
  -4  -9  17   14.76    4.03
   4  -9 -18   53.14    4.24
  -4   9 -18   49.74    5.44
   4  -9 -18   49.20    3.97
  -4  -9  18   54.87    5.90
  -4   9 -19   23.13    3.48
  -4  -9  19   29.48    4.17
  -4   9 -20    7.95    2.17
  -4  -9  20    5.65    2.17
  -4 -10 -18  100.27    5.66
  -4 -10 -17  256.59    9.99
  -4 -10 -16   24.29    4.08
  -4 -10 -15   71.57    6.54
  -4 -10 -14   70.89    6.91
  -4 -10 -13   95.03    6.80
  -4 -10 -13   99.16    8.35
   4 -10  13   99.96    6.91
  -4 -10 -12   79.37    6.55
  -4 -10 -12   90.65    8.29
   4 -10  12   70.23    6.30
  -4 -10 -11   10.21    4.11
   4 -10  11    8.24    3.16
  -4 -10 -11    8.88    3.06
  -4 -10 -10  358.57   14.56
  -4 -10 -10  335.61   15.79
   4 -10  10  332.93   14.29
  -4 -10  -9  195.85   11.00
  -4 -10  -9  204.66   12.58
   4 -10   9  198.79   11.24
  -4 -10  -8  117.30    8.73
   4 -10   8  118.99    8.94
  -4 -10  -8  132.77   10.33
  -4 -10  -7  202.18   11.91
  -4 -10  -7  215.55   11.84
   4 -10   7  204.10   11.60
  -4 -10  -7  197.31   12.49
  -4 -10  -6  133.30   10.06
  -4 -10  -6  126.18    9.17
   4 -10   6  131.03    9.49
  -4 -10  -6  126.16   10.28
  -4 -10  -5  212.30   13.00
  -4 -10  -5  208.02   11.70
   4 -10   5  210.00   11.93
  -4 -10  -5  218.13   13.19
  -4 -10  -4   42.63    6.69
  -4 -10  -4   31.09    5.07
   4 -10   4   36.15    5.61
  -4 -10  -4   36.80    6.27
  -4 -10  -3  359.88   15.56
  -4 -10  -3  322.14   17.04
  -4 -10  -3  348.36   16.92
   4 -10   3  369.77   15.77
  -4  10   3  367.10   16.36
  -4 -10  -2  213.43   12.11
  -4 -10  -2  212.66   14.36
  -4 -10  -2  217.65   13.50
   4 -10   2  210.91   11.99
  -4  10   2  186.92   12.39
  -4 -10  -1  638.23   21.18
  -4 -10  -1  627.25   25.93
  -4 -10  -1  642.66   22.86
   4 -10   1  634.50   20.84
  -4  10   1  639.30   22.66
  -4 -10   0   -1.88    4.24
  -4 -10   0    0.88    3.55
  -4 -10   0   -0.23    3.02
   4 -10   0    2.36    3.06
  -4  10   0    1.36    3.45
  -4 -10   1  658.37   21.90
  -4 -10   1  673.46   23.31
   4 -10  -1  697.91   21.93
  -4  10  -1  648.69   23.33
  -4 -10   2  216.27   12.53
  -4 -10   2  215.16   13.25
   4 -10  -2  217.56   12.18
  -4  10  -2  209.40   13.40
  -4 -10   3  374.01   17.25
  -4 -10   3  344.03   15.91
   4 -10  -3  345.82   15.21
  -4  10  -3  351.59   17.32
  -4 -10   4   36.42    6.27
  -4 -10   4   36.91    5.68
   4 -10  -4   36.83    5.63
  -4  10  -4   53.40    7.48
  -4 -10   5  234.27   13.74
   4 -10  -5  223.87   12.35
  -4  10  -5  240.57   14.77
  -4 -10   6  141.64   10.95
   4 -10  -6  132.05    9.42
  -4 -10   6  137.83   10.05
  -4  10  -6  152.59   12.13
  -4 -10   7  256.30   14.31
   4 -10  -7  262.81   13.12
  -4 -10   7  229.63   12.97
  -4 -10   7  246.37   13.55
  -4  10  -7  259.24   15.43
  -4 -10   8  130.18   10.18
  -4 -10   8  117.68    9.36
   4 -10  -8  126.04    9.12
  -4  10  -8  133.32   11.62
  -4 -10   8  129.72   10.10
  -4 -10   9  179.39   11.93
   4 -10  -9  168.18   10.43
  -4 -10   9  169.91   11.33
  -4  10  -9  206.70   14.12
  -4 -10   9  174.91   11.82
  -4 -10  10  351.82   16.28
   4 -10 -10  303.83   13.66
  -4 -10  10  323.85   15.51
  -4 -10  10  324.13   16.08
  -4  10 -10  366.63   18.51
  -4 -10  11   10.25    4.09
   4 -10 -11   11.17    3.61
  -4  10 -11   14.23    5.38
  -4 -10  11   17.42    4.81
   4 -10 -12   80.76    6.43
  -4 -10  12   71.73    7.45
   4 -10 -12   74.31    6.66
  -4  10 -12   66.01    8.84
  -4 -10  12   70.95    7.88
   4 -10 -13  120.32    7.55
   4 -10 -13  122.90    8.11
  -4 -10  13  117.51    9.08
  -4  10 -13  112.83   10.24
  -4 -10  13  121.80    9.73
   4 -10 -14   72.49    5.72
   4 -10 -14   58.88    5.48
  -4 -10  14   68.17    7.29
   4 -10 -15   74.59    5.40
  -4  10 -15   56.21    7.31
   4 -10 -15   58.03    5.02
  -4 -10  15   64.37    6.85
  -4  10 -16   14.73    3.89
   4 -10 -16   10.73    2.33
   4 -10 -16   14.84    2.66
  -4 -10  16   17.98    4.10
  -4  10 -17  262.20   10.87
   4 -10 -17  239.42    8.04
  -4 -10  17  269.03   11.63
  -4  10 -18   96.24    5.98
  -4 -10  18  105.42    6.71
  -4 -10  19   31.18    3.37
  -4 -11 -16   11.47    2.57
  -4 -11 -15   18.65    3.26
  -4 -11 -14  166.43    8.81
  -4 -11 -13   22.88    3.30
  -4 -11 -13   21.40    4.28
   4 -11  13   20.80    3.30
  -4 -11 -12   41.57    4.46
   4 -11  12   40.59    4.61
  -4 -11 -11  146.80    8.37
  -4 -11 -11  166.18   10.03
   4 -11  11  156.06    8.98
  -4 -11 -10    4.50    3.84
   4 -11  10    4.18    3.10
  -4 -11 -10    6.34    2.76
  -4 -11  -9  196.99   10.49
   4 -11   9  204.32   11.05
  -4 -11  -9  201.16   11.75
  -4 -11  -8  122.79    8.64
  -4 -11  -8  146.18   10.29
   4 -11   8  122.06    8.90
  -4 -11  -7  202.94   11.11
   4 -11   7  218.79   11.90
  -4 -11  -7  226.03   12.67
  -4 -11  -6  204.78   11.48
  -4 -11  -6  197.49   11.15
   4 -11   6  190.40   11.21
  -4 -11  -5  115.39    8.81
  -4 -11  -5  117.19    9.03
  -4 -11  -5  110.99    9.70
   4 -11   5  119.15    9.05
  -4 -11  -4   31.15    5.46
  -4 -11  -4   35.68    6.17
   4 -11   4   30.30    5.23
  -4 -11  -4   31.91    5.14
  -4 -11  -3  171.04   10.77
  -4 -11  -3  173.58   11.90
  -4 -11  -3  182.38   12.33
   4 -11   3  182.18   11.14
  -4 -11  -2  150.61   10.22
  -4 -11  -2  142.16   11.13
  -4 -11  -2  161.42   11.41
   4 -11   2  151.09   10.17
  -4 -11  -1  340.88   15.26
  -4 -11  -1  349.34   18.18
  -4 -11  -1  340.91   16.52
   4 -11   1  334.49   15.06
  -4  11   1  338.81   16.13
  -4 -11   0   63.96    7.08
  -4 -11   0   74.63    8.12
  -4 -11   0   74.06    8.84
   4 -11   0   71.69    7.40
  -4  11   0   74.87    7.97
  -4 -11   1  329.03   15.34
  -4 -11   1  329.97   16.17
  -4 -11   1  305.10   18.26
   4 -11  -1  338.16   15.09
  -4  11  -1  338.34   16.35
  -4 -11   2  148.78   11.07
  -4 -11   2  133.16    9.99
   4 -11  -2  134.28    9.52
  -4  11  -2  142.63   10.91
  -4 -11   3  165.59   11.60
  -4 -11   3  149.49   10.63
   4 -11  -3  177.41   10.84
  -4  11  -3  165.20   11.96
  -4 -11   4   33.44    6.05
   4 -11  -4   27.40    4.88
  -4  11  -4   31.62    5.90
  -4 -11   5  121.81    9.95
   4 -11  -5  115.67    8.87
  -4  11  -5  129.55   11.07
  -4 -11   6  188.22   12.15
   4 -11  -6  182.88   10.88
  -4  11  -6  191.47   13.20
  -4 -11   7  201.37   12.45
   4 -11  -7  202.83   11.27
  -4 -11   7  200.41   11.48
  -4  11  -7  201.30   13.66
  -4 -11   8  152.89   10.86
   4 -11  -8  128.76    8.95
  -4 -11   8  134.31    9.53
  -4 -11   8  124.73    8.97
  -4  11  -8  139.34   11.50
  -4 -11   9  224.15   12.40
   4 -11  -9  205.67   10.90
  -4 -11   9  188.91   11.17
  -4 -11   9  201.81   11.45
  -4  11  -9  215.15   14.22
  -4 -11  10    3.32    3.29
  -4 -11  10    7.21    3.43
   4 -11 -10    5.44    2.82
  -4 -11  10    4.60    2.90
  -4  11 -10    5.05    4.57
   4 -11 -11  161.75    9.10
  -4 -11  11  156.08    9.95
  -4 -11  11  156.17   10.01
  -4  11 -11  174.76   12.24
   4 -11 -12   33.61    4.37
  -4 -11  12   31.66    4.79
  -4 -11  12   34.44    5.09
  -4  11 -12   36.93    6.25
   4 -11 -13   21.12    3.52
  -4 -11  13   26.84    4.51
  -4  11 -14  129.19    8.65
   4 -11 -14  141.74    7.16
  -4  11 -15   10.19    3.23
   4 -11 -15   14.76    2.45
  -4 -11  15   14.71    3.38
  -4  11 -16    9.23    2.69
   4 -11 -16   10.51    1.79
  -4 -11  16   13.81    2.99
  -4  11 -17   23.26    2.91
  -4 -11  17   32.87    3.54
  -4 -12 -15   84.23    4.86
  -4 -12 -14   34.51    3.79
  -4 -12 -13    7.89    2.64
  -4 -12 -12   57.28    4.38
  -4 -12 -12   55.18    5.37
   4 -12  12   53.15    4.53
  -4 -12 -11    9.01    3.28
   4 -12  11   12.74    2.88
  -4 -12 -11    8.94    2.42
  -4 -12 -10   11.72    3.78
   4 -12  10   11.17    3.13
  -4 -12 -10    8.97    2.74
  -4 -12  -9   71.10    5.90
  -4 -12  -9   74.16    7.02
   4 -12   9   71.51    6.33
  -4 -12  -8  380.48   13.90
   4 -12   8  401.56   14.85
  -4 -12  -7   21.59    4.80
   4 -12   7   19.52    4.06
  -4 -12  -7   21.23    3.95
  -4 -12  -6   80.94    7.99
  -4 -12  -6   97.64    7.52
   4 -12   6   94.25    7.69
  -4 -12  -5   98.33    8.77
  -4 -12  -5  102.75    7.88
   4 -12   5  112.74    8.51
  -4 -12  -4   13.21    3.51
  -4 -12  -4    9.43    4.13
   4 -12   4   10.36    3.73
  -4 -12  -4   10.54    3.35
  -4 -12  -3   16.53    3.99
  -4 -12  -3   16.02    4.67
   4 -12   3   18.78    4.51
  -4 -12  -3   18.00    3.95
  -4 -12  -2  113.13    8.55
  -4 -12  -2  115.64    9.21
  -4 -12  -2  111.41    9.29
   4 -12   2  117.50    8.90
  -4 -12  -1   21.14    4.93
  -4 -12  -1   21.19    5.22
  -4 -12  -1   20.64    4.50
   4 -12   1   25.24    4.96
  -4 -12   0  296.04   14.96
  -4 -12   0  305.82   15.82
  -4 -12   0  282.77   13.77
   4 -12   0  293.94   13.77
  -4  12   0  299.16   14.64
  -4 -12   1   13.71    4.72
  -4 -12   1   13.41    4.78
  -4 -12   1   14.63    3.98
   4 -12  -1   15.97    4.28
  -4  12  -1   13.61    4.17
  -4 -12   2   95.06    8.68
  -4 -12   2   78.65    9.71
  -4 -12   2   99.83    8.33
   4 -12  -2   99.06    8.03
  -4  12  -2   93.49    8.70
  -4 -12   3   14.20    4.38
  -4 -12   3   10.04    5.34
   4 -12  -3   16.68    4.29
  -4  12  -3   13.27    4.45
  -4 -12   4   12.26    4.27
  -4 -12   4    6.25    5.37
   4 -12  -4    9.63    3.67
  -4  12  -4    9.09    4.18
  -4 -12   5  127.61    9.66
   4 -12  -5  117.08    8.51
  -4  12  -5  135.41   10.49
  -4 -12   6   90.25    8.15
   4 -12  -6   82.48    7.22
  -4  12  -6   92.97    8.86
  -4 -12   7   23.79    4.74
   4 -12  -7   19.37    3.93
  -4  12  -7   24.26    5.28
  -4 -12   8  418.01   16.01
   4 -12  -8  388.49   14.11
  -4 -12   8  367.89   14.00
  -4  12  -8  419.77   18.16
  -4 -12   9   70.25    6.74
  -4 -12   9   58.10    5.69
   4 -12  -9   70.17    6.02
  -4  12  -9   66.63    7.71
  -4 -12  10   12.24    3.11
   4 -12 -10   13.01    3.09
  -4  12 -10   11.96    4.36
   4 -12 -11    9.29    2.55
  -4 -12  11    9.03    2.87
   4 -12 -12   48.76    4.32
  -4 -12  12   48.80    4.75
  -4  12 -13    5.58    2.77
   4 -12 -13    6.55    1.91
  -4 -12  13    6.60    2.30
   4 -12 -14   30.56    2.83
  -4 -12  14   37.72    3.73
  -4 -12  15   18.53    3.78
  -4  12 -15   49.67    3.86
  -4 -13 -13   24.81    2.76
  -4 -13 -12   40.92    3.80
  -4 -13 -11  173.60    8.06
   4 -13  11  161.95    6.88
  -4 -13 -10   59.87    5.19
  -4 -13 -10   54.39    4.08
   4 -13  10   66.52    4.95
  -4 -13  -9   60.07    4.60
  -4 -13  -9   60.41    5.60
   4 -13   9   63.70    5.24
  -4 -13  -8  200.87    8.73
  -4 -13  -8  215.32   10.37
   4 -13   8  208.57    9.58
  -4 -13  -7   27.88    3.77
  -4 -13  -7   28.79    4.54
   4 -13   7   30.80    4.36
  -4 -13  -6  122.71    7.55
  -4 -13  -6  121.08    8.42
   4 -13   6  136.29    8.34
  -4 -13  -5   47.78    5.00
  -4 -13  -5   46.88    5.86
   4 -13   5   47.40    5.31
  -4 -13  -4   32.96    4.41
  -4 -13  -4   29.34    4.95
   4 -13   4   33.37    4.91
  -4 -13  -3   73.11    6.42
  -4 -13  -3   71.39    7.03
   4 -13   3   78.16    6.85
  -4 -13  -2   36.43    4.69
  -4 -13  -2   37.33    5.46
  -4 -13  -2   35.74    4.79
   4 -13   2   39.19    5.18
  -4 -13  -1   -3.40    2.89
  -4 -13  -1   -2.69    2.64
  -4 -13  -1    1.35    3.32
   4 -13   1    2.15    2.85
  -4 -13   0  294.92   13.49
  -4 -13   0  284.09   13.32
  -4 -13   0  264.09   12.33
   4 -13   0  295.81   12.86
  -4 -13   1    0.44    2.81
  -4 -13   1    0.01    3.11
   4 -13  -1    0.07    2.74
  -4  13  -1   -2.14    2.72
  -4 -13   2   49.31    6.02
  -4 -13   2   38.41    5.79
   4 -13  -2   45.42    5.45
  -4  13  -2   41.72    5.52
  -4 -13   3   78.07    7.11
  -4 -13   3   68.20    7.53
   4 -13  -3   83.08    6.86
  -4  13  -3   74.98    7.26
  -4 -13   4   46.79    5.74
  -4 -13   4   30.89    5.71
   4 -13  -4   48.96    5.40
  -4  13  -4   42.49    5.75
  -4 -13   5   59.77    6.26
  -4 -13   5   44.98    6.63
   4 -13  -5   54.88    5.54
  -4  13  -5   60.13    6.66
  -4 -13   6  101.52    7.57
  -4 -13   6   85.58    8.23
   4 -13  -6  105.67    7.12
  -4  13  -6   99.34    8.62
  -4 -13   7   44.93    5.22
  -4 -13   7   30.94    5.82
   4 -13  -7   38.03    4.41
  -4  13  -7   31.55    5.29
  -4 -13   8  226.78   10.38
   4 -13  -8  214.06    9.23
  -4  13  -8  202.47   11.32
  -4 -13   9   40.18    6.09
   4 -13  -9   53.99    4.62
  -4 -13  10   29.34    5.19
   4 -13 -10   48.44    4.13
  -4 -13  11   91.60    7.76
  -4  13 -11   68.76    5.50
  -4  13 -12   11.92    2.34
  -4 -13  12   16.35    3.65
  -4 -13  13    4.43    2.44
  -4 -14 -10   31.29    3.00
  -4 -14  -9  151.69    6.72
   4 -14   9  139.49    5.92
  -4 -14  -8   17.23    2.87
   4 -14   8   18.34    2.70
  -4 -14  -7   32.78    3.79
  -4 -14  -7   26.60    2.85
   4 -14   7   30.75    3.47
  -4 -14  -6   42.09    4.47
  -4 -14  -6   32.41    3.32
   4 -14   6   38.87    4.05
  -4 -14  -5  285.83   10.89
  -4 -14  -5  273.21    9.71
   4 -14   5  278.61   10.48
  -4 -14  -4    7.95    2.39
  -4 -14  -4   11.01    2.90
   4 -14   4    9.63    2.81
  -4 -14  -3   37.93    4.55
  -4 -14  -3   29.94    3.77
   4 -14   3   34.33    4.20
  -4 -14  -2   28.29    4.16
   4 -14   2   28.12    3.96
  -4 -14  -1   69.32    5.93
   4 -14   1   66.28    5.64
  -4 -14   0    0.36    2.41
   4 -14   0    1.74    2.37
  -4 -14   1   60.28    5.60
  -4 -14   1   55.89    4.87
   4 -14  -1   56.98    5.20
  -4 -14   2   31.97    4.33
  -4 -14   2   24.59    3.64
   4 -14  -2   32.62    4.13
  -4 -14   3   32.66    4.19
  -4 -14   3   28.98    4.01
   4 -14  -3   28.50    3.85
  -4 -14   4   11.30    2.84
  -4 -14   4    8.48    2.72
   4 -14  -4   12.64    2.82
  -4 -14   5  296.42   10.86
   4 -14  -5  289.29   10.23
  -4 -14   6   36.67    3.96
  -4 -14   6   31.06    4.23
   4 -14  -6   35.10    3.69
  -4 -14   7   23.19    3.79
   4 -14  -7   32.21    3.37
  -4 -14   8   16.56    3.16
   4 -14  -8   18.46    2.51
  -4 -14   9   95.35    6.12
   4 -14  -9  113.27    5.05
  -4 -15  -5   16.86    2.28
  -4 -15  -4   58.02    3.97
   4 -15   4   59.06    3.95
  -4 -15  -3   48.28    3.78
   4 -15   3   51.80    3.87
  -4 -15  -2   32.47    3.20
   4 -15   2   34.06    3.36
  -4 -15  -1   14.48    2.44
   4 -15   1   12.77    2.32
  -4 -15   0   72.38    4.63
   4 -15   0   65.05    4.39
  -4 -15   1   10.28    2.15
   4 -15  -1    8.95    2.15
  -4 -15   2   31.47    3.11
   4 -15  -2   31.87    3.12
  -4 -15   3   45.89    3.58
   4 -15  -3   42.96    3.48
   4 -15  -4   55.14    3.69
  -5   0   0    0.30    5.89
  -5   0   0   -2.51    4.30
  -5   0   0    1.26    3.87
  -5   0   1  465.68   24.34
  -5   0  -1  496.28   27.54
  -5   0   1  543.92   29.03
  -5   0  -1  498.57   32.71
  -5   0  -1  573.94   26.40
  -5   0   1  518.18   33.75
  -5   0  -2  544.92   24.29
  -5   0   2  529.22   24.08
  -5   0  -2  527.22   29.57
  -5   0   2  541.01   29.93
  -5   0  -2  587.48   35.81
  -5   0   2  499.89   33.80
  -5   0   3   49.67   12.20
  -5   0  -3   48.20    7.29
  -5   0  -3   48.78   10.00
  -5   0   3   60.23   11.37
  -5   0  -3   44.84   10.40
  -5   0  -4   53.27   10.53
  -5   0   4   46.93   10.94
  -5   0   5   17.23    8.80
  -5   0  -5   21.92    7.88
  -5   0  -6  939.96   43.62
  -5   0   6 1087.91   50.43
  -5   0  -7  249.74   22.80
  -5   0   7  257.76   26.45
  -5   0  -8    7.12    5.78
  -5   0  -8    1.55    6.13
  -5   0   8    1.50    6.73
  -5   0  -9   14.21    6.97
  -5   0  -9   11.60    7.51
  -5   0   9    6.88    7.30
  -5   0 -10  293.13   28.96
  -5   0  10  308.36   31.70
  -5   0 -10  314.99   27.71
  -5   0 -10  315.56   15.12
  -5   0 -10  319.39   14.82
  -5   0  10  276.58   15.04
  -5   0 -11   36.59   11.88
  -5   0  11   59.87   15.24
  -5   0 -11   54.40   12.81
  -5   0 -11   44.51    6.52
  -5   0  11   48.78    6.94
  -5   0 -11   53.74    6.66
  -5   0 -12  114.24    9.75
  -5   0 -12  127.36   20.46
  -5   0  12  138.21   22.18
  -5   0 -12  113.13   18.04
  -5   0 -12  102.65    9.46
  -5   0 -12   91.21    7.70
  -5   0 -12  120.76    9.74
  -5   0  12   95.38    9.69
  -5   0 -13  542.83   20.88
  -5   0 -13  504.14   40.89
  -5   0  13  491.71   42.70
  -5   0 -13  449.83   19.42
  -5   0 -13  454.48   16.98
  -5   0 -13  544.87   20.87
  -5   0  13  563.56   22.58
   5   0 -13  426.06   18.97
  -5   0 -14  532.82   21.34
  -5   0 -14  482.68   40.30
  -5   0  14  434.09   41.58
  -5   0 -14  468.33   20.16
  -5   0 -14  457.09   16.80
  -5   0 -14  537.75   21.37
  -5   0  14  514.92   21.75
   5   0 -14  436.21   19.65
  -5   0 -15  198.82   13.36
  -5   0 -15  259.01   12.17
   5   0 -15  224.83   14.53
  -5   0 -15  190.23   12.62
  -5   0  15  227.91   14.53
  -5   0 -16  636.01   18.47
  -5   0 -16  648.83   23.97
   5   0 -16  627.26   24.23
  -5   0 -16  657.52   24.31
  -5   0  16  654.92   24.35
  -5   0 -17   88.15    9.07
   5   0 -17   92.40    9.39
  -5   0 -17   79.64    9.66
  -5   0 -18   48.64    6.94
  -5   0 -18   39.04    8.44
   5   0 -18   51.63    7.29
  -5   0 -19   27.55    5.26
   5   0 -19   45.40    6.57
  -5   0 -19   51.50    9.02
   5   0 -20  129.77    9.47
   5   0 -20  113.43    8.55
  -5   0 -20  139.89   11.48
   5   0 -21  115.45    7.93
  -5   0 -21  103.74    7.71
   5   0 -22   46.06    5.26
   5   0 -22   39.68    4.51
  -5   0 -22   38.49    4.43
   5   0 -23    2.79    2.24
   5   0 -23    3.56    1.92
  -5   0 -23    2.43    1.60
  -5   0 -24    2.09    1.78
  -5  -1 -24   22.93    2.74
   5   1 -23    8.73    2.74
  -5  -1 -23    9.16    2.39
   5   1 -23    7.69    2.26
   5   1 -22   28.63    3.97
  -5  -1 -22   28.47    4.03
   5   1 -22   29.68    4.52
   5   1 -21   53.91    6.21
   5   1 -21   40.28    5.12
  -5  -1 -21   43.55    5.28
  -5  -1 -20    2.38    3.08
   5   1 -20    4.57    3.84
   5   1 -19    0.80    2.92
  -5  -1 -19    8.79    3.76
  -5  -1 -18  138.73   10.72
  -5  -1 -18  148.16   12.52
   5   1 -18  123.20   10.12
  -5  -1 -17   92.88    9.32
   5   1 -17   90.99    9.10
  -5  -1 -17   77.85    9.68
  -5  -1 -16  254.53   15.09
  -5  -1 -16  218.86   14.11
  -5  -1 -15  164.68   12.24
  -5  -1 -15  151.07   10.09
  -5  -1 -15   92.75    9.44
  -5  -1 -15   60.41    7.59
  -5  -1 -14   33.68    6.66
  -5  -1 -14    9.50    7.14
  -5   1  14    8.24    9.59
  -5  -1 -14   32.93    5.79
  -5  -1 -14   14.05    4.84
  -5   1  14   19.27    5.24
  -5  -1 -13  151.14   11.10
  -5  -1 -13  121.37   20.01
  -5   1  13   92.17   20.52
  -5  -1 -13  112.90    8.74
  -5  -1 -13  126.57   10.77
  -5   1  13  127.60   10.85
  -5  -1 -13  143.22   10.83
  -5  -1 -12  311.28   15.83
  -5  -1 -12  357.29   33.46
  -5   1  12  297.26   34.38
  -5  -1 -12  278.11   13.35
  -5  -1 -12  294.89   15.76
  -5  -1 -12  336.44   15.99
  -5   1  12  318.37   16.55
  -5  -1 -11  318.17   15.75
  -5  -1 -11  302.60   30.10
  -5   1  11  317.82   33.88
  -5  -1 -11  267.00   14.43
  -5  -1 -11  322.52   15.26
  -5   1  11  308.87   16.07
  -5  -1 -10  112.50   18.29
  -5   1  10  116.83   20.82
  -5  -1 -10  126.01    9.91
  -5   1  10  123.07   10.13
  -5  -1 -10  116.44    9.02
  -5  -1  -9    2.63    5.65
  -5  -1  -9    7.59    5.48
  -5   1   9   -5.61    8.38
  -5  -1  -9    4.73    3.44
  -5  -1  -8  232.54   24.41
  -5  -1  -8  254.00   21.88
  -5   1   8  241.50   27.22
  -5  -1  -7  169.59   20.24
  -5  -1  -7  166.37   17.49
  -5   1   7  141.93   21.14
  -5  -1  -6  510.25   33.73
  -5  -1  -6  500.40   29.41
  -5   1   6  550.24   36.86
  -5  -1  -5  378.56   28.50
  -5  -1  -5  390.45   25.60
  -5   1   5  415.76   30.74
  -5  -1  -4  230.10   21.41
  -5  -1  -4  203.25   15.25
  -5  -1  -4  230.49   19.64
  -5   1   4  209.45   21.36
  -5  -1  -3  310.68   24.09
  -5  -1  -3  337.21   19.50
  -5   1   3  337.18   25.25
  -5  -1  -2 1497.08   44.75
  -5  -1  -2 1664.26   54.09
  -5   1   2 1604.38   43.34
  -5   1   2 1599.63   52.46
  -5   1   2 1608.02   62.88
  -5  -1  -1  609.29   28.13
  -5  -1  -1  599.93   30.43
  -5   1   1  566.72   27.17
  -5   1   1  554.37   29.54
  -5  -1  -1  621.37   35.50
  -5   1   1  575.24   37.19
  -5  -1   0  150.48   14.82
  -5   1   0  130.11   14.43
  -5  -1   0  155.20   18.20
  -5  -1   0  158.42   15.05
  -5   1   0  167.27   20.34
  -5  -1   1  564.36   27.12
  -5   1  -1  582.07   25.77
  -5  -1   1  578.65   30.13
  -5   1  -1  616.44   37.46
  -5  -1   1  563.42   34.44
  -5   1  -2 1501.44   53.62
  -5  -1   2 1578.72   51.95
  -5   1  -2 1622.50   61.19
  -5   1  -2 1441.62   39.35
  -5  -1   2 1444.17   56.16
  -5   1  -3  348.05   25.89
  -5  -1   3  376.59   26.58
  -5  -1   3  318.03   26.44
  -5  -1   4  244.76   23.78
  -5   1  -4  298.16   24.01
  -5  -1   4  301.74   24.17
  -5   1  -5  376.68   27.78
  -5  -1   5  421.45   29.66
  -5   1  -6  531.23   34.29
  -5  -1   6  595.26   36.84
  -5  -1   7  212.01   23.14
  -5   1  -7  183.28   20.69
  -5  -1   8  242.16   25.78
  -5   1  -8  239.13   24.50
  -5  -1   9   12.53    8.84
  -5   1  -9   14.67    8.84
  -5   1  -9    5.14    3.29
  -5   1  -9   14.00    3.94
  -5  -1  10   96.78   18.32
  -5   1 -10   97.67   17.45
  -5   1 -10  123.60    9.69
  -5   1 -10   97.66    8.69
  -5  -1  10  105.85    9.89
  -5   1 -11  344.81   16.09
  -5  -1  11  391.16   35.81
  -5   1 -11  352.01   32.40
  -5   1 -11  279.93   12.94
  -5  -1  11  344.47   17.73
   5  -1 -11  254.50   14.14
  -5   1 -11  385.23   16.81
  -5   1 -12  305.24   15.68
  -5   1 -12  315.96   31.64
  -5   1 -12  323.79   31.94
  -5  -1  12  323.93   33.07
  -5   1 -12  267.88   12.95
   5  -1 -12  278.47   15.18
  -5  -1  12  290.27   16.57
  -5   1 -12  312.74   15.61
  -5   1 -13  167.04   12.25
  -5   1 -13  103.02    8.75
  -5   1 -13  123.48   20.74
  -5   1 -13  121.29   19.93
  -5  -1  13  138.70   22.49
  -5   1 -13  113.06    8.36
   5  -1 -13  111.96   10.45
  -5   1 -13  130.13   10.42
  -5  -1  13  139.34   11.81
  -5   1 -14   20.94    4.26
   5  -1 -14   14.83    5.27
  -5   1 -14   33.11   12.81
  -5   1 -14   23.03   11.13
  -5  -1  14   22.05   10.96
  -5   1 -14   18.13    4.97
  -5   1 -14   43.80    5.90
  -5   1 -14   30.31    6.15
  -5  -1  14   25.67    6.23
  -5   1 -15   99.22    8.19
  -5   1 -15  115.94    8.58
  -5   1 -15   78.15    8.57
   5  -1 -15   96.01   10.15
  -5  -1  15   74.34    8.99
  -5   1 -15   50.23    6.30
  -5   1 -16  296.58   13.59
  -5   1 -16  260.93   14.88
  -5   1 -16  262.87   15.18
   5  -1 -16  255.71   16.10
  -5  -1  16  253.69   15.66
  -5   1 -17   89.90    7.48
  -5   1 -17   67.00    7.85
   5  -1 -17   85.67    9.42
  -5   1 -17   72.68    8.77
  -5  -1  17   89.40    9.29
  -5   1 -18  127.01    8.69
   5  -1 -18  137.41   10.03
  -5   1 -18  120.67    9.76
  -5   1 -18  123.99   11.39
  -5  -1  18  131.36   10.52
  -5   1 -19    7.95    3.12
  -5   1 -19    3.52    3.00
   5  -1 -19    6.07    3.62
   5  -1 -19    6.79    3.64
  -5   1 -19   11.59    6.87
  -5   1 -20    2.01    2.21
  -5   1 -20    0.72    2.57
   5  -1 -20    0.33    3.09
   5  -1 -20    1.63    2.90
   5  -1 -21   39.38    5.26
   5  -1 -21   38.00    4.82
  -5   1 -21   28.52    4.37
  -5   1 -22   19.69    3.25
   5  -1 -22   23.54    4.01
   5  -1 -22   22.87    3.58
   5  -1 -23    6.98    2.47
   5  -1 -23    8.83    2.21
   5   2 -23   25.10    3.65
  -5  -2 -23   27.36    3.39
   5   2 -23   25.01    3.20
  -5  -2 -23   24.92    3.41
   5   2 -22   40.31    4.95
  -5  -2 -22   38.58    4.56
   5   2 -22   36.84    4.34
   5   2 -21   83.25    7.41
  -5  -2 -21   66.34    6.47
  -5  -2 -20    7.06    3.71
   5   2 -20    4.15    3.68
  -5  -2 -19    1.39    3.29
  -5  -2 -19   45.71    9.19
  -5  -2 -18  150.58   11.22
  -5  -2 -18  203.51   13.77
  -5  -2 -17  104.76    9.79
  -5  -2 -17  113.74   10.97
  -5  -2 -16   15.18    4.97
  -5  -2 -16    2.14    7.77
  -5  -2 -15  270.66   14.97
  -5  -2 -15  294.84   13.04
  -5  -2 -14   20.47    5.38
  -5  -2 -14    8.26    5.92
  -5   2  14   -2.85    9.52
  -5  -2 -14   36.42    6.27
  -5  -2 -14   12.60    4.58
  -5  -2 -14  -10.65    9.25
  -5  -2 -13  231.85   13.99
  -5  -2 -13  257.88   28.71
  -5   2  13  275.84   33.96
  -5  -2 -13  238.82   12.52
  -5  -2 -13  255.89   14.86
  -5  -2 -13  212.50   12.75
  -5  -2 -12  131.13   10.64
  -5  -2 -12  156.33   22.33
  -5   2  12  110.40   21.51
  -5   2  12  178.03   26.98
  -5  -2 -12  113.68    8.56
  -5  -2 -12  150.10   11.58
  -5  -2 -12  145.44   10.80
  -5  -2 -11  155.06   11.39
  -5  -2 -11  153.87   21.81
  -5   2  11  196.69   27.66
  -5   2  11  122.23   22.82
  -5  -2 -11  138.36    9.20
  -5  -2 -11  158.64   11.43
  -5  -2 -11  166.84   10.92
  -5   2  11  144.46   10.99
  -5  -2 -10   23.39    4.91
  -5  -2 -10   23.57    9.81
  -5   2  10   19.84   12.16
  -5   2  10   29.55   11.93
  -5  -2 -10   22.24    4.94
  -5   2  10   18.04    4.66
  -5  -2 -10   27.81    5.00
  -5  -2  -9  394.31   32.73
  -5   2   9  453.27   38.86
  -5  -2  -9  397.35   17.37
  -5  -2  -9  434.48   16.58
  -5  -2  -8  118.95   18.12
  -5   2   8  158.26   22.58
  -5  -2  -7  678.41   40.10
  -5   2   7  790.30   46.18
  -5  -2  -6  975.61   47.39
  -5   2   6 1042.07   50.52
  -5  -2  -5  225.61   22.10
  -5  -2  -5  227.81   17.36
  -5   2   5  219.41   22.40
  -5   2   5  159.54   22.39
  -5  -2  -4  819.09   40.09
  -5  -2  -4  763.38   31.28
  -5  -2  -3  206.11   19.87
  -5  -2  -3  244.75   17.73
  -5   2   2  461.32   34.88
  -5  -2  -2  457.47   28.35
  -5  -2  -2  439.21   24.59
  -5   2   2  400.13   27.30
  -5  -2  -1 2266.55   62.50
  -5  -2  -1 2284.02   59.29
  -5   2   1 2170.93   74.76
  -5  -2   0    5.13    5.00
  -5   2   0   12.54    9.10
  -5   2   0    7.08    4.71
  -5  -2   0    6.15    5.54
  -5   2  -1 2169.85   67.72
  -5   2  -1 2204.59   52.57
  -5  -2   1 2123.06   65.46
  -5   2  -1 2146.44   73.77
  -5  -2   1 2229.99   62.10
  -5   2  -2  431.05   29.92
  -5   2  -2  492.66   35.10
  -5  -2   2  424.23   27.16
  -5  -2   2  400.79   28.46
  -5   2  -3  269.68   23.73
  -5   2  -3  280.14   26.60
  -5  -2   3  262.46   22.54
  -5  -2   3  260.27   23.25
  -5   2  -4  844.30   42.79
  -5  -2   4  869.21   41.43
  -5  -2   4  783.54   41.03
  -5   2  -5  185.93   21.01
  -5  -2   5  182.90   20.39
  -5  -2   5  168.25   19.27
  -5  -2   6  955.44   47.95
  -5  -2   6 1127.24   50.85
  -5   2  -6 1035.87   50.03
  -5  -2   7  726.29   42.08
  -5   2  -7  720.52   42.82
  -5  -2   8  164.03   21.12
  -5   2  -8  157.60   21.24
  -5   2  -9  415.20   34.64
  -5  -2   9  432.52   34.77
  -5   2  -9  352.10   15.51
  -5  -2   9  373.25   17.68
  -5   2 -10   25.21   10.38
  -5  -2  10   19.83   10.02
  -5   2 -10   22.48    5.49
  -5   2 -10   19.39    4.61
  -5  -2  10   15.69    5.08
  -5   2 -11  166.26   11.76
  -5   2 -11  169.61   24.02
  -5  -2  11  184.63   24.49
  -5   2 -11  124.28    8.49
  -5   2 -11  161.45   11.08
  -5  -2  11  152.73   12.29
  -5   2 -12  149.65   23.30
  -5  -2  12  166.06   23.44
  -5   2 -12  121.58    8.58
  -5  -2  12  161.24   12.76
  -5   2 -12  165.16   11.57
  -5   2 -13  217.46   12.46
  -5   2 -13  199.94   26.58
  -5  -2  13  214.68   27.58
  -5   2 -13  153.00    9.42
  -5  -2  13  199.86   14.33
  -5   2 -13  216.97   13.49
   5  -2 -13  152.93   12.79
  -5   2 -14   16.70    4.09
   5  -2 -14    9.17    4.82
  -5   2 -14   17.32    9.85
  -5   2 -14   31.29    5.18
  -5  -2  14   22.94    6.21
  -5   2 -14   18.78    5.28
  -5   2 -15  250.56   13.53
  -5   2 -15  245.82   10.88
   5  -2 -15  242.15   13.64
  -5  -2  15  251.48   15.79
  -5   2 -15  231.71   14.44
  -5   2 -16    9.45    3.67
   5  -2 -16   10.40    4.30
  -5  -2  16   11.46    5.07
  -5   2 -17   95.17    7.98
   5  -2 -17   91.00    8.54
  -5   2 -17   83.40    9.44
  -5  -2  17   73.78    8.73
  -5   2 -18  168.41   10.19
   5  -2 -18  165.39   10.83
   5  -2 -18  175.03   11.03
  -5   2 -18  156.62   12.06
  -5  -2  18  167.43   12.09
  -5   2 -19    2.77    2.65
   5  -2 -19    3.96    3.19
   5  -2 -19    7.03    3.61
  -5  -2  19    6.62    3.74
  -5   2 -19   11.58    6.34
  -5   2 -20    4.95    2.64
   5  -2 -20    2.60    3.10
   5  -2 -20    1.31    2.81
  -5  -2  20    5.28    3.20
  -5   2 -20   10.77    5.83
   5  -2 -21   90.74    6.95
   5  -2 -21   81.98    6.46
  -5   2 -21   79.50    5.82
   5  -2 -22   26.66    3.65
   5  -2 -22   40.64    4.40
   5  -2 -22   38.22    4.06
  -5   2 -22   38.53    3.76
   5  -2 -23   32.42    3.20
  -5  -3 -23   56.21    4.36
   5   3 -23   55.95    4.66
   5   3 -23   57.96    4.36
  -5  -3 -23   61.76    4.61
   5   3 -22   18.18    3.71
  -5  -3 -22   15.61    3.27
  -5  -3 -22   13.40    3.00
   5   3 -21   20.72    4.46
  -5  -3 -21   18.71    3.98
  -5  -3 -20   13.79    3.98
   5   3 -20   16.37    4.48
  -5  -3 -19   34.73    5.70
  -5  -3 -18  229.44   13.64
  -5  -3 -18  249.34   14.77
  -5  -3 -17   23.29    5.56
  -5  -3 -17   52.68    9.10
  -5  -3 -16  111.07   10.35
  -5  -3 -16   77.64    8.82
  -5  -3 -16   96.82   10.33
  -5  -3 -15   99.84    9.31
  -5  -3 -15   76.06    8.85
  -5  -3 -15   71.67    8.81
  -5  -3 -14    9.93    4.29
  -5  -3 -14    8.18    4.14
  -5  -3 -13  194.11   12.92
  -5   3  13  216.63   31.31
  -5  -3 -13  192.24   11.21
  -5  -3 -13  180.27   12.86
  -5  -3 -13  159.18   11.25
  -5  -3 -12  416.35   18.58
  -5  -3 -12  410.02   36.09
  -5   3  12  429.99   41.62
  -5  -3 -12  366.96   15.65
  -5  -3 -12  417.19   18.94
  -5  -3 -12  399.56   17.09
  -5  -3 -11  188.71   12.49
  -5  -3 -11  178.00   23.37
  -5   3  11  206.74   28.46
  -5  -3 -11  140.80    9.57
  -5  -3 -11  175.00   12.31
  -5  -3 -11  184.43   11.66
  -5  -3 -10  301.23   15.51
  -5  -3 -10  314.02   30.39
  -5   3  10  306.46   33.81
  -5  -3 -10  283.58   14.93
  -5  -3 -10  279.09   13.79
  -5  -3  -9  105.42    9.26
  -5  -3  -9   96.89   17.16
  -5   3   9  113.67   20.20
  -5  -3  -9  105.91    9.09
  -5  -3  -9  101.94    8.28
  -5   3   8  603.33   43.06
  -5  -3  -8  513.21   19.59
  -5  -3  -7  103.38   16.74
  -5   3   7  137.93   20.23
  -5  -3  -6  502.97   34.37
  -5  -3  -6  497.35   27.06
  -5   3   6  562.93   38.37
  -5  -3  -5   24.10    9.04
  -5  -3  -5   12.70    4.90
  -5   3   5   18.01    8.30
  -5  -3  -4  449.49   30.84
  -5  -3  -4  471.19   26.54
  -5   3   4  483.05   31.84
  -5  -3  -3  580.40   29.60
  -5   3   3  525.90   31.84
  -5   3   2  897.68   49.82
  -5  -3  -2 1017.45   39.67
  -5   3   1   14.99    8.37
  -5   3   1    9.82    5.39
  -5  -3  -1   18.80    6.76
  -5  -3   0 1101.49   43.04
  -5   3   0 1074.10   48.23
  -5   3   0 1176.12   55.47
  -5   3  -1   22.86    8.95
  -5   3  -1   22.91    9.04
  -5  -3   1   21.67    6.75
  -5  -3   2  988.07   43.47
  -5   3  -2 1008.46   47.60
  -5  -3   2 1000.53   42.71
  -5   3  -2  970.64   50.02
  -5   3  -3  520.70   34.64
  -5   3  -3  584.12   38.48
  -5  -3   3  526.87   31.38
  -5  -3   3  561.33   33.40
  -5   3  -4  492.15   34.35
  -5  -3   4  498.86   30.78
  -5  -3   4  528.62   33.19
  -5  -3   5   11.22    5.95
  -5   3  -5   12.72    9.31
  -5  -3   5   17.44    8.09
  -5  -3   6  522.48   34.72
  -5   3  -6  522.90   37.21
  -5  -3   6  486.78   31.76
  -5   3  -7  147.22   20.68
  -5  -3   7  158.43   20.37
  -5  -3   7  135.89   17.54
  -5   3  -8  536.45   39.85
  -5  -3   8  598.20   39.32
   5  -3  -8  535.76   18.03
  -5  -3   8  523.38   21.13
  -5   3  -9  117.27   20.42
  -5  -3   9  137.06   19.90
   5  -3  -9  127.92    9.22
  -5  -3   9  125.36   10.90
  -5   3 -10  287.37   31.55
  -5  -3  10  339.69   31.43
   5  -3 -10  303.64   14.28
  -5   3 -10  300.95   15.24
  -5   3 -10  322.86   14.42
  -5  -3  10  292.91   16.73
  -5   3 -11  181.34   25.90
  -5  -3  11  176.96   23.49
   5  -3 -11  170.66   10.95
  -5   3 -11  175.07   11.70
  -5  -3  11  169.90   13.28
  -5   3 -12  423.63   39.46
  -5  -3  12  468.08   39.00
   5  -3 -12  420.40   17.43
  -5   3 -12  441.43   18.74
  -5  -3  12  428.35   20.79
  -5   3 -13  194.66   27.68
  -5  -3  13  187.69   25.13
   5  -3 -13  195.91   12.11
  -5   3 -13  210.64   13.20
  -5  -3  13  195.68   14.49
  -5   3 -14    7.10    4.14
   5  -3 -14    7.19    3.46
  -5  -3  14   13.81    5.36
  -5   3 -14    9.04    4.22
  -5   3 -15   70.99    8.35
   5  -3 -15   80.25    8.07
  -5  -3  15   86.65   10.06
  -5   3 -15   67.97    8.03
  -5   3 -16   84.42    8.31
   5  -3 -16   88.68    8.55
   5  -3 -16   95.98    8.39
  -5   3 -16   75.20    8.50
  -5  -3  16   91.53   10.01
  -5   3 -17   26.60    5.04
   5  -3 -17   34.89    5.46
   5  -3 -17   28.18    5.33
  -5  -3  17   22.28    5.82
  -5   3 -17   18.52    5.87
  -5   3 -18  246.54   12.48
   5  -3 -18  261.33   12.80
   5  -3 -18  250.42   12.79
  -5   3 -18  262.20   14.68
  -5  -3  18  268.00   15.17
  -5   3 -19   27.20    4.48
   5  -3 -19   36.38    5.26
   5  -3 -19   34.74    5.20
  -5  -3  19   38.24    6.15
  -5   3 -19   33.24    6.84
  -5   3 -20   14.67    3.36
   5  -3 -20   11.24    3.33
   5  -3 -20   17.24    3.82
  -5  -3  20   19.36    4.23
  -5   3 -21   20.64    3.39
   5  -3 -21   17.39    3.22
   5  -3 -21   19.52    3.47
   5  -3 -21   20.49    3.43
  -5  -3  21   21.41    3.94
  -5   3 -22   17.36    2.83
   5  -3 -22   12.94    2.58
   5  -3 -23   49.60    3.51
  -5  -4 -23   15.36    2.44
   5   4 -23   14.32    2.43
   5   4 -23   12.64    2.29
  -5  -4 -23   13.22    2.23
  -5  -4 -22  121.23    7.01
   5   4 -22  123.07    7.19
  -5  -4 -22  142.13    7.19
  -5  -4 -21   91.05    6.93
   5   4 -21   97.27    7.30
  -5  -4 -21   96.45    6.80
   5   4 -20   28.63    5.13
  -5  -4 -20   26.54    4.70
  -5  -4 -20   20.74    4.44
  -5  -4 -19   99.55    8.61
  -5  -4 -18   82.77    8.47
  -5  -4 -17   47.44    7.08
  -5  -4 -17  102.16   10.55
  -5  -4 -16  134.25   10.58
  -5  -4 -16  108.93   10.16
  -5  -4 -16  138.56   11.68
  -5  -4 -15   69.45    7.74
  -5  -4 -15   65.29    8.21
  -5  -4 -15   68.55    9.17
  -5  -4 -14   33.04    5.74
  -5  -4 -14   41.48    6.85
  -5  -4 -14   40.73    7.47
  -5  -4 -13  394.62   18.05
  -5   4  13  443.00   44.72
  -5  -4 -13  379.22   15.39
  -5  -4 -13  425.86   19.42
  -5  -4 -13  389.84   17.27
  -5  -4 -12   26.92    5.46
  -5   4  12   23.33   10.37
  -5  -4 -12   30.04    6.30
  -5  -4 -12   27.06    4.78
  -5  -4 -12   18.00    4.74
  -5  -4 -11  445.97   19.12
  -5   4  11  445.79   42.54
  -5  -4 -11  382.57   15.63
  -5  -4 -11  429.29   19.06
  -5  -4 -11  393.70   16.60
  -5  -4 -10   36.50    6.07
  -5  -4 -10   28.70    5.79
  -5  -4 -10   20.34    3.65
  -5   4  10   23.97    5.14
  -5  -4 -10   17.65    3.99
  -5  -4  -9    2.28    3.29
  -5   4   9    3.77    8.50
  -5  -4  -9    8.47    4.23
  -5  -4  -9    7.31    3.40
  -5   4   9    2.85    3.47
  -5  -4  -8  416.70   17.97
  -5   4   8  430.00   37.78
  -5  -4  -8  364.16   16.64
  -5   4   8  337.76   16.02
  -5  -4  -7  263.53   14.11
  -5   4   7  268.97   28.74
  -5  -4  -7  252.06   13.25
  -5  -4  -7  238.20   12.77
  -5   4   7  216.83   12.37
  -5   4   6   50.94   13.57
  -5  -4  -6   44.67    9.79
  -5  -4  -5  453.51   28.67
  -5   4   5  467.39   34.15
  -5  -4  -4  419.32   26.84
  -5   4   4  422.28   30.79
  -5  -4  -3  112.48   14.52
  -5   4   3  109.77   15.14
  -5   4   2  209.15   25.04
  -5  -4  -2  228.44   20.38
  -5   4   2  212.34   19.54
  -5  -4  -1  231.08   20.59
  -5   4   1  209.88   24.42
  -5  -4   0  176.42   18.35
  -5   4   0  171.41   20.79
  -5   4   0  167.81   21.69
  -5  -4   1  237.10   21.70
  -5   4  -1  245.80   24.46
  -5   4  -1  257.31   26.94
  -5  -4   2  234.86   22.08
  -5   4  -2  237.71   24.48
  -5   4  -2  241.20   25.70
  -5  -4   3  115.71   16.22
  -5   4  -3  142.79   19.21
  -5   4  -3  120.27   19.54
  -5  -4   4  425.12   30.89
  -5   4  -4  420.37   33.50
  -5   4  -5  379.44   32.94
  -5  -4   5  408.87   31.27
  -5  -4   6   32.24   10.37
  -5   4  -6   33.93   11.20
  -5   4  -7  280.58   29.56
  -5  -4   7  267.01   26.34
   5  -4  -7  288.31   12.90
  -5  -4   7  248.02   14.40
  -5  -4   8  418.70   16.93
  -5   4  -8  414.18   37.01
  -5  -4   8  484.14   36.18
   5  -4  -8  434.45   16.23
  -5   4  -8  470.69   18.09
  -5  -4   8  421.48   19.34
  -5   4  -9    2.29    7.01
  -5  -4   9    0.11    7.49
   5  -4  -9    2.53    3.21
  -5  -4   9   10.05    5.20
  -5   4  -9    4.47    3.41
  -5   4 -10   29.29   12.63
  -5  -4  10   28.20   10.79
   5  -4 -10   29.06    5.22
  -5  -4  10   28.66    6.47
  -5   4 -10   33.21    5.56
  -5   4 -10   27.94    5.24
  -5   4 -11  381.51   38.60
  -5  -4  11  429.44   35.88
   5  -4 -11  417.13   17.01
  -5   4 -11  434.95   18.12
  -5   4 -11  395.98   17.69
  -5  -4  11  429.80   21.00
  -5   4 -12   36.39   13.12
  -5  -4  12   25.34   10.19
   5  -4 -12   42.77    6.15
  -5   4 -12   41.35    5.94
  -5   4 -12   38.72    6.07
  -5  -4  12   33.67    7.07
  -5   4 -13  360.57   38.64
  -5  -4  13  360.10   34.53
   5  -4 -13  363.77   16.55
  -5  -4  13  374.84   20.16
  -5   4 -13  392.45   17.76
   5  -4 -14   55.78    6.85
  -5  -4  14   59.63    8.76
  -5   4 -14   66.42    7.84
  -5   4 -15   56.32    7.12
   5  -4 -15   63.86    7.14
  -5  -4  15   63.15    8.88
  -5   4 -15   45.62    6.11
  -5   4 -16  135.53   10.18
   5  -4 -16  125.07    9.61
   5  -4 -16  131.80    8.99
  -5   4 -16  120.37   10.24
  -5  -4  16  128.16   11.59
  -5   4 -17   45.90    6.55
   5  -4 -17   54.40    5.90
   5  -4 -17   46.89    6.22
  -5  -4  17   49.47    7.55
  -5   4 -17   46.25    7.13
  -5   4 -18   88.57    7.80
   5  -4 -18   81.42    7.12
   5  -4 -18   80.28    6.85
   5  -4 -18   94.10    7.80
  -5   4 -18   93.86    8.71
  -5  -4  18  108.20    9.89
   5  -4 -19   99.63    7.35
  -5   4 -19  113.75    8.20
   5  -4 -19  103.33    7.25
   5  -4 -19  106.60    7.78
  -5   4 -19  110.90    8.65
  -5  -4  19  120.05    9.70
  -5   4 -20   23.86    3.97
   5  -4 -20   25.48    3.94
   5  -4 -20   25.26    3.76
   5  -4 -20   22.56    3.75
  -5  -4  20   22.33    4.55
  -5   4 -21   93.82    6.31
   5  -4 -21  108.27    6.47
  -5  -4  21  113.00    7.60
   5  -4 -22  123.61    6.00
  -5   4 -22  120.05    6.20
  -5  -5 -22    4.49    2.02
   5   5 -22    5.29    2.03
  -5  -5 -22    5.41    1.94
  -5  -5 -21  115.04    7.28
   5   5 -21  113.83    7.09
  -5  -5 -21  101.26    6.30
  -5  -5 -20    1.46    2.69
   5   5 -20   -0.57    2.53
  -5  -5 -20   -2.00    2.99
  -5  -5 -19  126.57    9.14
  -5  -5 -19  121.76    8.62
  -5  -5 -18   39.75    6.16
  -5  -5 -18   37.51    5.39
  -5  -5 -17    8.00    4.41
  -5  -5 -17   -2.79    4.16
  -5  -5 -16   22.45    5.28
  -5  -5 -16    4.02    4.26
  -5  -5 -15   62.60    7.03
  -5  -5 -15   64.53    8.25
  -5  -5 -14  354.03   16.45
  -5  -5 -14  383.48   14.69
  -5  -5 -14  351.14   17.81
  -5  -5 -14  391.23   16.94
  -5  -5 -13  818.48   26.00
  -5  -5 -13  743.71   21.40
  -5  -5 -13  815.30   27.32
  -5  -5 -13  830.42   24.38
  -5  -5 -12    2.72    3.80
  -5   5  12    5.11    9.67
  -5  -5 -12   15.80    4.81
  -5  -5 -12    7.92    4.70
  -5  -5 -12    9.76    5.13
  -5  -5 -11   29.12    5.52
  -5   5  11   40.47   15.44
  -5  -5 -11   25.39    4.74
  -5  -5 -11   30.18    6.29
  -5  -5 -11   30.03    5.94
  -5  -5 -11   23.06    5.42
  -5  -5 -10  120.11   10.16
  -5   5  10  126.16   22.56
  -5  -5 -10   86.23    7.48
  -5  -5 -10  115.38   10.21
  -5  -5 -10   99.88    9.19
  -5  -5 -10   91.13    7.86
  -5   5  10  104.83    9.18
  -5  -5  -9  566.94   21.40
  -5   5   9  578.32   47.70
  -5  -5  -9  508.16   20.34
  -5  -5  -9  527.07   20.22
  -5   5   9  538.07   20.01
  -5  -5  -8   82.74    8.43
  -5   5   8   64.25   16.97
  -5  -5  -8   57.97    7.39
  -5  -5  -8   64.46    7.16
  -5   5   8   76.77    7.81
  -5  -5  -7   18.17    4.91
  -5   5   7   16.54   10.65
  -5  -5  -7    7.51    6.43
  -5  -5  -7   11.59    4.32
  -5  -5  -7    8.73    4.03
  -5   5   7   16.83    4.61
  -5  -5  -6  296.27   15.27
  -5  -5  -6  207.97   21.79
  -5   5   6  301.23   30.77
  -5  -5  -6  257.07   13.56
  -5   5   6  230.59   13.11
  -5  -5  -6  257.92   13.31
  -5  -5  -5   24.97    5.27
  -5   5   5   24.45   10.30
  -5  -5  -5   15.62    8.05
  -5  -5  -5   17.25    4.52
  -5   5   5   18.85    4.40
  -5  -5  -5   16.35    3.98
  -5  -5  -4   52.14   11.76
  -5   5   4   62.32   13.13
  -5  -5  -4   65.94    7.74
  -5  -5  -4   54.47    6.38
  -5   5   3   87.27   17.10
  -5  -5  -3  110.49   15.42
  -5   5   3  113.71   16.27
  -5  -5  -2  217.13   21.09
  -5   5   2  211.16   25.99
  -5   5   1   59.60   14.09
  -5  -5  -1   87.89   13.64
  -5   5   0    4.82    6.39
  -5  -5   0    9.38    6.70
  -5   5   0   -0.89    6.18
  -5  -5   1  107.96   15.75
  -5   5  -1   91.29   16.92
  -5   5  -1   80.19   15.93
  -5  -5   2  275.81   25.06
  -5   5  -2  223.69   24.60
  -5   5  -2  269.54   27.56
  -5  -5   3  105.21   16.37
  -5   5  -3  107.62   17.96
  -5   5  -3  110.42   18.96
  -5  -5   4  107.90   16.82
  -5   5  -4  109.42   18.67
  -5   5  -4   95.88    8.16
  -5   5  -5   14.15    8.79
  -5  -5   5   15.50    8.53
   5  -5  -5   15.73    3.70
  -5  -5   5   14.91    4.25
  -5   5  -5   10.25    3.98
  -5  -5   6  250.39   12.82
  -5  -5   6  245.50   25.63
  -5   5  -6  243.95   27.69
   5  -5  -6  237.74   11.66
  -5   5  -6  219.54   12.64
  -5  -5   6  239.78   14.03
  -5  -5   7   18.85    4.61
   5   5   7   15.82    8.03
  -5  -5   7   26.88   10.78
  -5   5  -7   19.99   10.35
   5  -5  -7   11.35    3.66
  -5  -5   7   13.61    4.78
  -5   5  -7   15.32    4.52
  -5  -5   8   66.88    7.46
  -5  -5   8   54.79   13.75
  -5   5  -8   56.50   14.99
   5  -5  -8   57.61    6.36
  -5   5  -8   75.97    8.00
  -5  -5   8   63.17    8.08
  -5  -5   9  508.51   19.43
  -5  -5   9  499.07   38.27
  -5   5  -9  540.68   44.81
   5  -5  -9  500.24   18.24
  -5   5  -9  544.90   20.68
  -5  -5   9  482.88   21.93
  -5  -5  10  102.91   18.02
  -5   5 -10  112.82   21.43
   5  -5 -10  100.39    8.54
  -5   5 -10  117.31    9.66
  -5   5 -10  101.93    9.02
  -5  -5  10   93.33   10.40
  -5   5 -11   41.28   15.40
  -5  -5  11   44.70   12.48
   5  -5 -11   39.32    6.00
  -5   5 -11   47.27    6.55
  -5  -5  11   43.59    7.95
  -5   5 -11   42.75    6.26
  -5   5 -12   11.25   10.44
  -5  -5  12    2.43    7.32
   5  -5 -12    8.00    3.70
  -5  -5  12    9.16    5.05
  -5   5 -12   10.71    4.13
  -5   5 -12    9.98    3.71
   5  -5 -13  853.15   25.23
  -5   5 -13  863.47   26.70
  -5   5 -13  891.08   26.93
  -5  -5  13  839.89   30.29
   5  -5 -14  364.76   16.15
  -5   5 -14  386.94   17.56
  -5  -5  14  372.68   19.98
  -5   5 -14  386.35   17.01
  -5   5 -15   67.93    7.75
   5  -5 -15   55.92    6.64
  -5   5 -15   45.39    6.29
  -5  -5  15   64.77    8.79
  -5   5 -16    1.00    3.43
   5  -5 -16    2.16    3.00
  -5   5 -16    1.93    4.23
  -5  -5  16    4.20    4.52
  -5   5 -17    9.81    3.96
   5  -5 -17    9.16    3.71
  -5  -5  17   11.89    4.89
  -5   5 -17   14.43    5.03
  -5   5 -18   45.12    5.86
   5  -5 -18   45.52    5.43
  -5  -5  18   38.57    6.39
  -5   5 -18   38.54    5.65
  -5   5 -19  127.55    8.54
   5  -5 -19  120.05    7.74
  -5  -5  19  131.20    9.89
  -5   5 -20    0.06    2.32
   5  -5 -20    4.39    2.39
  -5  -5  20    3.40    3.07
  -5   5 -21  105.08    6.44
   5  -5 -21  103.23    5.83
  -5  -5  21  107.20    7.23
  -5   5 -22    4.42    1.86
   5  -5 -22    4.31    1.46
  -5  -6 -22   47.21    3.67
  -5  -6 -21   57.72    4.76
   5   6 -21   53.57    4.30
  -5  -6 -21   58.63    4.25
   5   6 -20   25.45    3.81
  -5  -6 -20   19.55    3.62
  -5  -6 -20   20.95    3.40
  -5  -6 -19  103.90    7.83
   5   6 -19  110.62    7.75
  -5  -6 -19  104.91    7.02
  -5  -6 -18   30.00    5.21
  -5  -6 -18   29.59    4.47
  -5  -6 -17    1.48    3.62
  -5  -6 -17   -2.76    3.77
  -5  -6 -16   70.04    8.05
  -5  -6 -16   59.14    6.56
  -5  -6 -15   32.07    5.09
  -5  -6 -15   33.31    6.14
  -5  -6 -15   25.90    5.10
  -5  -6 -14  178.89   11.59
  -5  -6 -14  192.49   13.01
  -5  -6 -14  190.00   12.07
  -5  -6 -13  330.82   15.83
  -5  -6 -13  332.16   13.59
  -5  -6 -13  346.28   17.32
  -5  -6 -13  321.62   15.68
  -5  -6 -13  338.54   14.76
  -5  -6 -12  110.22    9.57
  -5  -6 -12   85.14    9.24
  -5  -6 -12   97.69    9.15
  -5  -6 -11  389.54   17.68
  -5  -6 -11  344.08   14.16
  -5  -6 -11  403.67   18.79
  -5  -6 -11  375.95   17.22
  -5  -6 -10  144.44   11.05
  -5   6  10  123.39   24.58
  -5  -6 -10  114.70    8.37
  -5  -6 -10  139.69   11.13
  -5  -6 -10  121.72    9.99
  -5  -6  -9 1003.46   29.23
  -5   6   9 1052.42   65.19
  -5  -6  -9  990.60   29.19
  -5  -6  -9  995.29   27.92
  -5   6   9  981.83   27.44
  -5  -6  -8   35.41    6.05
  -5   6   8   40.47   14.65
  -5  -6  -8   12.81    3.85
  -5  -6  -8   33.46    6.00
  -5  -6  -8   33.77    5.46
  -5   6   8   39.19    5.96
  -5  -6  -7   25.62    5.41
  -5   6   7   19.48   11.96
  -5  -6  -7   16.37    4.35
  -5   6   7   23.03    4.84
  -5  -6  -7   21.67    4.76
  -5  -6  -6   97.22    9.32
  -5   6   6   93.48   18.64
  -5  -6  -6   56.93   14.20
  -5  -6  -6   84.51    8.37
  -5  -6  -6   92.91    8.37
  -5   6   6   89.22    8.47
  -5  -6  -5  201.12   13.08
  -5  -6  -5  170.80   21.16
  -5   6   5  195.02   24.90
  -5  -6  -5  183.21   11.81
  -5  -6  -5  186.43   11.21
  -5   6   5  180.21   11.45
  -5  -6  -4  160.93   11.94
  -5  -6  -4  161.44   19.36
  -5  -6  -4  139.31   10.10
  -5  -6  -4  136.96    9.69
  -5   6   4  128.38    9.81
  -5  -6  -3  204.37   13.85
  -5   6   3  234.88   28.59
  -5  -6  -3  231.65   22.90
  -5  -6  -3  213.28   12.25
  -5  -6  -3  222.52   11.79
  -5   6   3  215.56   12.48
  -5  -6  -2  193.94   13.31
  -5  -6  -2  175.28   10.62
  -5  -6  -2  217.77   22.18
  -5   6   2  206.29   26.01
  -5  -6  -2  188.16   11.43
  -5  -6  -2  182.07   10.47
  -5   6   2  184.50   11.48
  -5  -6  -1    9.35    3.61
  -5  -6  -1    8.71    4.28
  -5   6   1    6.18    7.43
  -5  -6  -1   13.14    7.59
  -5  -6  -1   10.00    4.04
  -5   6   1   12.92    4.24
  -5  -6   0   52.48    8.10
  -5  -6   0   46.74    5.85
  -5   6   0   45.15   12.79
  -5  -6   0   56.60   12.28
   5  -6   0   54.86    5.55
  -5  -6   0   51.04    6.42
  -5   6   0   50.17    6.67
  -5  -6   1   21.28    4.55
  -5   6  -1   20.28    9.85
  -5  -6   1   26.16    8.67
  -5   6  -1   16.48    9.25
   5  -6  -1   23.19    3.97
  -5   6  -1   18.73    4.33
  -5  -6   2  167.76   10.47
  -5  -6   2  181.32   21.28
  -5   6  -2  175.32   23.78
  -5   6  -2  142.63   21.66
   5  -6  -2  183.64   10.04
  -5   6  -2  176.02   11.33
  -5  -6   3  190.11   11.14
  -5  -6   3  216.40   23.87
  -5   6  -3  190.62   24.75
   5  -6  -3  201.37   10.73
  -5   6  -3  201.16   12.28
  -5  -6   3  192.21   11.70
  -5  -6   4  135.77    9.75
  -5  -6   4  162.50   20.71
  -5   6  -4  164.04   23.29
   5  -6  -4  143.03    9.11
  -5   6  -4  152.63   10.73
  -5  -6   4  142.29   10.47
  -5  -6   5  217.71   12.30
  -5   6  -5  239.35   28.66
  -5  -6   5  231.68   25.08
   5  -6  -5  224.84   11.61
  -5  -6   5  218.77   13.34
  -5   6  -5  210.91   12.79
  -5  -6   6   77.77    7.65
  -5  -6   6   91.24   16.88
  -5   6  -6   76.92   17.54
   5  -6  -6   88.18    7.64
  -5  -6   6   76.76    8.56
  -5   6  -6   90.23    8.88
  -5  -6   7   34.98    5.66
  -5   6  -7   25.09   11.85
   5   6   7   42.99   11.80
  -5  -6   7   31.41   11.11
   5  -6  -7   41.79    5.63
  -5  -6   7   29.90    5.21
  -5  -6   7   37.74    6.45
  -5   6  -7   38.36    6.42
  -5  -6   8   44.26    6.26
  -5  -6   8   50.77   13.31
  -5   6  -8   62.86   16.64
   5  -6  -8   49.22    6.20
  -5  -6   8   40.03    6.35
  -5   6  -8   46.25    6.72
  -5  -6   8   39.28    6.97
  -5  -6   9  998.23   28.19
  -5  -6   9  935.89   53.33
  -5   6  -9 1045.98   63.75
   5  -6  -9 1035.10   26.80
  -5   6  -9 1020.75   29.64
  -5   6  -9 1002.10   28.30
  -5  -6   9  936.23   31.00
  -5  -6  10  118.54    9.87
  -5  -6  10  114.48   19.63
  -5   6 -10  143.21   24.93
   5  -6 -10  129.25    9.62
  -5   6 -10  133.41   10.78
  -5   6 -10  117.44    9.60
  -5  -6  10  119.03   11.45
   5  -6 -11  374.96   16.10
  -5   6 -11  363.40   16.44
  -5   6 -11  387.99   18.23
  -5  -6  11  339.93   18.94
   5  -6 -12  102.21    8.75
  -5   6 -12  122.22   10.39
  -5   6 -12  116.97    9.50
  -5  -6  12   98.64   11.00
   5  -6 -13  334.78   15.19
  -5   6 -13  356.76   17.31
  -5   6 -13  339.63   15.82
  -5  -6  13  349.43   19.41
   5  -6 -14  161.64   10.52
  -5   6 -14  152.76   10.55
  -5  -6  14  165.38   13.48
  -5   6 -14  173.12   11.80
  -5   6 -15   18.52    5.32
   5  -6 -15   21.30    4.62
  -5  -6  15   26.09    6.73
  -5   6 -15   17.72    4.81
  -5   6 -15   13.74    4.25
  -5   6 -16   72.90    8.59
   5  -6 -16   76.77    7.05
  -5  -6  16   79.48    9.30
  -5   6 -16   52.60    6.39
  -5   6 -17    2.58    3.31
   5  -6 -17    0.85    2.75
  -5  -6  17    0.72    3.80
  -5   6 -18   49.85    6.10
   5  -6 -18   49.68    5.24
  -5  -6  18   45.65    6.83
  -5   6 -19  114.21    7.85
   5  -6 -19  110.91    6.91
  -5  -6  19  110.98    8.72
  -5   6 -20   19.89    3.47
   5  -6 -20   20.34    2.98
  -5  -6  20   18.73    3.92
  -5   6 -21   66.39    4.89
   5  -6 -21   59.92    4.00
  -5  -6  21   73.76    5.67
  -5  -7 -21   63.24    4.35
  -5  -7 -20   79.65    5.67
   5   7 -20   69.18    4.51
  -5  -7 -20   87.16    4.82
  -5  -7 -19  115.28    7.61
   5   7 -19  107.25    6.53
  -5  -7 -19  125.52    6.67
  -5  -7 -18   10.01    3.63
   5   7 -18   14.10    3.45
  -5  -7 -17    3.44    3.19
  -5  -7 -17    4.93    3.15
  -5  -7 -16   10.26    4.19
  -5  -7 -16   16.95    4.14
  -5  -7 -15   19.91    4.78
  -5  -7 -15   19.21    4.24
  -5  -7 -14  273.65   13.20
  -5  -7 -14  281.38   13.59
  -5  -7 -13    9.36    2.82
  -5  -7 -13   13.29    4.64
  -5  -7 -13   11.90    4.07
  -5  -7 -12  236.71   13.21
  -5  -7 -12  258.54   11.08
  -5  -7 -12  224.30   13.96
  -5  -7 -12  232.81   12.77
  -5  -7 -11  166.44   11.44
  -5  -7 -11  166.07    9.71
  -5  -7 -11  165.20   12.11
  -5  -7 -11  154.54   10.65
  -5  -7 -10  136.62   10.64
  -5  -7 -10  121.32    8.20
  -5  -7 -10  129.14   10.80
  -5  -7 -10  124.78    9.63
  -5  -7  -9  496.25   20.10
  -5   7   9  488.38   45.67
  -5  -7  -9  410.89   15.29
  -5  -7  -9  493.66   20.49
  -5  -7  -9  493.06   18.91
  -5  -7  -8  776.49   25.87
  -5   7   8  797.49   56.47
  -5  -7  -8  690.18   20.23
  -5  -7  -8  834.92   26.54
  -5  -7  -8  769.74   23.62
  -5  -7  -7  368.86   17.71
  -5   7   7  377.36   37.94
  -5  -7  -7  370.87   17.44
  -5  -7  -7  324.67   13.34
  -5  -7  -7  367.19   15.98
  -5   7   7  391.75   16.78
  -5  -7  -6  750.46   25.50
  -5  -7  -6  728.52   24.06
  -5  -7  -6  722.13   22.01
  -5   7   6  691.34   22.54
  -5  -7  -5  160.85   11.96
  -5   7   5  128.38   23.20
  -5  -7  -5  154.83   11.33
   5  -7   5  138.30    8.72
  -5  -7  -5  154.49   10.40
  -5   7   5  165.81   11.09
  -5  -7  -4   63.74    8.07
  -5   7   4   53.94   15.56
  -5  -7  -4   71.18   14.36
   5  -7   4   56.79    5.83
  -5  -7  -4   67.51    7.93
  -5  -7  -4   90.02    8.50
  -5   7   4   61.70    7.19
  -5  -7  -3   -1.97    4.01
  -5  -7  -3    9.41    7.57
  -5  -7  -3    6.67    4.24
   5  -7   3    0.12    2.37
  -5   7   3    2.93    3.33
  -5  -7  -2   18.96    5.38
  -5  -7  -2   20.95    4.45
  -5   7   2   15.07    8.60
  -5  -7  -2   13.31    7.20
  -5  -7  -2   14.63    4.64
   5  -7   2   14.36    3.56
  -5   7   2   13.17    4.45
  -5  -7  -1   88.31    9.99
  -5  -7  -1   80.54    7.81
  -5   7   1   82.30   17.03
  -5  -7  -1  110.15   17.49
   5  -7   1   91.05    7.25
  -5  -7  -1  100.93    8.90
  -5   7   1   91.56    8.64
  -5  -7   0  325.31   18.55
  -5  -7   0  285.60   14.24
  -5  -7   0  344.98   29.79
  -5   7   0  305.40   31.21
   5  -7   0  313.21   13.45
  -5   7   0  294.97   15.11
  -5  -7   1   71.21    7.48
  -5  -7   1   50.25    9.43
  -5   7  -1   85.63   17.18
  -5  -7   1   93.69   15.98
  -5   7  -1   74.28   16.89
   5  -7  -1   75.27    6.84
  -5   7  -1   68.14    7.88
  -5  -7   2   30.56    5.11
  -5   7  -2   21.51   12.07
  -5  -7   2   28.07    9.43
   5  -7  -2   28.42    4.70
  -5   7  -2   35.34    6.05
  -5  -7   3    4.89    3.60
  -5  -7   3    0.99    5.06
  -5   7  -3    3.17    7.61
   5  -7  -3    4.78    3.11
  -5  -7   3    2.44    2.86
  -5   7  -3    5.35    4.06
  -5  -7   4   54.69    6.59
  -5  -7   4   46.59   12.40
  -5   7  -4   40.57   13.44
   5  -7  -4   60.93    6.46
  -5  -7   4   53.45    6.70
  -5   7  -4   55.46    7.31
  -5  -7   5  138.43   10.19
  -5  -7   5  129.17   19.38
  -5   7  -5  118.59   21.10
   5  -7  -5  138.21    9.54
  -5   7  -5  123.62   10.31
  -5  -7   5  123.96   10.30
  -5  -7   6  687.92   22.83
  -5   7  -6  717.86   51.34
  -5  -7   6  687.55   44.76
   5   7   6  594.99   43.02
   5  -7  -6  714.87   21.61
  -5   7  -6  683.52   24.14
  -5  -7   6  676.47   24.20
  -5  -7   7  379.27   17.05
  -5   7  -7  395.90   38.87
  -5  -7   7  440.98   35.86
   5   7   7  387.30   34.62
   5  -7  -7  404.70   16.41
  -5   7  -7  425.16   19.06
  -5  -7   7  388.04   18.94
  -5  -7   8  816.21   25.56
  -5  -7   8  923.59   52.35
   5   7   8  765.85   47.67
  -5   7  -8  888.54   59.23
   5  -7  -8  909.47   24.96
  -5  -7   8  751.87   24.95
  -5   7  -8  886.22   28.03
  -5  -7   8  827.99   28.41
  -5  -7   9  464.90   19.26
  -5  -7   9  438.09   37.36
  -5   7  -9  492.25   44.81
   5  -7  -9  499.15   18.48
  -5  -7   9  442.26   19.06
  -5  -7   9  474.92   21.95
  -5   7  -9  484.00   20.79
  -5  -7  10  106.52    9.53
   5  -7 -10  116.95    9.14
  -5   7 -10  114.65   10.51
  -5  -7  10  108.32   10.83
  -5   7 -11  181.70   12.91
  -5  -7  11  188.27   14.32
   5  -7 -12  237.49   12.80
  -5   7 -12  250.04   15.01
  -5  -7  12  244.78   16.18
   5  -7 -13   10.70    3.87
  -5   7 -13   12.15    4.48
  -5  -7  13   11.46    5.24
   5  -7 -14  323.53   14.32
  -5  -7  14  323.47   18.07
  -5   7 -14  317.07   16.32
  -5   7 -15   16.17    4.82
   5  -7 -15   20.51    4.30
  -5  -7  15   20.37    6.14
  -5   7 -15   15.56    4.47
  -5   7 -16   26.70    5.66
   5  -7 -16   29.10    4.55
  -5  -7  16   30.88    6.74
  -5   7 -17    7.05    3.54
   5  -7 -17    3.38    2.77
  -5  -7  17    6.01    4.16
  -5   7 -18    3.07    2.87
   5  -7 -18    8.16    2.76
  -5  -7  18   10.38    4.07
  -5   7 -19  132.90    7.91
   5  -7 -19  125.95    6.69
  -5  -7  19  129.65    8.79
  -5   7 -20   80.33    5.59
   5  -7 -20   68.50    4.36
  -5  -7  20   83.76    6.37
  -5   7 -21   67.96    4.41
  -5  -7  21   71.60    4.96
  -5  -8 -20   18.78    2.70
  -5  -8 -19   53.25    4.73
  -5  -8 -18    6.25    2.83
  -5  -8 -18   30.21    3.47
  -5  -8 -17  187.18   10.12
   5   8 -17  179.99    8.55
  -5  -8 -17  193.14    8.33
  -5  -8 -16   10.72    3.72
  -5  -8 -16   34.25    4.79
  -5  -8 -15  167.71   10.89
  -5  -8 -15  166.00    9.13
  -5  -8 -14  109.77    9.39
  -5  -8 -14  141.27    8.84
  -5  -8 -13   42.79    5.12
  -5  -8 -13   44.02    6.83
  -5  -8 -12   20.32    4.13
  -5  -8 -12   30.47    5.78
  -5  -8 -11  293.22   14.55
  -5  -8 -11  318.93   16.19
  -5  -8 -11  284.75   11.18
  -5  -8 -11  298.17   13.92
  -5  -8 -10   25.69    5.20
  -5  -8 -10   48.14    5.75
  -5  -8 -10   11.53    4.73
  -5  -8 -10   37.62    6.64
  -5  -8  -9   51.27    6.66
  -5  -8  -9   63.19    6.38
  -5  -8  -9   49.05    7.25
  -5  -8  -9   71.60    8.02
  -5  -8  -8   68.38    7.90
  -5  -8  -8   70.68    8.22
  -5  -8  -8   91.60    8.29
  -5  -8  -7  121.68   10.32
   5  -8   7  119.01    8.30
  -5  -8  -7  135.45   10.90
  -5  -8  -7  145.78   10.29
  -5  -8  -6  157.18   11.68
  -5   8   6  125.24   22.95
  -5  -8  -6  160.04   11.76
   5  -8   6  131.67    8.87
  -5   8   6  144.45   10.26
  -5  -8  -6  172.83   10.97
  -5  -8  -5  676.93   24.74
  -5   8   5  621.35   48.96
  -5  -8  -5  654.35   23.02
   5  -8   5  653.54   19.75
  -5   8   5  609.23   21.44
  -5  -8  -4   85.35    9.46
  -5  -8  -4   58.01   14.94
   5  -8   4   73.22    6.85
  -5  -8  -4   88.14    9.11
  -5   8   4   84.81    8.40
  -5  -8  -3   50.32    8.17
  -5  -8  -3   59.11    7.16
  -5  -8  -3   34.89   12.00
   5  -8   3   56.69    6.10
  -5  -8  -3   63.49    7.58
  -5   8   3   47.83    6.86
  -5  -8  -2  107.00   10.67
  -5  -8  -2   88.88    8.44
  -5  -8  -2   92.72   17.74
   5  -8   2   99.44    7.92
  -5  -8  -2   97.76    9.21
  -5   8   2   81.08    9.06
  -5  -8  -1   79.30    9.86
  -5  -8  -1   74.76    7.98
  -5  -8  -1   93.13   16.91
   5  -8   1   83.54    7.30
  -5   8   1   86.76    8.67
  -5  -8   0   99.77    8.96
  -5  -8   0   96.31   11.04
  -5  -8   0  112.46   18.83
   5  -8   0  105.38    8.21
  -5   8   0  104.94    9.47
  -5  -8   1   75.35    7.91
  -5  -8   1   57.14    9.56
  -5  -8   1   80.01   15.50
   5  -8  -1   77.18    7.21
  -5   8  -1   75.05    8.63
  -5  -8   2  122.88    9.72
  -5  -8   2  123.63   19.31
  -5   8  -2   81.76   17.95
   5  -8  -2  119.79    8.89
  -5   8  -2  112.28    9.99
  -5  -8   3   68.26    7.48
  -5  -8   3   76.10   15.58
  -5   8  -3   48.70   15.54
   5  -8  -3   71.79    7.14
  -5   8  -3   77.10    8.56
  -5  -8   4   62.30    7.48
  -5   8  -4   48.24   15.30
  -5  -8   4   59.63   13.53
   5  -8  -4   70.04    7.35
  -5   8  -4   63.94    8.27
  -5  -8   4   57.65    6.80
  -5  -8   5  620.70   22.16
   5   8   5  586.93   45.17
  -5  -8   5  669.59   44.43
  -5   8  -5  560.66   45.90
   5  -8  -5  681.01   21.44
  -5   8  -5  669.99   24.25
  -5  -8   5  628.37   22.57
  -5  -8   6  122.92   10.04
  -5  -8   6  118.12   19.48
  -5   8  -6  132.85   22.94
   5   8   6  113.08   20.71
   5  -8  -6  123.27    9.16
  -5   8  -6  121.47   10.58
  -5  -8   6  117.51   10.23
  -5  -8   7  161.51   11.41
   5   8   7  137.85   22.31
   5  -8  -7  174.68   11.01
  -5   8  -7  167.45   12.63
  -5  -8   7  158.38   11.98
  -5  -8   8   63.14    7.62
   5  -8  -8   56.21    6.58
  -5  -8   8   56.08    6.95
  -5   8  -8   61.31    8.14
  -5  -8   8   54.91    7.65
  -5  -8   9   51.62    6.86
   5  -8  -9   51.51    6.44
  -5  -8   9   44.01    6.39
  -5   8  -9   53.72    7.57
  -5  -8   9   53.45    7.71
  -5  -8  10   28.01    5.78
   5  -8 -10   25.95    4.80
  -5   8 -10   29.49    6.10
  -5  -8  10   21.18    5.86
   5  -8 -11  295.57   14.11
  -5   8 -11  322.86   17.02
  -5  -8  11  308.55   17.41
   5  -8 -12   32.31    5.37
  -5  -8  12   26.72    6.42
  -5   8 -12   35.62    6.69
   5  -8 -13   42.48    5.56
  -5   8 -13   41.28    6.59
  -5  -8  13   52.45    7.84
   5  -8 -14  119.74    8.55
  -5  -8  14  125.69   10.90
  -5   8 -14  113.57    9.58
  -5   8 -15  124.60   10.29
   5  -8 -15  146.04    8.91
  -5  -8  15  145.04   11.24
  -5   8 -16   18.20    4.65
   5  -8 -16   17.81    3.45
  -5  -8  16   21.36    5.32
  -5   8 -17  173.52   10.31
   5  -8 -17  166.64    8.35
  -5  -8  17  192.99   11.45
  -5   8 -18    5.95    2.81
   5  -8 -18    4.01    2.02
  -5  -8  18    6.60    3.36
  -5   8 -19   46.42    4.47
   5  -8 -19   40.81    3.43
  -5  -8  19   51.25    5.19
  -5   8 -20   21.76    2.80
  -5  -8  20   21.79    3.17
  -5  -9 -19    9.69    2.17
  -5  -9 -18   28.87    3.63
  -5  -9 -17   30.23    4.20
  -5  -9 -16    4.16    2.98
  -5  -9 -15   52.64    6.01
  -5  -9 -14    3.03    3.27
  -5  -9 -13   14.09    4.76
  -5  -9 -13   50.39    5.59
  -5  -9 -12   77.19    8.12
  -5  -9 -12  103.83    7.66
  -5  -9 -11  343.08   14.39
  -5  -9 -11  355.04   16.49
  -5  -9 -11  335.03   13.13
  -5  -9 -10  120.94    9.17
  -5  -9 -10  130.00   10.56
  -5  -9  -9  152.45   10.69
  -5  -9  -9  169.16   12.07
  -5  -9  -8   57.10    6.88
   5  -9   8   62.31    6.28
  -5  -9  -8   66.93    8.13
  -5  -9  -7  281.60   14.99
   5  -9   7  264.58   12.53
  -5  -9  -7  284.63   15.30
  -5  -9  -6  242.58   14.30
   5  -9   6  219.53   11.57
  -5  -9  -6  249.75   14.48
  -5  -9  -5   42.07    6.70
  -5  -9  -5   35.87    6.07
   5  -9   5   33.68    5.06
  -5  -9  -5   50.78    7.48
  -5   9   5   43.71    6.15
  -5  -9  -4  267.21   15.51
  -5  -9  -4  216.43   13.39
   5  -9   4  258.21   12.69
  -5  -9  -4  254.17   14.43
  -5   9   4  232.33   13.76
  -5  -9  -3  247.94   15.72
  -5  -9  -3  237.95   13.84
   5  -9   3  246.14   12.46
  -5  -9  -3  250.84   14.39
  -5   9   3  227.35   13.68
  -5  -9  -2   73.29    8.85
  -5  -9  -2   70.91    7.94
   5  -9   2   76.56    7.21
  -5   9   2   56.62    7.28
  -5  -9  -1  107.03   10.90
  -5  -9  -1   82.40    8.36
   5  -9   1   87.05    7.76
  -5   9   1   88.74    8.90
  -5  -9   0   11.84    5.48
  -5  -9   0   10.58    4.24
   5  -9   0   14.22    3.96
  -5   9   0    8.14    4.06
  -5  -9   1   97.30    9.13
  -5  -9   1   89.97   11.29
   5  -9  -1   95.27    8.14
  -5   9  -1  101.59    9.49
  -5  -9   2   60.12    7.40
  -5  -9   2   59.65    9.79
  -5  -9   2   55.10    6.32
   5  -9  -2   63.56    6.72
  -5   9  -2   70.83    8.27
  -5  -9   3  251.33   14.15
   5  -9  -3  256.22   13.21
  -5   9  -3  259.31   15.05
  -5  -9   4  222.95   13.30
   5  -9  -4  218.00   12.12
  -5   9  -4  222.51   14.01
  -5  -9   5   33.38    6.02
   5  -9  -5   35.25    5.63
  -5   9  -5   37.11    6.62
  -5  -9   6  221.07   13.32
   5  -9  -6  229.04   12.52
  -5   9  -6  249.64   14.97
  -5  -9   6  224.52   13.35
  -5  -9   7  275.41   14.88
   5  -9  -7  301.75   14.24
  -5   9  -7  307.64   16.78
  -5  -9   7  285.87   15.31
  -5  -9   8   76.56    8.26
   5  -9  -8   87.53    8.04
  -5  -9   8   76.76    7.71
  -5   9  -8   79.57    8.77
  -5  -9   8   74.48    8.27
  -5  -9   9  132.02   10.32
  -5  -9   9  122.80    9.70
   5  -9  -9  136.96    9.62
  -5   9  -9  146.80   11.78
  -5  -9   9  134.31   11.11
  -5  -9  10  105.51    9.21
   5  -9 -10   96.55    8.15
  -5   9 -10   96.75    9.88
  -5  -9  10  105.98    9.93
   5  -9 -11  325.37   14.34
  -5  -9  11  355.59   17.75
  -5   9 -11  346.72   17.62
   5  -9 -12   69.91    6.77
  -5  -9  12   81.33    8.84
  -5   9 -12   69.71    8.40
   5  -9 -13   14.96    3.85
  -5  -9  13   14.45    5.12
  -5   9 -13   10.57    4.45
   5  -9 -14    2.81    2.76
  -5  -9  14    7.13    4.09
  -5   9 -14    1.35    3.25
  -5   9 -15   38.78    6.42
   5  -9 -15   53.41    5.16
  -5  -9  15   59.54    6.96
  -5   9 -16    3.18    2.93
   5  -9 -16    5.98    2.35
  -5  -9  16   12.06    3.93
  -5   9 -17   32.30    4.39
   5  -9 -17   34.73    3.52
  -5  -9  17   39.12    5.13
  -5   9 -18   19.73    3.22
   5  -9 -18   21.76    2.53
  -5  -9  18   26.34    3.87
  -5   9 -19    5.05    1.76
  -5  -9  19    6.51    2.12
  -5 -10 -17   13.53    2.63
  -5 -10 -16   23.75    2.96
  -5 -10 -16   39.01    4.28
  -5 -10 -15    8.34    2.60
  -5 -10 -15   12.67    3.44
  -5 -10 -14   25.30    4.47
  -5 -10 -13  125.13    8.81
  -5 -10 -12   52.51    6.65
  -5 -10 -11   30.97    5.72
  -5 -10 -10   88.21    8.44
  -5 -10  -9   51.46    5.86
  -5 -10  -9   58.61    7.41
   5 -10   9   49.45    5.28
  -5 -10  -8  138.30    9.63
   5 -10   8  133.19    8.68
  -5 -10  -8  159.05   11.27
  -5 -10  -7   98.39    8.55
  -5 -10  -7   93.87    8.94
   5 -10   7   92.72    7.59
  -5 -10  -7  102.74    9.56
  -5 -10  -6  126.49    9.94
  -5 -10  -6  109.40    9.50
   5 -10   6  117.26    8.54
  -5 -10  -6  128.69   10.36
  -5 -10  -5    9.50    3.92
  -5 -10  -5    5.96    3.91
  -5 -10  -5    8.50    4.88
   5 -10   5    5.10    2.91
  -5 -10  -4   29.20    5.69
  -5 -10  -4   26.87    5.42
   5 -10   4   25.92    4.58
  -5  10   4   26.00    5.13
  -5 -10  -3  302.84   16.38
  -5 -10  -3  250.65   14.26
   5 -10   3  272.68   13.25
  -5  10   3  291.83   14.98
  -5 -10  -2  155.44   12.40
  -5 -10  -2  151.52   11.05
   5 -10   2  154.92   10.12
  -5  10   2  155.86   11.50
  -5 -10  -1   36.73    6.83
  -5 -10  -1   29.78    5.76
   5 -10   1   35.68    5.48
  -5  10   1   28.27    5.69
  -5 -10   0   13.35    3.75
  -5 -10   0   19.42    6.13
  -5 -10   0   15.71    4.82
   5 -10   0   19.63    4.59
  -5  10   0   18.86    4.72
  -5 -10   1   24.54    4.58
  -5 -10   1   28.43    6.56
  -5 -10   1   29.36    5.59
   5 -10  -1   32.20    5.18
  -5  10  -1   26.28    5.66
  -5 -10   2  165.78   11.53
  -5 -10   2  171.19   14.27
   5 -10  -2  164.11   10.52
  -5  10  -2  168.24   12.29
  -5 -10   3  274.21   14.59
  -5 -10   3  269.82   18.40
   5 -10  -3  275.39   13.58
  -5  10  -3  284.43   15.57
  -5 -10   4   42.67    6.54
   5 -10  -4   37.37    5.54
  -5  10  -4   46.12    7.06
  -5 -10   5    2.02    3.53
   5 -10  -5    4.65    3.52
  -5  10  -5    5.77    3.95
  -5 -10   6  122.41    9.94
   5 -10  -6  116.96    8.89
  -5  10  -6  125.91   10.75
  -5 -10   7   94.74    8.83
   5 -10  -7  110.81    8.65
  -5  10  -7  124.00   10.86
  -5 -10   7  103.57    8.66
  -5 -10   8  155.01   10.96
   5 -10  -8  149.95    9.89
  -5 -10   8  153.08   10.64
  -5  10  -8  171.55   12.53
  -5 -10   9   37.02    5.94
   5 -10  -9   46.64    5.95
  -5  10  -9   43.46    6.94
  -5 -10   9   44.68    6.37
   5 -10 -10   54.87    6.13
  -5 -10  10   66.51    7.43
  -5  10 -10   61.27    7.73
   5 -10 -11   10.07    3.30
  -5  10 -11   12.03    4.69
  -5 -10  11   11.31    3.94
   5 -10 -12   48.92    5.36
  -5 -10  12   60.21    6.93
  -5  10 -12   51.79    7.07
   5 -10 -13  120.73    7.54
  -5 -10  13  134.04    9.45
  -5  10 -14   14.52    4.20
   5 -10 -14   19.34    3.29
  -5 -10  14   21.78    4.46
  -5  10 -15    5.52    3.29
   5 -10 -15    6.72    2.23
  -5 -10  15    9.13    3.26
  -5  10 -16   22.16    3.70
   5 -10 -16   26.28    2.96
  -5 -10  16   25.71    3.94
  -5  10 -17   12.89    2.73
   5 -10 -17   11.79    1.84
  -5 -10  17   13.78    2.85
  -5 -11 -14   25.31    3.29
  -5 -11 -13    1.66    1.93
  -5 -11 -13    7.34    2.99
  -5 -11 -12  103.95    7.13
  -5 -11 -12  113.64    7.65
  -5 -11 -11   55.97    5.82
  -5 -11 -11   62.50    6.29
  -5 -11 -10  193.73   10.63
   5 -11  10  183.02    8.69
  -5 -11  -9   40.01    5.58
   5 -11   9   38.27    4.63
  -5 -11  -8   62.11    6.85
   5 -11   8   69.71    6.10
  -5 -11  -7   54.63    5.93
  -5 -11  -7   63.30    7.03
   5 -11   7   57.69    5.96
  -5 -11  -6  228.69   11.98
  -5 -11  -6  226.35   12.74
   5 -11   6  229.96   11.43
  -5 -11  -5    0.11    2.82
  -5 -11  -5    2.22    3.28
   5 -11   5    1.41    2.70
  -5 -11  -4   59.76    6.83
  -5 -11  -4   49.95    6.53
   5 -11   4   60.82    6.37
  -5 -11  -3  141.00   10.52
  -5 -11  -3  112.31    9.45
   5 -11   3  129.14    8.98
  -5  11   3  116.58    9.29
  -5 -11  -2  109.33   10.08
  -5 -11  -2  104.58    9.12
  -5 -11  -2  113.33    8.34
   5 -11   2  112.72    8.55
  -5  11   2  115.63    9.36
  -5 -11  -1   21.92    4.28
  -5 -11  -1   28.61    6.20
  -5 -11  -1   25.89    5.33
   5 -11   1   28.18    4.89
  -5  11   1   30.59    5.57
  -5 -11   0  283.81   14.71
  -5 -11   0  294.99   16.45
  -5 -11   0  271.26   13.15
   5 -11   0  292.46   13.55
  -5  11   0  292.16   14.86
  -5 -11   1   22.52    5.73
  -5 -11   1   20.83    5.24
   5 -11  -1   23.77    4.70
  -5  11  -1   25.19    5.27
  -5 -11   2  111.37    9.38
  -5 -11   2   95.75   10.64
   5 -11  -2  103.50    8.29
  -5  11  -2  110.73    9.66
  -5 -11   3  120.36    9.75
  -5 -11   3  104.41   11.24
   5 -11  -3  109.65    8.60
  -5  11  -3  106.39    9.53
  -5 -11   4   56.29    7.01
  -5 -11   4   48.19    8.31
   5 -11  -4   50.75    6.13
  -5  11  -4   49.59    6.98
  -5 -11   5    2.43    3.67
  -5 -11   5    2.79    5.13
   5 -11  -5    0.39    2.88
  -5  11  -5    6.93    4.12
  -5 -11   6  241.23   13.00
   5 -11  -6  239.69   12.10
  -5  11  -6  245.31   14.19
  -5 -11   7   41.99    6.10
   5 -11  -7   42.80    5.60
  -5  11  -7   42.06    6.79
  -5 -11   8   59.66    6.81
   5 -11  -8   57.47    5.96
  -5  11  -8   66.68    7.85
  -5 -11   9   28.75    5.15
   5 -11  -9   23.23    4.21
  -5  11  -9   28.44    5.89
  -5 -11   9   25.30    4.29
   5 -11 -10  205.62   10.15
  -5 -11  10  202.55   10.63
  -5  11 -10  226.01   13.05
   5 -11 -11   55.08    5.31
  -5 -11  11   54.23    5.70
  -5  11 -11   43.19    6.34
   5 -11 -12  100.53    6.53
  -5 -11  12   92.55    6.96
  -5  11 -12   78.51    7.67
  -5  11 -13    3.11    3.15
   5 -11 -13    6.93    2.38
  -5 -11  13    5.59    2.54
  -5  11 -14   18.62    3.52
   5 -11 -14   25.39    3.01
  -5 -11  14   26.54    3.68
   5 -11 -15   38.33    3.14
  -5 -11  15   40.20    3.99
  -5 -12 -13   37.29    3.28
  -5 -12 -12   58.03    4.56
  -5 -12 -11   27.70    3.73
  -5 -12 -10   17.99    3.43
   5 -12  10   16.00    2.68
  -5 -12  -9  132.45    8.21
   5 -12   9  128.91    6.93
  -5 -12  -8   10.24    3.22
   5 -12   8   12.90    2.91
  -5 -12  -7   59.47    6.15
   5 -12   7   64.69    5.65
  -5 -12  -6  115.20    8.44
   5 -12   6  123.30    7.80
  -5 -12  -5   23.29    4.11
  -5 -12  -5   28.78    4.97
   5 -12   5   25.53    4.29
  -5 -12  -4   16.23    3.73
  -5 -12  -4   20.07    4.58
   5 -12   4   17.77    3.84
  -5 -12  -3  166.98   10.14
  -5 -12  -3  167.11   10.66
  -5 -12  -3  147.22    8.67
   5 -12   3  166.65    9.61
  -5 -12  -2   73.90    7.42
  -5 -12  -2   69.94    7.07
  -5 -12  -2   64.03    6.01
   5 -12   2   68.77    6.53
  -5 -12  -1   77.32    7.61
  -5 -12  -1   81.80    7.66
   5 -12   1   82.72    7.12
  -5  12   1   80.69    7.48
  -5 -12   0   28.15    5.08
  -5 -12   0   30.27    5.35
   5 -12   0   26.86    4.56
  -5  12   0   27.57    5.03
  -5 -12   1   78.45    7.53
  -5 -12   1   71.23    8.20
   5 -12  -1   79.85    7.05
  -5  12  -1   84.37    7.71
  -5 -12   2   80.24    7.72
  -5 -12   2   64.13    8.03
   5 -12  -2   67.12    6.47
  -5  12  -2   67.12    7.09
  -5 -12   3  164.54   10.51
  -5 -12   3  158.36   12.13
   5 -12  -3  159.39    9.50
  -5  12  -3  169.19   10.92
  -5 -12   4   10.43    3.81
  -5 -12   4   10.37    4.58
   5 -12  -4   10.77    3.51
  -5  12  -4   11.87    4.35
  -5 -12   5   27.30    4.94
  -5 -12   5   21.51    5.57
   5 -12  -5   25.32    4.47
  -5  12  -5   29.09    5.33
  -5 -12   6  118.06    8.60
  -5 -12   6   93.29   10.00
   5 -12  -6  116.08    7.87
  -5  12  -6  117.23    9.31
  -5 -12   7   59.64    6.22
  -5 -12   7   41.19    7.11
   5 -12  -7   53.56    5.44
  -5  12  -7   51.42    6.56
  -5 -12   8   18.19    4.01
  -5 -12   8   14.03    4.97
   5 -12  -8   17.23    3.59
  -5  12  -8   17.87    4.47
   5 -12  -9  135.48    7.58
  -5  12  -9  156.38   10.19
  -5 -12  10   12.59    4.49
   5 -12 -10   21.70    3.35
  -5  12 -10   18.29    4.34
  -5 -12  11    8.55    3.90
   5 -12 -11   21.85    3.04
  -5 -12  12   36.58    5.27
  -5  12 -12   21.43    3.84
  -5  12 -13   18.53    2.91
  -5 -12  13   21.98    4.06
  -5 -13 -10   29.57    3.19
  -5 -13  -9   76.51    5.20
  -5 -13  -8   98.70    6.27
   5 -13   8   91.28    5.27
  -5 -13  -7   34.21    4.17
   5 -13   7   33.21    3.63
  -5 -13  -6   82.80    6.27
   5 -13   6   82.10    5.69
  -5 -13  -5   45.78    5.06
   5 -13   5   48.99    4.73
  -5 -13  -4  184.56    9.59
   5 -13   4  169.14    8.55
  -5 -13  -3   95.30    6.39
  -5 -13  -3  114.00    7.78
   5 -13   3  107.18    7.01
  -5 -13  -2   82.63    6.76
  -5 -13  -2   79.45    6.24
   5 -13   2   85.39    6.36
  -5 -13  -1    7.45    2.95
  -5 -13  -1    4.04    2.75
   5 -13   1    4.24    2.58
  -5 -13   0  120.80    8.15
  -5 -13   0  106.67    7.64
   5 -13   0  112.95    7.34
  -5 -13   1    2.36    2.52
  -5 -13   1    2.74    2.79
   5 -13  -1    2.70    2.43
  -5  13  -1    1.09    2.61
  -5 -13   2  102.16    7.54
  -5 -13   2   94.96    7.55
   5 -13  -2   94.06    6.77
  -5  13  -2   85.20    7.11
  -5 -13   3  120.01    7.93
  -5 -13   3  122.57    8.72
   5 -13  -3  117.67    7.37
  -5  13  -3  106.92    7.91
  -5 -13   4  202.85   10.04
  -5 -13   4  198.90   10.99
   5 -13  -4  184.09    8.97
  -5  13  -4  170.11   10.03
  -5 -13   5   46.54    5.08
  -5 -13   5   47.44    5.73
   5 -13  -5   44.52    4.61
  -5  13  -5   46.03    5.71
  -5 -13   6   91.33    6.58
  -5 -13   6   80.70    7.14
   5 -13  -6   93.98    6.20
  -5  13  -6   83.66    6.99
  -5 -13   7   30.92    4.78
   5 -13  -7   27.79    3.60
  -5  13  -7   23.78    4.19
  -5 -13   8   97.65    7.51
   5 -13  -8  105.15    6.04
  -5  13  -8   96.86    7.19
  -5 -13   9   93.02    7.11
   5 -13  -9   96.28    5.41
  -5 -13  10   19.73    3.62
   5 -13 -10   29.02    2.91
  -5 -13  11    8.10    2.64
  -5 -14  -7   75.93    4.43
  -5 -14  -6   15.84    2.53
  -5 -14  -5    1.26    1.80
   5 -14   5    1.10    1.56
  -5 -14  -4   99.23    5.83
   5 -14   4  100.11    5.47
  -5 -14  -3   22.03    3.20
   5 -14   3   23.95    3.09
  -5 -14  -2   35.32    3.86
   5 -14   2   36.36    3.72
  -5 -14  -1    0.29    1.92
   5 -14   1    2.03    1.87
  -5 -14   0   36.15    3.95
   5 -14   0   36.89    3.80
  -5 -14   1    1.58    1.52
  -5 -14   1    2.79    1.99
   5 -14  -1    1.54    1.87
  -5 -14   2   35.60    3.87
  -5 -14   2   30.56    3.44
   5 -14  -2   37.04    3.77
  -5 -14   3   17.78    2.93
  -5 -14   3   16.27    2.80
   5 -14  -3   16.58    2.77
  -5 -14   4   99.51    5.82
  -5 -14   4   89.90    5.66
   5 -14  -4  101.70    5.62
  -5 -14   5    3.51    1.92
   5 -14  -5    1.61    1.53
  -5 -14   6   17.06    2.77
   5 -14  -6   15.39    2.32
   5 -14  -7   65.86    3.94
  -6   0   0   41.26   12.09
  -6   0   0   43.41    9.27
  -6   0   0   46.56    9.92
  -6   0  -1  128.32   14.21
  -6   0  -1  136.58   16.43
  -6   0  -1  137.53   19.93
  -6   0   1  120.66   15.19
  -6   0   1  133.57   19.72
  -6   0  -2  849.84   42.51
  -6   0   2  975.40   44.07
  -6   0   2  875.91   50.76
  -6   0  -3  180.41   20.75
  -6   0   3  205.68   21.43
  -6   0   3  156.86   22.14
  -6   0  -4  133.90   18.37
  -6   0   4  161.08   20.16
  -6   0   4  130.67   20.69
  -6   0   5    3.30    6.01
  -6   0  -5    4.31    5.38
  -6   0   5   -3.70    6.63
  -6   0  -5    4.56    5.61
  -6   0   5    2.99    3.65
  -6   0   6  950.04   57.12
  -6   0  -6 1054.09   53.71
  -6   0  -6 1012.69   50.01
  -6   0   6 1117.64   55.78
  -6   0  -6  965.08   27.27
  -6   0  -6 1003.98   26.37
  -6   0   6 1000.19   29.64
  -6   0  -7  938.36   51.87
  -6   0  -7  942.93   48.87
  -6   0   7  951.27   53.24
  -6   0  -7  876.64   26.06
  -6   0  -7  921.26   25.55
  -6   0  -7  805.17   24.53
  -6   0   7  894.39   28.57
  -6   0  -8    5.98    7.73
  -6   0  -8   -0.26    7.20
  -6   0   8    1.43    7.77
  -6   0  -8    1.92    3.56
  -6   0   8    3.55    3.96
  -6   0  -9  119.56   19.78
  -6   0  -9  148.89   20.67
  -6   0   9  148.97   23.61
  -6   0  -9  135.86   10.61
  -6   0  -9  138.67   10.42
  -6   0   9  141.13   11.92
  -6   0 -10   49.51   13.38
  -6   0  10   59.39   15.76
  -6   0 -10   48.85    6.83
  -6   0 -10   62.63    7.45
  -6   0  10   58.98    8.47
  -6   0 -11  497.32   41.58
  -6   0  11  527.21   45.03
  -6   0 -11  474.79   20.05
  -6   0 -11  550.17   21.12
  -6   0  11  481.04   22.09
  -6   0 -12   79.59    8.68
  -6   0 -12   37.18   12.71
  -6   0  12   64.07   16.74
  -6   0 -12   34.92    4.88
  -6   0 -12   65.72    7.87
  -6   0  12   56.37    8.10
  -6   0 -13   12.67    4.07
  -6   0  13    9.88    5.07
  -6   0 -13    4.33    3.75
  -6   0  14    3.67    3.82
  -6   0 -14    9.00    5.19
  -6   0 -15   61.22    7.10
  -6   0  15    7.22    4.63
  -6   0  16  151.56   11.90
  -6   0 -16  106.86    9.15
   6   0 -17  131.62   10.14
  -6   0  17  126.75   10.34
  -6   0 -17  112.32   10.33
   6   0 -18   23.98    5.05
  -6   0 -18   13.21    6.76
   6   0 -19   74.09    7.00
   6   0 -19   84.42    7.57
   6   0 -20    3.60    2.99
   6   0 -20    1.39    2.74
   6   0 -21   20.67    3.73
   6   0 -21   18.09    3.43
   6   0 -22   19.84    3.09
   6   0 -22   17.82    2.82
  -6   0 -22   12.10    2.50
   6   1 -22   84.45    5.65
   6   1 -22   81.02    5.23
  -6  -1 -22   86.96    5.48
  -6  -1 -21   18.92    2.91
   6   1 -21   25.06    3.92
   6   1 -21   24.69    3.73
  -6  -1 -21   19.81    3.68
   6   1 -20   36.51    5.08
  -6  -1 -20   27.04    4.00
   6   1 -20   32.62    4.59
  -6  -1 -20   28.01    4.51
  -6  -1 -19    6.43    2.96
   6   1 -19    5.18    3.52
  -6  -1 -18   13.24    3.88
  -6  -1 -18   10.97    7.17
  -6  -1 -17  263.22   13.96
  -6  -1 -17  301.16   15.66
  -6  -1 -16   45.75    6.60
  -6  -1 -16   23.31    9.23
  -6  -1 -15  119.61   10.20
  -6   1  15  150.85   11.82
  -6  -1 -14   40.45    7.52
  -6  -1 -14    5.38    3.79
  -6  -1 -14   30.24    6.23
  -6   1  14    9.09    4.29
  -6  -1 -13  393.88   18.51
  -6  -1 -13  349.65   15.11
  -6  -1 -13  333.27   16.75
  -6  -1 -13  395.11   18.13
  -6   1  13  400.84   19.73
  -6  -1 -12   59.34    7.78
  -6  -1 -12   64.49   15.58
  -6   1  12   47.65   16.32
  -6  -1 -12   46.37    5.91
  -6  -1 -12   57.52    7.33
  -6   1  12   65.95    8.66
  -6  -1 -12   77.32    8.21
  -6  -1 -11   35.91   12.47
  -6   1  11   29.11   12.66
  -6  -1 -11   32.35    6.09
  -6   1  11   29.63    6.13
  -6  -1 -11   30.61    5.68
  -6  -1 -10  112.07   19.56
  -6   1  10  116.19   22.07
  -6  -1 -10  112.51    9.86
  -6   1  10  119.17   11.17
  -6  -1 -10  125.22   10.09
  -6  -1  -9   19.64    9.63
  -6   1   9   22.99   12.17
  -6  -1  -9   11.99    4.62
  -6   1   9   17.63    4.96
  -6  -1  -9   20.45    4.54
  -6  -1  -8 1163.95   59.37
  -6   1   8 1181.38   63.84
  -6  -1  -8 1147.07   31.21
  -6  -1  -8 1198.94   29.34
  -6  -1  -8 1096.43   30.10
  -6  -1  -8 1200.42   29.91
  -6   1   8 1102.01   32.26
  -6  -1  -7  495.58   37.56
  -6   1   7  507.99   39.57
  -6  -1  -7  500.55   19.84
  -6  -1  -7  490.51   18.08
  -6  -1  -7  468.31   18.77
  -6   1   7  478.68   20.57
  -6  -1  -6  186.59   22.84
  -6   1   6  185.24   23.90
  -6  -1  -6  175.42   11.56
  -6  -1  -6  185.74   11.10
  -6  -1  -6  155.96   10.39
  -6   1   6  172.35   12.08
  -6   1   5  197.95   26.75
  -6  -1  -5  232.80   24.55
  -6   1   5  232.50   25.25
  -6  -1  -5  197.75   12.05
  -6   1   5  210.54   13.20
  -6  -1  -4  616.05   38.39
  -6   1   4  708.19   41.63
  -6   1   4  681.92   47.55
  -6  -1  -3  345.66   27.93
  -6   1   3  340.25   28.14
  -6   1   3  359.06   34.33
  -6  -1  -2  328.48   26.25
  -6  -1  -2  318.22   22.07
  -6   1   2  357.08   27.15
  -6   1   2  302.24   31.17
  -6  -1  -1  120.99   14.54
  -6  -1  -1  122.74   15.76
  -6   1   1  126.41   15.76
  -6   1   1  113.33   19.41
  -6  -1   0   33.11   10.85
  -6   1   0   39.99   12.34
  -6  -1   0   23.26    7.57
  -6   1   0   23.90    7.06
  -6   1   0   24.17    6.81
  -6  -1   0   19.73    7.60
  -6   1  -1  145.14   17.09
  -6   1  -1  150.45   21.71
  -6  -1   1  135.51   19.54
  -6  -1   1  135.76   16.28
  -6   1  -2  314.82   26.13
  -6   1  -2  345.01   31.81
  -6  -1   2  342.88   26.68
  -6  -1   2  318.56   29.69
  -6   1  -3  420.84   31.01
  -6  -1   3  399.00   29.76
  -6  -1   3  384.40   32.94
  -6   1  -4  726.40   42.34
  -6   1  -4  680.57   41.67
  -6  -1   4  742.50   42.07
  -6  -1   4  712.80   45.86
  -6   1  -5  254.46   26.05
  -6  -1   5  247.90   25.39
  -6  -1   5  213.96   25.38
  -6   1  -5  244.65   12.70
  -6  -1   5  222.46   13.61
  -6   1  -6  170.67   21.84
  -6  -1   6  164.44   22.00
  -6  -1   6  155.74   22.75
  -6   1  -6  140.87   10.04
  -6   1  -6  182.28   11.19
  -6  -1   6  161.74   11.94
  -6   1  -7  505.16   19.26
  -6  -1   7  519.51   41.64
  -6   1  -7  573.28   41.02
  -6   1  -7  553.02   39.38
  -6  -1   7  607.75   42.26
   6  -1  -7  503.55   17.66
  -6   1  -7  462.79   17.95
  -6  -1   7  545.41   22.36
  -6  -1   8 1143.62   63.65
  -6   1  -8 1218.71   62.72
  -6   1  -8 1250.91   60.79
  -6  -1   8 1313.05   64.50
  -6   1  -8 1113.32   30.05
  -6  -1   8 1113.38   33.02
  -6   1  -9   11.16    8.27
  -6  -1   9    9.68    7.59
  -6   1  -9   13.44    8.27
  -6   1  -9    7.96    3.91
  -6  -1   9   11.97    5.06
  -6   1  -9   13.00    4.27
  -6   1 -10  122.32   21.14
  -6   1 -10  106.77   18.62
  -6  -1  10  110.97   20.92
  -6   1 -10  105.31    9.37
  -6   1 -10  114.40    9.82
  -6  -1  10  112.80   11.16
  -6   1 -11   29.50   10.88
  -6   1 -11   44.95   13.95
  -6  -1  11   39.07   14.11
  -6   1 -11   42.76    6.96
  -6  -1  11   32.02    6.78
  -6   1 -11   38.62    6.21
  -6   1 -12   83.49    9.29
  -6   1 -12   63.67   16.37
  -6  -1  12   47.36   14.57
  -6   1 -12   32.43    4.87
  -6   1 -12   60.84    7.71
  -6  -1  12   68.72    9.28
  -6   1 -13  349.69   14.87
  -6   1 -13  377.57   18.08
  -6  -1  13  391.48   20.23
   6  -1 -14    8.10    4.01
  -6  -1  14   12.62    5.35
  -6   1 -14   20.70    5.41
   6  -1 -15  115.81    9.96
  -6  -1  15  116.17   11.17
   6  -1 -16   73.58    7.99
  -6  -1  16   66.79    8.46
   6  -1 -17  294.11   14.63
  -6  -1  17  281.20   15.54
  -6   1 -17  258.77   14.84
   6  -1 -18   12.78    4.19
   6  -1 -18   10.22    4.17
  -6  -1  18    7.99    3.98
  -6   1 -18   -0.82    7.34
   6  -1 -19    9.07    3.43
   6  -1 -19    5.07    3.27
  -6   1 -19   12.14    6.42
   6  -1 -20   32.28    4.54
   6  -1 -20   28.52    4.35
   6  -1 -21   25.34    3.74
   6  -1 -21   28.10    3.77
  -6   1 -21   18.32    3.25
   6  -1 -22   72.35    4.86
  -6   1 -22   68.42    4.57
   6   2 -22   29.23    3.59
[truncated: 161,803 more chars]
