# Supplementary material for: Divergent and Enantioselective Synthesis of Three Types of Chiral Polycyclic N‑Heterocycles via Copper-Catalyzed Dearomative Cyclization
Source: ACS Cent Sci. 2025 May 2;11(5):805–15. doi: 10.1021/acscentsci.5c00248 (PMC12123464; doi:10.1021/acscentsci.5c00248)
Supplement: Supplementary file 5 [file oc5c00248_si_005.cif]

data_exp_21187_auto
_audit_creation_date               2024-07-04
_audit_creation_method
;
Olex2 1.5
(compiled 2024.02.16 svn.r378c4104 for OlexSys, GUI svn.r6928)
;
_shelx_SHELXL_version_number       '2018/3'
_audit_contact_author_address      ?
_audit_contact_author_email        ?
_audit_contact_author_name         ''
_audit_contact_author_phone        ?
_publ_contact_author_id_orcid      ?
_publ_section_references
;
Dolomanov, O.V., Bourhis, L.J., Gildea, R.J, Howard, J.A.K. & Puschmann, H.
 (2009), J. Appl. Cryst. 42, 339-341.

Sheldrick, G.M. (2015). Acta Cryst. A71, 3-8.

Sheldrick, G.M. (2015). Acta Cryst. C71, 3-8.
;
_chemical_name_common              ?
_chemical_name_systematic          ?
_chemical_formula_moiety           '0.267(C35 H31 N3 O6 S2), 0.267(C4 H8 O)'
_chemical_formula_sum              'C10.40 H10.40 N0.80 O1.87 S0.53'
_chemical_formula_weight           193.56
_chemical_absolute_configuration   R
_chemical_melting_point            ?
loop_
  _atom_type_symbol
  _atom_type_description
  _atom_type_scat_dispersion_real
  _atom_type_scat_dispersion_imag
  _atom_type_scat_source
 'C' 'C' 0.0181 0.0091 'International Tables Vol C Tables 4.2.6.8 and 6.1.1.4'
 'H' 'H' 0.0000 0.0000 'International Tables Vol C Tables 4.2.6.8 and 6.1.1.4'
 'N' 'N' 0.0311 0.0180 'International Tables Vol C Tables 4.2.6.8 and 6.1.1.4'
 'O' 'O' 0.0492 0.0322 'International Tables Vol C Tables 4.2.6.8 and 6.1.1.4'
 'S' 'S' 0.3331 0.5567 'International Tables Vol C Tables 4.2.6.8 and 6.1.1.4'

_shelx_space_group_comment
;
The symmetry employed for this shelxl refinement is uniquely defined
by the following loop, which should always be used as a source of
symmetry information in preference to the above space-group names.
They are only intended as comments.
;
_space_group_crystal_system        'orthorhombic'
_space_group_IT_number             19
_space_group_name_H-M_alt          'P 21 21 21'
_space_group_name_Hall             'P 2ac 2ab'
loop_
  _space_group_symop_operation_xyz
 'x, y, z'
 '-x+1/2, -y, z+1/2'
 '-x, y+1/2, -z+1/2'
 'x+1/2, -y+1/2, -z'

_cell_length_a                     8.8353(3)
_cell_length_b                     11.1372(4)
_cell_length_c                     35.3642(13)
_cell_angle_alpha                  90
_cell_angle_beta                   90
_cell_angle_gamma                  90
_cell_volume                       3479.9(2)
_cell_formula_units_Z              15
_cell_measurement_reflns_used      14393
_cell_measurement_temperature      100.01(10)
_cell_measurement_theta_max        74.2270
_cell_measurement_theta_min        4.1590
_shelx_estimated_absorpt_T_max     0.964
_shelx_estimated_absorpt_T_min     0.913
_exptl_absorpt_coefficient_mu      1.853
_exptl_absorpt_correction_T_max    1.00000
_exptl_absorpt_correction_T_min    0.79649
_exptl_absorpt_correction_type     multi-scan
_exptl_absorpt_process_details
;
CrysAlisPro 1.171.42.94a (Rigaku Oxford Diffraction, 2023)
Empirical absorption correction using spherical harmonics,
implemented in SCALE3 ABSPACK scaling algorithm.
;
_exptl_absorpt_special_details     ?
_exptl_crystal_colour              'clear light colourless'
_exptl_crystal_colour_lustre       clear
_exptl_crystal_colour_modifier     light
_exptl_crystal_colour_primary      colourless
_exptl_crystal_density_diffrn      1.385
_exptl_crystal_density_meas        ?
_exptl_crystal_density_method      ?
_exptl_crystal_description         block
_exptl_crystal_F_000               1528
_exptl_crystal_size_max            0.05
_exptl_crystal_size_mid            0.02
_exptl_crystal_size_min            0.02
_exptl_transmission_factor_max     ?
_exptl_transmission_factor_min     ?
_diffrn_reflns_av_R_equivalents    0.0810
_diffrn_reflns_av_unetI/netI       0.0679
_diffrn_reflns_Laue_measured_fraction_full  1.000
_diffrn_reflns_Laue_measured_fraction_max  0.991
_diffrn_reflns_limit_h_max         9
_diffrn_reflns_limit_h_min         -11
_diffrn_reflns_limit_k_max         12
_diffrn_reflns_limit_k_min         -13
_diffrn_reflns_limit_l_max         43
_diffrn_reflns_limit_l_min         -41
_diffrn_reflns_number              22848
_diffrn_reflns_point_group_measured_fraction_full  0.999
_diffrn_reflns_point_group_measured_fraction_max  0.980
_diffrn_reflns_theta_full          67.684
_diffrn_reflns_theta_max           74.268
_diffrn_reflns_theta_min           2.499
_diffrn_ambient_environment        N~2~
_diffrn_ambient_temperature        100.01(10)
_diffrn_detector                   'CCD plate'
_diffrn_detector_area_resol_mean   10.4741
_diffrn_detector_type              Atlas
_diffrn_measured_fraction_theta_full  1.000
_diffrn_measured_fraction_theta_max  0.991
_diffrn_measurement_details
;
List of Runs (angles in degrees, time in seconds):

  # Type    Start    End  Width  t~exp~   \w     \q     \k     \f   Frames
--------------------------------------------------------------------------
  1  \w   -118.00  -5.00   1.00    1.00    --  -41.98 -19.00  60.00  113
  2  \w   -115.00 -29.00   1.00    1.00    --  -41.98 -38.00   0.00   86
  3  \w    -38.00  -9.00   1.00    1.00    --  -41.98 125.00 150.00   29
  4  \w     28.00  61.00   1.00    1.00    --   41.98 -99.00 150.00   33
  5  \w     24.00  95.00   1.00    1.00    --   41.98-125.00 -30.00   71
  6  \w     96.00 174.00   1.00    3.55    --  106.33  77.00-120.00   78
  7  \w     73.00 130.00   1.00    3.55    --  106.33 -30.00 120.00   57
  8  \w    126.00 168.00   1.00    3.55    --  106.33 125.00-150.00   42
  9  \w     99.00 155.00   1.00    3.55    --  106.33 125.00-180.00   56
 10  \w     73.00 100.00   1.00    3.55    --  106.33 -94.00 -60.00   27
 11  \w     35.00  61.00   1.00    3.55    --  106.33 -30.00 120.00   26
 12  \w    103.00 173.00   1.00    3.55    --  106.33  30.00   0.00   70
 13  \w     88.00 136.00   1.00    3.55    --  106.33 -77.00-180.00   48
 14  \w     73.00 115.00   1.00    3.55    --  106.33-125.00  60.00   42
 15  \w     33.00  69.00   1.00    3.55    --  106.33 -77.00-180.00   36
 16  \w     45.00 110.00   1.00    3.55    --  106.33-125.00-180.00   65
 17  \w     87.00 174.00   1.00    3.55    --  106.33  45.00 -60.00   87
 18  \w     58.00 117.00   1.00    3.55    --  106.33-125.00 -90.00   59
 19  \w     41.00 130.00   1.00    3.55    --  106.33 -45.00 -90.00   89
;
_diffrn_measurement_device         'four-circle diffractometer'
_diffrn_measurement_device_type    'SuperNova, Dual, Cu at home/near, Atlas'
_diffrn_measurement_method         '\w scans'
_diffrn_orient_matrix_type        
 'CrysAlisPro convention (1999,Acta A55,543-557)'
_diffrn_orient_matrix_UB_11        0.0392524000
_diffrn_orient_matrix_UB_12        -0.0707421000
_diffrn_orient_matrix_UB_13        -0.0361597000
_diffrn_orient_matrix_UB_21        0.0517698000
_diffrn_orient_matrix_UB_22        -0.1073655000
_diffrn_orient_matrix_UB_23        0.0242500000
_diffrn_orient_matrix_UB_31        -0.1617320000
_diffrn_orient_matrix_UB_32        -0.0513033000
_diffrn_orient_matrix_UB_33        -0.0009929000
_diffrn_radiation_monochromator    mirror
_diffrn_radiation_probe            x-ray
_diffrn_radiation_type             'Cu K\a'
_diffrn_radiation_wavelength       1.54184
_diffrn_source                     'micro-focus sealed X-ray tube'
_diffrn_source_type                'SuperNova (Cu) X-ray Source'
_reflns_Friedel_coverage           0.744
_reflns_Friedel_fraction_full      0.997
_reflns_Friedel_fraction_max       0.966
_reflns_number_gt                  6300
_reflns_number_total               6930
_reflns_special_details
;
 Reflections were merged by SHELXL according to the crystal
 class for the calculation of statistics and refinement.
 
 _reflns_Friedel_fraction is defined as the number of unique
 Friedel pairs measured divided by the number that would be
 possible theoretically, ignoring centric projections and
 systematic absences.
;
_reflns_threshold_expression       'I > 2\s(I)'
_computing_cell_refinement         'CrysAlisPro 1.171.42.94a (Rigaku OD, 2023)'
_computing_data_collection         'CrysAlisPro 1.171.42.94a (Rigaku OD, 2023)'
_computing_data_reduction          'CrysAlisPro 1.171.42.94a (Rigaku OD, 2023)'
_computing_molecular_graphics      'Olex2 1.5 (Dolomanov et al., 2009)'
_computing_publication_material    'Olex2 1.5 (Dolomanov et al., 2009)'
_computing_structure_refinement    'SHELXL 2018/3 (Sheldrick, 2015)'
_computing_structure_solution      'SHELXT 2018/2 (Sheldrick, 2018)'
_refine_diff_density_max           0.431
_refine_diff_density_min           -0.560
_refine_diff_density_rms           0.084
_refine_ls_abs_structure_details
;
 Flack x determined using 2374 quotients [(I+)-(I-)]/[(I+)+(I-)]
 (Parsons, Flack and Wagner, Acta Cryst. B69 (2013) 249-259).
;
_refine_ls_abs_structure_Flack     0.006(15)
_refine_ls_extinction_coef         .
_refine_ls_extinction_method       none
_refine_ls_goodness_of_fit_ref     1.041
_refine_ls_hydrogen_treatment      constr
_refine_ls_matrix_type             full
_refine_ls_number_parameters       464
_refine_ls_number_reflns           6930
_refine_ls_number_restraints       0
_refine_ls_R_factor_all            0.0665
_refine_ls_R_factor_gt             0.0535
_refine_ls_restrained_S_all        1.041
_refine_ls_shift/su_max            0.000
_refine_ls_shift/su_mean           0.000
_refine_ls_structure_factor_coef   Fsqd
_refine_ls_weighting_details      
 'w=1/[\s^2^(Fo^2^)+(0.0586P)^2^+5.0548P] where P=(Fo^2^+2Fc^2^)/3'
_refine_ls_weighting_scheme        calc
_refine_ls_wR_factor_gt            0.1343
_refine_ls_wR_factor_ref           0.1427
_refine_special_details            ?
_olex2_refinement_description
;
1. Fixed Uiso
 At 1.2 times of:
  All C(H) groups, All C(H,H) groups
 At 1.5 times of:
  All C(H,H,H) groups
2.a Ternary CH refined with riding coordinates:
 C19(H19)
2.b Secondary CH2 refined with riding coordinates:
 C01C(H01A,H01B), C01D(H01C,H01D), C01E(H01E,H01F), C01F(H01G,H01H)
2.c Aromatic/amide H refined with riding coordinates:
 C14(H14), C15(H15), C17(H17), C18(H18), C23(H23), C24(H24), C25(H25),
 C26(H26), C28(H28), C29(H29), C30(H30), C31(H31), C37(H37), C38(H38), C40(H40),
  C41(H41), C44(H44), C45(H45)
2.d Idealised Me refined as rotating group:
 C12(H12A,H12B,H12C), C42(H42A,H42B,H42C), C43(H43A,H43B,H43C), C46(H46A,H46B,
 H46C)
;
_atom_sites_solution_hydrogens     geom
_atom_sites_solution_primary       dual
_atom_sites_solution_secondary     ?
loop_
  _atom_site_label
  _atom_site_type_symbol
  _atom_site_fract_x
  _atom_site_fract_y
  _atom_site_fract_z
  _atom_site_U_iso_or_equiv
  _atom_site_adp_type
  _atom_site_occupancy
  _atom_site_site_symmetry_order
  _atom_site_calc_flag
  _atom_site_refinement_flags_posn
  _atom_site_refinement_flags_adp
  _atom_site_refinement_flags_occupancy
  _atom_site_disorder_assembly
  _atom_site_disorder_group
 S1 S 0.47152(12) 0.39076(10) 0.31533(3) 0.0200(2) Uani 1 1 d . . . . .
 S2 S 0.46118(14) 1.07747(10) 0.42257(3) 0.0246(3) Uani 1 1 d . . . . .
 O3 O 0.4384(4) 0.2698(3) 0.32582(10) 0.0248(7) Uani 1 1 d . . . . .
 O4 O 0.3529(4) 0.4783(3) 0.31362(10) 0.0264(7) Uani 1 1 d . . . . .
 O5 O 0.5777(5) 1.1647(3) 0.41646(11) 0.0329(8) Uani 1 1 d . . . . .
 O6 O 0.4236(4) 1.0382(3) 0.45964(9) 0.0289(8) Uani 1 1 d . . . . .
 O7 O 0.8274(3) 0.6497(3) 0.38275(9) 0.0185(7) Uani 1 1 d . . . . .
 O8 O 0.7132(3) 0.6027(3) 0.40905(8) 0.0183(6) Uani 1 1 d . . . . .
 N9 N 0.5173(5) 0.9533(3) 0.39933(11) 0.0234(9) Uani 1 1 d . . . . .
 N10 N 0.5955(4) 0.4435(3) 0.34634(11) 0.0173(8) Uani 1 1 d . . . . .
 N11 N 0.0914(5) 0.3549(4) 0.45286(13) 0.0299(10) Uani 1 1 d . . . . .
 C12 C 0.8134(6) 0.3762(6) 0.16687(14) 0.0323(12) Uani 1 1 d . . . . .
 H12A H 0.880480 0.306177 0.166680 0.048 Uiso 1 1 calc R U . . .
 H12B H 0.873859 0.449616 0.164563 0.048 Uiso 1 1 calc R U . . .
 H12C H 0.742636 0.371007 0.145585 0.048 Uiso 1 1 calc R U . . .
 C13 C 0.7258(5) 0.3791(5) 0.20349(13) 0.0242(10) Uani 1 1 d . . . . .
 C14 C 0.6884(6) 0.2737(5) 0.22222(14) 0.0286(11) Uani 1 1 d . . . . .
 H14 H 0.716186 0.198665 0.211487 0.034 Uiso 1 1 calc R U . . .
 C15 C 0.6109(5) 0.2761(5) 0.25650(14) 0.0249(10) Uani 1 1 d . . . . .
 H15 H 0.588069 0.203541 0.269410 0.030 Uiso 1 1 calc R U . . .
 C16 C 0.5673(5) 0.3858(4) 0.27155(12) 0.0201(9) Uani 1 1 d . . . . .
 C17 C 0.6028(6) 0.4922(5) 0.25317(13) 0.0239(10) Uani 1 1 d . . . . .
 H17 H 0.572761 0.567052 0.263613 0.029 Uiso 1 1 calc R U . . .
 C18 C 0.6826(6) 0.4881(5) 0.21937(14) 0.0267(11) Uani 1 1 d . . . . .
 H18 H 0.708193 0.560915 0.206907 0.032 Uiso 1 1 calc R U . . .
 C19 C 0.6114(5) 0.5752(4) 0.34931(12) 0.0161(8) Uani 1 1 d . . . . .
 H19 H 0.552584 0.616726 0.328991 0.019 Uiso 1 1 calc R U . . .
 C20 C 0.7839(5) 0.6023(4) 0.34567(12) 0.0177(8) Uani 1 1 d . . . . .
 C21 C 0.8547(5) 0.4799(4) 0.34100(12) 0.0178(9) Uani 1 1 d . . . . .
 C22 C 0.7455(5) 0.3922(4) 0.34493(12) 0.0178(9) Uani 1 1 d . . . . .
 C23 C 0.7812(6) 0.2725(5) 0.34764(14) 0.0262(10) Uani 1 1 d . . . . .
 H23 H 0.704387 0.213710 0.350866 0.031 Uiso 1 1 calc R U . . .
 C24 C 0.9333(6) 0.2397(5) 0.34551(15) 0.0283(11) Uani 1 1 d . . . . .
 H24 H 0.961132 0.157471 0.346960 0.034 Uiso 1 1 calc R U . . .
 C25 C 1.0446(6) 0.3276(5) 0.34127(13) 0.0248(10) Uani 1 1 d . . . . .
 H25 H 1.147909 0.304524 0.339640 0.030 Uiso 1 1 calc R U . . .
 C26 C 1.0062(5) 0.4489(5) 0.33938(13) 0.0227(10) Uani 1 1 d . . . . .
 H26 H 1.082129 0.508846 0.337042 0.027 Uiso 1 1 calc R U . . .
 C27 C 0.8116(5) 0.7026(4) 0.31803(13) 0.0190(9) Uani 1 1 d . . . . .
 C28 C 0.9025(5) 0.6845(5) 0.28605(13) 0.0217(10) Uani 1 1 d . . . . .
 H28 H 0.952867 0.609858 0.282697 0.026 Uiso 1 1 calc R U . . .
 C29 C 0.9195(6) 0.7739(5) 0.25939(13) 0.0272(11) Uani 1 1 d . . . . .
 H29 H 0.982960 0.761617 0.238046 0.033 Uiso 1 1 calc R U . . .
 C30 C 0.8434(6) 0.8820(5) 0.26398(14) 0.0273(11) Uani 1 1 d . . . . .
 H30 H 0.853978 0.943696 0.245639 0.033 Uiso 1 1 calc R U . . .
 C31 C 0.7515(5) 0.8998(5) 0.29546(13) 0.0250(10) Uani 1 1 d . . . . .
 H31 H 0.699170 0.973843 0.298184 0.030 Uiso 1 1 calc R U . . .
 C32 C 0.7346(5) 0.8112(4) 0.32318(12) 0.0192(9) Uani 1 1 d . . . . .
 C33 C 0.6357(5) 0.8393(4) 0.35648(13) 0.0195(9) Uani 1 1 d . . . . .
 C34 C 0.5608(5) 0.7629(4) 0.38417(12) 0.0170(8) Uani 1 1 d . . . . .
 C35 C 0.5742(5) 0.6276(4) 0.38834(12) 0.0167(9) Uani 1 1 d . . . . .
 C36 C 0.4477(5) 0.5663(4) 0.40907(11) 0.0163(8) Uani 1 1 d . . . . .
 C37 C 0.4757(6) 0.4641(4) 0.43108(12) 0.0212(9) Uani 1 1 d . . . . .
 H37 H 0.577244 0.438957 0.435078 0.025 Uiso 1 1 calc R U . . .
 C38 C 0.3590(5) 0.3990(4) 0.44713(12) 0.0214(9) Uani 1 1 d . . . . .
 H38 H 0.382346 0.332453 0.462893 0.026 Uiso 1 1 calc R U . . .
 C39 C 0.2070(5) 0.4287(4) 0.44071(12) 0.0199(9) Uani 1 1 d . . . . .
 C40 C 0.1789(5) 0.5343(4) 0.41980(14) 0.0214(9) Uani 1 1 d . . . . .
 H40 H 0.077645 0.560870 0.416301 0.026 Uiso 1 1 calc R U . . .
 C41 C 0.2971(5) 0.5999(4) 0.40426(12) 0.0188(9) Uani 1 1 d . . . . .
 H41 H 0.274693 0.669862 0.389927 0.023 Uiso 1 1 calc R U . . .
 C42 C 0.1195(7) 0.2674(6) 0.48254(16) 0.0360(13) Uani 1 1 d . . . . .
 H42A H 0.202201 0.214113 0.474868 0.054 Uiso 1 1 calc R U . . .
 H42B H 0.027707 0.219920 0.486867 0.054 Uiso 1 1 calc R U . . .
 H42C H 0.147406 0.309240 0.505899 0.054 Uiso 1 1 calc R U . . .
 C43 C -0.0647(6) 0.3934(6) 0.44763(15) 0.0319(12) Uani 1 1 d . . . . .
 H43A H -0.085771 0.461942 0.464183 0.048 Uiso 1 1 calc R U . . .
 H43B H -0.133143 0.327100 0.453964 0.048 Uiso 1 1 calc R U . . .
 H43C H -0.080340 0.417008 0.421221 0.048 Uiso 1 1 calc R U . . .
 C44 C 0.4906(5) 0.8352(4) 0.40940(13) 0.0214(9) Uani 1 1 d . . . . .
 H44 H 0.432648 0.809172 0.430501 0.026 Uiso 1 1 calc R U . . .
 C45 C 0.6054(6) 0.9547(5) 0.36699(14) 0.0260(11) Uani 1 1 d . . . . .
 H45 H 0.639340 1.024708 0.354174 0.031 Uiso 1 1 calc R U . . .
 C46 C 0.2968(7) 1.1198(5) 0.39828(15) 0.0302(11) Uani 1 1 d . . . . .
 H46A H 0.259065 1.195892 0.408526 0.045 Uiso 1 1 calc R U . . .
 H46B H 0.219385 1.057541 0.401375 0.045 Uiso 1 1 calc R U . . .
 H46C H 0.319940 1.129652 0.371360 0.045 Uiso 1 1 calc R U . . .
 O01B O 0.0984(7) 0.9003(7) 0.43227(18) 0.0789(19) Uani 1 1 d . . . . .
 C01C C -0.0395(10) 0.8186(8) 0.4816(2) 0.062(2) Uani 1 1 d . . . . .
 H01A H -0.049045 0.732644 0.474898 0.075 Uiso 1 1 calc R U . . .
 H01B H -0.058091 0.827982 0.509094 0.075 Uiso 1 1 calc R U . . .
 C01D C -0.0555(11) 0.9192(10) 0.4243(2) 0.078(3) Uani 1 1 d . . . . .
 H01C H -0.088193 0.865941 0.403441 0.094 Uiso 1 1 calc R U . . .
 H01D H -0.072063 1.003490 0.416419 0.094 Uiso 1 1 calc R U . . .
 C01E C 0.1114(9) 0.8653(10) 0.4712(3) 0.073(3) Uani 1 1 d . . . . .
 H01E H 0.138701 0.934993 0.487199 0.088 Uiso 1 1 calc R U . . .
 H01F H 0.189636 0.802365 0.474314 0.088 Uiso 1 1 calc R U . . .
 C01F C -0.1458(10) 0.8924(12) 0.4595(3) 0.086(3) Uani 1 1 d . . . . .
 H01G H -0.172933 0.967047 0.473095 0.103 Uiso 1 1 calc R U . . .
 H01H H -0.239287 0.847355 0.453415 0.103 Uiso 1 1 calc R U . . .

loop_
  _atom_site_aniso_label
  _atom_site_aniso_U_11
  _atom_site_aniso_U_22
  _atom_site_aniso_U_33
  _atom_site_aniso_U_23
  _atom_site_aniso_U_13
  _atom_site_aniso_U_12
 S1 0.0141(4) 0.0219(6) 0.0242(5) -0.0040(4) 0.0017(4) -0.0034(4)
 S2 0.0313(6) 0.0196(6) 0.0230(5) -0.0043(4) 0.0019(5) 0.0012(5)
 O3 0.0229(17) 0.0171(16) 0.0343(18) -0.0021(13) 0.0044(13) -0.0066(14)
 O4 0.0141(14) 0.032(2) 0.0334(18) -0.0054(15) 0.0001(14) -0.0015(14)
 O5 0.038(2) 0.0236(19) 0.037(2) -0.0058(15) 0.0044(16) -0.0021(16)
 O6 0.039(2) 0.0268(19) 0.0207(16) -0.0032(13) -0.0001(15) 0.0054(16)
 O7 0.0151(14) 0.0226(17) 0.0178(15) 0.0000(12) 0.0025(11) -0.0045(13)
 O8 0.0161(14) 0.0208(17) 0.0180(14) 0.0042(12) 0.0015(11) -0.0013(14)
 N9 0.034(2) 0.0124(19) 0.0240(19) -0.0027(14) 0.0045(17) 0.0005(17)
 N10 0.0140(17) 0.0133(19) 0.0245(18) 0.0003(14) 0.0008(14) -0.0004(14)
 N11 0.024(2) 0.034(3) 0.032(2) 0.0148(19) 0.0039(17) -0.0028(18)
 C12 0.030(3) 0.044(3) 0.023(2) -0.002(2) -0.001(2) 0.003(2)
 C13 0.021(2) 0.030(3) 0.021(2) -0.0028(19) -0.0039(18) 0.005(2)
 C14 0.028(3) 0.030(3) 0.027(2) -0.010(2) 0.001(2) 0.004(2)
 C15 0.023(2) 0.022(3) 0.030(2) -0.0031(19) 0.0004(19) -0.003(2)
 C16 0.018(2) 0.022(2) 0.0199(19) -0.0035(17) -0.0015(16) -0.0013(19)
 C17 0.028(2) 0.021(2) 0.022(2) -0.0038(18) -0.0022(19) 0.003(2)
 C18 0.028(3) 0.031(3) 0.021(2) 0.002(2) -0.0009(19) -0.005(2)
 C19 0.0139(19) 0.015(2) 0.019(2) 0.0019(16) 0.0011(15) 0.0000(16)
 C20 0.0146(19) 0.020(2) 0.0182(19) -0.0030(17) 0.0013(16) 0.0006(18)
 C21 0.018(2) 0.018(2) 0.018(2) -0.0003(16) -0.0007(16) 0.0000(18)
 C22 0.017(2) 0.017(2) 0.020(2) -0.0019(16) 0.0016(15) -0.0027(18)
 C23 0.024(2) 0.024(3) 0.031(2) 0.001(2) 0.003(2) -0.001(2)
 C24 0.028(3) 0.023(3) 0.034(3) 0.001(2) 0.004(2) 0.009(2)
 C25 0.017(2) 0.030(3) 0.027(2) 0.0003(19) 0.0015(19) 0.003(2)
 C26 0.017(2) 0.031(3) 0.020(2) -0.0010(17) 0.0015(16) -0.0023(19)
 C27 0.0143(19) 0.025(3) 0.018(2) -0.0022(17) -0.0012(17) -0.0029(17)
 C28 0.017(2) 0.027(3) 0.021(2) -0.0013(18) 0.0025(17) 0.001(2)
 C29 0.023(2) 0.038(3) 0.020(2) 0.003(2) 0.0056(18) -0.003(2)
 C30 0.027(2) 0.031(3) 0.024(2) 0.007(2) 0.0007(19) -0.002(2)
 C31 0.025(2) 0.026(3) 0.025(2) 0.0044(19) 0.0017(18) -0.001(2)
 C32 0.016(2) 0.022(2) 0.019(2) 0.0017(17) -0.0006(17) -0.0023(18)
 C33 0.021(2) 0.017(2) 0.021(2) 0.0002(17) 0.0007(17) -0.0007(18)
 C34 0.018(2) 0.013(2) 0.0198(19) 0.0001(16) -0.0014(16) -0.0008(17)
 C35 0.0130(18) 0.020(2) 0.0175(19) 0.0010(16) -0.0016(15) 0.0001(16)
 C36 0.019(2) 0.013(2) 0.0167(18) -0.0004(15) 0.0023(16) -0.0005(17)
 C37 0.019(2) 0.023(2) 0.022(2) 0.0016(17) 0.0010(17) 0.0026(19)
 C38 0.026(2) 0.017(2) 0.021(2) 0.0054(17) 0.0007(17) 0.002(2)
 C39 0.022(2) 0.019(2) 0.019(2) -0.0003(17) 0.0054(17) -0.0018(19)
 C40 0.018(2) 0.022(2) 0.025(2) 0.0036(18) 0.0014(17) 0.0022(18)
 C41 0.021(2) 0.014(2) 0.022(2) 0.0021(17) 0.0007(17) 0.0001(19)
 C42 0.032(3) 0.040(3) 0.036(3) 0.018(3) 0.013(2) 0.002(3)
 C43 0.022(2) 0.042(3) 0.032(3) 0.011(2) 0.0049(19) -0.006(2)
 C44 0.025(2) 0.021(2) 0.018(2) -0.0005(16) 0.0006(17) -0.0003(19)
 C45 0.032(3) 0.023(3) 0.023(2) 0.0014(18) 0.0047(19) -0.004(2)
 C46 0.039(3) 0.021(3) 0.031(3) -0.002(2) 0.002(2) -0.003(2)
 O01B 0.061(3) 0.103(5) 0.073(4) 0.022(4) 0.001(3) -0.024(4)
 C01C 0.061(5) 0.057(5) 0.069(5) -0.005(4) 0.006(4) -0.012(4)
 C01D 0.074(6) 0.102(8) 0.060(5) -0.002(5) -0.021(4) -0.032(6)
 C01E 0.045(4) 0.108(8) 0.067(5) 0.025(5) 0.006(4) 0.001(5)
 C01F 0.053(5) 0.129(9) 0.075(6) -0.015(6) -0.010(4) -0.014(6)

_geom_special_details
;
 All esds (except the esd in the dihedral angle between two l.s. planes)
 are estimated using the full covariance matrix.  The cell esds are taken
 into account individually in the estimation of esds in distances, angles
 and torsion angles; correlations between esds in cell parameters are only
 used when they are defined by crystal symmetry.  An approximate (isotropic)
 treatment of cell esds is used for estimating esds involving l.s. planes.
;
loop_
  _geom_bond_atom_site_label_1
  _geom_bond_atom_site_label_2
  _geom_bond_distance
  _geom_bond_site_symmetry_2
  _geom_bond_publ_flag
 S1 O3 1.428(4) . ?
 S1 O4 1.433(4) . ?
 S1 N10 1.658(4) . ?
 S1 C16 1.765(4) . ?
 S2 O5 1.432(4) . ?
 S2 O6 1.421(4) . ?
 S2 N9 1.684(4) . ?
 S2 C46 1.752(6) . ?
 O7 O8 1.468(4) . ?
 O7 C20 1.465(5) . ?
 O8 C35 1.457(5) . ?
 N9 C44 1.383(6) . ?
 N9 C45 1.384(6) . ?
 N10 C19 1.477(6) . ?
 N10 C22 1.444(6) . ?
 N11 C39 1.380(6) . ?
 N11 C42 1.453(6) . ?
 N11 C43 1.456(7) . ?
 C12 H12A 0.9800 . ?
 C12 H12B 0.9800 . ?
 C12 H12C 0.9800 . ?
 C12 C13 1.509(7) . ?
 C13 C14 1.388(8) . ?
 C13 C18 1.391(8) . ?
 C14 H14 0.9500 . ?
 C14 C15 1.393(7) . ?
 C15 H15 0.9500 . ?
 C15 C16 1.387(7) . ?
 C16 C17 1.387(7) . ?
 C17 H17 0.9500 . ?
 C17 C18 1.389(7) . ?
 C18 H18 0.9500 . ?
 C19 H19 1.0000 . ?
 C19 C20 1.559(6) . ?
 C19 C35 1.534(6) . ?
 C20 C21 1.509(7) . ?
 C20 C27 1.504(6) . ?
 C21 C22 1.379(6) . ?
 C21 C26 1.383(6) . ?
 C22 C23 1.373(7) . ?
 C23 H23 0.9500 . ?
 C23 C24 1.395(7) . ?
 C24 H24 0.9500 . ?
 C24 C25 1.396(8) . ?
 C25 H25 0.9500 . ?
 C25 C26 1.395(7) . ?
 C26 H26 0.9500 . ?
 C27 C28 1.402(6) . ?
 C27 C32 1.399(7) . ?
 C28 H28 0.9500 . ?
 C28 C29 1.380(7) . ?
 C29 H29 0.9500 . ?
 C29 C30 1.388(8) . ?
 C30 H30 0.9500 . ?
 C30 C31 1.392(7) . ?
 C31 H31 0.9500 . ?
 C31 C32 1.399(7) . ?
 C32 C33 1.500(6) . ?
 C33 C34 1.456(6) . ?
 C33 C45 1.365(7) . ?
 C34 C35 1.519(6) . ?
 C34 C44 1.352(6) . ?
 C35 C36 1.501(6) . ?
 C36 C37 1.401(6) . ?
 C36 C41 1.392(7) . ?
 C37 H37 0.9500 . ?
 C37 C38 1.383(7) . ?
 C38 H38 0.9500 . ?
 C38 C39 1.402(7) . ?
 C39 C40 1.411(7) . ?
 C40 H40 0.9500 . ?
 C40 C41 1.389(7) . ?
 C41 H41 0.9500 . ?
 C42 H42A 0.9800 . ?
 C42 H42B 0.9800 . ?
 C42 H42C 0.9800 . ?
 C43 H43A 0.9800 . ?
 C43 H43B 0.9800 . ?
 C43 H43C 0.9800 . ?
 C44 H44 0.9500 . ?
 C45 H45 0.9500 . ?
 C46 H46A 0.9800 . ?
 C46 H46B 0.9800 . ?
 C46 H46C 0.9800 . ?
 O01B C01D 1.405(12) . ?
 O01B C01E 1.437(10) . ?
 C01C H01A 0.9900 . ?
 C01C H01B 0.9900 . ?
 C01C C01E 1.478(11) . ?
 C01C C01F 1.474(13) . ?
 C01D H01C 0.9900 . ?
 C01D H01D 0.9900 . ?
 C01D C01F 1.507(13) . ?
 C01E H01E 0.9900 . ?
 C01E H01F 0.9900 . ?
 C01F H01G 0.9900 . ?
 C01F H01H 0.9900 . ?

loop_
  _geom_angle_atom_site_label_1
  _geom_angle_atom_site_label_2
  _geom_angle_atom_site_label_3
  _geom_angle
  _geom_angle_site_symmetry_1
  _geom_angle_site_symmetry_3
  _geom_angle_publ_flag
 O3 S1 O4 120.2(2) . . ?
 O3 S1 N10 107.3(2) . . ?
 O3 S1 C16 107.2(2) . . ?
 O4 S1 N10 105.7(2) . . ?
 O4 S1 C16 109.6(2) . . ?
 N10 S1 C16 105.9(2) . . ?
 O5 S2 N9 105.8(2) . . ?
 O5 S2 C46 109.9(3) . . ?
 O6 S2 O5 121.1(2) . . ?
 O6 S2 N9 105.4(2) . . ?
 O6 S2 C46 109.9(3) . . ?
 N9 S2 C46 103.1(2) . . ?
 C20 O7 O8 105.0(3) . . ?
 C35 O8 O7 101.1(3) . . ?
 C44 N9 S2 127.3(3) . . ?
 C44 N9 C45 108.7(4) . . ?
 C45 N9 S2 124.0(3) . . ?
 C19 N10 S1 117.5(3) . . ?
 C22 N10 S1 116.3(3) . . ?
 C22 N10 C19 107.9(3) . . ?
 C39 N11 C42 119.9(4) . . ?
 C39 N11 C43 119.1(4) . . ?
 C42 N11 C43 116.8(4) . . ?
 H12A C12 H12B 109.5 . . ?
 H12A C12 H12C 109.5 . . ?
 H12B C12 H12C 109.5 . . ?
 C13 C12 H12A 109.5 . . ?
 C13 C12 H12B 109.5 . . ?
 C13 C12 H12C 109.5 . . ?
 C14 C13 C12 120.9(5) . . ?
 C14 C13 C18 118.7(4) . . ?
 C18 C13 C12 120.4(5) . . ?
 C13 C14 H14 119.5 . . ?
 C13 C14 C15 121.1(5) . . ?
 C15 C14 H14 119.5 . . ?
 C14 C15 H15 120.4 . . ?
 C16 C15 C14 119.2(5) . . ?
 C16 C15 H15 120.4 . . ?
 C15 C16 S1 119.8(4) . . ?
 C15 C16 C17 120.6(4) . . ?
 C17 C16 S1 119.5(4) . . ?
 C16 C17 H17 120.3 . . ?
 C16 C17 C18 119.4(5) . . ?
 C18 C17 H17 120.3 . . ?
 C13 C18 H18 119.5 . . ?
 C17 C18 C13 121.0(5) . . ?
 C17 C18 H18 119.5 . . ?
 N10 C19 H19 111.0 . . ?
 N10 C19 C20 106.2(3) . . ?
 N10 C19 C35 114.9(4) . . ?
 C20 C19 H19 111.0 . . ?
 C35 C19 H19 111.0 . . ?
 C35 C19 C20 102.1(3) . . ?
 O7 C20 C19 104.6(3) . . ?
 O7 C20 C21 108.3(3) . . ?
 O7 C20 C27 105.8(4) . . ?
 C21 C20 C19 103.8(4) . . ?
 C27 C20 C19 110.9(4) . . ?
 C27 C20 C21 122.2(4) . . ?
 C22 C21 C20 109.8(4) . . ?
 C22 C21 C26 120.3(4) . . ?
 C26 C21 C20 129.1(4) . . ?
 C21 C22 N10 111.4(4) . . ?
 C23 C22 N10 126.3(4) . . ?
 C23 C22 C21 122.3(4) . . ?
 C22 C23 H23 120.9 . . ?
 C22 C23 C24 118.1(5) . . ?
 C24 C23 H23 120.9 . . ?
 C23 C24 H24 120.0 . . ?
 C23 C24 C25 120.1(5) . . ?
 C25 C24 H24 120.0 . . ?
 C24 C25 H25 119.6 . . ?
 C26 C25 C24 120.9(5) . . ?
 C26 C25 H25 119.6 . . ?
 C21 C26 C25 118.4(4) . . ?
 C21 C26 H26 120.8 . . ?
 C25 C26 H26 120.8 . . ?
 C28 C27 C20 120.7(4) . . ?
 C32 C27 C20 118.6(4) . . ?
 C32 C27 C28 120.5(4) . . ?
 C27 C28 H28 119.7 . . ?
 C29 C28 C27 120.6(5) . . ?
 C29 C28 H28 119.7 . . ?
 C28 C29 H29 120.2 . . ?
 C28 C29 C30 119.5(4) . . ?
 C30 C29 H29 120.2 . . ?
 C29 C30 H30 120.0 . . ?
 C29 C30 C31 120.0(5) . . ?
 C31 C30 H30 120.0 . . ?
 C30 C31 H31 119.3 . . ?
 C30 C31 C32 121.4(5) . . ?
 C32 C31 H31 119.3 . . ?
 C27 C32 C33 124.4(4) . . ?
 C31 C32 C27 117.8(4) . . ?
 C31 C32 C33 117.7(4) . . ?
 C34 C33 C32 132.2(4) . . ?
 C45 C33 C32 121.6(4) . . ?
 C45 C33 C34 106.2(4) . . ?
 C33 C34 C35 127.5(4) . . ?
 C44 C34 C33 107.7(4) . . ?
 C44 C34 C35 124.2(4) . . ?
 O8 C35 C19 101.5(3) . . ?
 O8 C35 C34 107.7(3) . . ?
 O8 C35 C36 107.2(3) . . ?
 C34 C35 C19 107.9(3) . . ?
 C36 C35 C19 115.2(4) . . ?
 C36 C35 C34 116.2(4) . . ?
 C37 C36 C35 120.6(4) . . ?
 C41 C36 C35 121.9(4) . . ?
 C41 C36 C37 117.1(4) . . ?
 C36 C37 H37 119.3 . . ?
 C38 C37 C36 121.5(4) . . ?
 C38 C37 H37 119.3 . . ?
 C37 C38 H38 119.2 . . ?
 C37 C38 C39 121.6(4) . . ?
 C39 C38 H38 119.2 . . ?
 N11 C39 C38 121.2(4) . . ?
 N11 C39 C40 122.0(4) . . ?
 C38 C39 C40 116.8(4) . . ?
 C39 C40 H40 119.5 . . ?
 C41 C40 C39 120.9(4) . . ?
 C41 C40 H40 119.5 . . ?
 C36 C41 H41 119.0 . . ?
 C40 C41 C36 121.9(4) . . ?
 C40 C41 H41 119.0 . . ?
 N11 C42 H42A 109.5 . . ?
 N11 C42 H42B 109.5 . . ?
 N11 C42 H42C 109.5 . . ?
 H42A C42 H42B 109.5 . . ?
 H42A C42 H42C 109.5 . . ?
 H42B C42 H42C 109.5 . . ?
 N11 C43 H43A 109.5 . . ?
 N11 C43 H43B 109.5 . . ?
 N11 C43 H43C 109.5 . . ?
 H43A C43 H43B 109.5 . . ?
 H43A C43 H43C 109.5 . . ?
 H43B C43 H43C 109.5 . . ?
 N9 C44 H44 125.7 . . ?
 C34 C44 N9 108.5(4) . . ?
 C34 C44 H44 125.7 . . ?
 N9 C45 H45 125.6 . . ?
 C33 C45 N9 108.9(4) . . ?
 C33 C45 H45 125.6 . . ?
 S2 C46 H46A 109.5 . . ?
 S2 C46 H46B 109.5 . . ?
 S2 C46 H46C 109.5 . . ?
 H46A C46 H46B 109.5 . . ?
 H46A C46 H46C 109.5 . . ?
 H46B C46 H46C 109.5 . . ?
 C01D O01B C01E 108.1(7) . . ?
 H01A C01C H01B 108.9 . . ?
 C01E C01C H01A 110.9 . . ?
 C01E C01C H01B 110.9 . . ?
 C01F C01C H01A 110.9 . . ?
 C01F C01C H01B 110.9 . . ?
 C01F C01C C01E 104.2(8) . . ?
 O01B C01D H01C 110.0 . . ?
 O01B C01D H01D 110.0 . . ?
 O01B C01D C01F 108.5(7) . . ?
 H01C C01D H01D 108.4 . . ?
 C01F C01D H01C 110.0 . . ?
 C01F C01D H01D 110.0 . . ?
 O01B C01E C01C 105.2(7) . . ?
 O01B C01E H01E 110.7 . . ?
 O01B C01E H01F 110.7 . . ?
 C01C C01E H01E 110.7 . . ?
 C01C C01E H01F 110.7 . . ?
 H01E C01E H01F 108.8 . . ?
 C01C C01F C01D 102.2(8) . . ?
 C01C C01F H01G 111.3 . . ?
 C01C C01F H01H 111.3 . . ?
 C01D C01F H01G 111.3 . . ?
 C01D C01F H01H 111.3 . . ?
 H01G C01F H01H 109.2 . . ?

loop_
  _geom_torsion_atom_site_label_1
  _geom_torsion_atom_site_label_2
  _geom_torsion_atom_site_label_3
  _geom_torsion_atom_site_label_4
  _geom_torsion
  _geom_torsion_site_symmetry_1
  _geom_torsion_site_symmetry_2
  _geom_torsion_site_symmetry_3
  _geom_torsion_site_symmetry_4
  _geom_torsion_publ_flag
 S1 N10 C19 C20 -128.6(3) . . . . ?
 S1 N10 C19 C35 119.3(3) . . . . ?
 S1 N10 C22 C21 125.5(3) . . . . ?
 S1 N10 C22 C23 -55.5(6) . . . . ?
 S1 C16 C17 C18 177.8(4) . . . . ?
 S2 N9 C44 C34 -177.2(4) . . . . ?
 S2 N9 C45 C33 177.3(4) . . . . ?
 O3 S1 N10 C19 -161.0(3) . . . . ?
 O3 S1 N10 C22 68.9(4) . . . . ?
 O3 S1 C16 C15 -7.2(4) . . . . ?
 O3 S1 C16 C17 175.0(4) . . . . ?
 O4 S1 N10 C19 -31.5(4) . . . . ?
 O4 S1 N10 C22 -161.7(3) . . . . ?
 O4 S1 C16 C15 -139.3(4) . . . . ?
 O4 S1 C16 C17 42.9(4) . . . . ?
 O5 S2 N9 C44 147.0(4) . . . . ?
 O5 S2 N9 C45 -30.2(5) . . . . ?
 O6 S2 N9 C44 17.6(5) . . . . ?
 O6 S2 N9 C45 -159.6(4) . . . . ?
 O7 O8 C35 C19 49.9(4) . . . . ?
 O7 O8 C35 C34 -63.3(4) . . . . ?
 O7 O8 C35 C36 171.0(3) . . . . ?
 O7 C20 C21 C22 105.7(4) . . . . ?
 O7 C20 C21 C26 -63.8(6) . . . . ?
 O7 C20 C27 C28 125.9(4) . . . . ?
 O7 C20 C27 C32 -59.4(5) . . . . ?
 O8 O7 C20 C19 23.4(4) . . . . ?
 O8 O7 C20 C21 -86.9(4) . . . . ?
 O8 O7 C20 C27 140.5(3) . . . . ?
 O8 C35 C36 C37 -26.8(5) . . . . ?
 O8 C35 C36 C41 160.0(4) . . . . ?
 N10 S1 C16 C15 107.2(4) . . . . ?
 N10 S1 C16 C17 -70.7(4) . . . . ?
 N10 C19 C20 O7 -113.8(4) . . . . ?
 N10 C19 C20 C21 -0.3(4) . . . . ?
 N10 C19 C20 C27 132.6(4) . . . . ?
 N10 C19 C35 O8 79.8(4) . . . . ?
 N10 C19 C35 C34 -167.2(4) . . . . ?
 N10 C19 C35 C36 -35.6(5) . . . . ?
 N10 C22 C23 C24 179.8(4) . . . . ?
 N11 C39 C40 C41 -172.7(5) . . . . ?
 C12 C13 C14 C15 178.4(5) . . . . ?
 C12 C13 C18 C17 -179.6(4) . . . . ?
 C13 C14 C15 C16 1.6(8) . . . . ?
 C14 C13 C18 C17 -0.5(7) . . . . ?
 C14 C15 C16 S1 -179.0(4) . . . . ?
 C14 C15 C16 C17 -1.2(7) . . . . ?
 C15 C16 C17 C18 0.0(7) . . . . ?
 C16 S1 N10 C19 84.7(3) . . . . ?
 C16 S1 N10 C22 -45.5(4) . . . . ?
 C16 C17 C18 C13 0.8(8) . . . . ?
 C18 C13 C14 C15 -0.8(7) . . . . ?
 C19 N10 C22 C21 -9.1(5) . . . . ?
 C19 N10 C22 C23 169.9(4) . . . . ?
 C19 C20 C21 C22 -5.1(5) . . . . ?
 C19 C20 C21 C26 -174.6(4) . . . . ?
 C19 C20 C27 C28 -121.3(4) . . . . ?
 C19 C20 C27 C32 53.5(5) . . . . ?
 C19 C35 C36 C37 85.3(5) . . . . ?
 C19 C35 C36 C41 -87.9(5) . . . . ?
 C20 O7 O8 C35 -46.5(4) . . . . ?
 C20 C19 C35 O8 -34.7(4) . . . . ?
 C20 C19 C35 C34 78.3(4) . . . . ?
 C20 C19 C35 C36 -150.1(4) . . . . ?
 C20 C21 C22 N10 9.0(5) . . . . ?
 C20 C21 C22 C23 -170.1(4) . . . . ?
 C20 C21 C26 C25 169.4(4) . . . . ?
 C20 C27 C28 C29 175.6(4) . . . . ?
 C20 C27 C32 C31 -174.6(4) . . . . ?
 C20 C27 C32 C33 5.7(7) . . . . ?
 C21 C20 C27 C28 1.6(6) . . . . ?
 C21 C20 C27 C32 176.3(4) . . . . ?
 C21 C22 C23 C24 -1.3(7) . . . . ?
 C22 N10 C19 C20 5.4(4) . . . . ?
 C22 N10 C19 C35 -106.7(4) . . . . ?
 C22 C21 C26 C25 0.9(7) . . . . ?
 C22 C23 C24 C25 0.8(8) . . . . ?
 C23 C24 C25 C26 0.5(8) . . . . ?
 C24 C25 C26 C21 -1.4(7) . . . . ?
 C26 C21 C22 N10 179.5(4) . . . . ?
 C26 C21 C22 C23 0.5(7) . . . . ?
 C27 C20 C21 C22 -131.2(4) . . . . ?
 C27 C20 C21 C26 59.4(7) . . . . ?
 C27 C28 C29 C30 -1.3(7) . . . . ?
 C27 C32 C33 C34 -19.5(8) . . . . ?
 C27 C32 C33 C45 157.4(5) . . . . ?
 C28 C27 C32 C31 0.1(7) . . . . ?
 C28 C27 C32 C33 -179.6(4) . . . . ?
 C28 C29 C30 C31 0.5(8) . . . . ?
 C29 C30 C31 C32 0.6(8) . . . . ?
 C30 C31 C32 C27 -0.9(7) . . . . ?
 C30 C31 C32 C33 178.8(4) . . . . ?
 C31 C32 C33 C34 160.8(5) . . . . ?
 C31 C32 C33 C45 -22.3(7) . . . . ?
 C32 C27 C28 C29 1.0(7) . . . . ?
 C32 C33 C34 C35 5.3(8) . . . . ?
 C32 C33 C34 C44 177.3(5) . . . . ?
 C32 C33 C45 N9 -177.4(4) . . . . ?
 C33 C34 C35 O8 80.9(5) . . . . ?
 C33 C34 C35 C19 -27.9(6) . . . . ?
 C33 C34 C35 C36 -158.9(4) . . . . ?
 C33 C34 C44 N9 -0.2(5) . . . . ?
 C34 C33 C45 N9 0.2(6) . . . . ?
 C34 C35 C36 C37 -147.2(4) . . . . ?
 C34 C35 C36 C41 39.6(6) . . . . ?
 C35 C19 C20 O7 6.9(4) . . . . ?
 C35 C19 C20 C21 120.4(4) . . . . ?
 C35 C19 C20 C27 -106.7(4) . . . . ?
 C35 C34 C44 N9 172.1(4) . . . . ?
 C35 C36 C37 C38 -173.1(4) . . . . ?
 C35 C36 C41 C40 172.1(4) . . . . ?
 C36 C37 C38 C39 3.0(7) . . . . ?
 C37 C36 C41 C40 -1.4(7) . . . . ?
 C37 C38 C39 N11 171.8(5) . . . . ?
 C37 C38 C39 C40 -5.3(7) . . . . ?
 C38 C39 C40 C41 4.4(7) . . . . ?
 C39 C40 C41 C36 -1.1(7) . . . . ?
 C41 C36 C37 C38 0.4(7) . . . . ?
 C42 N11 C39 C38 20.1(7) . . . . ?
 C42 N11 C39 C40 -163.0(5) . . . . ?
 C43 N11 C39 C38 176.1(5) . . . . ?
 C43 N11 C39 C40 -6.9(7) . . . . ?
 C44 N9 C45 C33 -0.3(6) . . . . ?
 C44 C34 C35 O8 -89.8(5) . . . . ?
 C44 C34 C35 C19 161.4(4) . . . . ?
 C44 C34 C35 C36 30.3(6) . . . . ?
 C45 N9 C44 C34 0.3(6) . . . . ?
 C45 C33 C34 C35 -172.0(4) . . . . ?
 C45 C33 C34 C44 0.0(5) . . . . ?
 C46 S2 N9 C44 -97.7(5) . . . . ?
 C46 S2 N9 C45 85.1(5) . . . . ?
 O01B C01D C01F C01C -19.3(11) . . . . ?
 C01D O01B C01E C01C 21.7(11) . . . . ?
 C01E O01B C01D C01F -1.3(12) . . . . ?
 C01E C01C C01F C01D 31.8(10) . . . . ?
 C01F C01C C01E O01B -33.8(10) . . . . ?

_shelx_res_file
;
TITL exp_21187_auto_a.res in P2(1)2(1)2(1)
    exp_21187_auto.res
    created by SHELXL-2018/3 at 17:23:25 on 04-Jul-2024
REM Old TITL exp_21187_auto_a.res in P2(1)2(1)2(1)
REM SHELXT solution in P2(1)2(1)2(1): R1 0.094, Rweak 0.043, Alpha 0.004
REM <I/s> 0.743 for 34 systematic absences, Orientation as input
REM Flack x = 0.114 ( 0.028 ) from 2643 Parsons' quotients
REM Formula found by SHELXT: C39 N3 O7 S2
CELL 1.54184 8.8353 11.1372 35.3642 90 90 90
ZERR 15 0.0003 0.0004 0.0013 0 0 0
LATT -1
SYMM 0.5-X,-Y,0.5+Z
SYMM -X,0.5+Y,0.5-Z
SYMM 0.5+X,0.5-Y,-Z
SFAC C H N O S
UNIT 156 156 12 28 8

L.S. 10
PLAN  5
SIZE 0.02 0.02 0.05
TEMP -173
CONF
BOND
list 4
fmap 2
ACTA
MORE -1
BOND $H
OMIT -2 13 12
OMIT -1 13 8
OMIT 6 9 19
OMIT 6 9 21
OMIT 6 10 14
OMIT 6 10 17
OMIT 6 11 10
OMIT 6 11 12
REM <olex2.extras>
REM <HklSrc "%.\\exp_21187_auto.hkl">
REM </olex2.extras>

WGHT    0.058600    5.054801
FVAR       0.36091
S1    5    0.471521    0.390756    0.315329    11.00000    0.01409    0.02189 =
         0.02417   -0.00403    0.00168   -0.00336
S2    5    0.461181    1.077469    0.422573    11.00000    0.03132    0.01960 =
         0.02299   -0.00429    0.00185    0.00125
O3    4    0.438449    0.269771    0.325823    11.00000    0.02292    0.01711 =
         0.03426   -0.00205    0.00435   -0.00662
O4    4    0.352879    0.478339    0.313620    11.00000    0.01413    0.03165 =
         0.03338   -0.00543    0.00005   -0.00154
O5    4    0.577694    1.164654    0.416461    11.00000    0.03761    0.02361 =
         0.03741   -0.00581    0.00435   -0.00210
O6    4    0.423583    1.038211    0.459638    11.00000    0.03900    0.02681 =
         0.02075   -0.00321   -0.00012    0.00540
O7    4    0.827375    0.649666    0.382754    11.00000    0.01507    0.02262 =
         0.01777    0.00001    0.00247   -0.00445
O8    4    0.713247    0.602711    0.409046    11.00000    0.01606    0.02082 =
         0.01796    0.00421    0.00146   -0.00127
N9    3    0.517311    0.953252    0.399333    11.00000    0.03385    0.01239 =
         0.02400   -0.00266    0.00451    0.00046
N10   3    0.595509    0.443512    0.346339    11.00000    0.01398    0.01330 =
         0.02452    0.00033    0.00081   -0.00042
N11   3    0.091386    0.354867    0.452855    11.00000    0.02352    0.03429 =
         0.03179    0.01480    0.00391   -0.00284
C12   1    0.813361    0.376229    0.166870    11.00000    0.03032    0.04388 =
         0.02270   -0.00250   -0.00095    0.00308
AFIX 137
H12A  2    0.880480    0.306177    0.166680    11.00000   -1.50000
H12B  2    0.873859    0.449616    0.164563    11.00000   -1.50000
H12C  2    0.742636    0.371007    0.145585    11.00000   -1.50000
AFIX   0
C13   1    0.725757    0.379133    0.203487    11.00000    0.02150    0.03029 =
         0.02088   -0.00281   -0.00392    0.00487
C14   1    0.688406    0.273690    0.222220    11.00000    0.02850    0.03019 =
         0.02719   -0.00950    0.00060    0.00391
AFIX  43
H14   2    0.716186    0.198665    0.211487    11.00000   -1.20000
AFIX   0
C15   1    0.610856    0.276125    0.256498    11.00000    0.02301    0.02158 =
         0.03001   -0.00308    0.00039   -0.00288
AFIX  43
H15   2    0.588069    0.203541    0.269410    11.00000   -1.20000
AFIX   0
C16   1    0.567310    0.385763    0.271551    11.00000    0.01821    0.02210 =
         0.01989   -0.00348   -0.00155   -0.00130
C17   1    0.602793    0.492154    0.253174    11.00000    0.02804    0.02118 =
         0.02239   -0.00378   -0.00217    0.00346
AFIX  43
H17   2    0.572761    0.567052    0.263613    11.00000   -1.20000
AFIX   0
C18   1    0.682642    0.488119    0.219369    11.00000    0.02819    0.03100 =
         0.02107    0.00230   -0.00087   -0.00459
AFIX  43
H18   2    0.708193    0.560915    0.206907    11.00000   -1.20000
AFIX   0
C19   1    0.611381    0.575189    0.349306    11.00000    0.01386    0.01510 =
         0.01941    0.00191    0.00105   -0.00001
AFIX  13
H19   2    0.552584    0.616726    0.328991    11.00000   -1.20000
AFIX   0
C20   1    0.783911    0.602307    0.345668    11.00000    0.01458    0.02027 =
         0.01825   -0.00297    0.00134    0.00057
C21   1    0.854680    0.479882    0.340999    11.00000    0.01809    0.01755 =
         0.01770   -0.00032   -0.00067    0.00003
C22   1    0.745536    0.392211    0.344927    11.00000    0.01707    0.01654 =
         0.01984   -0.00189    0.00159   -0.00268
C23   1    0.781179    0.272528    0.347636    11.00000    0.02365    0.02399 =
         0.03091    0.00138    0.00266   -0.00111
AFIX  43
H23   2    0.704387    0.213710    0.350866    11.00000   -1.20000
AFIX   0
C24   1    0.933266    0.239728    0.345514    11.00000    0.02752    0.02299 =
         0.03434    0.00089    0.00351    0.00937
AFIX  43
H24   2    0.961132    0.157471    0.346960    11.00000   -1.20000
AFIX   0
C25   1    1.044611    0.327631    0.341267    11.00000    0.01711    0.03024 =
         0.02717    0.00035    0.00152    0.00327
AFIX  43
H25   2    1.147909    0.304524    0.339640    11.00000   -1.20000
AFIX   0
C26   1    1.006156    0.448943    0.339381    11.00000    0.01714    0.03087 =
         0.02006   -0.00098    0.00151   -0.00226
AFIX  43
H26   2    1.082129    0.508846    0.337042    11.00000   -1.20000
AFIX   0
C27   1    0.811555    0.702602    0.318029    11.00000    0.01434    0.02461 =
         0.01792   -0.00219   -0.00117   -0.00292
C28   1    0.902495    0.684464    0.286047    11.00000    0.01679    0.02743 =
         0.02090   -0.00133    0.00250    0.00112
AFIX  43
H28   2    0.952867    0.609858    0.282697    11.00000   -1.20000
AFIX   0
C29   1    0.919547    0.773891    0.259393    11.00000    0.02322    0.03836 =
         0.01989    0.00256    0.00555   -0.00302
AFIX  43
H29   2    0.982960    0.761617    0.238046    11.00000   -1.20000
AFIX   0
C30   1    0.843391    0.881951    0.263983    11.00000    0.02745    0.03102 =
         0.02356    0.00742    0.00073   -0.00223
AFIX  43
H30   2    0.853978    0.943696    0.245639    11.00000   -1.20000
AFIX   0
C31   1    0.751520    0.899839    0.295462    11.00000    0.02462    0.02569 =
         0.02474    0.00442    0.00172   -0.00121
AFIX  43
H31   2    0.699170    0.973843    0.298184    11.00000   -1.20000
AFIX   0
C32   1    0.734598    0.811202    0.323180    11.00000    0.01623    0.02242 =
         0.01900    0.00169   -0.00064   -0.00232
C33   1    0.635675    0.839278    0.356485    11.00000    0.02076    0.01711 =
         0.02050    0.00023    0.00067   -0.00072
C34   1    0.560767    0.762931    0.384174    11.00000    0.01831    0.01284 =
         0.01981    0.00007   -0.00142   -0.00075
C35   1    0.574194    0.627626    0.388337    11.00000    0.01300    0.01963 =
         0.01746    0.00098   -0.00161    0.00014
C36   1    0.447683    0.566255    0.409066    11.00000    0.01897    0.01331 =
         0.01668   -0.00045    0.00232   -0.00052
C37   1    0.475741    0.464078    0.431083    11.00000    0.01900    0.02266 =
         0.02207    0.00162    0.00100    0.00265
AFIX  43
H37   2    0.577244    0.438957    0.435078    11.00000   -1.20000
AFIX   0
C38   1    0.358969    0.398980    0.447127    11.00000    0.02567    0.01714 =
         0.02133    0.00537    0.00066    0.00151
AFIX  43
H38   2    0.382346    0.332453    0.462893    11.00000   -1.20000
AFIX   0
C39   1    0.206954    0.428705    0.440709    11.00000    0.02247    0.01853 =
         0.01873   -0.00034    0.00543   -0.00179
C40   1    0.178864    0.534317    0.419795    11.00000    0.01774    0.02150 =
         0.02506    0.00365    0.00136    0.00220
AFIX  43
H40   2    0.077645    0.560870    0.416301    11.00000   -1.20000
AFIX   0
C41   1    0.297139    0.599943    0.404256    11.00000    0.02093    0.01407 =
         0.02153    0.00211    0.00068    0.00012
AFIX  43
H41   2    0.274693    0.669862    0.389927    11.00000   -1.20000
AFIX   0
C42   1    0.119461    0.267415    0.482539    11.00000    0.03158    0.04000 =
         0.03644    0.01764    0.01321    0.00230
AFIX 137
H42A  2    0.202201    0.214113    0.474868    11.00000   -1.50000
H42B  2    0.027707    0.219920    0.486867    11.00000   -1.50000
H42C  2    0.147406    0.309240    0.505899    11.00000   -1.50000
AFIX   0
C43   1   -0.064732    0.393378    0.447629    11.00000    0.02183    0.04170 =
         0.03219    0.01065    0.00490   -0.00630
AFIX 137
H43A  2   -0.085771    0.461942    0.464183    11.00000   -1.50000
H43B  2   -0.133143    0.327100    0.453964    11.00000   -1.50000
H43C  2   -0.080340    0.417008    0.421221    11.00000   -1.50000
AFIX   0
C44   1    0.490583    0.835166    0.409403    11.00000    0.02507    0.02129 =
         0.01787   -0.00046    0.00063   -0.00029
AFIX  43
H44   2    0.432648    0.809172    0.430501    11.00000   -1.20000
AFIX   0
C45   1    0.605427    0.954727    0.366985    11.00000    0.03225    0.02309 =
         0.02264    0.00142    0.00472   -0.00417
AFIX  43
H45   2    0.639340    1.024708    0.354174    11.00000   -1.20000
AFIX   0
C46   1    0.296780    1.119803    0.398282    11.00000    0.03938    0.02064 =
         0.03055   -0.00231    0.00190   -0.00290
AFIX 137
H46A  2    0.259065    1.195892    0.408526    11.00000   -1.50000
H46B  2    0.219385    1.057541    0.401375    11.00000   -1.50000
H46C  2    0.319940    1.129652    0.371360    11.00000   -1.50000
AFIX   0

O01B  4    0.098442    0.900290    0.432265    11.00000    0.06098    0.10299 =
         0.07266    0.02154    0.00149   -0.02381
C01C  1   -0.039502    0.818581    0.481647    11.00000    0.06115    0.05680 =
         0.06895   -0.00484    0.00604   -0.01209
AFIX  23
H01A  2   -0.049045    0.732644    0.474898    11.00000   -1.20000
H01B  2   -0.058091    0.827982    0.509094    11.00000   -1.20000
AFIX   0
C01D  1   -0.055498    0.919220    0.424308    11.00000    0.07365    0.10188 =
         0.05983   -0.00199   -0.02118   -0.03164
AFIX  23
H01C  2   -0.088193    0.865941    0.403441    11.00000   -1.20000
H01D  2   -0.072063    1.003490    0.416419    11.00000   -1.20000
AFIX   0
C01E  1    0.111422    0.865260    0.471231    11.00000    0.04537    0.10792 =
         0.06718    0.02475    0.00557    0.00148
AFIX  23
H01E  2    0.138701    0.934993    0.487199    11.00000   -1.20000
H01F  2    0.189636    0.802365    0.474314    11.00000   -1.20000
AFIX   0
C01F  1   -0.145806    0.892436    0.459469    11.00000    0.05299    0.12932 =
         0.07461   -0.01513   -0.00965   -0.01435
AFIX  23
H01G  2   -0.172933    0.967047    0.473095    11.00000   -1.20000
H01H  2   -0.239287    0.847355    0.453415    11.00000   -1.20000
AFIX   0
HKLF 4


REM  exp_21187_auto_a.res in P2(1)2(1)2(1)
REM wR2 = 0.1427, GooF = S = 1.041, Restrained GooF = 1.041 for all data
REM R1 = 0.0535 for 6300 Fo > 4sig(Fo) and 0.0665 for all 6930 data
REM 464 parameters refined using 0 restraints

END

WGHT      0.0706      3.3898

REM Highest difference peak  0.431,  deepest hole -0.560,  1-sigma level  0.084
Q1    1  -0.1699  0.7952  0.4857  11.00000  0.05    0.43
Q2    1  -0.1068  0.9930  0.4429  11.00000  0.05    0.39
Q3    1   0.9358  0.9768  0.2118  11.00000  0.05    0.33
Q4    1   0.5538  1.1467  0.3736  11.00000  0.05    0.32
Q5    1   0.0970  0.7981  0.4854  11.00000  0.05    0.31
;
_shelx_res_checksum                50859
_shelx_hkl_file
;
   0   0   2  281.34    7.24
   0   0   3    3.99    1.13
   0   0   4 3248.29   53.73
   0   0   5   13.26    2.38
   0   0   6  412.42   14.10
   0   0   7   17.80    3.30
   0   0   8 3069.84   58.98
   0   0   9    0.60    2.19
   0   0  10  665.72   24.10
   0   0 -11    1.01    2.51
   0   0  11   -0.62    2.48
   0   0 -12 4020.35   83.87
   0   0  12 4348.82   84.04
   0   0 -13   -0.73    2.27
   0   0  13    0.05    2.80
   0   0 -14  102.72   10.67
   0   0 -15   -2.17    2.93
   0   0 -16 1463.83   46.48
   0   0 -17    0.49    2.92
   0   0 -18   27.76    6.73
   0   0 -19    1.00    3.39
   0   0 -20   37.79    8.41
   0   0 -21   -4.67    4.25
   0   0 -22    1.44    3.66
   0   0 -23   -0.40    3.81
   0   0 -24    0.16    3.23
   0   0 -25   -1.65    4.71
   0   0  25    2.77    2.27
   0   0 -26  305.79   26.51
   0   0  26  319.46   14.93
   0   0 -27   -0.99    4.01
   0   0  27    0.61    2.08
   0   0 -28    3.34    4.30
   0   0  28    0.97    1.89
   0   0 -29    8.26    5.72
   0   0  29    1.23    2.17
   0   0 -30  932.56   50.50
   0   0  30 1056.71   30.87
   0   0  31    0.69    2.47
   0   0  32   67.71    7.49
   0   0  33    0.11    2.71
   0   0  34    3.21    2.98
   0   0  35    0.27    2.62
   0   0  36  187.77   11.90
   0   0  37    2.86    2.55
   0   0  38  135.37    9.66
   0   0  39    0.55    1.82
   0   0  40    0.76    1.93
   0   0  41   -0.01    1.65
   0   0  41    0.61    1.38
   0   0  42   20.88    3.18
   0   0  42   19.54    2.72
   0   0  43    0.00    1.18
   0   1   0    0.43    0.68
   0   1   1   46.24    2.98
   0   1  -1   46.72    3.09
   0   1   2 1325.96   17.70
   0   1   2 1292.31   16.22
   0   1   3  163.16    6.72
   0   1  -3  174.91    6.82
   0   1  -4 2063.76   38.13
   0   1   4 2173.65   38.58
   0   1   5  155.22    7.81
   0   1  -5  186.08    8.49
   0   1  -6  221.82   10.21
   0   1   6  186.05    9.60
   0   1  -7  230.84   11.24
   0   1   7  225.50   11.30
   0   1  -8 1407.47   33.43
   0   1   8 1362.29   33.59
   0   1  -9 4241.72   80.88
   0  -1   9 4376.94   68.42
   0   1 -10 1699.72   40.34
   0   1  10 1607.98   39.91
   0  -1  11    3.04    1.30
   0   1  11    1.80    2.75
   0   1 -11    3.61    2.86
   0   1  12   36.72    6.17
   0   1 -12   42.31    6.59
   0  -1  12   25.76    2.89
   0  -1  13  407.37   12.74
   0   1 -13  433.99   21.05
   0   1  14    6.37    3.73
   0  -1  14    6.48    1.86
   0   1 -14    4.11    3.24
   0   1 -15    0.11    2.71
   0  -1  15    0.54    1.26
   0   1  15    0.66    2.93
   0   1  16 1122.10   40.04
   0   1 -16  983.62   37.61
   0   1  17   24.91    6.69
   0   1 -17   26.00    6.49
   0   1 -18   12.75    5.36
   0  -1 -18    8.68    4.16
   0   1  18   11.85    5.30
   0   1  19   -5.96    4.53
   0  -1 -19   -0.25    2.83
   0   1 -19   -0.62    3.03
   0   1  20   79.61   11.92
   0   1 -20   88.04   12.20
   0  -1 -20   62.91   10.79
   0   1 -21  147.17   16.24
   0  -1 -21  141.46   16.31
   0   1 -22  944.79   43.37
   0  -1 -22  966.78   45.12
   0   1 -23   10.20    5.87
   0  -1 -23    8.60    5.26
   0  -1 -24   -7.82    5.55
   0   1 -24   -0.64    3.70
   0   1 -25   20.42    7.79
   0  -1 -25   24.11    8.09
   0   1  25   16.02    3.64
   0  -1  25   25.00    4.24
   0   1 -26    1.79    4.63
   0  -1 -26   -2.37    4.38
   0  -1  26   -0.06    1.62
   0   1  26    2.11    2.19
   0  -1 -27   42.71   10.72
   0   1 -27   43.20   10.78
   0   1  27   52.13    6.09
   0  -1 -27   59.62    6.60
   0  -1  27   50.11    6.02
   0   1 -28  348.72   29.58
   0  -1 -28  351.87   29.86
   0  -1  28  360.62   16.43
   0   1  28  353.13   16.28
   0   1 -29  176.33   21.39
   0  -1 -29  168.32   21.10
   0  -1  29  177.66   11.53
   0   1  29  185.83   11.78
   0  -1 -30  890.65   49.48
   0   1 -30  864.77   49.33
   0  -1  30 1026.89   30.30
   0   1  30  972.84   29.81
   0   1  31    4.65    3.06
   0  -1  31    2.49    3.07
   0  -1  32  411.48   18.18
   0   1  32  356.05   17.12
   0  -1  33   60.00    7.08
   0   1  33   59.53    7.38
   0   1  34  329.54   16.38
   0  -1  34  336.18   16.43
   0   1  35  147.15   10.83
   0  -1  35  150.21   10.76
   0   1  36    6.98    3.19
   0  -1  36    6.91    3.45
   0  -1  37   71.47    7.45
   0   1  37   99.62    8.47
   0  -1  38   17.06    3.94
   0   1  38   19.70    4.05
   0  -1  39  196.94   11.50
   0   1  39  227.84   11.74
   0  -1  40   16.36    3.49
   0   1  40   19.52    3.55
   0   1  40   21.42    3.48
   0  -1  41   10.50    2.79
   0   1  41    8.44    2.43
   0   1  41    7.28    2.23
   0  -1  41    8.68    2.14
   0  -1  42  134.30    7.66
   0   1  42  125.78    7.07
   0  -1  42  114.90    5.85
   0   1  42  128.84    6.83
   0   1  43   30.48    3.22
   0  -1  43   32.16    3.49
   0   1  43   32.89    3.11
   0   2   0  986.94   23.16
   0   2   1 3583.16   63.26
   0   2  -1 4033.36   65.29
   0   2   2  560.05   17.24
   0   2   2  541.01   15.65
   0   2  -2  541.22   16.43
   0   2   3 1185.31   27.65
   0   2   3 1295.97   29.87
   0   2   4  648.64   19.71
   0   2  -4  660.84   19.73
   0   2   5  339.85   14.13
   0   2  -5  329.40   13.71
   0   2  -6 1654.22   30.32
   0   2   6 1469.31   29.28
   0   2  -7 9999.00   77.45
   0   2   7 9435.77   76.21
   0   2  -8 1813.47   34.27
   0   2   8 1833.22   35.88
   0   2  -9 1135.89   28.81
   0   2   9 1150.72   29.79
   0   2  10   57.18    7.41
   0   2 -10   66.95    7.64
   0   2 -11  831.26   29.09
   0  -2 -11  788.09   19.33
   0  -2 -12   14.90    2.47
   0   2 -12   18.91    4.85
   0   2  12   21.73    5.49
   0   2  13  277.27   17.99
   0  -2 -13  244.44   10.73
   0   2 -13  261.72   16.82
   0  -2 -14  291.71   12.56
   0   2  14  340.14   20.70
   0   2 -14  290.64   18.33
   0   2  15  964.60   36.71
   0   2 -15  746.77   31.78
   0   2  16   11.75    5.10
   0   2 -16    8.62    4.56
   0   2  17   -0.06    3.32
   0   2 -17    1.46    3.45
   0   2  18  225.33   18.79
   0   2 -18  213.48   17.99
   0   2  19   47.91    9.45
   0   2 -19   50.78    9.60
   0   2 -20  143.02   15.82
   0   2  20  160.45   17.27
   0  -2 -21  179.84   18.19
   0   2  21  161.32   18.03
   0   2 -21  161.14   17.20
   0   2 -22    3.65    5.09
   0   2  22    7.23    5.53
   0  -2 -22    5.17    4.71
   0   2  23  445.26   31.61
   0  -2 -23  455.68   30.92
   0   2 -23  423.50   29.96
   0   2 -24    8.49    5.60
   0  -2 -24   13.79    6.38
   0  -2  24   12.92    3.16
   0  -2 -25    3.52    4.48
   0   2 -25    7.37    5.71
   0  -2  25    7.71    2.77
   0  -2 -25    9.32    3.05
   0   2  25    8.94    2.65
   0   2 -26  141.80   18.48
   0  -2 -26  127.63   17.84
   0  -2  26  111.82    8.71
   0  -2 -26   98.35    8.89
   0   2  26  134.85    9.44
   0   2 -27   36.18   10.32
   0  -2 -27   43.41   11.02
   0   2  27   37.50    5.32
   0  -2 -27   42.11    5.67
   0  -2  27   35.38    5.07
   0  -2 -28   -3.50    3.82
   0  -2  28    1.42    2.33
   0   2  28    1.93    2.12
   0  -2 -28    3.95    2.56
   0  -2 -29  135.84   19.18
   0   2 -29  131.11   18.69
   0  -2  29  151.68   10.74
   0  -2 -29  168.54   11.01
   0   2  29  150.42   10.65
   0   2 -30   52.79   13.47
   0  -2 -30   64.63   14.43
   0  -2 -30   69.33    7.25
   0   2  30   39.12    5.88
   0  -2  30   67.82    7.36
   0  -2  31    0.94    2.51
   0   2  31    0.49    2.04
   0   2  32   67.69    7.89
   0  -2  32   78.40    7.94
   0   2  33    6.65    3.31
   0  -2  33   13.83    3.98
   0  -2  34  236.40   13.57
   0   2  34  244.59   13.68
   0  -2  35    8.48    3.46
   0   2  35    5.02    2.91
   0   2  36    2.06    2.37
   0  -2  36    1.03    2.48
   0   2  37   59.85    6.47
   0  -2  37   55.78    6.46
   0   2  38   65.90    6.39
   0  -2  38   58.52    6.33
   0   2  38   57.91    6.13
   0   2  39   15.42    3.27
   0  -2  39   23.34    4.06
   0   2  39   17.52    3.49
   0   2  40    1.74    1.65
   0  -2  40    1.64    1.98
   0   2  40    3.21    1.90
   0  -2  41    1.08    1.66
   0   2  41    1.20    1.53
   0   2  41    0.74    1.55
   0   2  42    7.25    1.82
   0  -2  42    7.25    2.09
   0   2  42    7.43    1.95
   0  -2  43   15.53    2.45
   0   2  43   25.00    2.67
   0   3   0    0.97    1.91
   0   3  -1   31.21    4.50
   0   3   1   28.52    4.42
   0   3  -2   36.54    4.88
   0   3   2   29.35    4.31
   0   3   2   29.96    4.86
   0   3   3  153.67   10.59
   0   3  -3  165.55   10.33
   0   3   3  158.05    9.78
   0   3   4   27.54    4.84
   0   3  -4   32.24    4.91
   0   3   4   27.83    4.34
   0   3  -5  460.64   18.57
   0   3   5  400.57   17.91
   0   3   6   -0.08    2.32
   0   3  -6    1.50    2.42
   0   3  -7  963.33   29.56
   0   3   7  793.88   28.01
   0   3  -8    0.89    2.51
   0   3   8    3.88    2.94
   0   3  -9 1082.30   34.11
   0   3   9 1041.15   34.24
   0   3 -10  831.23   29.96
   0   3  10  739.65   29.03
   0   3  11  169.53   13.79
   0   3 -11  155.05   12.77
   0   3  12   26.32    6.34
   0   3 -12   31.41    6.30
   0   3  13  250.27   18.26
   0   3 -13  249.08   17.34
   0   3 -14  922.48   35.61
   0   3  14  872.70   36.41
   0   3  15  236.75   18.75
   0   3 -15  132.83   13.66
   0   3  16  763.12   35.49
   0   3 -16  695.91   32.69
   0   3  17 1061.47   44.23
   0   3 -17 1188.60   44.53
   0   3 -18   50.81    9.53
   0   3  18   48.15    9.88
   0   3 -19  156.99   16.60
   0   3  19  183.58   18.38
   0   3 -20   53.10   10.10
   0   3  20   79.07   12.73
   0   3  21   -1.12    4.07
   0   3 -21   -0.76    3.93
   0   3 -22    1.80    4.05
   0   3  22    2.40    4.18
   0  -3  23   13.48    3.17
   0   3  23   12.31    6.73
   0   3 -23    7.35    5.33
   0  -3  24  146.14    9.28
   0   3  24   79.27    7.15
   0  -3 -24  108.43    9.15
   0  -3  24  141.36    9.47
   0   3 -24  155.67   18.89
   0   3  24   99.83   16.57
   0  -3 -24   94.95   16.40
   0   3  25    2.83    2.27
   0  -3  25    1.44    2.05
   0  -3 -25    0.03    2.07
   0   3 -25   -0.19    4.41
   0   3  25   -0.48    4.10
   0  -3 -25   -5.36    5.53
   0  -3  25    1.36    1.75
   0  -3  26   47.16    5.40
   0  -3 -26   39.01   10.47
   0   3 -26   32.58   10.45
   0   3  26   48.07   11.91
   0   3  26   40.69    5.50
   0  -3 -26   57.25    6.78
   0  -3  26   51.22    6.09
   0   3 -27  617.01   41.42
   0  -3 -27  565.96   39.30
   0  -3 -27  687.87   24.27
   0  -3  27  653.49   22.94
   0   3  27  724.50   24.17
   0  -3 -28  148.32   19.59
   0  -3 -28  185.58   11.84
   0  -3  28  172.89   11.29
   0  -3 -29  148.54   21.69
   0   3 -29  163.84   22.12
   0   3  29  143.53   10.36
   0  -3  29  197.78   12.11
   0  -3 -29  186.88   11.82
   0  -3 -30   -1.01    2.15
   0   3  30    0.04    1.94
   0  -3  30    1.32    2.38
   0   3  31   31.19    5.31
   0  -3 -31   36.36    5.58
   0  -3  31   32.81    5.26
   0  -3  32    1.10    2.32
   0   3  32    0.30    1.85
   0  -3 -32   -1.40    2.04
   0   3  33   19.32    4.23
   0  -3  33   21.74    4.43
   0   3  34   16.32    3.83
   0  -3  34   14.27    3.79
   0   3  35   71.80    7.09
   0  -3  35   96.59    8.37
   0   3  36   33.21    4.83
   0  -3  36   35.22    5.18
   0   3  36   33.24    5.16
   0  -3  37  244.60   12.62
   0   3  37  241.35   12.04
   0   3  37  251.20   13.08
   0   3  38    5.64    2.31
   0  -3  38    2.61    2.34
   0   3  38    1.98    2.18
   0   3  39   63.80    5.51
   0  -3  39   57.89    5.68
   0   3  39   69.12    6.19
   0  -3  40    0.64    1.79
   0   3  40    0.85    1.40
   0   3  40    3.43    1.96
   0  -3  41   12.46    2.66
   0   3  41   16.58    2.77
   0  -3  42    3.68    1.59
   0   3  42    4.50    1.57
   0  -3  43    0.66    1.00
   0   4   0 1699.24   42.69
   0   4   1   81.68    8.07
   0   4  -1  100.04    9.00
   0   4   2  819.99   28.79
   0   4   2  782.05   26.07
   0   4   3  214.29   13.02
   0   4   3  201.63   14.03
   0   4  -3  209.97   13.37
   0   4   4  822.15   29.57
   0   4   4  808.06   27.32
   0   4  -4  801.08   28.20
   0   4   5  130.02   11.41
   0   4  -5  136.91   11.37
   0   4  -6  512.36   22.98
   0   4   6  471.19   22.53
   0   4   7  106.24   10.77
   0   4  -7  117.19   11.04
   0   4   8  827.49   32.14
   0   4  -8  918.04   32.65
   0   4  -9   80.05    9.55
   0   4   9   76.43    9.78
   0   4 -10  383.16   21.50
   0   4  10  346.78   21.13
   0   4  11  126.32   13.22
   0   4 -11  137.55   13.25
   0   4 -12   74.59   10.32
   0   4  12   85.99   11.12
   0   4  13  704.73   33.16
   0   4 -13  717.16   32.49
   0   4 -14    2.68    3.92
   0   4  14    1.27    3.70
   0   4  15  533.63   30.39
   0   4 -15  454.02   27.05
   0   4 -16   27.24    7.39
   0   4  16   32.15    8.42
   0   4  17    0.78    4.73
   0   4 -17    0.34    3.32
   0   4 -18    1.56    3.90
   0   4  18    7.50    5.85
   0   4  19  256.38   23.45
   0   4 -19  228.44   21.24
   0   4  20   66.41   12.72
   0   4 -20   51.89   10.91
   0   4 -21  176.50   20.13
   0   4  21  212.87   21.99
   0  -4  22  128.72    9.03
   0  -4  22  149.22    9.73
   0  -4 -22  119.39    9.41
   0   4  22  134.66   18.22
   0   4 -22  132.15   17.86
   0  -4  23   40.84    5.33
   0  -4 -23   39.64    5.77
   0  -4  23   48.98    5.79
   0   4 -23   44.90   11.20
   0   4  23   62.52   12.92
   0  -4  24   12.88    3.36
   0  -4 -24   15.65    4.22
   0   4 -24    6.23    5.63
   0   4  24    7.75    6.16
   0  -4  24   11.58    3.21
   0  -4  25   53.05    6.09
   0  -4 -25   54.71    6.45
   0  -4  25   42.80    5.59
   0   4  25   41.46    5.43
   0   4 -25   54.35   12.62
   0  -4 -25   26.52   10.78
   0   4  25   40.46   11.74
   0  -4  26   33.70    4.87
   0  -4  26   31.55    4.82
   0   4  26   36.82    5.14
   0  -4 -26   37.36    5.43
   0  -4 -26   30.01    9.62
   0   4 -26   34.81   10.54
   0   4  26   33.95   10.78
   0  -4  27   48.96    5.92
   0  -4 -27   40.75    5.88
   0   4  27   37.93    5.37
   0  -4  27   40.35    5.52
   0   4 -27   32.21   10.41
   0   4  27   30.07   11.00
   0  -4 -27   50.28   11.55
   0  -4  28   86.12    7.67
   0  -4 -28   81.64    8.05
   0  -4  28   82.96    7.77
   0   4  28   85.12    7.83
   0   4  28   64.07   15.64
   0   4 -28   55.36   13.64
   0  -4 -28   83.05   15.00
   0  -4  29   85.15    7.62
   0  -4  29   77.05    7.54
   0   4  29   59.37    6.71
   0  -4 -29   75.32    7.83
   0  -4  30    3.45    2.36
   0  -4 -30    0.93    2.17
   0  -4  30    2.73    2.38
   0   4  30   -0.87    2.02
   0  -4  31   52.60    6.35
   0   4  31   70.93    7.10
   0  -4 -31   57.07    6.62
   0  -4  32   39.88    5.60
   0   4  32   44.11    5.67
   0  -4 -32   42.81    5.61
   0   4  32   33.08    5.74
   0   4  33   74.51    7.07
   0  -4 -33   89.09    7.62
   0  -4  33   81.81    7.62
   0   4  33   82.51    8.31
   0   4  34  123.49    8.76
   0  -4  34  109.30    8.77
   0   4  34  128.49   10.04
   0  -4  35   -0.17    2.00
   0   4  35    0.34    1.96
   0   4  35   -0.38    2.40
   0   4  36    9.03    2.57
   0  -4  36    7.87    2.78
   0   4  36    9.09    3.22
   0  -4  37   13.31    3.21
   0   4  37   18.00    3.79
   0  -4  38   42.30    4.89
   0   4  38   59.10    5.84
   0  -4  39  142.67    8.26
   0   4  39  145.18    8.47
   0  -4  40    0.31    1.43
   0   4  40   -0.31    1.38
   0  -4  41    4.57    1.70
   0   4  41    4.28    1.63
   0  -4  42    4.01    1.45
   0   4  42    6.43    1.61
   0   5   0   -0.66    2.64
   0   5  -1  649.73   26.63
   0   5   1  606.79   25.59
   0   5   2  297.47   19.12
   0   5   2  257.97   16.20
   0   5   3  156.84   13.90
   0   5  -3  129.13   11.89
   0   5   3  159.66   12.83
   0   5   4   20.77    5.67
   0   5   4   23.70    5.38
   0   5  -4   27.69    5.99
   0   5  -5  442.90   23.07
   0   5   5  360.87   21.75
   0   5  -6   54.98    8.36
   0   5   6   75.98   10.11
   0   5   7  255.73   18.74
   0   5  -7  295.05   19.42
   0   5   8   14.45    5.53
   0   5  -8    9.90    4.69
   0   5   9  654.51   31.97
   0   5  -9  790.07   33.78
   0   5  10  149.57   15.17
   0   5 -10  184.17   16.36
   0   5  11    3.37    4.08
   0   5 -11    5.93    3.81
   0   5 -12   10.21    4.83
   0   5  12    8.61    5.07
   0   5 -13   34.43    8.15
   0   5  13   42.47    8.93
   0   5  14   18.72    7.15
   0   5 -14   20.90    6.78
   0   5  15    1.91    4.00
   0   5 -15    0.16    3.39
   0   5 -16  306.59   24.41
   0   5  16  311.54   25.32
   0   5  17    1.21    5.03
   0   5 -17   -1.80    3.48
   0   5 -18  128.89   16.48
   0   5  18  133.26   17.61
   0  -5  19    3.19    2.20
   0   5  19   10.29    6.65
   0   5 -19    3.06    4.53
   0  -5  20  129.64    9.43
   0  -5 -20  119.65    9.30
   0  -5  20  120.71    8.53
   0   5  20  150.61   19.50
   0   5 -20  111.64   16.51
   0  -5  21  288.55   14.29
   0  -5  21  317.69   14.05
   0  -5 -21  235.86   13.43
   0   5 -21  215.95   23.00
   0   5  21  242.34   25.18
   0  -5  22  306.88   14.90
   0  -5  22  315.74   14.38
   0  -5 -22  297.22   15.18
   0   5  22  302.46   28.35
   0  -5  23  211.34   12.38
   0  -5  23  188.99   11.07
   0  -5 -23  199.20   12.38
   0   5 -23  141.02   19.56
   0   5  23  145.99   20.18
   0  -5  24  525.79   20.50
   0   5  24  613.28   41.41
   0   5 -24  522.73   37.79
   0  -5 -24  580.97   22.03
   0  -5  24  578.03   20.50
   0  -5  25  145.36   10.29
   0   5 -25  113.61   18.12
   0   5  25  129.61   20.03
   0  -5 -25  163.98   11.19
   0  -5  25  148.35   10.00
   0   5  25  104.97    9.55
   0  -5  26   61.51    6.70
   0  -5 -26   24.36    9.11
   0   5 -26   62.76   13.85
   0   5  26   54.02   13.71
   0  -5  26   61.79    6.56
   0  -5 -26   57.34    7.05
   0   5  26   60.36    7.36
   0  -5  27   16.92    3.92
   0  -5  27   18.47    3.90
   0  -5 -27   16.81    4.17
   0   5  27   16.89    4.40
   0  -5  28  114.92    9.12
   0  -5  28  130.86    9.55
   0  -5 -28  125.23    9.99
   0   5  28  125.01   10.38
   0  -5  29   31.60    4.95
   0  -5  29   33.97    5.18
   0  -5 -29   31.67    5.13
   0   5  29   25.98    5.16
   0  -5  30  428.03   17.78
   0  -5 -30  441.79   18.82
   0  -5  31   47.66    5.71
   0  -5 -31   50.18    6.06
   0  -5  31   48.79    5.88
   0   5  31   53.02    6.87
   0  -5  32  109.72    8.09
   0  -5 -32   94.98    8.16
   0  -5  32   96.75    7.98
   0   5  32  123.41    9.92
   0  -5  33    4.41    2.33
   0  -5 -33    2.84    2.31
   0  -5  33    3.72    2.34
   0   5  33    3.50    2.85
   0  -5  34   56.77    5.94
   0   5  34   55.97    6.52
   0  -5  35   -0.86    1.91
   0   5  35   -0.30    2.14
   0  -5  36   77.11    6.46
   0   5  36   83.13    7.12
   0  -5  37   14.97    3.14
   0   5  37   18.78    3.55
   0  -5  38    4.56    1.94
   0   5  38    4.51    2.12
   0  -5  39   12.29    2.49
   0   5  39   19.33    3.03
   0  -5  40    2.86    1.29
   0   5  40    2.32    1.48
   0   5  41    0.38    0.85
   0   6   0 1212.93   45.83
   0   6   0 1247.62   42.88
   0   6  -1   96.21   11.59
   0   6   1  103.14   13.03
   0   6   1  106.79   11.78
   0   6  -2    5.23    3.73
   0   6   2    5.11    4.60
   0   6   2    3.92    4.05
   0   6  -3  132.75   13.59
   0   6   3  100.93   11.44
   0   6   3  137.07   14.69
   0   6   4  119.33   13.81
   0   6   4   92.00   11.11
   0   6  -4  102.43   12.38
   0   6   5  603.76   31.72
   0   6  -5  632.27   30.84
   0   6   6   77.80   11.55
   0   6  -6   94.16   12.04
   0   6   7 1058.25   43.36
   0   6  -7  912.65   39.38
   0   6  -8  235.41   19.59
   0   6   8  198.57   18.65
   0   6   9  125.93   15.11
   0   6  -9  137.09   15.19
   0   6  10   42.01    9.03
   0   6 -10   51.79    9.61
   0   6  11   10.30    5.99
   0   6 -11   11.97    5.37
   0   6  12  311.00   24.97
   0   6 -12  375.88   26.47
   0   6 -13  302.65   24.37
   0   6  13  278.14   24.05
   0   6 -14   89.03   13.67
   0   6  14   87.77   14.25
   0   6 -15   12.89    6.22
   0   6  15    8.79    6.77
   0   6 -16   -0.01    3.51
   0  -6  16    2.54    2.16
   0   6  16    1.84    4.20
   0  -6 -16    2.53    2.35
   0   6  16    2.78    1.85
   0  -6  17   40.30    5.89
   0   6  17   45.01   11.45
   0   6 -17   38.02    9.94
   0  -6 -17   45.38    5.82
   0   6  17   37.07    5.06
   0  -6  18   11.23    3.41
   0   6 -18    9.39    6.19
   0   6  18   20.53    9.47
   0  -6 -18   10.00    3.30
   0   6  18    9.70    3.09
   0  -6  19  126.88    9.57
   0   6  19  114.09   18.08
   0   6 -19  130.68   18.36
   0  -6  19  117.56    8.45
   0  -6 -19  130.56   10.16
   0   6  19  104.47    8.74
   0   6 -20    8.52    6.45
   0  -6  20    6.58    3.18
   0   6  20   18.95    9.28
   0  -6 -20    9.38    3.31
   0  -6  20    4.52    1.80
   0   6  20    5.86    2.53
   0  -6  21  381.51   17.21
   0   6  21  354.88   32.14
   0   6 -21  282.39   27.70
   0  -6  21  395.33   15.86
   0  -6 -21  355.24   17.23
   0   6  21  321.58   16.09
   0  -6  22    9.81    3.61
   0   6 -22    5.70    5.42
   0   6  22   12.65    8.57
   0  -6 -22   13.29    3.76
   0  -6  22   16.96    3.60
   0   6  22    3.71    2.68
   0   6  23    8.99    6.76
   0   6 -23   13.92    6.33
   0  -6  23   11.13    3.56
   0  -6  23   17.25    3.51
   0  -6 -23   13.23    3.78
   0   6  23   12.08    3.60
   0  -6  24   75.24    7.68
   0   6 -24   66.57   14.33
   0   6  24   73.21   15.70
   0  -6  24   77.32    7.04
   0  -6 -24   77.55    8.07
   0   6  24   70.53    7.78
   0  -6  25    2.01    2.57
   0  -6  25    2.10    1.91
   0  -6 -25    3.64    2.88
   0   6  25    2.37    2.58
   0  -6  26   78.24    7.80
   0  -6  26   79.15    7.18
   0  -6 -26   72.88    7.83
   0   6  26   80.02    8.48
   0  -6  27   60.77    6.93
   0  -6 -27   60.40    7.09
   0  -6  27   63.94    6.48
   0   6  27   52.19    6.92
   0  -6  28   23.11    4.48
   0  -6 -28   26.97    4.82
   0  -6  28   24.75    4.22
   0   6  28   18.38    4.43
   0  -6  29   50.58    6.15
   0  -6  29   55.26    6.04
   0  -6 -29   50.16    6.20
   0   6  29   44.03    6.36
   0  -6  30    3.11    2.65
   0  -6  30    3.00    2.17
   0  -6 -30    1.41    2.29
   0   6  30    2.95    2.80
   0  -6  31    5.65    2.57
   0  -6  31    5.74    2.40
   0  -6 -31    5.42    2.59
   0   6  31    7.06    3.16
   0  -6  32    4.66    2.46
   0  -6 -32    3.61    2.20
   0  -6  32    3.56    2.07
   0   6  32    3.98    2.75
   0  -6  33   54.32    5.43
   0  -6 -33   55.15    5.59
   0  -6  33   54.10    5.41
   0   6  33   60.06    6.43
   0  -6  34    0.42    1.50
   0  -6  34    1.17    1.59
   0   6  34    2.77    2.28
   0  -6  35    3.91    1.86
   0   6  35    5.67    2.43
   0  -6  36   56.77    4.90
   0   6  36   72.85    6.10
   0  -6  37   27.92    3.26
   0   6  37   33.82    4.01
   0  -6  38   50.56    3.96
   0   6  38   70.14    5.20
   0   6  39   20.40    2.63
   0   7   0   -3.02    3.34
   0   7   0   -3.65    4.42
   0   7  -1    4.57    3.64
   0   7   1    5.50    5.10
   0   7   1    6.42    4.18
   0   7  -1    1.46    3.75
   0   7   2    5.44    3.49
   0   7   2    1.61    4.39
   0   7  -2    6.03    4.61
   0   7  -2    2.08    3.69
   0   7  -3   65.73   10.74
   0   7   3   50.57    9.48
   0   7   3   65.65   11.67
   0   7   4  248.73   22.12
   0   7  -4  205.99   18.77
   0   7   5   94.61   13.93
   0   7  -5   79.85   12.04
   0   7  -6    2.91    3.95
   0   7   6   -0.59    4.19
   0   7  -7    5.62    4.62
   0   7   7    5.90    4.85
   0   7   8  148.70   17.82
   0   7  -8  235.94   21.07
   0   7   9   -0.04    3.64
   0   7  -9    2.57    4.34
   0  -7 -10   16.02    3.76
   0   7 -10    4.20    4.47
   0   7  10   11.34    6.12
   0  -7  11   87.60    7.65
   0   7  11   71.47   13.52
   0   7 -11   88.79   13.95
   0  -7 -11   86.32    7.85
   0  -7  12    9.04    3.19
   0   7  12    4.65    5.13
   0   7 -12   18.24    6.63
   0  -7 -12    9.90    3.13
   0   7  12   12.19    3.08
   0  -7  13   41.38    5.84
   0   7 -13   44.22    5.36
   0   7 -13   41.89   10.47
   0   7  13   46.52   11.32
   0  -7 -13   55.61    6.42
   0   7  13   63.82    6.30
   0   7 -14  154.05   10.29
   0  -7  14  201.27   12.01
   0   7  14  212.55   23.92
   0   7 -14  185.95   21.07
   0  -7 -14  184.22   11.74
   0   7  14  177.85   10.76
   0  -7  15   23.68    4.52
   0   7 -15   19.74    7.84
   0   7  15   24.68    9.68
   0  -7 -15   25.64    4.81
   0   7  15   25.43    4.30
   0   7  16   12.16    8.20
   0   7 -16    5.75    5.52
   0  -7  16    6.57    3.21
   0  -7 -16    4.85    2.82
   0   7  16    7.62    2.81
   0  -7  17  127.30    9.85
   0   7 -17   88.46   15.54
   0   7  17   95.68   17.47
   0  -7 -17  101.12    9.18
   0   7  17  116.90    9.16
   0  -7  18  293.25   15.22
   0   7 -18  299.46   28.12
   0   7  18  231.02   26.43
   0  -7 -18  261.71   14.78
   0   7  18  276.21   14.35
   0  -7  19  182.43   11.96
   0   7 -19  153.97   20.91
   0   7  19  165.35   23.15
   0  -7 -19  158.50   11.37
   0   7  19  127.83    9.98
   0  -7  20    3.42    3.06
   0   7  20    8.90    7.27
   0   7 -20    3.83    4.88
   0  -7 -20    4.98    2.94
   0   7  20    4.75    2.74
   0  -7  21   52.15    6.77
   0   7 -21   37.11   11.52
   0   7  21   55.57   14.17
   0  -7 -21   47.79    6.70
   0   7  21   38.63    5.70
   0  -7  22  154.62   11.20
   0  -7 -22  134.92   10.79
   0   7  22  147.32   10.79
   0  -7  23   66.56    7.42
   0  -7 -23   52.38    6.84
   0   7  23   64.88    7.32
   0  -7  24  154.91   11.05
   0  -7 -24  145.71   11.07
   0  -7  24  149.38    9.41
   0   7  24  143.60   10.76
   0  -7  25  559.90   21.59
   0  -7  25  571.46   19.23
   0  -7 -25  566.00   22.06
   0  -7  26    1.26    2.87
   0  -7 -26   -1.92    2.39
   0  -7  26    2.51    1.72
   0   7  26    1.77    2.90
   0  -7  27   58.54    6.79
   0  -7  27   48.04    5.40
   0  -7 -27   46.85    6.18
   0   7  27   60.39    7.00
   0  -7  28  148.90   10.20
   0  -7  28  120.51    8.26
   0  -7 -28  132.91    9.90
   0   7  28  131.16   10.01
   0  -7  29   31.56    4.87
   0  -7  29   31.12    4.23
   0  -7 -29   29.88    4.92
   0   7  29   34.04    5.23
   0  -7  30   94.86    7.83
   0  -7  30   97.55    7.05
   0  -7 -30  101.55    8.03
   0   7  30   94.84    8.13
   0  -7  31  103.16    7.77
   0  -7  31   88.74    6.53
   0  -7 -31   98.42    7.64
   0   7  31  105.86    8.31
   0  -7  32   30.27    4.23
   0  -7 -32   33.75    4.47
   0  -7  32   30.09    3.74
   0   7  32   35.41    4.86
   0  -7  33    2.19    1.83
   0  -7  33    1.10    1.40
   0  -7 -33    0.94    1.69
   0   7  33    0.85    1.77
   0  -7  34   63.18    5.16
   0  -7  34   61.44    4.75
   0   7  34   77.41    6.28
   0  -7  35    6.61    1.89
   0  -7  35    7.83    1.65
   0   7  35    8.52    2.30
   0   7  36   78.84    5.55
   0   7  37   42.79    3.75
   0  -8   0   61.16    6.81
   0   8   0   84.28   13.11
   0   8   0   91.02   15.03
   0  -8  -1   13.35    3.54
   0  -8   1   10.94    3.54
   0   8  -1   18.94    6.39
   0   8   1   16.30    6.15
   0   8  -1    9.81    6.76
   0   8   1   11.91    6.32
   0  -8   2  241.03   14.49
   0  -8  -2  359.95   16.49
   0   8  -2  295.96   24.46
   0   8   2  375.91   27.08
   0   8   2  415.94   31.24
   0   8  -2  382.65   30.49
   0  -8  -3  204.31   12.26
   0   8  -3  194.68   19.94
   0   8   3  202.58   22.08
   0  -8   4   95.22    7.61
   0  -8  -4  119.76    9.45
   0   8  -4  119.43   15.75
   0   8  -4  108.18   16.76
   0   8   4  115.17   16.93
   0  -8   5  125.00    8.91
   0  -8  -5  136.41   10.03
   0   8   5  165.63   20.32
   0   8  -5  141.78   17.19
   0   8  -5  154.23   19.74
   0  -8   6   59.38    6.40
   0  -8   6   83.35   11.12
   0  -8  -6   59.19    6.73
   0   8  -6   67.77   12.46
   0   8   6   51.83   11.97
   0  -8   7   43.32    5.51
   0  -8  -7   54.12    6.46
   0   8   7   40.09   10.40
   0   8  -7   41.14    9.82
   0  -8   8   64.68    6.68
   0   8   8   72.84   14.01
   0   8  -8   49.22   10.74
   0  -8  -8   61.86    6.91
   0  -8   9    1.70    3.80
   0   8  -9   26.21    8.29
   0  -8   9   16.01    3.89
   0   8   9   22.02    8.19
   0  -8  -9   18.57    4.27
   0   8   9   26.36    4.10
   0   8 -10    4.13    4.47
   0   8  10   -0.79    6.32
   0  -8  10    3.67    2.74
   0  -8 -10    3.27    2.76
   0   8  10    3.49    2.12
   0   8 -11   75.37    6.92
   0  -8  11   81.46    7.89
   0   8  11   81.19   15.28
   0   8 -11   90.39   15.04
   0  -8 -11   92.90    8.73
   0   8  11   73.68    6.89
   0  -8  12  104.05    8.86
   0   8 -12   98.05    8.02
   0   8 -12  102.65   16.04
   0   8  12   91.59   16.68
   0  -8 -12  114.07    9.64
   0   8  12   86.92    7.49
   0  -8  13   24.14    4.72
   0   8 -13   24.93    4.22
   0   8 -13   16.80    7.08
   0   8  13   15.24    8.52
   0  -8 -13   28.49    5.19
   0   8  13   23.43    4.15
   0  -8  14  442.02   18.44
   0   8 -14  436.07   33.41
   0   8  14  428.75   35.34
   0  -8 -14  494.00   19.90
   0   8  14  392.65   16.24
   0  -8  15  480.52   20.25
   0  -8 -15  601.88   28.21
   0   8  15  511.75   39.52
   0   8 -15  458.20   35.45
   0  -8 -15  524.85   21.67
   0   8  15  566.40   20.69
   0  -8  16   55.17    6.89
   0   8 -16   61.86   13.34
   0   8  16   53.07   14.65
   0  -8 -16   54.27    7.02
   0   8  16   42.84    5.80
   0  -8  17   20.24    4.55
   0   8 -17    9.01    6.16
   0   8  17   25.15   10.20
   0  -8 -17   19.62    4.60
   0   8  17   13.95    3.63
   0  -8  18   88.05    8.51
   0  -8 -18   85.62    8.76
   0   8  18   84.92    7.96
   0  -8  19  130.41   10.33
   0  -8 -19  113.76   10.16
   0   8  19  136.48   10.10
   0  -8  20   21.98    4.95
   0  -8 -20   21.25    4.91
   0   8  20   26.03    4.66
   0  -8  21    1.25    2.83
   0  -8 -21    0.84    2.74
   0   8  21   -0.04    2.01
   0  -8  22    0.48    2.95
   0  -8 -22    0.67    2.56
   0   8  22    0.28    2.02
   0  -8  23    1.80    2.81
   0  -8 -23    1.52    2.60
   0   8  23    1.31    2.25
   0  -8  24   69.06    7.38
   0  -8 -24   67.49    7.52
   0   8  24   60.57    6.85
   0  -8  25    0.75    2.42
   0  -8 -25    1.43    2.43
   0   8  25   -0.49    2.36
   0  -8  26    2.77    2.71
   0  -8 -26    2.61    2.39
   0   8  26    3.22    2.27
   0  -8  27   13.79    3.62
   0  -8 -27   16.42    3.82
   0   8  27   13.70    3.51
   0  -8  28    6.41    2.80
   0  -8 -28    7.06    2.86
   0   8  28    7.71    2.78
   0  -8  29   42.00    5.17
   0  -8 -29   38.57    4.96
   0   8  29   44.47    5.24
   0  -8  30    3.72    2.21
   0  -8 -30    5.95    2.42
   0   8  30    4.00    2.18
   0  -8  31    1.30    1.76
   0  -8 -31    1.80    1.70
   0   8  31    1.11    1.64
   0  -8  32    7.24    2.29
   0  -8 -32    6.54    2.13
   0   8  32    7.31    2.24
   0  -8  33   92.64    5.92
   0   8  33   82.02    5.87
   0  -8  34    4.32    1.62
   0   8  34    2.86    1.51
   0   8  35    3.09    1.35
   0  -9   0    2.35    5.01
   0  -9   0    1.82    3.12
   0   9   0   -1.75    5.09
   0  -9  -1   -0.34    4.97
   0  -9  -1    0.42    2.97
   0  -9   1    0.28    2.78
   0   9  -1   -2.99    3.73
   0   9  -1   -1.13    4.65
   0   9   1    0.20    5.54
   0  -9   2   75.82   11.56
   0  -9  -2   -0.33    5.38
   0  -9   2  249.02   15.59
   0  -9  -2  300.55   16.25
   0   9  -2  288.06   28.25
   0   9  -2  281.77   25.83
   0   9   2  267.63   26.99
   0  -9   3   11.15    6.35
   0  -9  -3   44.96    6.65
   0  -9   3   33.01    6.27
   0   9   3   25.87    8.81
   0   9  -3   45.28   11.68
   0   9  -3   19.61    7.39
   0  -9   4   -0.75    3.62
   0  -9  -4    1.03    2.86
   0  -9   4    1.05    1.92
   0   9  -4    3.88    7.34
   0   9   4    0.85    6.00
   0   9  -4    0.86    4.12
   0  -9   5  262.81   12.99
   0  -9  -5    7.43    6.45
   0  -9   5    3.25    4.93
   0  -9  -5  298.92   15.88
   0  -9   5  156.43   12.84
   0   9  -5  328.41   30.51
   0   9   5  235.18   25.65
   0   9  -5  256.66   24.62
   0  -9  -6    5.33    3.37
   0   9  -6   -7.90    6.15
   0   9   6    9.17    6.81
   0  -9   6    2.93    2.20
   0   9  -6   -1.64    4.69
   0  -9   7   23.08    7.30
   0  -9   7   45.11    5.88
   0  -9  -7   56.27    7.24
   0   9   7   38.87   11.66
   0   9  -7   38.99   10.35
   0   9  -7   39.51   11.54
   0  -9  -8   19.06    4.84
   0   9   8   23.30    8.80
   0  -9   8   16.80    3.79
   0   9  -8   14.60    6.72
   0   9  -8   18.08    9.04
   0  -9   9  132.64    9.80
   0  -9  -9  137.42   10.90
   0   9  -9  142.64   19.52
   0   9   9  108.84   18.29
   0   9  -9   84.06   16.16
   0  -9 -10  244.58   19.21
   0  -9  10  275.83   14.15
   0  -9 -10  299.30   15.90
   0   9 -10  258.46   27.95
   0   9 -10  281.88   27.12
   0   9  10  310.78   30.45
   0  -9 -11  470.04   25.78
   0  -9  11  366.60   20.74
   0   9 -11    0.33    4.38
   0  -9  11    2.93    2.63
   0   9  11   -0.69    8.15
   0  -9 -11    6.87    3.65
   0  -9  12  218.26   12.72
   0  -9 -12  209.17   13.47
   0   9  12  200.98   11.30
   0  -9  13    4.34    3.03
   0  -9 -13    3.13    3.03
   0   9  13    5.20    2.63
   0  -9 -14    6.18    4.64
   0  -9  14    7.44    3.25
   0  -9 -14    9.84    3.67
   0   9  14    7.75    2.79
   0  -9  15   95.81    8.78
   0  -9 -15   99.50    9.45
   0   9  15   86.37    7.65
   0  -9  16    1.22    2.46
   0  -9 -16    2.12    2.88
   0   9  16    1.24    1.86
   0  -9  17   25.66    5.01
   0  -9 -17   28.03    5.35
   0   9  17   21.85    4.12
   0  -9  18   78.29    8.06
   0  -9 -18   73.82    8.08
   0   9  18   59.82    6.50
   0  -9  19   54.54    6.69
   0  -9 -19   46.34    6.62
   0   9  19   52.60    6.08
   0  -9  20  474.08   19.67
   0  -9 -20  456.16   19.95
   0   9  20  476.37   18.67
   0  -9  21  102.01    8.96
   0  -9 -21  103.36    9.23
   0   9  21   86.55    7.68
   0  -9  22   33.11    5.44
   0  -9 -22   31.62    5.30
   0   9  22   30.87    4.71
   0  -9  23    1.67    2.80
   0  -9 -23    0.48    2.28
   0   9  23   -0.47    1.78
   0  -9  24  185.39   11.30
   0  -9 -24  153.26   10.61
   0   9  24  175.95   10.42
   0  -9  25   76.79    7.19
   0  -9 -25   85.83    7.66
   0   9  25   74.03    6.63
   0  -9  26   33.35    4.90
   0  -9 -26   36.48    4.97
   0   9  26   28.55    4.13
   0  -9  27   12.12    3.15
   0  -9 -27   11.74    3.10
   0   9  27   14.45    3.02
   0  -9  28   49.47    5.27
   0  -9 -28   51.24    5.26
   0   9  28   48.58    4.87
   0  -9  29   -0.39    1.79
   0  -9 -29    0.17    1.53
   0   9  29    0.44    1.51
   0  -9  30    0.16    1.57
   0  -9 -30    0.25    1.38
   0   9  30    0.37    1.33
   0  -9  31   26.07    3.31
   0  -9 -31   19.38    2.78
   0   9  31   26.82    3.11
   0  -9  32   25.05    2.96
   0   9  32   18.88    2.45
   0 -10   0 1114.46   40.69
   0 -10   0   38.25    7.35
   0 -10  -1  713.49   27.19
   0 -10   1  674.89   26.43
   0 -10  -2  265.90   16.71
   0 -10   2  220.93   15.67
   0 -10   3  292.54   20.71
   0 -10  -3  413.20   24.82
   0 -10  -3   63.53    8.51
   0 -10   3   57.09    8.60
   0 -10   4  118.90   13.77
   0 -10  -4  118.33   14.08
   0 -10   5   47.06    5.58
   0 -10  -5   64.23    8.37
   0 -10   6    4.33    5.35
   0 -10  -6   14.32    4.56
   0 -10   6    5.71    2.41
   0 -10  -7    3.17    3.79
   0 -10   7    2.79    2.26
   0 -10   8  173.63   15.35
   0 -10   8  192.90   11.42
   0 -10   9   78.11    7.49
   0 -10  -9  101.53   10.02
   0 -10 -10  152.46   15.31
   0 -10  10  160.92   14.10
   0 -10  10   64.30    6.94
   0 -10 -10   84.32    9.07
   0 -10  11   75.86    7.37
   0 -10 -11   87.36    9.23
   0 -10  12   34.74    6.91
   0 -10  12   23.90    4.57
   0 -10 -12   18.41    4.94
   0 -10 -13   33.46    7.66
   0 -10 -13   24.49    5.34
   0 -10  13   21.32    4.38
   0 -10 -14   22.13    5.11
   0 -10  14   14.33    3.69
   0 -10  15   21.71    4.52
   0 -10 -15   31.07    7.60
   0 -10 -15   23.85    5.17
   0 -10  16   45.35    5.96
   0 -10 -16   29.50    7.03
   0 -10 -16   35.83    6.11
   0 -10  17  107.29    8.82
   0 -10 -17  120.34   10.10
   0  10  17   99.28    7.50
   0 -10  18   10.99    3.50
   0 -10 -18    7.54    3.56
   0  10  18    6.35    2.45
   0 -10 -19   17.92    4.94
   0 -10  19   16.34    3.87
   0 -10 -19   14.97    4.09
   0  10  19   14.14    3.04
   0 -10  20   -0.04    2.23
   0 -10 -20    3.93    2.94
   0  10  20    1.94    2.03
   0 -10  21   67.90    6.74
   0 -10 -21   65.63    7.02
   0  10  21   51.68    5.16
   0 -10  22   79.13    7.04
   0 -10 -22   75.66    7.33
   0  10  22   65.63    5.69
   0 -10  23   18.25    3.73
   0 -10 -23   17.73    3.75
   0  10  23   17.96    3.06
   0 -10  24   40.01    4.89
   0 -10 -24   44.20    5.30
   0  10  24   27.54    3.56
   0 -10  25    9.68    2.81
   0 -10 -25    7.90    2.56
   0  10  25    6.74    1.95
   0 -10  26   22.99    3.61
   0 -10 -26   23.05    3.70
   0  10  26   20.33    2.86
   0 -10  27   12.46    2.70
   0 -10 -27    9.94    2.54
   0  10  27   10.84    2.06
   0 -10  28    0.82    1.48
   0 -10 -28   -0.83    1.58
   0  10  28    1.25    0.98
   0 -10  29   57.45    4.48
   0 -10  30   30.78    3.03
   0 -11   0    6.87    6.15
   0 -11   0   -0.07    3.29
   0 -11  -1    1.51    4.93
   0 -11   1   -2.09    5.61
   0 -11  -1    7.81    4.15
   0 -11  -2   10.93    6.53
   0 -11  -2   -0.92    3.80
   0 -11   3   47.70    9.30
   0 -11  -3   41.22    7.15
   0 -11  -4   54.24    9.92
   0 -11   4   50.32    9.19
   0 -11  -4   34.19    6.86
   0 -11  -5   44.19    9.42
   0 -11  -5   38.04    7.25
   0 -11  -6   54.25    9.77
   0 -11  -6    4.70    4.10
   0 -11   7   -0.23    4.83
   0 -11   7   64.06    5.97
   0 -11  -7    5.36    5.83
   0 -11  -7   94.20   10.10
   0 -11   8    4.12    4.22
   0 -11  -8    0.26    3.18
   0 -11   8   -0.83    1.69
   0 -11  -9    2.82    5.24
   0 -11  -9    4.13    3.86
   0 -11   9    1.06    1.49
   0 -11  10   90.88    7.34
   0 -11  10    0.03    3.42
   0 -11 -10    2.47    4.77
   0 -11 -10  107.65   10.28
   0 -11  11    3.66    3.88
   0 -11 -11    4.21    3.77
   0 -11  11    0.87    1.82
   0 -11 -12    2.03    4.43
   0 -11 -12    1.82    3.54
   0 -11  12    3.03    2.11
   0 -11  13  211.28   11.03
   0 -11 -13  248.01   14.45
   0 -11  14   23.26    3.99
   0 -11 -14   24.50    5.20
   0 -11 -15    9.74    3.86
   0 -11  15    7.55    2.72
   0 -11  16   66.34    6.29
   0 -11 -16   72.13    7.60
   0 -11  17   60.33    5.94
   0 -11 -17   70.62    7.44
   0 -11  18  100.98    7.44
   0 -11 -18  108.53    9.52
   0 -11 -18  116.84    9.11
   0 -11 -19    0.67    2.25
   0 -11  19    1.38    1.86
   0 -11  20   16.37    3.21
   0 -11 -20   17.55    3.97
   0 -11  21  157.78    8.72
   0 -11 -21  163.45    9.90
   0 -11  22   84.30    6.22
   0 -11 -22   95.13    7.30
   0 -11 -23   10.70    2.82
   0 -11  23    8.29    2.27
   0 -11  24   25.36    3.31
   0 -11 -24   26.06    3.71
   0 -11  25   77.46    5.20
   0 -11 -25   75.81    5.46
   0 -11  26    0.70    1.18
   0 -12   0   55.09    8.76
   0 -12  -1    0.51    4.51
   0 -12   1   63.74    8.96
   0 -12  -2   65.15    9.36
   0 -12   2    7.50    4.89
   0 -12  -3   69.41    9.58
   0 -12   3   22.29    6.08
   0 -12  -4   10.63    5.29
   0 -12   4    1.18    3.93
   0 -12   5  100.60   10.27
   0 -12  -5   19.06    6.22
   0 -12  -6    4.94    4.85
   0 -12  -6   71.84    8.40
   0 -12  -7   96.68   10.86
   0 -12  -7  100.29    9.70
   0 -12   8  197.04   13.03
   0 -12  -8  151.75   13.03
   0 -12   9    8.28    3.54
   0 -12  -9    6.86    4.82
   0 -12  10   -3.18    3.03
   0 -12 -10    7.93    3.65
   0 -12 -11    2.36    3.08
   0 -12  11   -1.10    1.26
   0 -12  12   52.06    4.64
   0 -12 -12   72.20    7.63
   0 -12 -13    5.43    3.43
   0 -12  13    2.43    1.63
   0 -12  14  139.56    7.31
   0 -12 -14  200.62   11.78
   0 -12  15   40.70    4.15
   0 -12 -15   47.50    6.04
   0 -12  16   20.81    2.99
   0 -12 -16   35.47    5.18
   0 -12  17   75.93    5.23
   0 -12 -17   96.36    7.66
   0 -12  18   51.40    4.27
   0 -12 -18   58.32    5.80
   0 -12  19   17.35    2.57
   0 -12 -19   21.81    3.72
   0 -12  20   -1.10    1.45
   0 -12 -20   -0.21    1.59
   0 -12  20    0.69    1.02
   0 -12  21   13.82    2.11
   0 -12 -21   11.18    2.50
   0 -13   0    4.25    3.61
   0 -13  -1   -2.61    3.71
   0 -13   1  131.97   10.18
   0 -13   2   31.58    5.41
   0 -13  -2    7.11    3.79
   0 -13   3    2.40    1.35
   0 -13   3    4.33    3.02
   0 -13   4   12.09    3.76
   0 -13   4   -1.94    1.43
   0 -13   5   38.84    3.51
   0 -13   5   39.33    5.50
   0 -13   6    0.95    2.46
   0 -13   6    6.80    1.84
   0 -13   7   -0.23    1.37
   0 -13  -7   47.68    6.48
   0 -13   8   29.65    3.19
   0 -13   8   22.67    3.82
   0 -13   9    5.07    1.72
   0 -13  -9  191.51   11.45
   0 -13  10   49.97    4.03
   0 -13 -10   31.86    5.15
   0 -13 -11  266.18   12.61
   0 -13  11    4.25    1.66
   0 -13  12    4.52    1.57
   0 -13 -12   31.95    4.69
   0 -13  13    7.08    1.76
   0 -13 -13   28.02    4.37
   0 -13  14   15.95    2.24
   0 -13  15    0.13    1.00
  -1   0   0    0.01    0.97
  -1   0   0    0.23    1.28
  -1   0   1 3563.98   56.81
  -1   0   1 3450.79   55.20
  -1   0   2  747.04   17.50
  -1   0   2  709.34   14.97
  -1   0  -2  681.18   12.84
  -1   0   2  712.34   16.89
  -1   0   2  659.10   16.85
  -1   0   3  566.36   15.17
  -1   0  -3  593.46   11.88
   1   0   3  556.71   11.55
  -1   0   4 1562.97   34.94
   1   0   4 2037.52   33.71
  -1   0   4 1662.58   34.47
  -1   0  -4 2180.62   34.16
  -1   0   4 2279.19   38.37
  -1   0   5  107.35    6.69
  -1   0  -5   92.99    5.46
  -1   0   5   92.33    6.10
  -1   0   6 2043.23   48.26
   1   0   6 3340.71   50.62
  -1   0  -6 3039.69   49.16
  -1   0   6 2409.00   49.00
  -1   0   7 2515.37   47.53
   1   0   7 2388.51   43.88
  -1   0  -8  730.07   21.27
   1   0   8  762.76   21.68
  -1   0   8  689.21   22.86
   1   0   9 3184.96   63.23
  -1   0   9 3289.04   66.47
  -1   0 -10  365.89   15.92
   1   0  10  347.81   16.00
  -1   0  10  340.51   16.83
   1   0  11   26.80    4.80
  -1   0 -11   19.28    4.43
  -1   0  11   22.57    5.04
   1   0  12  722.26   25.95
  -1   0  12  681.71   26.96
  -1   0 -12  677.97   24.87
  -1   0 -13  400.08   19.47
  -1   0  13  334.26   15.86
  -1   0 -14  251.52   15.93
  -1   0  14  328.36   15.91
   1   0 -15  228.45   16.76
  -1   0 -15  208.96   14.84
   1   0 -16   -0.07    3.34
  -1   0  16    1.05    2.36
  -1   0 -16    2.38    2.71
  -1   0  17  456.32   20.96
  -1   0 -17  483.17   24.83
   1   0 -18   79.77   11.27
  -1   0  18   93.60    9.37
  -1   0 -18   73.88   10.24
  -1   0  19  357.93   18.88
  -1   0 -19  356.85   22.77
   1   0 -19  385.03   25.66
   1   0 -20   16.65    6.54
  -1   0 -20   15.62    5.36
  -1   0  20   18.51    4.76
  -1   0 -21 1476.64   51.58
   1   0 -21 1089.34   48.18
  -1   0 -22  125.96   15.05
   1   0 -22  155.73   17.81
   1   0 -23  292.94   24.85
  -1   0 -23  323.51   24.48
   1   0 -24  503.35   34.32
  -1   0  24  520.05   19.06
   1   0 -25   80.01   14.31
  -1   0 -25   90.74   13.73
  -1   0  25  108.04    8.52
   1   0  25   94.97    7.71
   1   0 -26   63.97   13.15
  -1   0 -26   57.03   11.46
   1   0  26   82.85    7.36
  -1   0  26   82.77    7.68
  -1   0 -27   38.14   10.00
   1   0 -27   36.93   10.96
  -1   0  27   45.96    6.08
   1   0  27   46.80    5.74
  -1   0 -28   52.19   12.01
   1   0 -28   87.26   15.16
  -1   0  28   69.46    7.40
   1   0  28   71.49    7.08
   1   0 -29  463.76   35.61
   1   0  29  488.15   19.17
  -1   0  29  467.56   19.79
  -1   0 -30   10.67    5.87
   1   0 -30   10.46    7.35
  -1   0  30    5.30    3.28
   1   0  30    5.72    2.92
  -1   0  31    3.84    2.97
   1   0  31    5.53    2.96
   1   0  32  318.81   15.66
  -1   0  32  302.55   16.62
  -1   0 -33    3.00    2.52
  -1   0  33    2.27    3.14
   1   0  33    2.02    2.61
   1   0  34  114.88    9.28
  -1   0 -34  105.68    9.21
  -1   0  34  127.68   10.32
  -1   0  35    4.28    3.18
   1   0  35    3.58    2.76
  -1   0 -35    3.14    2.40
  -1   0 -36   26.68    4.42
  -1   0  36   32.98    5.53
   1   0  36   30.95    5.03
  -1   0  37    7.64    3.45
   1   0  37    7.54    3.07
  -1   0  38   19.82    4.17
   1   0  38   19.33    3.78
  -1   0  38   19.34    3.48
   1   0  39   14.07    3.30
  -1   0  39    8.71    2.94
  -1   0  39    8.42    2.47
  -1   0  40   12.76    3.29
   1   0  40   11.23    2.74
  -1   0  40   14.58    2.71
   1   0  41   26.54    3.66
  -1   0  41   25.82    3.91
  -1   0  41   19.61    2.84
  -1   0  42   24.63    3.45
   1   0  42   22.00    3.01
   1   0  42   15.37    2.63
   1   0  43    3.28    1.43
  -1   0  43    4.42    1.69
   1   0  43    3.61    1.40
  -1   1  43   34.77    3.59
   1  -1  43   26.80    3.05
   1  -1  42   20.18    3.03
  -1   1  42   19.70    2.98
  -1   1  42   20.21    2.56
   1  -1  41   22.54    3.46
  -1   1  41   29.34    3.98
  -1   1  41   22.42    3.05
   1  -1  40   29.38    4.14
  -1   1  40   27.93    4.26
  -1   1  40   27.92    3.68
   1  -1  39   21.18    3.84
  -1   1  39   31.48    4.85
  -1   1  39   21.72    3.58
   1  -1  38   15.55    3.71
  -1   1  38   13.64    3.55
  -1   1  38   15.71    3.28
  -1  -1 -37   63.22    5.96
   1  -1  37   73.23    7.07
  -1   1  37   67.14    7.20
  -1   1  37   76.25    7.04
  -1   1  36   66.66    7.47
   1  -1  36   72.27    7.24
  -1  -1 -36   69.18    6.62
  -1  -1 -35   36.73    5.27
  -1   1  35   25.60    5.28
   1  -1  35   30.17    5.12
  -1  -1 -34   37.83    5.38
  -1   1  34   31.27    5.45
   1  -1  34   31.47    5.30
  -1   1  33  384.78   18.46
   1  -1  33  342.11   16.41
   1  -1  32   77.11    7.77
  -1   1  32   64.71    7.73
  -1  -1 -32   63.78    7.42
   1  -1  31   15.96    4.02
  -1   1  31   14.23    4.10
  -1  -1 -31   10.89    4.11
  -1  -1 -30  191.45   21.92
   1   1 -30  171.62   21.84
   1  -1  30  198.57   12.19
  -1   1  30  142.89   11.11
  -1  -1 -30  237.94   14.18
  -1  -1 -29   75.90   13.58
   1   1 -29   81.70   15.16
  -1   1  29  112.58    9.84
   1  -1  29   79.84    7.72
  -1  -1 -28    8.64    5.95
   1   1 -28    4.89    5.15
  -1   1  28    4.25    3.01
   1  -1  28    2.64    2.41
  -1  -1 -27   27.26    8.27
   1   1 -27   28.22    9.41
   1  -1  27   23.41    4.44
  -1   1  27   23.32    4.52
   1   1 -26  131.35   18.12
  -1  -1 -26  127.28   16.91
   1  -1  26  143.29    9.65
  -1   1  26  105.31    8.73
   1   1 -25  320.62   27.25
  -1   1  25  366.73   16.16
   1  -1  25  331.45   14.91
   1   1 -24   41.45   10.07
  -1  -1 -24   46.38    9.87
  -1   1  24   50.91    5.84
   1  -1  24   44.74    5.41
  -1  -1 -23  441.83   28.71
   1   1 -23  335.32   26.74
  -1  -1 -22  587.58   33.14
  -1   1  22  606.78   28.99
   1   1 -22  663.45   36.40
  -1  -1 -21  174.38   17.06
   1   1 -21  158.09   17.29
  -1   1  21  191.60   15.78
  -1  -1 -20  371.60   24.05
   1   1 -20  334.76   24.21
   1   1 -19  270.67   21.34
  -1  -1 -19  299.46   21.45
  -1   1  19  283.45   22.43
   1   1 -18 1540.01   51.75
  -1  -1 -18 1380.07   46.55
  -1   1  18 1541.19   52.11
  -1   1  17  590.77   29.96
   1   1 -17  598.39   29.93
  -1  -1 -17  501.50   30.42
  -1  -1 -17  548.05   26.86
  -1   1  16 1046.53   39.69
   1   1 -16 1084.96   39.99
  -1   1  15  981.49   36.65
   1   1 -15  934.55   36.00
   1   1 -14   61.79    8.94
  -1  -1 -14   60.42    7.79
  -1   1  14   60.18    8.66
   1   1 -13  149.22   12.91
  -1   1  13  168.26   13.43
  -1  -1 -13  138.79   11.62
  -1   1  12  121.61   11.05
   1   1 -12  146.36   12.16
  -1   1  11  669.11   25.81
   1   1 -11  653.57   25.72
  -1  -1 -10  455.63   24.56
  -1   1  10  541.79   22.12
   1   1  -9   26.79    4.94
  -1   1   9   25.96    4.78
  -1  -1  -9   29.44    6.12
  -1   1   8  741.95   24.56
   1   1  -8  758.54   24.73
   1   1  -7   83.83    7.25
  -1   1   7   58.53    6.22
  -1  -1  -6 1451.78   42.10
  -1   1   6 1879.78   40.82
  -1   1   5  857.24   19.36
   1   1  -5  962.16   20.57
  -1   1   4  311.47    9.72
  -1   1   4  298.29   10.69
   1   1  -4  296.15   10.65
  -1  -1  -3  404.60   15.79
  -1   1   3  437.82   12.10
  -1   1   3  432.99   12.81
   1   1  -2  393.69   10.72
  -1  -1  -2  365.91   11.20
  -1   1   2  405.08   11.53
   1   1  -1  625.94   12.79
  -1  -1  -1  610.71   17.51
  -1   1   1  604.37   13.90
  -1  -1  -1  480.64   13.98
  -1   1   1  527.82   14.39
   1   1   0  477.17    9.69
  -1  -1   0  459.22   13.27
  -1   1   0  444.09   12.57
  -1   1   0  422.56   10.88
  -1   1  -1  554.75   14.39
   1   1   1  543.37   10.09
  -1   1  -2  429.34   12.46
  -1   1  -2  411.85   10.95
   1   1   2  398.67   11.21
   1   1   3  433.00   12.69
  -1   1  -3  475.39   14.01
  -1   1  -4  288.46   10.61
   1   1   4  263.17    9.87
  -1   1  -5 1120.12   25.72
   1   1   5 1074.21   24.77
  -1   1  -6 1684.18   37.78
   1   1   6 2214.65   40.50
  -1  -1   7   86.37    6.35
  -1   1  -7   79.67    6.45
   1   1   7   83.44    6.74
  -1   1  -8  782.29   23.13
   1   1   8  697.74   22.46
   1   1   9   28.34    4.63
  -1   1  -9   24.02    4.25
  -1  -1   9   19.05    3.45
  -1  -1  10  469.35   16.61
   1   1  10  469.25   19.35
  -1   1 -11  647.26   23.73
  -1  -1  11  685.55   21.18
   1   1  11  619.49   23.59
  -1   1 -12  100.66    9.46
  -1  -1  12  107.74    8.06
  -1   1 -13  121.77   10.64
   1   1  13  130.14   11.10
  -1  -1  13  107.78    8.29
   1   1  14   63.27    8.25
  -1  -1  14   53.75    6.06
  -1   1 -14   63.20    8.09
   1   1  15  877.89   33.45
  -1  -1  15  813.32   25.94
  -1   1 -15  914.32   33.17
   1   1  16  846.53   33.77
  -1   1 -16  791.24   32.48
  -1   1 -17  516.04   26.41
  -1  -1  17  507.44   20.50
   1   1  18 1647.88   51.87
  -1   1 -18 1402.63   47.72
   1   1  19  285.06   21.06
  -1   1 -19  274.68   20.27
   1  -1 -20  337.96   24.97
  -1   1 -20  318.72   22.47
   1  -1 -21  173.30   18.40
  -1   1 -21  147.23   15.76
   1  -1 -22  623.34   35.94
  -1   1 -22  575.10   32.25
   1  -1 -23  465.80   31.65
  -1   1 -23  436.36   28.80
  -1   1 -24   41.26    9.72
   1  -1 -24   48.51   10.85
  -1  -1  24   51.85    5.85
  -1   1 -24   44.16    5.02
   1  -1 -25  366.03   29.46
  -1   1 -25  353.10   27.28
   1   1  25  343.95   14.67
  -1  -1  25  294.27   14.34
   1  -1 -26  118.98   17.41
  -1   1 -26  159.09   18.82
  -1  -1  26  147.58   10.15
   1   1  26  142.15    9.54
   1  -1 -27   27.64    9.26
  -1   1 -27   19.78    8.04
   1   1  27   23.86    4.25
  -1  -1  27   21.10    4.18
  -1   1 -28   -3.39    3.93
   1  -1 -28    2.21    4.58
   1   1  28    4.92    2.66
  -1  -1  28    1.56    2.28
   1  -1 -29   62.20   13.33
  -1   1 -29   52.50   12.37
   1   1  29   72.96    7.24
  -1  -1  29   68.42    7.36
  -1   1 -30  146.44   19.44
   1  -1 -30  148.45   20.71
  -1  -1  30  182.97   12.22
   1   1  30  153.08   10.61
   1   1  31   13.69    3.73
  -1  -1  31   15.77    4.27
   1   1  32   82.55    7.88
  -1  -1  32   70.62    7.89
  -1  -1  33  354.61   17.42
   1   1  33  374.70   16.98
  -1  -1  34   26.52    5.51
   1   1  34   32.35    5.28
  -1  -1  35   27.56    5.15
   1   1  35   42.42    5.72
   1   1  36   58.42    6.41
  -1  -1  36   68.79    7.50
   1   1  37   64.47    6.63
  -1  -1  37   54.23    6.57
  -1  -1  38   12.86    3.60
   1   1  38   10.51    3.03
  -1  -1  39   19.56    3.92
   1   1  39   21.56    3.75
  -1  -1  39   21.57    3.20
   1   1  40   28.96    3.94
  -1  -1  40   30.76    4.39
  -1  -1  41   20.85    3.46
   1   1  41   31.94    3.73
   1   1  41   26.49    3.61
  -1  -1  42   21.30    3.30
   1   1  42   14.44    2.36
   1   1  42   16.78    2.70
  -1  -1  43   36.87    3.67
   1   1  43   38.67    3.45
   1  -2  43    9.26    1.94
  -1   2  42    1.72    1.05
   1  -2  42    2.13    1.61
  -1   2  42    2.03    1.46
  -1   2  42    1.22    1.03
  -1   2  41    2.02    1.62
   1  -2  41    1.84    1.84
  -1   2  41    4.32    1.70
   1  -2  40   12.88    2.93
  -1   2  40   15.72    3.15
  -1   2  40   12.08    2.66
  -1   2  39   50.70    5.45
   1  -2  39   52.87    5.58
  -1   2  39   39.67    4.77
   1  -2  38   15.55    3.50
  -1   2  38   19.14    3.93
  -1   2  38   17.72    3.62
  -1   2  37  172.41   10.91
   1  -2  37  169.42   10.48
  -1   2  37  176.06   10.72
   1  -2  36   26.18    4.66
  -1  -2 -36   29.14    4.34
  -1   2  36   29.88    5.07
  -1   2  36   28.24    4.76
   1  -2  35   27.83    4.88
  -1  -2 -35   28.42    4.64
  -1   2  35   27.50    4.98
  -1   2  35   23.03    4.47
  -1   2  34   45.15    6.42
  -1  -2 -34   47.26    5.99
   1  -2  34   44.53    6.03
   1  -2  33  152.91   10.79
  -1  -2 -33  161.83   11.12
  -1   2  32  280.82   15.78
   1  -2  32  297.47   15.15
   1  -2  31    3.33    2.75
  -1   2  31    0.50    2.72
  -1  -2 -31    6.56    3.25
  -1   2  30   47.61    6.55
  -1  -2 -30   70.31    7.76
   1  -2  30   59.79    6.84
   1   2 -29  192.35   22.88
  -1   2  29  201.93   12.91
   1  -2  29  183.14   11.70
  -1  -2 -29  223.57   13.56
   1   2 -28   74.65   14.81
  -1  -2 -28  129.65   17.77
   1  -2  28  104.35    8.76
  -1  -2 -28  113.18    9.53
  -1   2  28   86.39    8.82
   1   2 -27    6.60    5.59
  -1  -2 -27    5.33    4.54
  -1   2  27    0.82    2.03
  -1  -2 -27   -1.78    2.22
   1  -2  27    0.41    2.30
   1   2 -26  122.53   17.71
  -1  -2 -26  125.63   16.67
   1  -2  26  131.26    9.50
  -1   2  26  113.91    9.22
  -1  -2 -26  125.08   10.02
   1   2 -25   48.69   11.30
  -1  -2 -25   62.42   11.68
   1  -2  25   66.78    6.77
  -1  -2 -25   69.01    7.26
  -1   2  25   47.88    5.94
  -1  -2 -24  451.32   30.38
   1   2 -24  429.33   31.37
   1  -2  24  467.45   17.97
  -1   2  24  465.33   18.48
  -1  -2 -23   38.78    8.94
   1   2 -23   29.36    8.73
  -1   2  23   38.72   10.16
   1   2 -22  268.42   23.20
  -1   2  22  255.46   23.53
  -1  -2 -22  297.19   23.15
   1   2 -21  110.39   14.61
  -1   2  21  136.66   16.95
  -1   2  20   68.78   11.70
   1   2 -20   59.94   10.54
  -1  -2 -20   68.07   10.38
  -1  -2 -19  190.42   17.68
  -1   2  19  250.38   20.99
   1   2 -19  243.67   20.15
  -1   2  18  139.80   15.34
   1   2 -18  142.57   15.01
  -1  -2 -18  130.01   14.33
  -1   2  17  186.07   17.04
   1   2 -17  182.53   16.42
   1   2 -16  408.98   23.74
  -1   2  16  392.88   23.95
   1   2 -15  140.98   13.58
  -1   2  15  138.43   13.88
   1   2 -14  197.58   15.45
  -1   2  14  212.74   16.61
  -1   2  13  107.47   11.59
  -1  -2 -13   79.43    9.22
   1   2 -13   83.18    9.83
  -1  -2 -12  354.38   18.59
   1   2 -12  387.02   20.27
  -1   2  12  380.94   20.87
  -1   2  11   42.11    6.92
   1   2 -11   55.82    7.42
  -1   2  10  683.57   26.37
  -1  -2 -10  719.76   24.78
  -1   2   9  355.51   18.06
   1   2  -9  345.94   17.10
  -1  -2  -9  360.67   16.51
   1   2  -8  399.61   17.14
  -1   2   8  373.68   12.28
  -1  -2  -8  371.91   16.06
  -1   2   7   88.91    8.04
  -1   2   7   99.17    5.75
   1   2  -7   94.10    7.92
  -1  -2  -7  100.23    7.86
  -1   2   6 1172.82   32.02
  -1   2   6 1134.14   24.75
   1   2  -6 1175.57   30.59
  -1   2   5  304.59   14.08
   1   2  -5  336.26   13.82
  -1  -2  -4   17.66    3.50
   1   2  -4   11.24    2.62
  -1   2   4   11.08    2.86
  -1  -2  -3   79.63    4.81
  -1   2   3   61.41    5.91
  -1  -2  -3   86.81    7.23
   1   2  -3   68.80    5.44
  -1   2   3   69.77    5.98
  -1  -2  -2 4070.00   68.63
  -1   2   2 4275.70   73.14
  -1   2   2 4177.68   73.90
   1   2  -2 4285.89   70.92
  -1  -2  -1  911.41   21.76
   1   2  -1  963.82   21.93
  -1   2   0 1371.75   31.34
   1   2   0 1337.54   27.41
  -1   2  -1 1016.02   25.70
   1   2   1  952.57   21.22
   1   2   2 4358.26   67.78
  -1   2  -2 4076.06   73.50
   1   2   3   80.36    4.84
  -1   2  -3   75.66    6.34
   1   2   3   81.71    6.31
   1   2   4   12.13    2.86
  -1   2  -4   11.57    2.98
   1   2   5  295.48   13.00
  -1   2  -5  308.70   13.61
  -1   2  -6 1298.36   33.07
  -1   2  -6 1321.92   21.80
  -1   2  -7  108.83    8.58
   1   2   7   83.34    7.63
   1   2   8  278.88   14.42
  -1   2  -8  303.07   14.90
  -1   2  -9  324.37   16.18
   1   2   9  353.57   16.82
  -1   2 -10  715.06   25.65
   1   2  10  670.60   25.39
  -1   2 -11   64.74    7.71
   1   2  11   64.97    7.91
  -1   2 -12  389.74   19.82
   1   2  12  455.30   21.66
  -1   2 -13  106.00   10.68
   1   2  13  104.18   10.67
  -1   2 -14  150.07   13.06
   1   2  14  192.92   15.07
   1   2  15  147.19   13.75
  -1   2 -15  126.61   12.46
  -1   2 -16  397.09   22.93
   1   2  16  415.84   23.97
  -1   2 -17  171.11   15.33
   1   2  17  154.18   14.92
  -1   2 -18  125.05   13.66
   1   2  18  141.77   14.62
   1   2  19  262.06   21.01
  -1   2 -19  238.03   19.42
   1   2  20   89.27   12.56
  -1   2 -20   63.17   10.34
  -1   2 -21  108.31   14.09
   1   2  21  156.16   16.97
   1   2  22  249.18   22.55
  -1   2 -22  202.68   19.48
  -1   2 -23   34.69    9.01
   1  -2 -23   29.47    8.82
   1   2  23   37.89    9.50
   1  -2 -24  431.29   33.58
  -1   2 -24  452.21   31.17
  -1  -2  24  468.64   17.97
  -1   2 -24  458.51   16.57
   1  -2 -25   67.62   13.76
  -1   2 -25   59.68   11.77
  -1  -2  25   77.56    7.27
   1   2  25   70.65    6.43
   1  -2 -26  114.47   17.46
  -1   2 -26  110.29   16.14
   1   2  26  106.98    8.37
  -1  -2  26  133.96    9.71
  -1   2 -27    2.18    4.53
   1  -2 -27   -6.56    5.52
   1   2  27    0.84    1.89
  -1  -2  27    0.67    2.48
   1  -2 -28  100.92   17.04
  -1   2 -28   89.10   15.48
   1   2  28  110.47    8.65
  -1  -2  28  102.11    8.74
  -1   2 -29  166.72   21.18
   1  -2 -29  168.47   22.23
   1   2  29  193.86   11.55
  -1  -2  29  176.19   11.69
  -1   2 -30   47.73   12.35
   1   2  30   48.37    6.05
  -1  -2  30   60.33    7.11
  -1  -2  31    2.82    2.76
   1   2  31    3.38    2.44
  -1  -2  32  367.84   17.90
   1   2  32  547.12   20.31
   1   2  33  154.27   10.51
  -1  -2  33  189.80   12.30
  -1  -2  34   35.64    5.74
   1   2  34   39.59    5.43
  -1  -2  35   19.82    4.77
   1   2  35   35.55    5.25
  -1  -2  36   32.99    5.34
   1   2  36   22.66    4.17
  -1  -2  37  238.02   12.95
   1   2  37  213.16   11.44
   1   2  38   12.17    2.95
  -1  -2  38   13.29    3.37
   1   2  39   41.11    4.59
  -1  -2  39   47.57    5.51
   1   2  40   12.78    2.62
  -1  -2  40    9.80    2.83
   1   2  40    9.00    2.53
  -1  -2  41    4.47    2.11
   1   2  41    5.01    1.63
   1   2  41    6.63    2.18
  -1  -2  42   -0.23    1.33
   1   2  42    1.80    1.42
  -1  -2  43   12.90    2.25
   1   2  43    8.77    1.81
   1  -3  42    2.08    1.45
  -1   3  42    2.47    1.30
   1  -3  41   25.29    3.41
  -1   3  41   20.34    2.84
  -1   3  41   18.16    2.77
  -1   3  40   45.89    4.06
   1  -3  40   44.66    4.65
  -1   3  40   52.31    4.87
  -1   3  40   44.58    4.51
  -1   3  39   17.48    2.91
   1  -3  39   15.22    3.22
  -1   3  39   18.53    3.30
  -1   3  39   17.57    3.30
   1  -3  38   37.03    4.81
  -1   3  38   37.40    4.95
  -1   3  38   40.93    4.96
   1  -3  37    7.74    2.88
  -1   3  37    5.95    2.65
  -1  -3 -37   11.53    2.91
  -1   3  37   10.27    3.15
  -1  -3 -36   72.02    6.59
  -1   3  36   72.13    7.14
   1  -3  36   75.55    7.15
  -1   3  36   82.26    7.63
   1  -3  35   15.77    3.87
  -1   3  35   15.69    3.84
  -1  -3 -35   20.03    3.99
  -1   3  35   14.40    3.83
  -1   3  34    4.86    2.66
  -1  -3 -34    4.52    2.65
   1  -3  34    5.12    2.96
  -1   3  34    3.87    2.84
   1  -3  33   49.17    6.32
  -1  -3 -33   49.32    6.31
  -1   3  33   46.44    6.32
  -1   3  33   53.27    6.83
  -1   3  32   21.59    4.57
   1  -3  32   16.69    4.13
  -1  -3 -32   22.78    4.63
  -1   3  32   18.26    4.63
  -1  -3 -31   23.22    4.93
  -1   3  31   28.33    5.17
   1  -3  31   26.30    4.88
  -1  -3 -30    6.37    3.35
   1  -3  30    8.05    3.29
  -1   3  30   11.88    3.77
   1   3 -29   53.43   12.75
  -1   3  29   85.19    8.38
   1  -3  29   63.79    7.07
  -1  -3 -29   64.23    7.47
   1   3 -28  693.35   44.66
   1  -3  28  791.74   26.46
   1   3 -27   25.44    8.90
  -1  -3 -27   33.27    5.46
   1  -3  27   40.19    5.63
  -1   3  27   33.78    5.37
  -1  -3 -26  204.03   21.36
   1   3 -26  162.02   20.36
  -1   3  26  169.51   11.43
  -1  -3 -26  205.19   12.70
   1  -3  26  168.68   10.95
  -1   3  25   15.44    7.67
   1   3 -25   14.10    7.22
  -1  -3 -25   13.72    6.01
  -1  -3 -25   25.70    4.73
  -1   3  25   10.69    3.54
   1  -3  25   23.54    4.22
  -1  -3 -24  324.49   26.75
  -1   3  24  411.83   32.34
   1   3 -24  341.21   28.49
   1  -3  24  377.92   16.14
  -1  -3 -24  430.22   18.11
  -1   3  24  343.20   15.90
  -1  -3 -23   44.78    9.59
   1   3 -23   41.39   10.23
  -1   3  23   33.84   10.09
   1  -3  23   33.80    4.98
  -1   3  23   17.66    3.94
  -1  -3 -23   49.26    6.03
  -1   3  22  170.93   20.10
  -1  -3 -22  120.88   16.80
   1   3 -22  137.40   16.88
   1   3 -21   10.59    5.80
  -1  -3 -21    3.57    3.07
  -1   3  21    9.88    5.93
  -1   3  20   48.70   10.25
   1   3 -20   52.18   10.33
   1   3 -19  208.70   19.37
  -1   3  19  204.69   19.81
  -1   3  18  592.37   33.28
   1   3 -18  538.22   30.51
   1   3 -17  106.54   13.04
  -1   3  17   95.21   13.05
   1   3 -16  384.43   24.01
  -1   3  16  383.68   25.42
   1   3 -15  299.59   20.51
  -1   3  15  295.77   21.60
  -1  -3 -14    1.87    2.31
   1   3 -14   13.80    4.98
  -1   3  14   18.01    6.37
   1   3 -13  435.11   22.78
  -1   3  13  401.51   23.31
  -1   3  12  119.70   12.30
   1   3 -12  137.41   12.42
  -1  -3 -11    3.50    2.23
  -1   3  11    8.57    4.15
   1   3 -11    9.39    3.79
  -1   3  11    6.71    1.53
   1   3 -10  966.02   32.15
  -1   3  10  902.23   32.70
   1   3  -9   35.34    5.90
  -1   3   9   38.90    6.51
  -1  -3  -9   38.29    5.46
   1   3  -8    7.83    3.28
  -1   3   8   10.11    3.99
  -1  -3  -8    7.85    2.95
  -1   3   7  267.56   15.55
  -1  -3  -7  262.15   14.28
  -1   3   6  764.68   26.89
   1   3  -6  834.36   26.83
  -1  -3  -6  815.22   25.94
  -1   3   5  650.79   23.80
   1   3  -5  645.54   22.28
  -1  -3  -4  763.27   25.60
  -1   3   4  759.42   24.98
   1   3  -4  688.01   22.62
  -1   3   4  764.34   25.07
  -1   3   3  136.65    9.86
  -1   3   3  159.81   10.53
  -1  -3  -3  145.03    6.96
   1   3  -3  161.40    9.84
  -1   3   2  616.76   21.93
  -1   3   2  577.04   21.56
  -1   3   1  374.24   16.21
   1   3  -1  379.07   14.45
  -1   3   0  103.47    8.47
   1   3   0  110.75    7.40
   1   3   1  314.12   12.73
  -1   3  -1  340.74   15.59
   1   3   2  741.79   20.38
  -1   3  -2  601.53   22.00
   1   3   3  155.72   10.59
   1   3   3  165.33    8.96
  -1   3  -3  167.83   11.12
   1   3   4  633.33   22.47
   1   3   4  659.51   19.66
  -1   3  -4  601.50   22.33
  -1   3  -5  561.68   21.73
   1   3   5  595.17   21.88
   1   3   6  759.20   26.16
  -1   3  -6  857.94   28.10
   1   3   7  271.59   15.22
  -1   3  -7  306.16   16.36
   1   3   8   16.21    4.20
  -1   3  -8   18.01    4.55
   1   3   9   37.37    6.27
  -1   3  -9   36.39    6.23
  -1   3 -10  809.11   30.10
   1   3  10  778.60   29.49
   1   3  11    7.25    3.76
  -1   3 -11   14.00    4.46
   1   3  12  111.10   11.33
  -1   3 -12  109.89   11.36
  -1   3 -13  404.80   22.61
   1   3  13  384.24   22.37
  -1   3 -14   11.32    4.96
   1   3  14   12.17    4.77
   1   3  15  270.94   19.72
  -1   3 -15  242.15   18.48
   1   3  16  394.15   24.84
  -1   3 -16  404.70   24.81
   1   3  17  127.34   14.57
  -1   3 -17  113.16   13.48
  -1   3 -18  513.44   29.61
   1   3  18  553.90   31.32
   1   3  19  236.44   20.57
  -1   3 -19  215.88   19.51
  -1   3 -20   55.90   10.56
   1   3  20   54.24   10.53
  -1   3 -21    9.43    5.22
   1   3  21   13.28    6.03
   1   3  22  163.80   18.80
  -1   3 -22  155.30   18.45
  -1  -3  23   36.60    4.83
   1   3  23   34.60    9.88
  -1   3 -23   31.56    8.94
  -1  -3  23   41.36    5.14
  -1   3 -23   33.32    4.26
  -1  -3  24  379.17   16.04
  -1  -3  24  404.23   16.65
   1   3  24  390.99   30.49
  -1   3 -24  363.38   29.27
  -1  -3  25   18.09    3.73
   1   3  25   19.28    3.77
   1   3  25   10.99    6.44
  -1  -3  25   18.50    3.83
  -1   3 -25   20.19    7.80
   1  -3 -25   14.78    7.36
  -1  -3  26  205.93   11.74
   1   3  26  168.95   10.47
  -1  -3  26  193.18   11.66
   1   3  26  190.40   22.42
  -1   3 -26  169.82   20.56
  -1  -3  27   25.74    4.46
   1   3  27   30.88    4.62
  -1  -3  27   36.13    5.35
   1  -3 -27   17.07    7.85
  -1   3 -27   25.17    8.76
  -1  -3  28  814.08   24.61
  -1  -3  28  833.31   25.96
  -1  -3  29   64.54    6.58
  -1   3 -29   57.54   13.53
  -1  -3  29   73.64    7.68
   1   3  29   77.29    7.28
   1   3  30    9.99    3.30
  -1  -3  30   12.26    3.75
  -1  -3  31   16.25    4.08
   1   3  31   29.43    4.81
  -1  -3  32   19.18    4.32
   1   3  32   16.61    3.70
  -1  -3  33   44.01    6.07
   1   3  33   38.77    5.39
  -1  -3  34    5.65    3.19
   1   3  34    6.48    2.53
  -1  -3  35   26.02    4.80
   1   3  35   21.66    3.86
  -1  -3  36   67.86    6.98
   1   3  36   76.67    6.63
  -1  -3  37    8.65    3.02
   1   3  37    6.73    2.41
  -1  -3  38   26.78    4.40
   1   3  38   39.05    5.01
  -1  -3  39   16.74    3.37
   1   3  39   18.88    3.46
  -1  -3  40   41.22    4.69
   1   3  40   53.26    5.02
  -1  -3  41   14.54    2.73
   1   3  41   17.99    2.88
  -1  -3  42    2.39    1.42
   1   3  42    2.24    1.33
   1  -4  42   15.62    2.22
   1  -4  41    4.46    1.72
  -1   4  41    8.82    1.96
   1  -4  40    5.19    1.91
  -1   4  40    6.73    2.11
  -1   4  39   87.98    5.87
   1  -4  39   99.51    6.77
  -1   4  39  100.02    6.85
   1  -4  38   17.84    3.28
  -1   4  38   19.04    3.17
  -1   4  38   20.05    3.61
  -1   4  37   53.13    5.00
   1  -4  37   44.49    5.10
  -1   4  37   51.18    5.34
  -1  -4 -37   52.22    5.02
  -1   4  37   48.22    5.58
  -1   4  36   35.83    4.40
  -1  -4 -36   31.57    4.29
   1  -4  36   35.80    4.86
  -1   4  36   32.81    4.63
  -1   4  36   39.68    5.30
  -1   4  35   19.75    3.96
   1  -4  35   19.41    3.95
  -1  -4 -35   21.18    3.86
  -1   4  35   18.50    4.06
  -1   4  34   18.06    3.92
  -1  -4 -34   16.09    3.76
   1  -4  34   18.91    3.99
  -1   4  34   17.81    4.36
  -1  -4 -33   54.63    6.68
   1  -4  33   53.50    6.26
  -1   4  33   31.40    5.36
  -1   4  33   47.67    6.48
  -1  -4 -32   29.61    5.09
  -1   4  32   39.43    5.59
   1  -4  32   33.13    5.16
  -1   4  32   31.64    5.49
  -1  -4 -31   63.95    7.41
   1  -4  31   70.60    7.22
  -1   4  31   65.53    7.17
  -1   4  31   87.64    8.76
  -1  -4 -30   10.41    3.84
   1  -4  30   16.33    4.16
  -1   4  30   12.08    3.58
  -1   4  30   13.46    4.09
   1  -4  29    5.64    2.96
  -1  -4 -29    6.31    3.20
  -1   4  29    7.91    3.54
   1  -4  28  205.06   11.51
  -1   4  28  193.95   12.38
  -1  -4 -28  194.52   12.80
   1  -4  28  220.94   12.92
  -1   4  28  223.15   13.98
   1  -4  27   58.98    6.17
   1   4 -27   63.83   13.42
  -1   4  27   58.26   13.61
  -1  -4 -27   68.62    7.54
   1  -4  27   64.84    7.00
  -1   4  27   78.33    7.78
  -1   4  27   58.97    7.20
   1  -4  26   40.59    5.34
   1  -4  26   42.98    5.63
  -1   4  26   36.28    5.49
  -1  -4 -26   37.52    5.91
  -1   4  26   47.27   12.33
   1   4 -26   33.26   11.04
   1  -4  25  187.64   11.14
   1  -4  25  194.72   11.66
  -1   4  25  175.17   11.48
  -1  -4 -25  171.98   12.13
  -1   4  25  208.14   24.35
   1   4 -25  169.52   21.14
   1  -4  24  254.72   12.98
   1  -4  24  250.25   13.15
  -1   4  24  251.84   13.56
  -1  -4 -24  284.49   15.06
  -1   4  24  255.91   26.34
  -1  -4 -24  225.83   22.96
   1   4 -24  239.92   24.69
   1  -4  23  212.19   11.76
  -1  -4 -23  270.35   14.44
   1  -4  23  272.40   13.42
  -1   4  23  197.02   11.86
  -1   4  23  222.00   24.40
   1   4 -23  198.67   22.03
  -1  -4 -23  151.83   17.75
   1  -4  22   60.08    6.13
   1  -4  22   55.78    6.17
  -1   4  22   35.97    5.37
  -1  -4 -22   58.76    6.83
   1   4 -22   45.61   10.85
  -1   4  22   54.69   11.94
  -1  -4 -21  106.02    8.90
   1  -4  21   92.77    7.65
  -1   4  21   90.11   14.94
   1   4 -21   94.15   14.34
  -1   4  20   65.73   12.90
   1   4 -20   57.07   11.22
   1   4 -19   34.10    8.76
  -1   4  19   38.26   10.22
   1   4 -18   15.64    6.23
  -1   4  18   16.88    7.91
  -1   4  17  187.82   19.33
   1   4 -17  181.57   17.92
  -1   4  16   95.44   13.83
   1   4 -16  103.49   13.11
   1   4 -15  313.85   22.25
  -1   4  15  305.51   23.27
  -1   4  14  127.38   14.89
   1   4 -14  117.70   13.34
   1   4 -13  172.91   15.64
  -1   4  13  195.03   17.51
   1   4 -12   50.16    8.32
  -1   4  12   39.48    8.28
  -1   4  11   10.43    5.01
   1   4 -11    8.19    4.12
  -1   4  10  163.11   14.72
   1   4 -10  183.43   14.74
  -1   4   9  433.73   23.64
   1   4  -9  519.67   24.15
   1   4  -8  303.72   17.79
  -1   4   8  303.14   18.96
  -1   4   7   77.07    9.41
   1   4  -7   82.42    8.97
  -1   4   6  459.34   22.41
   1   4  -6  437.15   20.44
  -1   4   5  374.51   19.80
   1   4  -5  416.89   19.36
  -1   4   4   75.22    8.69
  -1   4   4   96.58    9.80
   1   4  -4   86.72    8.38
  -1   4   3   10.52    3.87
   1   4  -3   11.47    3.36
  -1  -4  -3    6.48    1.66
  -1   4   3   11.18    3.77
  -1   4   2   55.71    7.35
   1   4  -2   71.43    7.34
  -1   4   2   56.07    7.43
  -1  -4  -2   56.40    4.87
  -1   4   1  271.97   15.95
   1   4  -1  271.50   14.07
   1   4   0  255.28   13.54
  -1   4   0  245.67   14.99
   1   4   1  219.86   12.34
  -1   4  -1  233.73   14.70
  -1   4  -2   78.47    8.68
   1   4   2   73.25    6.99
   1   4   2   82.08    9.01
  -1   4  -3   11.71    3.93
   1   4   3   12.61    3.29
   1   4   3   10.98    3.81
   1   4   4   89.09    9.52
  -1   4  -4  106.43   10.28
   1   4   4   94.69    8.05
   1   4   5  400.91   20.20
  -1   4  -5  420.06   20.98
   1   4   6  354.11   19.28
  -1   4  -6  404.07   20.80
   1   4   7   91.29    9.82
  -1   4  -7  110.25   11.05
   1   4   8  353.11   19.94
  -1   4  -8  395.75   21.36
  -1   4  -9  516.55   25.49
   1   4   9  554.50   25.94
   1   4  10  204.89   15.75
  -1   4 -10  175.26   14.91
  -1   4 -11   14.07    5.27
   1   4  11    8.48    4.33
   1   4  12   49.17    8.33
  -1   4 -12   35.58    7.55
   1   4  13  192.55   16.86
  -1   4 -13  224.24   18.14
   1   4  14  136.23   14.79
  -1   4 -14  113.11   13.47
   1   4  15  350.23   24.32
  -1   4 -15  372.60   24.63
  -1   4 -16   88.91   12.46
   1   4  16   97.84   13.29
  -1   4 -17  188.72   18.70
   1   4  17  212.00   19.90
  -1   4 -18   17.40    6.30
   1   4  18   19.57    6.69
  -1   4 -19   47.34   10.21
   1   4  19   42.58    9.90
  -1   4 -20   60.34   11.90
   1   4  20   70.64   12.83
  -1  -4  21   92.37    7.72
   1   4  21   82.55   13.89
  -1   4 -21   88.29   14.44
  -1  -4  22   73.47    7.06
  -1  -4  22   61.26    6.10
   1   4  22   58.99   12.00
  -1   4 -22   76.29   13.60
  -1  -4  23  228.18   12.57
  -1  -4  23  228.42   12.07
  -1   4 -23  198.61   21.89
   1   4  23  205.22   22.25
  -1  -4  24  250.55   13.39
  -1  -4  24  259.43   13.17
   1   4  24  281.49   27.01
  -1   4 -24  227.26   24.52
  -1  -4  25  209.15   12.25
  -1  -4  25  206.65   11.84
   1   4  25  203.84   23.22
  -1   4 -25  189.51   22.27
  -1  -4  26   36.89    5.31
  -1  -4  26   29.89    4.86
   1   4  26   27.89   10.16
  -1   4 -26   27.62   10.11
  -1  -4  27   82.84    7.82
  -1  -4  27   68.14    7.02
  -1   4 -27   68.38   13.88
   1   4  27   59.43   14.04
  -1  -4  28  232.60   12.98
  -1  -4  28  237.55   13.19
  -1  -4  29    9.64    3.35
  -1  -4  29    9.73    3.13
  -1  -4  30   13.68    3.62
  -1  -4  30   10.68    3.26
  -1  -4  31   76.34    7.09
  -1  -4  31   66.17    7.13
  -1  -4  32   38.91    5.23
  -1  -4  32   43.51    5.72
  -1  -4  33   46.30    5.88
  -1  -4  34   21.77    4.13
  -1  -4  35   11.02    3.36
   1   4  35   14.23    3.69
  -1  -4  36   39.66    5.04
   1   4  36   37.89    5.31
  -1  -4  37   64.49    6.04
   1   4  37   49.10    5.61
  -1  -4  38   22.21    3.56
   1   4  38   23.70    3.81
  -1  -4  39  102.96    6.83
   1   4  39   88.89    6.54
  -1  -4  40    3.28    1.68
   1   4  40    3.28    1.64
  -1  -4  41    6.82    1.78
   1   4  41   10.59    2.15
   1   4  42   18.19    2.28
   1  -5  40   13.67    2.27
  -1   5  40   18.16    2.58
   1  -5  39    4.07    1.64
  -1   5  39    6.13    1.95
   1  -5  38    2.12    1.63
  -1   5  38    3.14    1.96
   1  -5  37    3.96    2.00
  -1  -5 -37    7.38    2.20
  -1   5  37    7.24    2.55
   1  -5  36    2.35    1.84
  -1  -5 -36    3.39    2.00
  -1   5  36    3.09    2.27
  -1  -5 -35    0.43    1.60
   1  -5  35    3.24    2.10
  -1   5  35    1.74    2.19
   1  -5  34   14.90    3.39
  -1   5  34   19.31    3.52
  -1  -5 -34   20.24    3.97
  -1   5  34   18.98    4.09
  -1   5  33   91.59    7.66
   1  -5  33   88.80    7.49
  -1  -5 -33   84.28    7.76
  -1   5  33   93.56    8.49
  -1   5  32   31.69    4.48
  -1  -5 -32   36.74    5.45
  -1   5  32   29.41    4.75
   1  -5  32   28.14    4.57
  -1   5  32   28.11    5.23
   1  -5  31   72.41    6.64
  -1   5  31   80.45    7.26
   1  -5  31   88.24    7.80
  -1   5  31   86.99    7.80
  -1  -5 -31   89.76    8.51
  -1   5  31   89.89    8.80
  -1   5  30  228.50   12.50
   1  -5  30  209.38   11.62
   1  -5  30  192.09   11.69
  -1  -5 -30  256.92   14.21
  -1   5  30  229.28   13.11
  -1   5  30  218.71   13.75
   1  -5  29  161.16   10.36
  -1   5  29  144.17   10.10
   1  -5  29  158.63   10.65
  -1   5  29  144.47   10.53
  -1  -5 -29  183.62   12.27
  -1   5  29  179.64   12.54
   1  -5  28   23.23    4.29
  -1   5  28   13.75    4.06
  -1  -5 -28   18.88    4.74
   1  -5  28   25.40    4.55
  -1   5  28   22.55    5.06
   1  -5  27   88.21    7.82
  -1   5  27   70.64    7.45
  -1  -5 -27   78.09    8.45
   1  -5  27   74.46    7.37
  -1   5  27   72.63    8.05
   1  -5  26   49.53    6.01
   1   5 -26   33.07   10.53
  -1   5  26   33.50   11.48
  -1   5  26   50.71    6.18
   1  -5  26   35.42    5.30
  -1  -5 -26   40.72    6.37
  -1   5  26   41.89    6.19
   1  -5  25  110.42    8.86
   1   5 -25  104.84   17.96
  -1   5  25  121.28   19.35
  -1  -5 -25  154.47   11.46
  -1   5  25  110.82    9.35
   1  -5  25  124.20    9.42
  -1   5  25  103.71    9.53
   1  -5  24   38.86    5.37
  -1   5  24   36.65   10.85
   1   5 -24   36.66   10.35
  -1   5  24   41.87    5.57
   1  -5  24   41.31    5.45
  -1  -5 -24   39.75    6.16
  -1   5  24   34.60    5.69
   1  -5  23    7.71    3.12
   1   5 -23   15.69    7.38
  -1   5  23    7.61    7.25
  -1   5  23    9.86    3.08
   1  -5  23    9.82    3.04
  -1  -5 -23    7.63    3.51
  -1   5  23    5.37    2.88
   1  -5  22   44.57    5.69
  -1   5  22   38.70   10.92
   1   5 -22   30.30    9.80
   1  -5  22   46.45    5.63
  -1  -5 -22   48.20    6.50
  -1   5  22   42.02    5.91
   1  -5  21   73.57    7.20
   1   5 -21   58.21   12.66
  -1   5  21   60.08   13.44
   1  -5  21   96.06    7.82
  -1  -5 -21   77.00    7.81
  -1   5  21   70.37    7.35
   1  -5  20   55.83    6.23
   1   5 -20   50.48   11.67
  -1   5  20   53.41   12.85
   1  -5  20   63.74    6.42
  -1  -5 -20   57.24    6.74
  -1   5  20   53.60    6.33
   1   5 -19    9.93    5.83
  -1   5  19   16.77    8.18
   1  -5  19   14.85    3.53
  -1  -5 -19   12.71    3.63
   1  -5  19   10.48    2.81
  -1   5  19   11.41    3.02
  -1   5  18   48.53   11.88
   1   5 -18   30.38    8.48
  -1   5  18   30.02    4.87
  -1   5  17  139.80   18.15
   1   5 -17  175.96   18.66
  -1   5  16   40.00   10.86
   1   5 -16   38.44    9.02
   1   5 -15  115.62   14.42
  -1   5  15  109.55   15.14
   1   5 -14   42.84    8.64
  -1   5  14   38.76    9.20
  -1   5  13   26.85    7.69
   1   5 -13   28.19    7.00
   1   5 -12  559.89   29.85
  -1   5  12  559.88   31.43
  -1   5  11   22.18    7.17
   1   5 -11   25.89    6.48
  -1   5  10  510.83   28.51
   1   5 -10  467.21   25.87
  -1   5   9  116.27   13.32
   1   5  -9   94.99   11.51
   1   5  -8   36.95    7.03
  -1   5   8   52.95    9.16
  -1   5   7  229.62   17.89
   1   5  -7  220.67   16.28
  -1   5   6  475.24   25.46
   1   5  -6  447.37   22.99
  -1   5   5  183.33   15.42
   1   5  -5  216.18   15.44
  -1   5   4  918.85   35.91
   1   5  -4 1033.69   35.09
  -1   5   4 1017.32   36.58
   1   5  -3  706.84   27.86
  -1   5   3  708.26   29.72
   1   5  -2   51.05    7.26
  -1   5   2   45.58    7.80
  -1   5   2   55.62    8.22
  -1  -5  -2   35.49    4.05
   1   5  -1  402.64   19.87
  -1   5   1  396.77   22.22
  -1   5   1  352.96   20.41
  -1  -5  -1  359.63   14.72
  -1   5   0  213.96   16.02
   1   5   0  212.61   14.02
  -1   5   0  206.32   15.46
   1   5   1  375.64   18.68
  -1   5  -1  369.87   21.08
  -1   5  -2   63.44    8.93
   1   5   2   52.91    8.53
   1   5   2   70.79    7.99
  -1   5  -3  574.19   27.15
   1   5   3  574.25   23.72
   1   5   4  827.48   29.84
   1   5   4  904.62   35.29
   1   5   5  176.07   15.14
  -1   5  -5  187.58   15.44
   1   5   6  435.63   23.90
  -1   5  -6  371.68   22.32
   1   5   7  203.37   16.57
  -1   5  -7  232.92   17.87
   1   5   8   58.89    9.25
  -1   5  -8   59.71    9.47
  -1   5  -9  112.79   13.00
   1   5   9  104.15   12.33
   1   5  10  446.70   26.46
  -1   5 -10  561.05   29.43
  -1   5 -11   15.25    5.99
   1   5  11   16.24    5.67
  -1   5 -12  559.43   30.56
   1   5  12  500.98   29.01
  -1   5 -13   33.18    8.14
   1   5  13   29.98    7.74
  -1   5 -14   69.06   11.62
   1   5  14   58.45   10.43
   1   5  15   99.51   14.07
  -1   5 -15  128.14   15.82
   1   5  16   31.79    8.58
  -1   5 -16   28.49    8.35
  -1   5 -17  122.46   16.23
   1   5  17  117.71   15.99
  -1   5 -18   33.73    9.43
   1   5  18   29.44    9.16
   1   5  19   18.85    8.06
  -1   5 -19   16.98    6.89
  -1  -5  19   10.26    2.90
  -1  -5  20   61.99    6.62
   1  -5 -20   43.77    5.60
   1   5  20   56.81   12.30
  -1   5 -20   48.21   11.31
  -1  -5  21   97.23    8.30
   1  -5 -21   73.55    7.39
  -1  -5  21   93.69    7.42
  -1   5 -21   65.54   13.34
   1   5  21   91.66   15.58
  -1  -5  22   47.43    6.04
  -1  -5  22   48.77    5.44
   1  -5 -22   49.02    5.88
  -1   5 -22   47.79   11.45
   1   5  22   45.17   11.47
   1  -5 -23    2.66    2.35
  -1  -5  23    7.18    2.30
  -1   5 -23   14.78    7.40
  -1  -5  23    5.78    2.88
   1   5  23    6.06    5.84
  -1  -5  24   44.74    6.08
  -1  -5  24   41.29    5.26
   1  -5 -24   42.75    5.72
  -1   5 -24   31.19   10.55
   1   5  24   47.56   12.43
  -1  -5  25  155.06   10.86
   1  -5 -25  127.63    9.98
  -1  -5  25  134.25    9.41
   1   5  25  136.78   19.61
  -1   5 -25  138.20   19.76
  -1  -5  26   49.24    6.36
  -1  -5  26   42.19    5.58
   1  -5 -26   47.73    5.90
  -1   5 -26   34.15   10.97
   1   5  26   47.82   13.01
  -1  -5  27   72.38    7.51
  -1  -5  27   86.09    7.67
  -1  -5  28   21.22    4.33
  -1  -5  28   17.96    3.78
  -1  -5  29  149.01   10.49
  -1  -5  29  135.87    9.67
  -1  -5  30  238.47   13.09
  -1  -5  30  223.48   12.53
   1   5  30  232.35   13.80
  -1  -5  31   80.00    7.38
  -1  -5  31   82.61    7.52
   1   5  31   92.09    8.53
  -1  -5  32   27.65    4.48
  -1  -5  32   25.37    4.37
   1   5  32   28.71    5.12
  -1  -5  33   85.68    7.15
  -1  -5  33   90.84    7.62
   1   5  33   89.23    8.06
  -1  -5  34   19.21    3.49
  -1  -5  34   15.76    3.61
   1   5  34   16.68    3.79
  -1  -5  35    3.66    1.96
   1   5  35    1.49    2.14
  -1  -5  36    4.17    1.97
   1   5  36    3.94    2.13
  -1  -5  37    4.74    2.06
   1   5  37    6.62    2.41
  -1  -5  38    3.80    1.69
   1   5  38    2.78    1.79
  -1  -5  39    5.97    1.83
   1   5  39    8.38    2.18
   1   5  40   15.89    2.44
  -1   6  39    4.89    1.52
   1  -6  38    9.25    1.95
  -1   6  38   13.79    2.46
   1  -6  37   53.72    4.46
  -1  -6 -37   51.06    4.03
  -1   6  37   62.48    5.27
   1  -6  36    9.67    2.32
  -1  -6 -36    9.75    2.31
  -1   6  36    9.18    2.63
  -1  -6 -35    7.72    2.43
   1  -6  35   10.22    2.49
  -1   6  35   14.79    3.17
   1  -6  34   39.78    4.53
  -1  -6 -34   41.14    4.85
  -1   6  34   51.57    5.78
   1  -6  33    0.47    1.56
  -1  -6 -33    0.32    1.87
   1  -6  33    2.19    1.92
  -1   6  33    1.02    2.12
   1  -6  32   18.55    3.52
  -1  -6 -32   14.10    3.76
   1  -6  32   17.09    3.45
  -1   6  32   16.13    3.95
   1  -6  31   18.03    3.59
   1  -6  31   21.29    3.88
  -1  -6 -31   16.81    3.98
  -1   6  31   22.04    4.68
   1  -6  30   36.44    4.95
  -1  -6 -30   33.74    5.44
   1  -6  30   39.75    5.12
  -1   6  30   37.73    5.92
   1  -6  29   64.47    6.65
   1  -6  29   64.51    6.60
  -1  -6 -29   67.79    7.55
  -1   6  29   66.36    7.57
   1  -6  28   63.41    6.75
  -1  -6 -28   59.33    7.16
   1  -6  28   62.89    6.61
  -1   6  28   64.85    7.58
   1  -6  27   51.34    6.25
  -1  -6 -27   40.98    6.09
   1  -6  27   45.95    5.72
  -1   6  27   47.18    6.66
   1  -6  26   81.57    8.00
  -1  -6 -26   86.98    8.72
   1  -6  26   85.13    7.75
  -1   6  26   90.81    8.92
   1  -6  25  188.90   11.99
   1  -6  25  200.65   11.83
  -1  -6 -25  181.80   12.66
  -1   6  25  204.89   13.34
   1  -6  24   73.92    7.57
   1   6 -24   64.92   13.82
  -1  -6 -24   73.44    8.06
   1  -6  24   80.62    7.38
  -1   6  24   60.01    7.32
  -1   6  23    6.85    6.50
   1  -6  23   13.73    3.88
   1   6 -23   -0.49    4.50
  -1  -6 -23   11.43    3.94
   1  -6  23   12.65    3.33
  -1   6  23   13.32    3.86
   1  -6  22   45.29    6.31
  -1   6  22   53.76   13.59
   1   6 -22   50.25   12.10
  -1  -6 -22   51.18    6.85
   1  -6  22   66.90    6.68
  -1   6  22   53.31    6.76
   1  -6  21   57.55    6.99
   1   6 -21   51.74   11.75
  -1   6  21   61.31   14.07
   1  -6  21   59.47    6.29
  -1  -6 -21   65.81    7.39
  -1   6  21   63.12    7.26
   1  -6  20   12.18    3.95
   1   6 -20   11.72    6.38
  -1   6  20   24.35   10.59
   1  -6  20   15.43    3.48
  -1  -6 -20   11.63    3.78
  -1   6  20   10.40    3.39
   1  -6  19   50.67    6.39
   1   6 -19   47.02   11.19
  -1   6  19   58.42   13.94
   1  -6  19   51.46    5.81
  -1  -6 -19   59.94    7.01
  -1   6  19   50.77    6.37
   1  -6  18  242.75   13.41
   1   6 -18  199.72   21.88
  -1   6  18  223.61   25.23
  -1  -6 -18  237.09   13.56
  -1   6  18  213.91   12.78
   1  -6  17   31.42    4.87
   1   6 -17   19.20    7.52
  -1   6  17   30.41   10.40
  -1  -6 -17   24.32    4.55
  -1   6  17   30.24    4.89
   1   6 -16    3.29    4.41
   1  -6  16    1.87    2.04
  -1   6  16    2.11    6.37
  -1  -6 -16    0.78    1.93
  -1   6  16    1.17    1.92
   1   6 -15    5.84    4.23
   1  -6  15    5.15    2.54
  -1   6  15    7.05    6.51
  -1  -6 -15    3.33    2.26
  -1   6  15    5.18    2.34
   1   6 -14   29.44    7.96
  -1   6  14   35.08   10.20
  -1   6  13   11.08    7.50
   1   6 -13   11.39    5.31
   1   6 -12   57.91   10.33
  -1   6  12   55.07   10.99
   1   6 -11    3.45    3.86
  -1   6  11    1.69    4.53
  -1   6  10   23.91    7.69
   1   6 -10   25.02    6.72
  -1   6   9  184.60   18.58
   1   6  -9  187.40   17.24
  -1   6   8  105.02   13.89
   1   6  -8   91.43   11.88
  -1   6   7  103.23   13.56
   1   6  -7   94.20   12.02
  -1   6   6  177.12   17.21
   1   6  -6  235.78   18.33
  -1   6   5  278.42   21.30
   1   6  -5  261.55   19.01
   1   6  -4  254.00   18.27
  -1   6   4  276.99   21.00
  -1   6   4  246.94   19.32
   1   6  -3   60.43    8.89
  -1   6   3   61.55    9.75
  -1   6   3   44.59    8.90
  -1   6   2   25.18    6.81
   1   6  -2   23.52    5.77
  -1   6   2   15.21    5.74
   1   6  -1  446.12   23.62
  -1   6   1  404.20   25.50
  -1   6   1  460.11   25.94
   1   6   0   89.42   11.99
  -1   6   0   89.01   11.96
  -1   6   0   95.13   11.69
   1   6   0   86.95   10.27
   1   6   1  471.57   23.68
  -1   6  -1  416.60   24.96
   1   6   1  429.40   26.22
  -1   6  -1  435.89   26.33
  -1   6  -2   17.20    6.15
   1   6   2   21.71    6.49
  -1   6  -2   19.55    6.13
   1   6   2   19.19    5.27
   1   6   3   76.13   11.10
   1   6   3   76.49    9.54
  -1   6  -3   78.13   10.95
   1   6   4  275.90   18.03
  -1   6  -4  283.81   20.94
   1   6   4  323.72   22.62
  -1   6  -5  242.72   19.64
   1   6   5  294.95   21.67
  -1   6  -6  219.10   18.86
   1   6   6  230.78   19.42
  -1   6  -7   93.65   12.61
   1   6   7   77.94   11.53
   1   6   8   65.36   10.73
  -1   6  -8   60.51   10.53
   1   6   9  162.02   17.02
  -1   6  -9  192.81   18.60
   1   6  10   37.63    8.62
  -1   6 -10   26.02    7.40
  -1   6 -11    4.86    4.57
   1   6  11    4.37    4.42
  -1   6 -12   60.46   11.19
   1   6  12   37.31    8.87
  -1   6 -13   14.77    6.38
   1   6  13    8.57    5.61
   1   6  14   24.66    7.73
  -1   6 -14   29.23    8.43
  -1   6 -15    3.76    1.96
  -1   6 -15    4.97    4.24
  -1  -6  15    4.58    2.25
   1   6  15    1.47    4.13
  -1   6 -16    6.35    2.62
  -1   6 -16    3.17    4.85
  -1  -6  16    2.50    2.29
   1   6  16    2.04    4.73
   1  -6 -16    2.73    2.17
  -1   6 -17   43.13    5.56
  -1  -6  17   52.28    6.27
   1   6  17   45.78   11.58
  -1   6 -17   49.68   11.51
   1  -6 -17   47.12    5.86
   1   6  17   49.74    5.75
  -1   6 -18  230.26   13.04
  -1  -6  18  286.65   14.50
   1   6  18  182.93   21.60
  -1   6 -18  212.82   22.99
   1  -6 -18  258.45   13.72
   1   6  18  242.42   12.86
  -1  -6  19   62.57    6.97
  -1   6 -19   61.38   12.99
   1   6  19   57.58   12.99
   1  -6 -19   59.08    6.72
   1   6  19   48.12    5.88
  -1  -6  20   14.40    3.88
   1   6  20   22.83    8.96
  -1   6 -20   16.02    7.94
   1  -6 -20   18.31    4.09
   1   6  20   13.06    3.45
  -1  -6  21   53.13    6.58
   1   6  21   46.72   12.27
  -1   6 -21   44.63   11.69
   1  -6 -21   51.81    6.38
   1   6  21   51.20    6.31
  -1  -6  22   58.34    6.88
  -1   6 -22   47.60   12.40
   1   6  22   49.71   13.02
   1  -6 -22   55.36    6.74
   1   6  22   50.42    6.31
  -1   6 -23    9.12    6.09
  -1  -6  23   12.57    3.86
   1   6  23   -1.40    4.59
   1  -6 -23   13.24    3.80
   1   6  23   11.93    3.51
  -1  -6  24   97.74    8.93
   1   6  24   76.26   15.06
   1  -6 -24   86.01    8.08
  -1  -6  24   86.31    7.35
   1   6  24   93.12    8.65
  -1  -6  25  266.32   14.65
   1  -6 -25  244.06   13.73
  -1  -6  25  240.57   12.40
   1   6  25  262.08   14.52
  -1  -6  26   81.56    8.21
   1  -6 -26   90.71    8.24
  -1  -6  26   95.91    7.76
   1   6  26   65.08    7.47
  -1  -6  27   53.55    6.74
   1  -6 -27   53.36    6.30
  -1  -6  27   63.05    6.32
   1   6  27   49.71    6.47
  -1  -6  28   69.84    7.43
  -1  -6  28   63.52    6.35
   1  -6 -28   62.31    6.64
   1   6  28   68.62    7.46
  -1  -6  29   66.50    7.09
  -1  -6  29   63.32    6.25
   1   6  29   66.38    7.34
  -1  -6  30   44.60    5.78
  -1  -6  30   39.10    4.96
   1   6  30   46.61    6.20
  -1  -6  31   19.61    3.93
  -1  -6  31   21.68    3.80
   1   6  31   20.23    4.22
  -1  -6  32   13.86    3.40
  -1  -6  32   13.05    2.94
   1   6  32   16.48    3.79
  -1  -6  33    0.64    1.83
  -1  -6  33    0.59    1.52
   1   6  33    1.85    2.17
  -1  -6  34   30.12    4.07
  -1  -6  34   34.52    4.13
   1   6  34   36.86    4.73
  -1  -6  35    9.68    2.45
  -1  -6  35   11.81    2.57
   1   6  35   15.52    3.16
  -1  -6  36    9.57    2.00
   1   6  36    9.22    2.50
  -1  -6  37   53.11    4.10
   1   6  37   66.25    5.26
   1   6  38    7.98    1.99
   1   6  39    6.77    1.65
  -1  -6  39    5.39    1.54
  -1   7  37   26.66    3.00
   1  -7  36   42.90    3.50
  -1   7  36   59.93    4.80
   1  -7  35    6.03    1.78
  -1  -7 -35    6.72    1.95
  -1   7  35    9.28    2.41
   1  -7  34    4.79    1.79
   1  -7  34    4.91    1.74
  -1  -7 -34    5.29    2.07
  -1   7  34    4.41    2.13
   1  -7  33  123.23    7.27
  -1  -7 -33  130.79    8.07
   1  -7  33  108.10    6.75
  -1   7  33  115.78    8.09
   1  -7  32   10.06    2.70
  -1  -7 -32    9.48    2.98
   1  -7  32    9.82    2.46
  -1   7  32   13.05    3.31
   1  -7  31    6.83    2.44
   1  -7  31    8.40    2.40
  -1  -7 -31    5.79    2.65
  -1   7  31    6.68    2.90
   1  -7  30   58.22    5.95
   1  -7  30   56.15    5.45
  -1  -7 -30   52.61    6.18
  -1   7  30   50.92    6.22
   1  -7  29   12.68    3.31
   1  -7  29   14.32    3.09
  -1  -7 -29    9.32    3.34
  -1   7  29   17.86    4.61
   1  -7  28   23.96    4.38
   1  -7  28   23.91    3.90
  -1  -7 -28   26.50    4.96
  -1   7  28   21.26    4.59
   1  -7  27  137.46    9.87
   1  -7  27  127.38    8.70
  -1  -7 -27  121.21    9.96
  -1   7  27  134.71   10.43
   1  -7  26   90.58    8.30
  -1  -7 -26   87.09    8.54
   1  -7  26   89.21    7.50
  -1   7  26   78.41    8.17
   1  -7  25    8.82    3.44
   1  -7  25    7.66    2.63
  -1  -7 -25    8.51    3.55
  -1   7  25    6.35    3.19
   1  -7  24   50.49    6.51
   1  -7  24   56.04    5.99
  -1  -7 -24   52.53    7.02
  -1   7  24   49.65    6.65
   1  -7  23    7.63    3.60
   1  -7  23    6.39    2.65
  -1  -7 -23    4.41    3.13
  -1   7  23    3.80    3.03
   1  -7  22   78.24    7.96
  -1  -7 -22   70.64    7.96
   1  -7  22   81.85    7.23
  -1   7  22   62.59    7.37
   1  -7  21  127.29   10.07
   1   7 -21   98.27   17.08
   1  -7  21   95.51    7.77
  -1  -7 -21   91.22    9.03
  -1   7  21  106.81    9.41
   1  -7  20  117.18    9.64
   1   7 -20   96.40   16.51
  -1  -7 -20   95.01    9.14
   1  -7  20  119.87    8.70
  -1   7  20  107.02    9.36
   1  -7  19  117.53    9.71
  -1   7  19  109.84   19.30
   1   7 -19   94.77   16.21
  -1  -7 -19   92.64    9.01
   1  -7  19  109.36    8.28
  -1   7  19  101.34    9.14
   1  -7  18  174.93   11.71
   1   7 -18  171.92   21.19
  -1   7  18  150.44   21.74
  -1  -7 -18  151.43   11.17
   1  -7  18  176.40   10.47
  -1   7  18  158.15   11.14
   1  -7  17   12.03    3.73
   1   7 -17   11.90    6.11
  -1   7  17    6.73    7.87
  -1  -7 -17   17.74    4.06
   1  -7  17   18.46    3.61
  -1   7  17   12.37    3.62
   1  -7  16   78.03    7.79
  -1   7  16   85.55   16.51
   1   7 -16   60.13   12.38
  -1  -7 -16   70.52    7.72
  -1   7  16   74.48    7.51
   1  -7  15   82.24    7.97
  -1  -7 -15   78.64    9.66
  -1   7  15   63.04   14.38
   1   7 -15   84.44   14.36
  -1  -7 -15   76.64    7.87
  -1   7  15   81.58    7.67
   1  -7  14   95.75    8.43
  -1   7  14   64.21   13.87
   1   7 -14   76.99   13.57
  -1  -7 -14   86.64    8.38
  -1   7  14   70.24    7.02
  -1  -7 -13   62.29    9.48
   1  -7  13   43.12    5.92
  -1   7  13   41.58   11.41
   1   7 -13   43.87   10.03
  -1  -7 -13   39.84    5.72
  -1   7  13   40.23    5.43
   1  -7  12   51.03    6.05
  -1  -7 -12   40.60    8.36
   1   7 -12   53.25   10.98
  -1   7  12   38.94   11.06
  -1  -7 -12   59.87    6.55
  -1   7  12   39.86    5.22
   1  -7  11   31.55    5.00
   1   7 -11   28.52    8.21
  -1   7  11   30.30   10.25
  -1  -7 -11   40.15    5.37
  -1   7  11   32.18    4.63
   1  -7  10  247.99   13.11
  -1  -7 -10  238.32   13.02
  -1   7  10  250.28   24.11
   1   7 -10  283.78   23.56
  -1  -7  -9   58.43    6.37
  -1   7   9   54.82   11.48
   1   7  -9   57.28   10.48
   1   7  -8   34.34    8.23
  -1   7   8   36.88    9.75
   1   7  -7  187.34   18.12
  -1   7   7  201.26   20.77
   1   7  -6   19.82    6.50
  -1   7   6   22.29    8.08
   1   7  -5   73.46   11.06
  -1   7   5   67.69   11.99
  -1   7   4  319.27   25.22
   1   7  -4  338.36   23.37
  -1   7   3   84.53   12.57
   1   7  -3   91.03   11.92
  -1   7   3   79.07   12.83
   1   7  -2   98.35   14.41
  -1   7   2   76.69   11.89
   1   7  -2   92.36   12.06
  -1   7   2   92.67   13.59
  -1   7   1    1.10    4.25
   1   7  -1    4.40    4.39
   1   7  -1    4.20    3.40
  -1   7   1    4.19    4.58
   1   7   0    6.31    3.69
   1   7   0    8.88    5.07
  -1   7   0    7.94    5.05
  -1   7   0    8.09    4.85
   1   7   1    8.34    3.75
   1   7   1   13.83    5.67
  -1   7  -1    9.76    5.51
  -1   7  -1    8.00    4.66
  -1   7  -2  102.18   14.43
   1   7   2  122.49   13.35
  -1   7  -2  100.05   13.63
   1   7   2   85.87   13.22
  -1   7  -3   84.66   13.46
   1   7   3   85.59   13.20
   1   7   3   90.77   11.75
  -1   7  -3   96.72   13.31
  -1   7  -4  330.19   26.05
  -1   7  -4  341.74   25.33
   1   7   4  354.72   26.35
  -1   7  -5   87.02   13.06
   1   7   5   91.83   13.63
   1   7   6   14.79    6.33
  -1   7  -6   17.48    6.50
  -1   7  -7  161.35   17.90
   1   7   7  172.78   18.96
  -1   7  -8   40.88    9.51
   1   7   8   30.84    8.50
   1   7   9   45.87   10.13
  -1   7  -9   56.16   11.28
   1  -7 -10  214.52   12.27
  -1   7 -10  202.48   21.02
   1   7  10  217.81   21.93
  -1  -7  11   34.04    4.94
  -1   7 -11   36.11    4.94
   1  -7 -11   37.37    5.24
  -1   7 -11   31.27    9.04
   1   7  11   31.29    9.40
  -1  -7  12   37.28    5.23
  -1   7 -12   48.67    5.55
   1  -7 -12   37.37    5.33
   1   7  12   26.97    9.18
  -1   7 -12   42.88   10.68
  -1  -7  13   31.21    4.85
  -1   7 -13   34.97    4.91
   1   7  13   19.68    8.45
  -1   7 -13   33.84    9.59
   1  -7 -13   31.48    4.98
  -1  -7  14  102.18    8.61
  -1   7 -14   98.44    8.25
  -1   7 -14   71.61   13.65
   1   7  14   64.72   13.45
   1  -7 -14  102.83    8.92
   1   7  14  103.14    7.89
  -1   7 -15   57.95    6.45
  -1  -7  15   77.33    7.56
   1   7  15   66.09   13.57
  -1   7 -15   59.05   12.84
   1  -7 -15   69.28    7.27
   1   7  15   53.43    5.88
  -1   7 -16   77.39    7.53
  -1  -7  16   76.89    7.71
  -1   7 -16   64.48   13.36
   1   7  16   74.60   14.55
   1  -7 -16   76.68    7.74
   1   7  16   69.08    6.75
  -1   7 -17   14.32    3.69
  -1   7 -17   13.14    6.82
  -1  -7  17   16.38    4.05
   1   7  17   21.71    9.11
   1  -7 -17   19.07    4.21
   1   7  17   17.91    3.83
  -1  -7  18  197.91   12.50
   1   7  18  150.40   21.53
  -1   7 -18  166.97   21.94
   1  -7 -18  191.07   12.25
   1   7  18  181.45   11.27
  -1  -7  19  113.06    9.53
  -1   7 -19  103.65   17.24
   1   7  19  101.77   18.10
   1  -7 -19  109.81    9.37
   1   7  19  100.16    8.40
  -1  -7  20  129.95   10.31
   1   7  20  127.74   20.25
  -1   7 -20  120.50   18.66
   1  -7 -20  119.97    9.87
   1   7  20  118.92    9.35
  -1  -7  21  117.35    9.91
  -1   7 -21  105.07   18.01
   1   7  21  122.95   19.61
   1  -7 -21  119.30    9.85
   1   7  21  115.00    9.32
  -1  -7  22   69.72    7.77
   1  -7 -22   70.46    7.51
   1   7  22   67.66    7.21
  -1  -7  23    5.32    3.24
   1  -7 -23    5.48    2.90
   1   7  23    5.98    2.85
  -1  -7  24   51.40    6.84
   1  -7 -24   61.69    6.95
   1   7  24   66.48    7.13
  -1  -7  25    2.99    2.86
   1  -7 -25    5.38    2.99
   1   7  25    4.91    2.79
  -1  -7  26  110.53    9.41
   1  -7 -26   90.95    8.24
   1   7  26   86.88    8.09
  -1  -7  27  117.36    9.46
   1  -7 -27  126.07    9.32
   1   7  27  117.43    9.29
  -1  -7  28   16.19    4.09
   1  -7 -28   18.82    3.75
   1   7  28   16.95    3.93
  -1  -7  29   15.86    3.76
   1   7  29   14.35    3.56
  -1  -7  30   52.56    5.98
   1   7  30   54.76    6.01
  -1  -7  31    5.86    2.69
   1   7  31    6.30    2.51
  -1  -7  32    9.20    2.82
   1   7  32    8.75    2.70
  -1  -7  33  126.05    7.76
   1   7  33   96.80    7.13
  -1  -7  34    5.55    2.10
   1   7  34    7.81    2.37
  -1  -7  35    6.38    1.94
   1   7  35    8.23    2.18
  -1  -7  36   49.30    3.73
  -1  -7  36   34.18    3.56
   1   7  37   32.95    3.08
  -1  -7  37   21.82    2.62
  -1   8  35    0.91    1.11
   1  -8  34   -0.50    1.06
  -1  -8 -34    0.13    1.16
  -1   8  34    0.83    1.18
   1  -8  33    4.81    1.75
  -1  -8 -33    6.22    1.92
  -1   8  33    4.74    1.95
   1  -8  32   28.43    3.55
  -1  -8 -32   23.78    3.55
  -1   8  32   32.18    4.06
   1  -8  31   42.92    4.55
  -1  -8 -31   51.33    5.25
  -1   8  31   42.66    4.86
   1  -8  30   25.01    3.75
   1  -8  30   21.87    2.98
  -1  -8 -30   24.57    3.95
  -1   8  30   23.71    4.06
   1  -8  29   12.76    3.15
   1  -8  29   10.11    2.27
  -1  -8 -29    9.91    3.10
  -1   8  29   14.87    3.46
   1  -8  28    9.59    3.19
  -1  -8 -28    6.55    2.98
   1  -8  28    8.71    2.26
  -1   8  28    7.33    2.82
   1  -8  27   36.08    5.04
  -1  -8 -27   36.78    5.54
   1  -8  27   33.61    4.10
  -1   8  27   40.57    5.47
   1  -8  26   64.67    6.78
  -1  -8 -26   59.58    6.96
   1  -8  26   59.51    5.47
  -1   8  26   54.98    6.56
   1  -8  25   58.83    6.78
  -1  -8 -25   47.07    6.29
   1  -8  25   44.33    4.94
  -1   8  25   56.43    6.71
   1  -8  24  152.85   10.69
   1  -8  24  129.13    8.45
  -1  -8 -24  125.73   10.37
  -1   8  24  148.21   10.62
   1  -8  23   55.21    6.71
  -1  -8 -23   54.08    6.94
  -1   8  23   50.42    6.46
   1  -8  22   45.92    6.21
  -1  -8 -22   40.43    6.48
  -1   8  22   47.21    6.30
   1  -8  21    5.15    3.13
  -1  -8 -21    4.37    3.21
  -1   8  21    7.99    3.26
   1  -8  20    7.05    3.31
  -1  -8 -20    5.20    3.22
  -1   8  20    5.22    2.77
   1  -8  19  114.99    9.92
  -1  -8 -19  101.83    9.57
  -1   8  19   94.38    8.78
   1  -8  18   82.25    8.29
  -1  -8 -18   76.06    8.44
  -1   8  18   72.62    7.72
  -1  -8 -17    5.49    4.32
   1  -8  17    4.74    3.28
   1   8 -17   17.13    8.27
  -1  -8 -17    4.43    3.20
  -1   8  17    4.46    2.73
   1  -8  16    2.29    2.96
   1   8 -16    1.88    3.88
  -1   8  16    3.22    7.12
  -1  -8 -16    3.77    3.07
  -1   8  16    2.49    2.41
   1  -8  15  327.52   16.72
  -1   8  15  355.79   33.92
   1   8 -15  367.21   30.60
  -1  -8 -15  356.04   17.74
  -1   8  15  323.00   15.97
   1  -8  14  335.91   16.18
  -1   8  14  344.10   31.96
   1   8 -14  310.50   27.72
  -1  -8 -14  314.09   16.03
  -1   8  14  342.21   15.84
   1  -8  13   36.92    5.77
  -1   8  13   32.57   12.21
   1   8 -13   35.82    9.50
  -1  -8 -13   40.09    5.95
  -1   8  13   32.96    5.11
   1  -8  12  154.16   10.97
   1   8 -12  132.64   17.96
  -1   8  12  147.27   20.68
  -1  -8 -12  161.13   11.51
  -1   8  12  163.54   10.79
   1  -8  11  161.98   10.98
   1   8 -11  181.96   20.51
  -1   8  11  134.36   19.87
  -1  -8 -11  183.16   12.10
  -1   8  11  132.00    9.53
   1  -8  10   28.06    4.91
   1   8 -10   29.11    8.43
  -1   8  10   23.08    9.77
  -1  -8 -10   34.94    5.58
  -1   8  10   19.86    4.05
  -1  -8  -9   87.80   12.10
   1  -8   9   92.39    8.24
   1   8  -9  105.10   15.16
  -1   8   9   91.41   15.92
  -1  -8  -9  102.77    8.93
  -1   8   9  105.73    8.34
   1  -8   8   49.02    6.11
   1   8  -8   56.13   11.17
  -1   8   8   46.75   11.99
  -1  -8  -8   53.01    6.31
  -1   8   8   45.69    5.64
   1  -8   7   63.95    6.77
   1   8  -7   68.44   12.14
  -1   8   7   53.67   12.32
  -1  -8  -7   73.42    7.48
  -1   8   7   64.08    6.49
   1  -8   6  464.46   18.18
  -1   8   6  499.22   35.17
  -1  -8  -6  483.71   19.01
  -1   8   6  435.85   16.71
   1  -8   5   67.42    6.97
   1   8  -5   67.18   13.82
  -1   8   5   63.48   13.23
   1   8  -5   79.12   12.62
  -1  -8  -5   72.90    7.36
  -1   8   5   62.26    6.12
   1  -8   4  228.06   12.22
   1   8  -4  225.90   20.65
   1   8  -4  246.82   24.60
  -1   8   4  257.56   24.94
  -1  -8  -4  232.73   12.92
  -1   8   4  238.71   11.84
  -1  -8  -3  170.08   16.34
   1  -8   3  448.26   17.06
   1   8  -3  452.55   33.15
  -1   8   3  497.00   34.26
   1   8  -3  427.81   28.46
  -1  -8  -3  472.55   18.55
   1  -8   3  188.32   14.07
  -1   8   3  462.08   16.74
  -1  -8  -2   40.35    8.99
   1  -8   2   93.75    7.66
  -1   8   2  138.22   18.24
   1   8  -2  122.36   14.90
   1   8  -2  104.50   16.30
   1  -8   2   62.98    7.75
  -1  -8  -2  112.36    8.97
  -1   8   2  114.97    8.02
  -1  -8  -1    5.38    4.59
  -1  -8  -1   23.89    4.34
   1  -8   1   16.99    4.31
  -1   8   1   25.41    8.35
   1   8  -1   15.47    6.05
   1   8  -1   24.68    8.69
  -1   8   1   25.08    8.59
  -1  -8   0    7.88    2.92
   1  -8   0    7.07    3.09
  -1   8   0    8.45    5.86
  -1   8   0    6.45    5.29
   1   8   0    6.40    6.22
   1   8   0   11.69    5.28
   1  -8  -1   22.56    4.85
  -1  -8   1   25.02    4.51
   1   8   1   21.07    7.74
   1   8   1   27.36    7.19
  -1   8  -1   18.82    7.09
  -1   8  -1   15.84    6.95
  -1  -8   2   80.98    7.89
   1  -8  -2   89.21    8.62
  -1   8  -2  102.05   15.72
  -1   8  -2  114.47   15.98
   1   8   2  122.06   17.01
  -1  -8   3  448.36   24.72
   1  -8  -3  439.31   19.27
  -1   8  -3  449.66   33.04
   1   8   3  446.91   32.68
  -1   8  -3  531.11   34.12
  -1   8  -4  234.63   11.78
  -1  -8   4  127.62   13.53
   1  -8  -4  225.11   13.37
  -1  -8   4  143.11   10.95
  -1   8  -4  222.96   23.34
  -1   8  -4  198.59   21.05
   1   8   4  195.10   21.73
  -1   8  -5   60.45    6.03
  -1  -8   5   54.55    5.75
  -1  -8   5   33.35    5.47
   1  -8  -5   68.51    7.41
  -1   8  -5   64.45   12.99
   1   8   5   59.14   12.38
  -1   8  -5   61.37   12.34
  -1   8  -6  527.68   17.97
  -1  -8   6  439.83   17.02
   1  -8  -6  495.69   19.95
  -1   8  -6  475.11   34.40
  -1   8  -6  501.39   33.71
   1   8   6  436.46   32.72
  -1  -8   7   89.06   11.15
  -1  -8   7   76.19    7.08
  -1   8  -7   79.11    6.92
   1  -8  -7   83.64    8.15
  -1   8  -7   70.47   14.04
   1   8   7   63.07   13.05
  -1   8  -7   74.19   13.63
  -1  -8   8   49.34    5.76
  -1   8  -8   48.86    5.67
   1  -8  -8   56.30    6.75
  -1   8  -8   41.75   10.65
   1   8   8   44.24   11.21
  -1  -8   9   84.84    7.70
  -1   8  -9  109.69    8.50
   1  -8  -9   85.73    8.35
  -1   8  -9  117.29   16.96
   1   8   9   94.38   15.82
  -1  -8  10   26.12    4.45
  -1   8 -10   31.62    4.72
   1  -8 -10   30.10    5.16
  -1   8 -10   15.43    7.42
   1   8  10   34.89    9.76
  -1  -8  11  195.20   15.12
  -1  -8  11  162.62   10.99
  -1   8 -11  188.62   11.24
   1  -8 -11  172.52   11.87
   1   8  11  150.67   20.18
  -1   8 -11  152.45   19.92
  -1  -8  12  139.41   10.28
  -1   8 -12  127.07    9.40
   1  -8 -12  135.10   10.51
  -1   8 -12  163.28   20.59
   1   8  12  114.77   18.15
  -1   8 -13   39.92    5.48
  -1  -8  13   41.52    5.97
   1  -8 -13   44.01    6.30
  -1   8 -13   37.62   10.53
   1   8  13   35.79   10.61
  -1  -8  14  332.39   16.16
  -1   8 -14  298.97   15.02
   1  -8 -14  317.00   16.34
  -1   8 -14  337.25   30.37
  -1   8 -15  371.27   16.97
  -1  -8  15  368.57   17.34
   1  -8 -15  382.18   18.07
  -1   8 -15  336.65   30.85
   1   8  15  355.31   32.48
  -1   8 -16    3.07    2.52
  -1   8 -16    9.57    5.95
  -1  -8  16    6.28    3.27
   1   8  16    0.18    5.20
   1  -8 -16    6.00    3.00
  -1   8 -17    6.57    4.83
   1   8  17    9.70    8.41
  -1  -8  17    3.99    2.89
   1  -8 -17    6.33    3.11
   1   8  17    6.66    2.63
  -1  -8  18   97.09    8.98
   1  -8 -18   85.17    8.57
   1   8  18   85.71    7.64
  -1  -8  19  118.45    9.94
   1  -8 -19  107.75    9.52
   1   8  19   97.80    8.33
  -1  -8  20    3.58    3.05
   1  -8 -20    5.55    3.06
   1   8  20    2.92    2.31
  -1  -8  21    6.35    3.22
   1  -8 -21    5.58    3.04
   1   8  21    7.93    2.93
  -1  -8  22   35.87    5.83
   1  -8 -22   37.05    5.71
   1   8  22   39.72    5.32
  -1  -8  23   72.96    7.87
   1  -8 -23   63.42    7.21
   1   8  23   65.17    6.70
  -1  -8  24  116.96    9.65
   1  -8 -24  130.75    9.90
   1   8  24  101.91    8.35
  -1  -8  25   58.19    6.89
   1  -8 -25   52.16    6.23
   1   8  25   47.05    5.69
  -1  -8  26   75.64    7.65
   1  -8 -26   75.46    7.11
   1   8  26   57.33    6.12
  -1  -8  27   39.35    5.53
   1  -8 -27   43.97    6.12
   1   8  27   33.89    4.71
  -1  -8  28   10.47    3.24
   1  -8 -28    9.51    2.75
   1   8  28   10.26    2.87
  -1  -8  29   12.95    3.36
   1   8  29   12.93    3.00
  -1  -8  30   19.45    3.65
   1   8  30   20.07    3.34
  -1  -8  31   45.85    4.91
   1   8  31   37.19    4.28
  -1  -8  32   32.51    4.02
   1   8  32   35.62    3.85
  -1  -8  33    5.50    1.90
  -1  -8  33    4.73    1.65
   1   8  33    4.98    1.70
  -1  -8  34   -0.81    1.35
  -1  -8  34    0.06    0.82
   1   8  34   -0.21    1.05
   1  -9  32   17.96    2.44
  -1  -9 -32   21.62    2.71
  -1   9  32   18.15    2.49
   1  -9  31   18.67    2.76
  -1  -9 -31   20.38    3.00
  -1   9  31   17.45    2.70
   1  -9  30   12.36    2.46
  -1  -9 -30   10.87    2.64
  -1   9  30   11.45    2.47
   1  -9  29    5.33    2.14
  -1  -9 -29    2.45    1.86
  -1   9  29    3.93    1.84
   1  -9  28   64.29    5.79
  -1  -9 -28   69.43    6.20
  -1   9  28   67.58    6.05
   1  -9  27    6.85    2.83
  -1  -9 -27    8.25    2.87
  -1   9  27    5.63    2.38
   1  -9  26    3.40    2.25
  -1  -9 -26    4.01    2.52
  -1   9  26    2.72    1.94
   1  -9  25    4.11    2.64
  -1  -9 -25    3.92    2.59
  -1   9  25    1.16    1.95
   1  -9  24   10.55    3.36
  -1  -9 -24   10.26    3.44
  -1   9  24   11.58    3.28
   1  -9  23   23.14    4.50
  -1  -9 -23   22.11    4.53
  -1   9  23   23.78    4.24
   1  -9  22   12.50    3.76
  -1  -9 -22   12.61    4.07
  -1   9  22   12.46    3.53
   1  -9  21   72.90    7.60
  -1  -9 -21   70.99    7.82
  -1   9  21   63.15    6.75
   1  -9  20   27.80    5.14
  -1  -9 -20   34.87    5.75
  -1   9  20   30.77    5.02
   1  -9  19  200.75   12.50
  -1  -9 -19  193.79   12.79
  -1   9  19  175.92   11.47
   1  -9  18    3.67    2.94
  -1  -9 -18    5.45    3.34
  -1   9  18    3.94    2.66
   1  -9  17   48.12    6.54
  -1  -9 -17   50.41    7.25
  -1   9  17   55.19    6.54
   1  -9  16  140.50   10.85
  -1  -9 -16  155.17   11.76
  -1   9  16  144.74   10.42
   1  -9  15  171.70   11.71
  -1  -9 -15  175.83   12.27
  -1   9  15  148.87   10.44
   1  -9  14   34.54    5.60
  -1  -9 -14   41.41    6.42
  -1   9  14   45.38    5.96
   1  -9  13    1.41    2.51
  -1  -9 -13    5.00    3.55
  -1   9  13    3.81    2.38
   1  -9  12   68.09    7.61
  -1  -9 -12   74.91    8.16
  -1   9  12   88.15    7.97
  -1  -9 -11   37.31    8.60
   1  -9  11  234.03   13.37
   1  -9  11   97.03   11.81
   1   9 -11  208.91   22.99
  -1  -9 -11  250.94   14.55
  -1   9  11  247.14   13.07
   1  -9  10   25.02    4.86
   1   9 -10   29.30    9.85
  -1   9  10   11.75    8.78
  -1  -9 -10   25.16    5.28
  -1   9  10   25.46    4.42
   1  -9   9   33.14    8.05
  -1  -9  -9   52.71    9.89
   1  -9   9   75.08    7.67
   1   9  -9   93.01   14.66
  -1   9   9   81.49   17.31
   1   9  -9   68.72   14.54
  -1  -9  -9   94.11    9.04
  -1   9   9   74.42    7.14
   1  -9   8   28.01    4.84
   1   9  -8   21.62    8.81
   1   9  -8   37.36   10.04
  -1   9   8   18.73    9.91
  -1  -9  -8   35.28    5.80
  -1   9   8   31.35    4.75
   1  -9   7  176.79   11.30
   1   9  -7  129.64   19.98
   1   9  -7  154.54   18.93
  -1   9   7  172.38   22.53
  -1  -9  -7  185.73   12.42
  -1   9   7  170.61   10.55
  -1  -9  -6    5.00    4.62
   1   9  -6   10.70    5.48
  -1   9   6   15.54    7.13
   1   9  -6   11.27    6.75
   1  -9   6   16.90    4.04
  -1  -9  -6   13.51    4.11
  -1   9   6    9.36    2.89
   1   9  -5    5.60    5.70
   1  -9   5    3.80    2.13
   1   9  -5    1.41    5.27
  -1   9   5    6.66    6.16
  -1  -9  -5    5.70    3.16
  -1   9   5    4.35    2.20
   1  -9   4   59.88    6.53
   1   9  -4   78.18   15.21
  -1   9   4   75.79   14.85
   1   9  -4   52.68   11.64
  -1  -9  -4   70.14    7.73
  -1   9   4   60.21    6.33
  -1  -9  -3  130.72   14.70
   1  -9   3  236.55   12.98
  -1   9   3  260.50   27.10
   1   9  -3  276.56   28.05
   1   9  -3  311.65   26.04
   1  -9   3  178.73   14.40
  -1  -9  -3  289.78   15.62
  -1   9   3  279.64   13.24
   1  -9   2   76.10    6.99
   1   9  -2   98.51   17.02
  -1   9   2   87.77   16.02
   1   9  -2   78.66   13.16
   1  -9   2   59.79    8.43
  -1  -9  -2   87.32    8.81
  -1   9   2  100.68    8.04
  -1  -9  -1  305.58   21.59
   1  -9   1  273.41   17.23
  -1  -9  -1  337.09   17.38
   1   9  -1  351.76   31.47
  -1   9   1  381.53   32.54
   1   9  -1  332.10   26.78
  -1  -9   0  177.07   12.64
   1  -9   0  153.73   12.77
   1   9   0  168.35   21.96
  -1   9   0  142.65   20.24
   1  -9  -1  283.77   17.05
  -1  -9   1  320.36   17.00
  -1   9  -1  321.63   28.29
  -1   9  -1  314.41   29.33
   1  -9  -2   68.77    8.48
  -1  -9   2   66.11    8.06
  -1   9  -2   94.02   16.29
   1   9   2   75.47   15.18
  -1   9  -2   71.60   13.83
   1  -9  -3  264.82   16.30
  -1  -9   3  210.27   14.15
  -1   9  -3  265.97   27.23
   1   9   3  265.34   27.21
  -1   9  -3  237.78   24.51
  -1   9  -4   29.20    4.36
  -1  -9   4   44.12    6.92
   1  -9  -4   65.10    8.25
  -1   9  -4   60.74   13.26
  -1   9  -4   38.91   11.16
   1   9   4   53.07   12.52
  -1   9  -5    5.05    2.03
  -1  -9   5    0.27    2.69
   1  -9  -5    3.00    3.24
   1   9   5    2.37    4.19
  -1   9  -5    5.68    5.99
  -1   9  -5    6.13    5.94
  -1   9  -6    9.77    2.85
   1  -9  -6   13.02    4.45
  -1  -9   6    8.17    3.86
  -1  -9   6    7.28    2.80
  -1   9  -6    4.06    4.91
   1   9   6   17.09    7.88
  -1   9  -6    9.60    6.26
  -1   9  -7  150.98   10.06
  -1  -9   7  179.89   11.05
   1  -9  -7  195.56   13.40
   1   9   7  219.08   25.22
  -1   9  -7  202.75   24.21
  -1   9  -7  182.78   21.97
  -1   9  -8   24.95    4.21
  -1  -9   8   33.01    5.06
   1  -9  -8   40.27    6.44
  -1   9  -8   28.21   10.55
  -1   9  -8   29.31    9.15
   1   9   8   27.21    9.28
  -1   9  -9   58.12    6.39
  -1  -9   9   62.39    9.57
  -1  -9   9   68.11    7.01
   1  -9  -9   78.69    8.62
  -1   9  -9   60.76   12.91
  -1   9  -9   60.11   13.45
   1   9   9   73.32   14.88
  -1   9 -10   33.55    5.00
  -1  -9  10   39.56    5.64
   1  -9 -10   42.08    6.50
   1   9  10   34.05   11.52
  -1   9 -10   40.90   11.29
  -1   9 -10   37.19   10.79
  -1   9 -11  238.53   13.08
  -1  -9  11  270.08   14.10
   1  -9 -11  295.61   16.25
  -1   9 -11  246.95   27.48
  -1  -9  12   63.83    7.16
  -1   9 -12   61.68    6.71
   1  -9 -12   71.41    8.20
  -1   9 -13    0.68    1.77
   1  -9 -13    0.74    2.65
  -1  -9  13    1.21    2.27
  -1   9 -14   34.21    5.28
  -1  -9  14   52.20    6.52
   1  -9 -14   52.74    7.14
  -1  -9  15  157.90   11.05
   1  -9 -15  162.74   12.01
  -1  -9  16  131.74   10.30
   1  -9 -16  148.69   11.50
  -1  -9  17   50.80    6.68
   1  -9 -17   55.50    7.13
   1  -9 -18    5.38    3.39
  -1  -9  18    3.99    3.23
  -1  -9  19  190.16   12.28
   1  -9 -19  190.92   12.64
  -1  -9  20   28.62    5.10
   1  -9 -20   25.44    4.97
  -1  -9  21   69.66    7.50
   1  -9 -21   70.50    7.55
   1   9  21   61.47    6.02
  -1  -9  22   14.18    3.96
   1  -9 -22   12.76    3.68
   1   9  22   11.19    2.74
  -1  -9  23   21.72    4.58
   1  -9 -23   24.12    4.51
   1   9  23   20.61    3.59
  -1  -9  24   12.16    3.77
   1  -9 -24   14.63    3.63
   1   9  24   11.51    2.83
  -1  -9  25    1.73    2.33
   1  -9 -25    3.56    2.20
   1   9  25    4.13    1.86
  -1  -9  26    2.39    2.51
   1  -9 -26    2.61    2.15
   1   9  26    1.19    1.45
  -1  -9  27    1.81    1.69
  -1  -9  27    4.33    2.62
   1  -9 -27    6.24    2.41
   1   9  27    5.20    1.83
  -1  -9  28   64.83    6.07
   1   9  28   64.04    5.10
  -1  -9  29    5.22    2.25
   1   9  29    5.73    1.73
  -1  -9  30    9.24    2.50
   1   9  30    7.90    1.86
  -1  -9  31   16.77    2.82
  -1  -9  32   17.47    2.72
   1 -10  30   43.75    3.47
   1 -10  29    6.31    1.77
  -1 -10 -29    5.05    1.85
  -1  10  29    6.49    1.57
   1 -10  28   13.50    2.50
  -1 -10 -28   13.96    2.72
  -1  10  28   12.35    2.25
   1 -10  27   28.58    3.61
  -1 -10 -27   25.08    3.61
  -1  10  27   26.19    3.18
   1 -10  26   56.87    5.16
  -1 -10 -26   55.39    5.32
  -1  10  26   54.90    4.79
   1 -10  25   39.93    4.57
  -1 -10 -25   41.64    4.96
  -1  10  25   38.26    4.20
   1 -10  24   -0.77    1.95
  -1 -10 -24    0.46    2.11
  -1  10  24   -0.37    1.40
   1 -10  23   48.93    5.40
  -1 -10 -23   48.66    5.73
  -1  10  23   45.16    4.87
   1 -10  22    4.23    2.51
  -1 -10 -22    4.47    2.82
  -1  10  22    4.19    2.18
   1 -10  21   26.65    4.42
  -1 -10 -21   26.17    4.82
  -1  10  21   22.69    3.76
   1 -10  20  155.54   10.12
  -1 -10 -20  144.52   10.41
  -1  10  20  134.24    8.95
   1 -10  19   25.19    4.66
  -1 -10 -19   25.95    4.88
  -1  10  19   25.82    4.20
  -1 -10 -18   41.65    6.89
   1 -10  18   69.53    7.08
  -1 -10 -18   59.84    7.00
  -1  10  18   52.70    5.77
   1 -10  17   22.46    4.50
  -1 -10 -17   20.11    4.79
  -1  10  17   20.92    3.95
   1 -10  16   47.09    6.18
  -1 -10 -16   50.01    6.93
  -1  10  16   43.45    5.43
   1 -10  15   74.19    7.50
  -1 -10 -15  107.37   12.12
  -1 -10 -15   89.20    8.86
  -1  10  15   56.71    6.22
  -1 -10 -14   73.35   10.15
   1 -10  14   64.73    7.00
  -1 -10 -14   62.50    7.56
  -1  10  14   57.63    6.23
   1 -10  13   47.25    6.21
  -1 -10 -13   45.72    6.85
  -1  10  13   41.39    5.48
   1 -10  12  222.65   12.87
  -1 -10 -12  230.50   14.33
  -1  10  12  218.37   12.05
   1 -10  11   75.47    7.52
  -1 -10 -11   84.29   11.43
  -1 -10 -11   81.78    8.76
  -1  10  11   62.72    6.53
   1 -10  10   44.48    5.93
  -1 -10 -10   47.46    6.90
  -1  10  10   35.58    4.94
   1 -10   9    5.79    2.81
  -1 -10  -9    5.78    3.55
  -1  10   9    8.09    2.78
   1 -10   8  178.89   11.21
  -1 -10  -8  208.39   13.68
  -1  10   8  195.12   11.07
   1 -10   7   56.59    6.46
  -1 -10  -7   66.30    8.02
  -1  10   7   66.42    6.55
   1 -10   6   89.25    7.99
   1 -10   6  119.33   13.35
  -1 -10  -6   68.84   11.29
  -1 -10  -6  115.79   10.39
  -1  10   6   98.24    7.89
   1 -10   5   33.79    5.11
  -1 -10  -5   50.80    7.20
   1 -10   4   31.53    4.84
  -1 -10  -4   45.08    6.76
   1 -10   3   55.53   10.10
  -1 -10  -3   19.13    6.96
  -1 -10  -2   22.07    7.64
  -1 -10  -2    9.05    3.95
  -1 -10  -1   11.48    4.46
   1 -10   1   12.83    5.25
   1 -10   0  381.82   21.11
  -1 -10   0  466.91   21.12
  -1 -10   1   13.21    6.39
  -1 -10   1   16.24    4.73
   1 -10  -1   15.15    5.65
  -1 -10   2    9.28    4.06
   1 -10  -2    8.80    4.68
   1 -10  -3  144.11   12.77
  -1 -10   3  116.20   11.04
   1 -10  -4   41.79    7.73
  -1 -10   4   33.55    6.40
  -1 -10   5  197.24   16.80
   1 -10  -5   60.08    8.48
  -1 -10   6  129.83   13.54
   1 -10  -6  101.03   10.44
  -1 -10   7   59.20    6.20
   1 -10  -7   79.32    9.27
  -1 -10   8  158.64   10.14
   1 -10  -8  232.72   15.09
  -1  10  -9    1.29    1.93
   1 -10  -9    9.06    4.55
  -1 -10   9    6.18    2.56
   1 -10 -10    9.77    6.36
  -1 -10  10   31.39    4.87
  -1  10 -10   15.32    3.57
   1 -10 -10   44.16    6.96
  -1 -10  11   59.29    6.57
   1 -10 -11   62.75   10.89
   1 -10 -11   73.78    8.80
   1 -10 -12   77.69   11.66
  -1 -10  12  211.95   12.13
  -1 -10  12   93.63   10.64
   1 -10 -12  263.08   15.69
  -1 -10  13   49.58    6.04
   1 -10 -13   43.66    6.90
  -1 -10  14   61.72    6.78
   1 -10 -14   83.10   11.06
   1 -10 -14   64.10    7.89
   1 -10 -15   89.02   11.36
  -1 -10  15   69.50    7.16
   1 -10 -15   80.70    8.68
  -1 -10  16   46.71    6.08
   1 -10 -16   54.59    7.31
   1 -10 -17   18.90    4.67
  -1 -10  17   18.14    4.20
  -1 -10  18   59.17    6.58
   1 -10 -18   65.63    7.49
  -1 -10  19   27.47    4.69
   1 -10 -19   25.93    5.00
  -1 -10  20  166.07   10.51
   1 -10 -20  172.62   11.33
  -1 -10  21   21.80    4.16
   1 -10 -21   20.06    4.15
   1 -10 -22    4.66    2.83
  -1 -10  22    5.37    2.73
  -1 -10  23   46.47    5.32
   1 -10 -23   38.30    5.19
   1 -10 -24   -0.71    1.96
  -1 -10  24    1.23    2.09
  -1 -10  25   21.44    3.22
  -1 -10  25   30.98    4.22
   1 -10 -25   35.10    4.42
  -1 -10  26   57.92    5.32
  -1 -10  26   56.90    4.54
   1 -10 -26   49.90    4.88
  -1 -10  27   27.58    3.63
  -1 -10  27   15.21    2.27
  -1 -10  28   12.15    2.44
  -1 -10  29    6.57    1.95
  -1 -10  30   33.23    3.29
   1 -11  26   29.21    3.02
  -1 -11 -26   32.38    3.38
   1 -11  25   23.42    2.90
  -1 -11 -25   23.96    3.28
   1 -11  24   49.54    4.33
  -1 -11 -24   53.58    5.03
   1 -11  23   52.80    4.70
  -1 -11 -23   54.02    5.31
  -1  11  23   41.59    3.59
   1 -11  22  126.49    7.50
  -1  11  22  112.78    6.19
   1 -11  21   77.19    6.06
  -1 -11 -21   70.26    6.49
  -1  11  21   71.73    5.13
   1 -11  20   77.96    6.29
  -1 -11 -20   81.97    7.18
  -1  11  20   72.54    5.37
   1 -11  19   23.70    3.93
  -1 -11 -19   29.92    4.73
  -1  11  19   22.70    3.22
   1 -11  18   18.82    3.53
  -1 -11 -18   14.97    3.84
  -1  11  18   16.35    2.83
   1 -11  17    2.72    2.04
  -1 -11 -17    3.23    2.82
  -1  11  17    1.48    1.60
  -1 -11 -16   50.16    7.32
   1 -11  16   65.98    6.22
  -1  11  16   60.66    5.43
  -1 -11 -15   41.75    7.16
   1 -11  15   29.46    4.43
  -1 -11 -15   33.11    5.52
  -1  11  15   23.63    3.61
   1 -11  14   21.32    3.96
  -1 -11 -14   25.20    5.06
  -1  11  14   23.17    3.62
   1 -11  13  222.58   11.62
  -1 -11 -13  218.15   13.37
  -1  11  13  213.90   10.61
  -1 -11 -12   42.39    7.87
   1 -11  12   53.09    5.81
  -1 -11 -12   61.05    7.54
   1 -11  11   25.74    4.33
  -1 -11 -11   35.85    6.15
  -1 -11 -10   82.30   10.78
   1 -11  10   57.14    8.06
  -1 -11 -10    6.47    3.74
   1 -11  10    3.52    2.30
   1 -11   9   50.31    5.60
  -1 -11  -9   62.03   10.03
  -1 -11  -9   63.29    7.83
   1 -11   8   32.67    4.59
  -1 -11  -8   44.54    6.71
   1 -11   7   72.82    9.76
  -1 -11  -7   70.51   10.46
   1 -11   7   31.81    4.53
  -1 -11  -7   39.35    6.47
   1 -11   6   37.05    4.82
  -1 -11  -6   45.74    6.81
   1 -11   5   80.16   10.87
  -1 -11  -5    3.88    3.61
  -1 -11  -4   25.96    7.71
   1 -11   4    1.63    5.11
  -1 -11  -3   89.09   11.92
  -1 -11  -3   14.45    5.00
   1 -11   2   27.71    7.91
  -1 -11  -2   37.11    4.83
  -1 -11  -1    6.51    5.90
  -1 -11  -1    0.07    3.17
  -1 -11   0    7.69    5.92
   1 -11   0    5.99    5.95
  -1 -11   0    1.00    3.78
   1 -11  -1    2.48    5.54
  -1 -11   1    0.31    3.17
   1 -11  -2    0.98    5.34
  -1 -11   2   30.27    7.93
   1 -11  -3   90.34   12.41
   1 -11  -3   17.70    6.33
   1 -11  -4   28.79    8.53
  -1 -11   4    5.34    5.56
  -1 -11   5   77.48   10.56
   1 -11  -5    0.29    4.04
   1 -11  -6    4.69    5.67
   1 -11  -6   33.19    7.40
  -1 -11   7   47.94    8.60
   1 -11  -7   54.10    9.77
   1 -11  -7   40.25    7.58
   1 -11  -8   64.25   10.49
   1 -11  -8   39.75    7.40
  -1 -11   9   44.00    5.05
   1 -11  -9   65.51   10.17
   1 -11  -9   60.48    8.26
   1 -11 -10    5.66    3.95
  -1 -11  10    2.94    2.11
  -1 -11  11   25.28    4.06
   1 -11 -11   32.11    6.22
   1 -11 -12   42.67    8.77
  -1 -11  12   48.13    5.42
   1 -11 -12   63.21    7.86
  -1 -11  13  187.65   10.41
   1 -11 -13  220.21   13.97
  -1 -11  14   27.58    4.28
   1 -11 -14   28.63    5.49
   1 -11 -15   42.22    7.38
  -1 -11  15   29.42    4.27
   1 -11 -15   34.92    5.77
  -1 -11  16   62.93    5.97
   1 -11 -16   54.79    7.84
   1 -11 -17    1.96    2.53
  -1 -11  17    2.73    2.27
   1 -11 -18    8.63    3.51
  -1 -11  18   19.98    3.62
   1 -11 -18   18.55    4.20
  -1 -11  19   21.78    3.52
   1 -11 -19   24.36    4.39
  -1 -11  20   69.44    5.85
   1 -11 -20   82.16    7.34
  -1 -11  21   58.01    5.14
  -1 -11  21   69.67    5.75
   1 -11 -21   67.08    6.39
  -1 -11  22   96.69    6.28
  -1 -11  22  115.76    7.13
   1 -11 -22  114.09    7.76
  -1 -11  23   45.91    4.08
  -1 -11  23   41.52    4.22
   1 -11 -23   32.28    4.05
  -1 -11  24   24.43    2.86
   1 -11 -24   22.14    3.22
  -1 -11  25   26.19    3.05
  -1 -11  25   11.74    1.88
  -1 -11  26   27.59    2.95
   1 -12  21   41.95    3.38
  -1 -12 -21   54.42    4.74
   1 -12  20   12.73    2.13
  -1 -12 -20   19.59    3.28
   1 -12  19   16.33    2.49
  -1 -12 -19   24.98    3.79
   1 -12  18   65.01    4.81
  -1 -12 -18   82.81    6.68
  -1 -12 -17   63.81    6.19
   1 -12  17   46.25    4.17
  -1 -12 -17   56.18    5.76
   1 -12  16   48.70    4.46
  -1 -12 -16   66.37    6.49
   1 -12  15   91.50    5.93
  -1 -12 -15  110.49    8.42
  -1 -12 -14    1.20    2.33
   1 -12  14    0.62    1.46
  -1 -12 -13    9.94    4.15
  -1 -12 -13    6.78    3.06
   1 -12  13    6.90    2.09
  -1 -12 -12   10.35    3.72
   1 -12  12    6.47    2.06
   1 -12  11   74.99    5.67
  -1 -12 -11   94.55    8.42
   1 -12  10   17.26    2.96
  -1 -12 -10   25.22    5.01
   1 -12   9   40.29    4.16
   1 -12   9   35.09    5.91
   1 -12   8   79.30    8.54
  -1 -12  -8   36.36    7.22
  -1 -12  -7    8.50    4.87
  -1 -12  -7   32.34    5.58
   1 -12   6   44.54    7.27
  -1 -12  -6   53.05    8.34
   1 -12   5   14.38    4.99
  -1 -12  -5   24.28    5.20
   1 -12   4   52.11    8.05
  -1 -12  -4   39.65    7.63
  -1 -12  -4   25.98    5.47
   1 -12   3   43.34    7.61
  -1 -12  -3   17.31    6.02
  -1 -12  -2    4.51    4.96
   1 -12   2   43.76    7.68
  -1 -12  -1  124.67   12.33
   1 -12   1   18.60    5.89
   1 -12   0    1.00    4.44
  -1 -12   0    4.04    4.53
  -1 -12   1    9.36    5.35
  -1 -12   1    0.20    1.82
   1 -12  -2    3.66    4.46
  -1 -12   2    5.01    2.03
   1 -12  -3   14.42    6.06
  -1 -12   3   18.57    3.24
  -1 -12   4   40.35    7.48
   1 -12  -4   44.17    8.10
  -1 -12   4   20.29    3.58
  -1 -12   5    4.86    4.13
  -1 -12   5   16.63    3.50
  -1 -12   6   36.00    6.65
   1 -12  -6   51.70    8.54
   1 -12  -7   14.49    5.89
  -1 -12   7  234.09   14.51
   1 -12  -8   54.54    8.58
  -1 -12   8   78.25    8.54
  -1 -12   9   24.62    5.14
   1 -12  -9  261.37   16.54
  -1 -12  10  120.37    9.47
   1 -12 -10   79.88    9.53
   1 -12 -11   30.40    6.23
   1 -12 -11   70.79    7.85
   1 -12 -12  127.57   10.95
   1 -12 -12    9.75    3.82
   1 -12 -13   13.94    4.41
   1 -12 -13    8.33    3.29
  -1 -12  13    8.74    2.17
  -1 -12  14   -1.47    1.94
   1 -12 -14    0.55    2.56
  -1 -12  14    3.43    1.69
  -1 -12  15   82.41    5.40
  -1 -12  15   73.99    5.88
   1 -12 -15   83.44    7.58
  -1 -12  16   50.33    4.81
  -1 -12  16   53.50    4.33
   1 -12 -16   57.41    6.11
  -1 -12  17   45.48    4.37
  -1 -12  17   45.14    3.90
  -1 -12  18   65.16    4.55
  -1 -12  18   48.29    4.33
  -1 -12  19   18.40    2.71
  -1 -12  19   18.80    2.45
  -1 -12  20   14.00    2.10
  -1 -12  20    6.14    1.77
  -1 -12  21   27.81    2.73
  -1 -13 -13   39.98    4.76
  -1 -13 -12   63.17    6.08
  -1 -13 -11   16.55    3.81
  -1 -13 -10    3.43    2.89
  -1 -13  -9   48.77    6.20
  -1 -13  -8  192.30   11.94
   1 -13   7   39.12    4.86
  -1 -13  -7   55.52    6.82
   1 -13   6  171.36    9.96
  -1 -13  -6   12.71    4.38
   1 -13   5    0.24    1.14
  -1 -13  -5    5.25    3.42
  -1 -13  -4   19.52    4.68
   1 -13   4   15.86    3.92
   1 -13   3    6.87    3.34
  -1 -13  -3   35.53    5.98
   1 -13   2   15.63    4.17
  -1 -13  -2  109.58    9.44
   1 -13   1   39.87    6.00
  -1 -13  -1    0.21    3.11
   1 -13   0  106.85    9.24
  -1 -13   0   88.21    8.72
  -1 -13   1   40.33    6.06
   1 -13  -1    1.85    3.15
  -1 -13   2    7.92    3.71
   1 -13  -2  102.82    9.18
  -1 -13   3   -0.59    1.12
  -1 -13   3    5.38    3.17
   1 -13  -4    9.76    4.01
  -1 -13   4   13.63    3.76
  -1 -13   4   -0.01    1.17
  -1 -13   5    1.60    1.19
   1 -13  -5    8.50    3.77
  -1 -13   6   10.77    2.09
   1 -13  -6   15.99    4.42
   1 -13  -7   49.95    6.45
  -1 -13   7   35.75    4.99
  -1 -13   7   48.84    3.96
  -1 -13   8   15.10    2.35
  -1 -13   8    1.16    2.06
  -1 -13   9   -1.63    1.46
   1 -13  -9   57.33    6.54
   1 -13 -10    3.80    2.75
  -1 -13  10    1.89    1.36
   1 -13 -11    8.67    3.19
  -1 -13  11   19.69    2.55
   1 -13 -12   75.51    6.55
  -1 -13  12   16.68    2.37
   1 -13 -13   51.71    5.22
  -1 -13  13    3.30    1.39
  -1 -13  14    7.94    1.66
  -2   0   0 2484.47   55.49
  -2   0   1   34.27    5.35
  -2   0  -1   36.31    6.30
  -2   0  -2 1208.46   22.28
  -2   0   2 1189.71   31.41
  -2   0  -3  120.66    4.84
  -2   0   3  126.83    9.06
  -2   0   4    2.47    2.19
  -2   0  -4    4.22    1.19
  -2   0   4    2.58    2.43
  -2   0   4    3.19    2.30
  -2   0   5 1124.85   30.64
  -2   0   5 1181.18   29.51
  -2   0   5 1158.86   31.13
  -2   0   6  709.17   24.00
  -2   0  -6  709.10   17.60
  -2   0   6  695.86   22.48
  -2   0   6  729.20   24.41
  -2   0   7 1842.25   43.42
  -2   0  -7 1796.71   35.18
  -2   0   8  264.94   14.47
  -2   0  -8  280.01   11.37
  -2   0   9    9.80    3.44
  -2   0  -9   12.51    2.71
  -2   0 -10   92.37    7.29
  -2   0  10   82.73    8.51
  -2   0 -11   73.35    6.94
  -2   0  11   69.38    7.93
  -2   0  12  793.70   28.94
  -2   0 -12  881.47   27.23
  -2   0  13  755.53   28.68
  -2   0 -13  802.15   27.30
  -2   0  14   84.16    9.40
  -2   0 -14   83.51    8.62
  -2   0  15   45.74    7.21
  -2   0 -15   45.30    6.63
  -2   0  16  197.83   15.01
  -2   0 -16  195.86   14.32
  -2   0 -17  148.16   13.04
   2   0 -17  191.23   17.36
  -2   0  17  170.27   14.21
  -2   0  18  150.67   13.77
  -2   0 -18  161.79   14.03
   2   0 -18  158.51   16.43
  -2   0  19    2.13    2.42
  -2   0 -19    0.03    2.04
   2   0 -19    5.77    4.92
   2   0 -20  518.06   31.65
  -2   0  20  462.59   25.58
  -2   0 -20  488.65   26.68
  -2   0 -21   10.70    4.46
   2   0 -21   11.39    6.09
  -2   0  21   10.09    4.51
  -2   0 -22   14.96    5.31
   2   0 -22   16.62    6.90
  -2   0 -23  205.61   27.73
   2   0 -23  168.46   19.57
  -2   0 -23  181.26   17.63
  -2   0  23  164.72   10.58
  -2   0 -23  180.12    9.94
  -2   0 -24    8.52    4.51
  -2   0 -24   10.76    8.33
   2   0 -24    6.10    5.28
   2   0  24    2.22    2.09
  -2   0  24    0.85    1.52
  -2   0 -24    0.18    1.45
   2   0 -25    2.20    5.68
  -2   0 -25    5.64    3.86
  -2   0  25    1.51    1.95
   2   0  25    1.89    1.84
  -2   0 -25    2.27    1.85
   2   0 -26  231.47   24.42
  -2   0 -26  218.62   21.09
   2   0  26  233.39   12.30
  -2   0  26  252.53   14.43
  -2   0 -26  210.88   11.55
   2   0 -27  125.42   18.42
  -2   0 -27  115.76   15.69
   2   0  27  146.00    9.81
  -2   0  27  100.86    9.14
  -2   0 -27  126.86    8.93
   2   0 -28   49.99   12.43
   2   0  28   68.25    6.85
  -2   0  28   61.45    7.32
   2   0 -29   14.62    6.67
  -2   0  29   13.19    3.91
   2   0  29   13.85    3.52
   2   0  30   56.95    6.48
  -2   0  30   67.69    7.78
   2   0  31   -0.39    2.26
  -2   0  31    0.10    2.63
  -2   0  32   22.53    4.95
   2   0  32   21.20    4.14
  -2   0  33   23.57    5.05
   2   0  33   20.36    4.14
  -2   0 -34  148.26   11.90
   2   0  34  163.94   10.63
  -2   0  34  181.30   12.62
  -2   0  34  180.28   10.94
  -2   0  35  167.44   11.92
   2   0  35  148.22    9.93
  -2   0  35  163.16   10.13
  -2   0  36    2.59    2.97
  -2   0 -36    4.84    2.64
   2   0  36    1.27    1.98
  -2   0  36   -0.49    1.53
   2   0  37    1.23    1.90
  -2   0  37    3.76    2.74
  -2   0 -37    1.82    2.23
  -2   0  37    2.85    1.86
  -2   0  38   97.58    8.24
   2   0  38  119.95    8.14
   2   0  39   15.32    3.06
  -2   0  39   14.43    3.42
  -2   0 -39    8.55    2.26
  -2   0  40   25.29    3.97
   2   0  40   19.65    3.28
  -2   0  41   -1.72    1.78
   2   0  41    0.73    1.27
  -2   0  42   24.18    3.27
   2   0  42   25.07    2.85
  -2   0  43   12.92    2.28
   2   0  43   13.46    2.05
  -2   1  43    9.92    1.98
  -2   1  42   64.24    5.08
   2  -1  42   53.46    4.26
  -2   1  41   60.25    5.35
   2  -1  41   38.32    4.19
  -2  -1 -40    5.61    1.71
  -2   1  40   11.56    2.98
   2  -1  40   14.56    2.94
  -2   1  40   12.91    2.35
  -2   1  39   97.72    7.80
   2  -1  39   92.79    6.93
  -2   1  39   90.62    6.18
   2  -1  38    1.65    1.97
  -2   1  38    2.05    2.42
  -2  -1 -38    1.11    1.95
  -2   1  38    0.47    1.47
  -2  -1 -37    2.52    2.20
  -2   1  37    2.94    2.70
   2  -1  37    1.55    1.95
  -2   1  37    1.19    1.51
   2  -1  36   23.77    4.19
  -2   1  36   29.24    5.46
  -2  -1 -36   23.55    4.23
  -2   1  36   22.18    3.92
  -2   1  35    4.64    3.11
   2  -1  35    4.69    2.76
  -2  -1 -35    4.10    2.73
  -2   1  35    5.48    2.67
   2  -1  34   14.96    3.87
  -2   1  34   15.38    4.47
  -2  -1 -34   18.53    4.30
  -2   1  34   12.42    3.40
  -2   1  33    4.03    3.19
   2  -1  33    4.78    2.98
  -2  -1 -33    5.44    3.00
  -2   1  33    6.07    2.56
  -2   1  32    6.04    3.54
   2  -1  32    7.12    3.08
  -2  -1 -32    0.79    2.78
   2  -1  31   78.79    7.63
  -2   1  31   81.18    8.52
  -2  -1 -31   78.94    8.23
  -2   1  30    7.64    3.61
   2  -1  30    8.66    3.01
   2   1 -29  102.56   16.92
   2  -1  29  121.31    9.33
  -2   1  29  102.13    9.56
   2   1 -28   76.48   14.51
   2  -1  28   99.41    8.39
  -2   1  28   92.82    9.01
   2   1 -27   92.41   15.92
   2  -1  27  100.85    8.37
   2   1 -26   26.10    9.27
   2  -1  26   31.75    4.91
  -2   1  26   30.08    5.10
  -2  -1 -26   30.70    4.46
   2   1 -25   27.45    8.85
  -2  -1 -25   22.95    6.82
  -2   1  25   19.22    4.21
   2  -1  25   23.69    4.15
  -2  -1 -25   20.11    3.63
   2   1 -24   52.63   11.47
  -2  -1 -24   58.92   10.13
   2  -1  24   48.66    5.57
  -2   1  24   52.87    6.38
  -2  -1 -24   49.99    5.38
   2   1 -23  369.51   28.72
  -2   1  23  321.24   23.37
  -2  -1 -23  315.90   23.35
  -2   1  23  306.56   15.03
  -2  -1 -23  312.17   13.49
   2   1 -22   45.56   10.06
  -2  -1 -22   44.45    8.50
  -2  -1 -22   28.09   10.23
  -2   1  22   45.68    8.95
   2   1 -21    4.83    4.71
  -2   1  21    7.67    4.37
  -2  -1 -21    2.80    3.09
  -2  -1 -21   -1.51    4.62
  -2   1  20   71.72   10.61
   2   1 -20   62.20   11.22
  -2  -1 -20   66.95    9.68
  -2   1  19  245.70   18.96
  -2  -1 -19  239.48   17.86
   2   1 -19  255.03   21.29
  -2  -1 -19  238.84   25.35
  -2  -1 -18   19.91    5.08
  -2  -1 -18   25.91    8.92
   2   1 -18   17.39    5.77
  -2   1  18   15.37    5.97
  -2   1  17  205.49   16.57
   2   1 -17  175.82   16.77
  -2  -1 -17  192.29   21.02
  -2   1  17  188.85   17.46
  -2  -1 -17  178.90   14.22
  -2   1  16  302.22   19.72
   2   1 -16  324.98   21.90
  -2  -1 -16  280.65   17.27
  -2  -1 -16  302.35   25.53
  -2   1  16  320.75   21.88
  -2  -1 -15  218.31   14.50
   2   1 -15  196.71   16.59
  -2   1  15  226.52   16.72
  -2   1  15  203.64   16.79
  -2   1  14  299.47   18.68
   2   1 -14  371.03   21.85
  -2  -1 -14  290.13   16.13
  -2  -1 -14  430.74   28.88
  -2   1  14  378.65   21.96
  -2   1  13    4.49    3.39
  -2  -1 -13    4.56    2.19
  -2   1  13    5.53    3.95
  -2  -1 -13    0.23    4.48
   2   1 -13    3.25    3.35
  -2  -1 -12   12.62    3.39
  -2   1  12   20.47    4.97
  -2   1  12   16.38    5.27
  -2  -1 -12   11.48    7.48
   2   1 -12   13.75    4.59
  -2  -1 -11  387.42   16.21
  -2   1  11  371.58   19.51
  -2   1  10  275.94   15.91
  -2  -1 -10  272.34   12.28
  -2  -1 -10  321.53   22.32
   2   1 -10  275.16   16.15
   2   1  -9 1089.91   33.32
  -2  -1  -9 1099.46   26.75
  -2  -1  -9 1298.82   48.72
  -2   1   9 1090.11   32.88
  -2   1   9 1245.98   33.99
   2   1  -8  686.22   24.25
  -2  -1  -8  627.00   17.54
  -2   1   8  708.49   24.06
  -2   1   8  694.79   23.75
  -2   1   7  775.71   26.18
  -2  -1  -7  911.68   17.81
   2   1  -7  923.36   25.99
  -2   1   7  273.56   14.09
  -2   1   7  807.15   24.16
  -2  -1  -7 1365.52   40.82
  -2   1   7  833.76   24.86
  -2   1   6 1365.70   38.06
  -2  -1  -6 1586.99   27.09
  -2  -1  -6 1839.06   50.95
  -2   1   6 1282.02   31.40
  -2   1   6 1668.71   37.33
   2   1  -6 1622.88   37.31
  -2   1   6 1632.18   38.23
  -2  -1  -5 2672.62   40.58
  -2   1   5 2855.18   51.23
  -2   1   5 2828.19   55.69
   2   1  -5 2837.59   53.11
  -2   1   5 2577.97   56.49
   2   1  -4 6574.21  109.24
  -2   1   4 6541.75  115.03
  -2   1   4 6858.47  111.44
  -2   1   3 1807.72   41.23
  -2   1   3 1598.68   34.54
  -2   1   3 1955.24   41.16
   2   1  -3 1928.05   36.04
  -2   1   3 1702.14   40.49
  -2   1   2  393.30   16.03
   2   1  -2  403.59   11.98
  -2   1   2  397.08   12.29
  -2   1   2  432.31   16.34
  -2   1   1  440.14   16.64
   2   1  -1  443.25   11.12
  -2  -1  -1  415.30   16.61
  -2   1   1  395.15   11.35
  -2   1   0  174.69   10.15
   2   1   0  174.39    4.98
  -2   1   0  165.02    5.99
  -2  -1   0  173.71   10.47
  -2   1   0  170.89    8.41
  -2   1  -1  399.70   13.23
  -2   1  -1  409.62    9.48
   2   1   2  398.53   11.01
  -2   1  -2  400.37   13.05
  -2   1  -2  373.39    8.73
  -2   1  -2  399.46   14.73
   2   1   3 1883.49   35.04
  -2   1  -3 1977.24   38.64
   2   1   4 6492.87  101.63
  -2   1  -4 6228.10  104.53
   2   1   5 2655.65   47.81
  -2   1  -5 2552.35   49.83
   2   1   6 1491.45   32.20
  -2   1  -6 1436.33   33.30
  -2   1  -7  924.41   24.82
   2   1   7  874.96   23.52
   2   1   8  627.64   20.42
  -2   1  -8  659.54   21.12
   2   1   9 1153.04   29.83
  -2   1  -9  937.05   27.94
  -2   1 -10  272.85   14.21
   2   1  10  307.18   14.82
  -2   1 -11  392.18   17.84
   2   1  11  451.64   18.98
  -2  -1  12   15.95    4.32
   2   1  12   20.77    4.57
  -2   1 -12   16.65    3.98
  -2   1 -13    3.96    2.36
  -2  -1  13    2.62    2.56
   2   1  13    7.67    3.16
  -2  -1  14  278.50   16.79
  -2   1 -14  293.49   17.07
   2   1  14  316.91   18.09
  -2  -1  15  192.75   14.31
  -2   1 -15  164.52   13.26
   2   1  16  339.80   20.77
  -2   1 -16  316.94   19.16
   2   1  17  184.67   15.68
  -2   1 -17  155.63   13.89
  -2   1 -18   18.60    5.51
  -2   1 -19  270.85   19.71
  -2   1 -20   41.23    8.09
   2  -1 -21    8.06    5.77
  -2   1 -21    3.43    3.32
   2  -1 -22   53.43   11.50
  -2   1 -22   38.44    8.31
  -2   1 -23  314.58   24.14
  -2  -1  23  358.47   15.71
  -2   1 -23  333.56   13.87
   2  -1 -24   62.24   12.61
  -2   1 -24   50.00   10.09
  -2  -1  24   57.74    6.55
   2   1  24   50.83    5.42
  -2   1 -24   54.82    5.66
  -2   1 -25   14.99    5.64
   2  -1 -25   13.08    7.53
   2   1  25   22.23    3.76
  -2  -1  25   21.32    4.25
  -2   1 -25   24.88    3.93
   2  -1 -26   28.20    9.54
  -2   1 -26   26.50    8.14
  -2  -1  26   33.78    5.61
   2   1  26   38.21    4.94
  -2   1 -26   26.92    4.29
  -2   1 -27   99.20   15.05
   2  -1 -27  108.05   17.63
   2   1  27  126.23    8.87
  -2  -1  27  121.85    9.99
  -2   1 -27  118.69    8.70
   2  -1 -28   86.78   15.98
  -2   1 -28   78.74   13.74
  -2  -1  28  109.04    9.56
   2   1  28   90.64    7.69
   2  -1 -29  104.40   17.41
  -2  -1  29   94.46    9.00
   2   1  29   92.53    7.88
  -2  -1  30   14.25    4.40
   2   1  30   15.08    3.47
  -2  -1  31   76.58    8.42
   2   1  31   88.52    7.73
  -2  -1  32    4.56    3.03
   2   1  32    4.69    2.49
  -2  -1  33    4.18    3.12
   2   1  33    2.29    2.02
  -2  -1  34    7.30    3.31
   2   1  34    8.31    2.89
  -2  -1  35    5.45    3.06
   2   1  35    3.65    2.42
  -2  -1  36   18.74    4.45
   2   1  36   26.38    4.33
  -2  -1  37   -1.08    2.32
  -2   1 -37   -1.24    1.75
   2   1  37    0.33    1.77
  -2  -1  38    1.61    2.28
   2   1  38    1.87    1.79
  -2   1 -38    0.86    1.75
  -2  -1  39  101.69    7.82
   2   1  39   70.90    5.82
   2   1  40   13.59    2.62
  -2  -1  40   11.22    2.95
  -2  -1  41   51.76    5.01
   2   1  41   51.56    4.12
  -2  -1  42   60.00    4.90
   2   1  42   54.94    4.44
  -2  -1  43    6.46    1.77
   2   1  43    3.91    1.40
  -2   2  42    1.67    1.10
   2  -2  42    0.19    1.06
  -2   2  42    1.60    1.48
  -2   2  41   55.71    4.57
   2  -2  41   57.54    4.78
  -2   2  41   66.01    5.30
  -2   2  41   59.06    4.08
   2  -2  40   55.11    5.07
  -2  -2 -40   22.32    2.94
  -2   2  40   41.50    4.73
  -2   2  40   36.55    3.78
  -2  -2 -39    7.97    2.20
   2  -2  39   14.97    3.22
  -2   2  39   17.99    3.55
  -2   2  39   14.36    2.78
   2  -2  38    7.95    2.74
  -2  -2 -38    8.72    2.61
  -2   2  38    7.54    2.98
  -2   2  38    8.85    2.53
   2  -2  37   29.77    4.41
  -2  -2 -37   30.10    4.34
  -2   2  37   32.06    5.00
  -2   2  37   29.16    4.29
  -2  -2 -36   22.13    4.23
   2  -2  36   19.43    3.84
  -2   2  36   21.82    4.46
  -2   2  36   16.70    3.59
   2  -2  35   24.36    4.41
  -2  -2 -35   35.26    5.24
  -2   2  35   26.36    5.07
  -2   2  35   35.87    5.17
  -2  -2 -34   54.01    6.57
   2  -2  34   59.44    6.66
  -2   2  34   55.58    7.04
  -2   2  34   58.40    6.66
  -2   2  33  248.38   14.71
   2  -2  33  259.12   13.71
  -2   2  33  211.65   12.93
  -2  -2 -32   58.86    7.14
   2  -2  32   49.84    6.26
  -2   2  32   48.64    6.85
  -2   2  32   45.57    6.14
   2  -2  31  220.56   12.88
  -2  -2 -31  245.14   14.65
  -2   2  31  262.03   15.24
  -2   2  31  246.78   14.15
   2  -2  30    2.29    2.52
  -2   2  30    0.91    2.47
  -2  -2 -30    2.06    2.70
  -2   2  30    3.28    2.73
   2   2 -29   38.99   11.64
   2  -2  29   49.72    6.19
  -2   2  29   50.47    6.98
   2   2 -28   92.43   16.24
   2  -2  28  105.89    8.77
  -2  -2 -28   95.56    9.73
  -2   2  28  103.36    9.58
   2   2 -27   25.27    9.15
  -2   2  27   22.90    5.06
  -2  -2 -27   32.66    5.46
   2  -2  27   26.98    4.84
   2   2 -26   57.58   12.40
  -2   2  26   58.19    6.94
   2  -2  26   64.02    6.82
   2   2 -25   46.24   11.67
   2  -2  25   43.65    5.50
  -2   2  25   40.31    5.79
  -2   2  24   20.18    7.09
   2   2 -24   20.47    8.01
  -2   2  24    9.18    3.69
   2  -2  24   21.13    4.08
  -2  -2 -24   17.94    3.43
  -2   2  23  629.47   35.01
   2   2 -23  560.10   35.94
  -2   2  23  584.71   21.55
   2  -2  23  590.79   20.56
  -2  -2 -23  620.21   19.84
  -2   2  22   85.02   13.23
  -2  -2 -22   64.65   10.18
   2   2 -22   73.45   12.74
  -2   2  21   16.12    7.67
  -2  -2 -21   17.78    5.39
   2   2 -21    8.83    5.23
  -2   2  21   23.38    8.40
  -2   2  20  155.92   17.25
  -2  -2 -20  181.79   16.08
   2   2 -20  157.00   17.38
  -2   2  20  177.29   19.37
  -2   2  19   38.52    9.00
   2   2 -19   27.86    7.53
  -2  -2 -19   30.20    6.84
  -2  -2 -19   38.14    9.69
  -2  -2 -18   53.41    8.04
   2   2 -18   44.02    9.10
  -2   2  18   49.74    7.61
  -2   2  18   49.12    9.65
  -2  -2 -18   57.88   10.40
  -2  -2 -17   29.44    7.36
  -2  -2 -17   32.49    6.21
   2   2 -17   26.11    6.93
  -2   2  17   27.41    7.14
  -2   2  17   28.85    6.03
   2   2 -16   10.72    4.82
  -2  -2 -16    9.19    3.68
  -2   2  16   11.98    3.86
  -2  -2 -16    7.03    4.70
  -2   2  16   16.84    5.93
  -2  -2 -15  266.35   16.71
   2   2 -15  273.52   19.36
  -2  -2 -15  274.31   20.52
  -2   2  15  286.03   20.19
  -2   2  15  258.58   16.13
  -2   2  14   22.67    4.67
  -2  -2 -14   16.56    4.01
   2   2 -14   18.48    5.67
  -2  -2 -14   25.93    6.78
  -2   2  14   14.91    5.04
  -2  -2 -13  994.04   31.23
   2   2 -13  906.56   34.78
  -2   2  13  993.46   31.69
   2   2 -12   94.70   10.29
  -2   2  12   95.67    8.81
  -2   2  12   89.31   10.34
  -2  -2 -12  109.89   12.21
  -2  -2 -12   94.98    8.64
  -2  -2 -11   83.14    7.81
   2   2 -11   73.21    8.72
  -2   2  11   89.36   10.08
  -2   2  11   94.24    8.49
  -2  -2 -11  100.64   11.66
   2   2 -10  137.10   11.29
  -2   2  10  125.07   11.54
  -2   2  10  134.70    9.93
  -2   2   9   42.49    6.63
   2   2  -9   39.81    6.01
  -2   2   9   45.85    5.72
  -2  -2  -9   54.03    7.90
   2   2  -8  234.89   13.58
  -2   2   8  194.55   13.27
   2   2  -7  258.20   13.06
  -2   2   7  214.19   12.76
  -2  -2  -7  270.63   16.09
  -2   2   7  218.31   11.36
  -2   2   6  186.06    8.50
   2   2  -6  220.18   11.76
  -2   2   6  226.91   12.85
  -2  -2  -6  291.86   16.59
  -2   2   6  257.46   12.71
   2   2  -5   90.23    6.96
  -2   2   5   83.46    7.47
  -2  -2  -5  103.30    9.78
  -2  -2  -4  183.43   12.69
   2   2  -4  165.23    8.76
  -2   2   4  150.39    9.28
  -2   2   3  977.03   26.12
  -2  -2  -3  997.38   26.97
  -2   2   2  419.07   17.12
   2   2  -2  441.72   13.62
  -2  -2  -2  567.71   23.32
  -2   2   2  533.30   16.90
  -2  -2  -2  483.58   17.66
  -2   2   1  418.24   14.19
   2   2  -1  393.60   11.49
  -2   2   0   79.87    5.76
  -2   2   0   93.48    7.38
  -2  -2   0   89.35    7.60
   2   2   0   82.85    4.35
   2   2   1  415.61    9.86
  -2   2  -1  399.99   13.51
  -2   2  -1  378.82   15.41
  -2   2  -1  396.53   15.77
  -2  -2   1  432.58   17.59
  -2   2  -2  473.93   16.68
   2   2   2  456.97   15.63
  -2  -2   2  486.84   19.18
  -2   2  -3 1084.56   28.97
  -2   2  -3 1046.58   26.76
   2   2   3 1054.39   26.53
  -2   2  -4  124.04    7.70
   2   2   4  124.79    7.97
  -2   2  -4  119.84    8.72
  -2   2  -5   77.52    5.83
   2   2   5   83.48    6.71
  -2   2  -5   70.15    6.90
   2   2   6  233.90   11.85
  -2   2  -6  226.63   12.60
   2   2   7  190.84   11.06
  -2   2  -7  170.03   11.18
   2   2   8  283.08   14.11
  -2   2  -8  272.69   14.83
  -2   2  -9   37.23    5.74
   2   2   9   34.52    5.28
  -2   2 -10  148.89   11.41
   2   2  10  132.52   10.48
   2   2  11   94.34    9.24
  -2   2 -11  110.83   10.15
  -2   2 -12  109.89   10.52
   2   2  12   96.07    9.83
  -2   2 -13  892.84   33.05
   2   2  13  980.81   34.23
  -2   2 -14   17.43    5.07
   2   2  14   15.65    4.72
  -2   2 -15  240.40   17.33
   2   2  15  283.20   18.74
   2   2  16   10.83    4.20
  -2   2 -16   10.68    4.23
  -2   2 -17   19.70    5.73
   2   2  17   21.94    6.01
  -2   2 -18   31.03    7.26
   2   2  18   46.48    8.48
  -2   2 -19   29.82    7.12
   2   2  19   33.49    7.59
  -2   2 -20  149.14   15.99
   2   2  20  202.38   18.54
   2   2  21   11.76    5.46
  -2   2 -21   11.55    4.88
  -2   2 -22   60.79   11.08
   2   2  22   58.62   11.13
  -2   2 -23  614.82   35.59
  -2  -2  23  633.65   21.55
  -2   2 -23  606.39   19.50
  -2  -2  24   20.46    3.79
   2  -2 -24   25.79    8.91
  -2   2 -24   22.67    7.65
  -2  -2  24   20.79    4.00
  -2   2 -24   22.09    3.64
  -2  -2  25   45.74    5.66
  -2   2 -25   36.87    9.20
   2  -2 -25   32.78   10.21
   2   2  25   40.98    4.93
  -2  -2  25   46.64    5.92
  -2   2 -25   44.27    5.16
  -2  -2  26   72.27    7.05
  -2   2 -26   69.75   12.55
   2  -2 -26   54.92   12.96
   2   2  26   71.53    6.48
  -2  -2  26   67.13    7.16
  -2   2 -26   64.32    6.31
  -2  -2  27   19.62    4.01
  -2   2 -27   18.66    7.70
   2  -2 -27   24.50    9.27
  -2  -2  27   20.62    4.49
   2   2  27   21.96    3.84
  -2   2 -27   21.75    3.93
  -2  -2  28  120.63    9.16
   2  -2 -28  114.24   18.68
  -2   2 -28   91.40   14.96
  -2  -2  28  106.63    9.30
   2   2  28  121.85    8.82
  -2   2 -29   24.76    8.24
   2  -2 -29   40.13   13.40
  -2  -2  29   47.12    6.36
   2   2  29   46.73    5.66
   2   2  30    1.99    1.99
  -2  -2  30    4.94    3.31
   2   2  31  207.14   11.83
  -2  -2  31  210.03   13.30
  -2  -2  32   43.22    6.33
   2   2  32   53.67    6.03
   2   2  33  252.45   12.93
  -2  -2  33  263.41   14.78
   2   2  34   54.09    5.82
  -2  -2  34   56.03    6.97
  -2  -2  35   25.20    4.90
   2   2  35   31.06    4.55
   2   2  36   14.41    3.16
  -2  -2  36   23.82    4.53
   2   2  37   31.22    4.31
  -2  -2  37   28.07    4.88
  -2  -2  38    9.55    3.04
   2   2  38   12.02    2.65
  -2   2 -39    0.67    1.24
  -2  -2  39    8.46    2.76
  -2  -2  40   44.96    4.90
  -2  -2  41   64.07    5.26
   2   2  41   76.72    5.54
  -2  -2  42    0.92    1.22
  -2  -2  42    0.71    0.96
   2   2  42    1.68    1.31
   2  -3  42    3.06    1.31
  -2   3  41    6.95    1.64
   2  -3  41   10.66    2.25
  -2   3  41    5.49    1.78
  -2   3  41    7.82    1.73
  -2   3  40   49.54    4.32
   2  -3  40   47.98    4.51
  -2   3  40   48.56    4.65
  -2  -3 -40   32.91    3.34
  -2   3  40   46.25    4.09
  -2   3  39   23.20    3.37
  -2  -3 -39   17.77    2.96
  -2   3  39   21.94    3.59
   2  -3  39   25.42    3.64
  -2   3  39   21.21    3.21
  -2   3  38   61.51    5.68
  -2   3  38   72.91    6.57
  -2  -3 -38   60.71    5.44
   2  -3  38   69.92    6.04
  -2   3  38   70.74    6.05
  -2   3  37   46.66    5.62
   2  -3  37   38.69    4.86
  -2  -3 -37   39.54    4.82
  -2   3  37   47.57    5.29
   2  -3  36   45.57    5.44
  -2  -3 -36   39.60    5.16
  -2   3  36   42.40    5.74
  -2   3  36   46.39    5.46
  -2   3  35   45.86    6.21
   2  -3  35   44.87    5.60
  -2  -3 -35   43.23    5.63
  -2   3  35   41.56    5.48
   2  -3  34  116.33    8.88
  -2  -3 -34  141.18   10.14
  -2   3  34  133.86   10.26
  -2   3  34  105.44    8.92
   2  -3  33   27.29    4.86
  -2   3  33   26.86    5.26
  -2  -3 -33   28.64    5.29
  -2   3  33   26.63    4.89
  -2  -3 -32   11.80    4.13
  -2   3  32   30.44    5.53
   2  -3  32   23.87    4.63
  -2   3  32   27.36    5.13
   2  -3  31  112.27    9.07
  -2   3  31   92.00    9.06
  -2  -3 -31   96.61    9.12
  -2   3  31   95.57    9.04
   2  -3  30  110.18    9.15
  -2   3  30  115.44   10.06
  -2  -3 -30  139.58   11.18
  -2   3  30  122.26   10.13
   2  -3  29  241.88   13.52
  -2  -3 -29  295.69   16.05
  -2   3  29  254.94   15.05
  -2   3  29  279.08   15.49
   2   3 -28   38.22   10.52
  -2  -3 -28   31.63    5.63
   2  -3  28   33.74    5.21
  -2   3  28   26.79    5.50
  -2   3  28   33.21    5.63
   2   3 -27  126.34   18.82
  -2   3  27  100.49    9.35
   2  -3  27  108.45    8.92
  -2  -3 -27  120.69   10.78
  -2   3  27  115.93    9.80
   2   3 -26   25.18    8.65
   2  -3  26   51.43    6.36
  -2   3  26   38.04    5.88
  -2  -3 -26   47.62    6.72
  -2   3  26   45.33    6.16
  -2   3  25  361.79   29.19
   2   3 -25  310.31   28.22
   2  -3  25  387.29   16.73
  -2  -3 -25  376.95   17.91
  -2   3  25  285.42   15.78
  -2   3  25  363.86   17.12
  -2   3  24   45.51   11.67
  -2   3  24   41.58   11.66
   2   3 -24   40.67   10.06
   2  -3  24   40.30    5.32
  -2  -3 -24   37.22    5.79
  -2   3  24   34.58    5.38
  -2   3  24   29.55    4.95
  -2   3  23  109.04   16.50
   2   3 -23   89.41   14.49
  -2   3  23   94.89   15.89
  -2   3  23   84.29    8.17
  -2  -3 -23  102.70    9.36
   2  -3  23  103.80    8.36
  -2   3  23   66.03    7.40
  -2   3  22    8.05    6.20
   2   3 -22    7.81    4.63
  -2   3  22    9.47    3.08
   2  -3  22    6.41    2.52
  -2  -3 -22    2.37    3.11
  -2  -3 -22    8.57    2.36
  -2   3  21   60.19   12.47
   2   3 -21   52.97   10.98
  -2  -3 -21   41.15    5.57
   2   3 -20   53.19   10.85
  -2   3  20   46.34   10.94
  -2  -3 -19  216.65   17.22
  -2   3  19  184.41   19.53
  -2  -3 -18  155.35   14.83
   2   3 -18  204.20   18.62
  -2   3  18  170.58   18.13
  -2  -3 -17  137.85   13.11
   2   3 -17  110.10   13.52
  -2   3  17  142.69   16.23
  -2  -3 -16  280.40   18.11
  -2  -3 -16  235.80   17.80
   2   3 -16  303.97   21.67
   2   3 -15   88.49   11.49
  -2   3  15   88.08   12.25
  -2  -3 -15   80.71   10.40
   2   3 -14  200.16   16.36
  -2   3  14  184.34   17.01
  -2  -3 -14  188.48   16.00
   2   3 -13   40.32    7.32
  -2   3  13   53.42    9.14
  -2  -3 -13   54.24    8.25
  -2   3  12   89.68    7.69
   2   3 -12  109.43   11.37
  -2  -3 -12  101.61   11.20
  -2   3  12   88.10   11.05
   2   3 -11   46.62    7.33
  -2   3  11   38.24    7.31
  -2  -3 -11   62.15    8.74
   2   3 -10   15.46    4.34
  -2  -3 -10   24.37    5.51
  -2   3  10   18.90    5.21
   2   3  -9   50.18    6.84
  -2  -3  -9   56.54    8.29
  -2   3   9   60.11    8.18
   2   3  -8  169.85   12.08
  -2   3   8  189.98   13.97
  -2   3   7  248.53   15.17
   2   3  -7  300.17   14.90
   2   3  -6  420.53   16.90
  -2   3   6  389.05   18.11
  -2   3   5   73.98    7.79
  -2  -3  -5   98.88   10.22
   2   3  -5   92.44    7.68
  -2   3   4  569.48   21.76
  -2  -3  -4  552.57   25.78
   2   3  -4  493.38   18.21
  -2  -3  -3  271.70   13.08
  -2   3   3  247.70   13.59
   2   3  -3  267.91   12.44
  -2   3   3  261.17   15.03
  -2  -3  -2  165.43   10.36
  -2   3   2  157.19   10.53
  -2   3   2  173.21   11.92
   2   3  -2  167.68    9.19
  -2   3   1  788.03   24.63
  -2   3   1  774.69   26.50
   2   3  -1  739.40   20.65
  -2  -3  -1  759.95   24.65
  -2   3   0 1282.01   33.73
  -2   3   0 1346.58   36.66
  -2  -3   0 1202.09   33.92
   2   3   0 1419.91   29.81
   2   3   1  738.19   18.75
  -2   3  -1  615.90   21.73
  -2   3  -1  657.33   24.27
  -2  -3   1  708.45   24.50
  -2   3  -2  217.28   13.12
   2   3   2  183.77    8.20
  -2   3  -3  265.55   14.76
   2   3   3  245.43   13.54
  -2   3  -4  428.98   16.16
   2   3   4  451.74   18.73
  -2   3  -4  417.91   19.17
  -2   3  -5   92.39    6.71
   2   3   5   79.71    7.85
  -2   3  -5   77.57    8.19
  -2   3  -6  419.73   14.45
   2   3   6  412.18   18.61
  -2   3  -7  321.80   11.59
   2   3   7  299.08   16.14
  -2   3  -7  336.29   18.00
   2   3   8  189.86   13.07
  -2   3  -8  199.93   14.13
   2   3   9   63.98    7.79
  -2   3  -9   60.59    8.04
  -2   3 -10   20.17    5.07
   2   3  10   14.39    4.10
  -2   3 -11   28.86    6.02
   2   3  11   30.20    5.99
   2   3  12   75.66    9.39
  -2   3 -12   87.10   10.43
   2   3  13   35.10    6.95
  -2   3 -13   43.04    7.83
   2   3  14  173.61   15.09
  -2   3 -14  204.55   16.86
   2   3  15  102.12   12.11
  -2   3 -15  105.63   12.45
   2   3  16  373.43   24.14
  -2   3 -16  368.42   23.89
  -2   3 -17  117.99   13.61
   2   3  17  138.59   14.80
  -2   3 -18  170.23   17.21
   2   3  18  174.47   17.15
  -2   3 -19  172.79   17.76
   2   3  19  194.38   18.41
   2   3  20   47.60    9.36
  -2   3 -20   50.62   10.21
  -2   3 -21   44.92    9.72
   2   3  21   56.07   10.97
   2   3  22    6.76    4.80
  -2  -3  22    9.82    3.27
  -2   3 -22    6.75    4.64
  -2  -3  22   13.30    3.24
  -2   3 -22    8.85    2.44
  -2  -3  23   76.49    7.28
  -2   3 -23   66.32   12.39
   2   3  23   89.17   14.49
  -2  -3  23   81.32    7.32
  -2   3 -23   84.36    6.80
  -2  -3  24   38.66    5.43
   2   3  24   22.86    7.78
  -2   3 -24   28.27    8.75
  -2  -3  24   32.26    4.83
  -2   3 -24   29.95    4.25
  -2  -3  25  374.78   16.50
  -2   3 -25  312.03   27.65
  -2  -3  25  337.47   15.76
  -2   3 -25  339.24   14.40
  -2  -3  26   54.66    6.34
   2  -3 -26   34.97   11.33
  -2   3 -26   42.46   10.45
  -2  -3  26   50.59    6.19
  -2   3 -26   49.87    5.51
  -2  -3  27  105.10    8.75
  -2  -3  27   90.08    8.44
   2  -3 -27   90.87   17.02
  -2   3 -27   67.63   13.31
  -2  -3  28   36.79    5.38
  -2  -3  28   32.65    5.30
   2  -3 -28   50.56   12.50
  -2   3 -28   47.71   11.86
  -2  -3  29  221.56   12.77
  -2  -3  29  240.22   13.82
  -2  -3  30  150.96   10.26
  -2  -3  30  133.69   10.41
  -2  -3  31   66.65    7.36
  -2  -3  31   95.61    8.91
  -2  -3  32   21.24    3.97
  -2  -3  32   27.56    5.06
  -2  -3  33   27.88    5.12
  -2  -3  34   93.00    8.70
  -2  -3  35   33.14    5.00
  -2  -3  36   40.82    5.41
  -2  -3  37   56.33    6.11
  -2   3 -38    3.67    2.07
  -2  -3  38   78.98    6.51
  -2  -3  39   18.45    3.26
   2   3  39   24.47    3.64
  -2  -3  40   36.60    4.10
   2   3  40   55.72    4.88
  -2  -3  41    5.46    1.75
  -2  -3  41    4.70    1.66
   2   3  41    6.12    1.83
   2   3  42    4.15    1.47
   2  -4  41    0.90    1.04
   2  -4  40    6.33    1.89
  -2   4  40    7.99    1.84
  -2   4  39    9.81    2.07
   2  -4  39   12.21    2.60
  -2  -4 -39    9.60    2.10
  -2   4  39   11.08    2.38
   2  -4  38   76.63    6.01
  -2   4  38   84.91    6.37
  -2  -4 -38   81.13    5.95
  -2   4  38   70.83    5.85
  -2   4  38   81.26    5.86
  -2   4  37   13.19    2.83
   2  -4  37   14.15    3.16
  -2  -4 -37   15.09    3.11
  -2   4  37   14.76    3.13
  -2   4  37   16.73    3.36
  -2   4  36   35.04    4.51
  -2  -4 -36   37.59    4.96
  -2   4  36   35.27    4.83
   2  -4  36   32.75    4.49
  -2   4  36   31.38    4.57
  -2   4  35    5.82    2.56
  -2   4  35    6.60    2.84
   2  -4  35    6.50    2.74
  -2  -4 -35    5.62    2.61
  -2   4  35    6.33    2.72
  -2   4  34   49.19    5.91
  -2  -4 -34   59.39    6.62
   2  -4  34   62.30    6.38
  -2   4  34   55.41    6.58
  -2   4  34   64.96    6.95
  -2   4  33   69.71    7.42
   2  -4  33   57.87    6.41
  -2  -4 -33   75.68    7.57
  -2   4  33   56.18    6.78
  -2   4  32   66.66    7.34
   2  -4  32   74.70    7.30
  -2  -4 -32   70.70    7.75
  -2   4  32   67.04    7.47
   2  -4  31   78.68    7.68
  -2  -4 -31   84.07    8.50
  -2   4  31   82.48    8.41
  -2   4  31   89.03    8.67
  -2   4  30  253.84   14.86
  -2  -4 -30  304.35   16.26
   2  -4  30  275.40   14.28
  -2   4  30  288.08   15.73
  -2   4  29    7.18    3.40
   2  -4  29    9.89    3.57
  -2  -4 -29    7.29    3.31
  -2   4  29    7.40    3.49
   2  -4  28   78.86    7.91
  -2  -4 -28   84.30    8.93
  -2   4  28  104.20    9.36
  -2   4  28   87.65    8.85
   2   4 -27  125.86   19.18
  -2  -4 -27  152.45   11.78
   2  -4  27  161.19   10.93
  -2   4  27  139.98   11.22
  -2   4  27  153.92   11.60
   2  -4  26  102.56    8.01
  -2   4  26  123.03   19.51
   2   4 -26   95.66   16.28
  -2   4  26  104.03   16.73
  -2  -4 -26  101.47    9.66
   2  -4  26   84.00    7.93
  -2   4  26   90.34    8.80
  -2   4  26   96.38    9.19
  -2   4  25   12.93    9.05
  -2   4  25   37.01   12.23
   2   4 -25   13.84    7.44
   2  -4  25   19.04    4.02
  -2  -4 -25   18.43    4.63
   2  -4  25   16.93    4.07
  -2   4  25   16.97    4.13
  -2   4  25   19.21    4.63
   2  -4  24  104.11    8.18
  -2   4  24  111.81   18.03
   2   4 -24   99.07   16.11
  -2  -4 -24  109.05    9.85
  -2   4  24   90.08    8.54
   2  -4  24  114.54    9.03
  -2   4  24  111.49    9.51
   2  -4  23  135.71    9.33
   2   4 -23  147.85   18.96
  -2   4  23  142.19   20.31
  -2  -4 -23  163.18   11.90
   2  -4  23  152.68   10.24
  -2   4  23  137.92   10.31
  -2   4  23  115.01    9.64
   2  -4  22  388.69   16.15
  -2   4  22  372.61   31.60
   2   4 -22  352.37   28.74
  -2  -4 -22  427.31   18.78
  -2   4  22  379.65   17.28
   2  -4  22  399.99   16.88
  -2   4  22  343.27   16.71
   2   4 -21   20.67    7.60
   2  -4  21   21.24    3.82
  -2   4  21   14.32    7.61
  -2  -4 -21   21.09    4.65
  -2   4  21   18.97    4.07
  -2   4  21   18.21    3.99
   2   4 -20  347.69   27.28
  -2   4  20  373.59   29.84
  -2   4  20  345.08   15.96
  -2   4  20  348.60   16.17
   2   4 -19   20.11    6.95
  -2   4  19   16.90    7.56
   2   4 -18   44.27    9.42
  -2   4  18   38.91    9.80
   2   4 -17   87.85   12.56
  -2   4  17  100.18   14.90
   2   4 -16  162.59   16.39
  -2   4  16  167.45   18.35
  -2   4  15   75.49   12.49
   2   4 -15   82.20   11.47
   2   4 -14  153.71   14.97
  -2   4  14  153.75   16.67
   2   4 -13  151.61   14.59
  -2   4  13  147.09   15.83
  -2  -4 -12   14.95    5.89
  -2   4  12   28.43    7.52
   2   4 -12   27.37    6.36
  -2   4  11   16.69    6.05
   2   4 -11   13.64    4.54
  -2  -4 -11    5.77    4.61
  -2   4  10   32.00    7.26
   2   4 -10   39.52    7.03
  -2  -4 -10   44.23    7.75
  -2  -4  -9  386.19   22.04
  -2   4   9  360.24   22.01
   2   4  -9  391.50   20.81
   2   4  -8  465.63   22.40
  -2   4   8  514.54   25.66
  -2  -4  -8  537.05   27.41
  -2  -4  -7    8.12    3.91
  -2   4   7    9.91    4.26
   2   4  -7    6.97    3.07
   2   4  -6   14.77    3.99
  -2  -4  -6   22.19    5.55
  -2   4   6   18.51    4.98
   2   4  -5  577.58   22.97
  -2   4   5  581.75   25.60
  -2   4   4  611.42   25.93
   2   4  -4  629.38   23.28
  -2  -4  -3  281.09   18.81
  -2   4   3  265.42   16.97
  -2   4   3  217.10   14.68
   2   4  -3  260.14   13.81
  -2  -4  -3  236.78   12.60
   2   4  -2    4.87    2.19
  -2   4   2    3.43    2.69
  -2   4   2    4.29    2.87
  -2  -4  -2    5.17    2.42
  -2   4   1   25.04    5.07
  -2   4   1   26.34    5.60
  -2  -4  -1   26.50    4.68
   2   4  -1   22.90    3.96
   2   4   0  113.47    8.33
  -2   4   0  107.49    9.96
  -2   4   0   95.90    9.98
  -2  -4   0  102.90    8.99
  -2   4  -1   29.68    5.37
   2   4   1   23.31    3.78
  -2   4  -1   27.68    5.54
  -2  -4   1   26.63    5.00
   2   4   2    7.09    2.39
  -2   4  -2    7.14    3.61
  -2   4  -2    4.69    2.62
   2   4   2    5.47    3.21
   2   4   3  243.10   15.62
   2   4   3  271.05   12.65
  -2   4  -4  695.66   28.51
   2   4   4  631.61   26.17
  -2   4  -5  533.68   24.99
   2   4   5  528.03   23.69
  -2   4  -6   11.15    2.60
   2   4   6    9.77    3.92
  -2   4  -6   12.36    4.32
  -2   4  -7    8.07    2.01
  -2   4  -7    8.91    4.08
   2   4   7    8.95    3.65
   2   4   8  474.18   23.54
  -2   4  -8  542.83   26.37
   2   4   9  434.67   23.02
  -2   4  -9  452.78   24.46
   2   4  10   38.77    7.05
  -2   4 -10   43.36    7.96
  -2   4 -11    7.16    3.92
   2   4  11    7.39    3.87
  -2   4 -12   20.50    5.78
   2   4  12   19.17    5.56
   2   4  13  140.66   14.28
  -2   4 -13  128.66   14.15
   2   4  14  121.08   13.75
  -2   4 -14  142.75   15.17
   2   4  15  112.92   13.86
  -2   4 -15  117.02   14.11
   2   4  16  188.82   18.19
  -2   4 -16  140.07   15.82
  -2   4 -17   82.71   12.58
   2   4  17   90.18   13.00
   2   4  18   46.92    9.86
  -2   4 -18   49.64   10.35
  -2   4 -19   23.50    7.63
   2   4  19   20.56    7.08
  -2  -4  20  383.54   16.54
   2   4  20  399.02   28.92
  -2   4 -21   14.85    6.44
   2   4  21   19.69    6.98
  -2  -4  21   17.28    3.82
  -2  -4  21   19.74    3.53
  -2  -4  22  390.40   17.23
   2   4  22  399.26   30.00
  -2  -4  22  398.66   16.16
  -2   4 -22  359.72   14.13
  -2  -4  23  158.94   10.88
   2   4  23  168.56   20.43
  -2   4 -23  132.33   18.10
  -2  -4  23  142.29    9.60
  -2   4 -23  144.64    8.81
  -2  -4  24  110.46    9.15
  -2   4 -24   90.72   15.55
   2   4  24  109.43   16.49
  -2  -4  24   92.90    7.95
  -2   4 -24   89.01    7.02
   2   4  25   26.21    8.97
  -2   4 -25   25.88    8.96
  -2  -4  25   20.58    4.39
  -2  -4  25   15.27    3.46
  -2   4 -25   16.99    3.29
  -2  -4  26  103.33    8.89
  -2  -4  26   98.55    8.46
  -2   4 -26   87.97   15.74
   2   4  26   92.24   15.53
  -2  -4  27  122.68    9.68
  -2  -4  27  129.60    9.64
  -2   4 -27  123.47   18.49
  -2  -4  28   77.34    7.72
  -2  -4  28   85.62    7.93
  -2  -4  29   12.07    3.48
  -2  -4  29    8.61    3.34
  -2  -4  30  269.13   14.09
  -2  -4  30  262.52   14.17
  -2  -4  31   48.08    5.97
  -2  -4  31   54.96    6.53
  -2  -4  32   74.66    7.37
  -2  -4  32   64.04    6.86
  -2  -4  33   57.29    6.10
  -2  -4  33   68.49    6.94
  -2  -4  34   51.78    5.51
  -2  -4  34   40.08    5.32
  -2  -4  35    9.79    3.06
  -2  -4  36   33.30    4.64
   2   4  36   44.81    5.36
  -2  -4  37    7.21    2.35
   2   4  37   10.80    2.83
  -2  -4  38   77.42    5.95
   2   4  38   79.04    6.21
  -2  -4  39   10.02    2.33
   2   4  39    8.40    2.28
  -2  -4  40    7.22    1.76
   2   4  40    7.39    1.96
  -2  -4  41    1.05    1.15
   2   4  41    0.27    0.98
   2  -5  40   14.69    2.15
  -2  -5 -39    6.38    1.64
   2  -5  39    7.08    1.91
  -2   5  39    9.35    2.00
   2  -5  38   14.96    2.57
  -2  -5 -38   12.47    2.35
  -2   5  38   11.93    2.50
  -2   5  37    9.01    1.96
   2  -5  37    8.52    2.31
  -2  -5 -37    5.70    2.08
  -2   5  37    9.25    2.46
  -2  -5 -36   19.05    3.46
   2  -5  36   19.03    3.24
  -2   5  36   16.27    2.84
  -2   5  36   14.89    3.23
   2  -5  35   37.25    4.63
  -2  -5 -35   39.80    5.04
  -2   5  35   41.40    4.65
  -2   5  35   49.16    5.57
  -2   5  34    8.49    2.48
   2  -5  34   13.37    3.24
  -2   5  34    7.22    2.85
  -2  -5 -34   13.58    3.42
  -2   5  34   11.14    3.30
  -2   5  33   93.58    7.63
   2  -5  33  100.23    7.75
  -2   5  33   88.00    7.65
  -2  -5 -33  108.68    8.77
  -2   5  33  101.41    8.50
  -2   5  32   27.36    4.47
   2  -5  32   24.88    4.31
  -2   5  32   25.19    4.57
  -2  -5 -32   31.10    5.06
  -2   5  32   26.61    4.94
  -2   5  31   33.25    5.02
   2  -5  31   37.89    5.22
  -2   5  31   35.25    5.55
  -2  -5 -31   36.19    5.76
  -2   5  31   38.34    5.95
  -2   5  30   10.44    3.34
   2  -5  30   11.49    2.97
   2  -5  30    9.19    3.23
  -2   5  30    8.41    3.34
  -2  -5 -30   10.16    3.73
  -2   5  30    9.93    3.57
  -2   5  29   20.69    4.18
   2  -5  29   19.82    3.77
  -2   5  29   20.09    4.94
  -2  -5 -29   21.47    4.90
   2  -5  29   22.88    4.46
  -2   5  29   21.41    4.81
  -2   5  28    5.71    2.60
   2  -5  28    5.00    2.51
  -2  -5 -28    6.12    3.48
  -2   5  28    2.83    2.88
   2  -5  28    6.67    2.87
  -2   5  28    4.94    3.09
  -2   5  27   64.95    7.19
   2  -5  27   73.10    7.03
   2  -5  27   80.25    7.75
  -2  -5 -27   68.20    8.12
  -2   5  27   65.02    7.46
  -2   5  27   82.19    8.60
   2  -5  26  196.38   11.61
  -2   5  26  163.64   11.52
   2  -5  26  226.73   12.98
  -2   5  26  179.38   12.41
  -2  -5 -26  211.80   13.64
  -2   5  26  212.38   13.63
   2  -5  25  109.99    8.72
  -2   5  25   86.51   17.56
   2   5 -25   85.71   15.91
  -2   5  25   86.72    8.58
  -2  -5 -25  103.11    9.52
   2  -5  25   90.62    8.15
  -2   5  25   90.24    8.94
   2  -5  24  160.71   10.68
   2   5 -24  140.93   19.43
  -2   5  24  154.76   21.75
  -2   5  24  152.87   11.08
  -2  -5 -24  163.22   11.95
   2  -5  24  153.99   10.60
  -2   5  24  172.32   12.06
   2  -5  23   11.46    3.55
   2   5 -23    9.10    5.81
  -2   5  23   14.95    8.42
  -2  -5 -23   11.36    3.99
   2  -5  23   10.95    3.30
  -2   5  23   10.12    3.41
  -2   5  23   12.52    3.98
   2  -5  22  163.03   10.75
  -2   5  22  172.39   22.07
   2   5 -22  148.35   19.22
  -2  -5 -22  177.08   12.07
   2  -5  22  158.36   10.57
  -2   5  22  146.87   10.80
  -2   5  22  134.59   10.67
   2  -5  21  200.49   11.84
  -2   5  21  183.25   22.48
   2   5 -21  187.16   20.95
  -2   5  21  189.19   12.04
  -2  -5 -21  201.38   12.73
  -2   5  21  167.57   11.68
   2  -5  20  125.99    9.43
   2   5 -20  121.29   16.56
  -2   5  20  117.39   17.86
  -2   5  20  108.58    9.09
  -2  -5 -20  144.27   10.98
  -2   5  20  135.61   10.27
   2  -5  19   23.70    4.33
   2   5 -19   20.01    6.83
  -2   5  19   18.67    8.75
  -2  -5 -19   22.51    4.75
  -2   5  19   17.95    3.83
  -2   5  19   20.25    4.27
  -2   5  18   14.91    3.40
   2  -5  18   21.34    4.06
   2   5 -18   22.96    7.94
  -2   5  18   22.16    9.31
  -2  -5 -18   19.97    4.36
  -2   5  18   13.93    3.72
  -2   5  18   16.39    3.77
   2  -5  17   74.51    7.15
   2   5 -17   69.12   11.98
  -2   5  17   60.98   13.14
  -2  -5 -17   87.25    8.04
  -2   5  17   68.83    7.04
   2   5 -16   96.53   13.61
  -2   5  16  104.46   16.05
  -2   5  15   74.22   13.25
   2   5 -15   59.34   10.70
  -2   5  14  286.31   24.24
   2   5 -14  331.11   23.75
   2   5 -13  222.99   18.96
  -2   5  13  207.75   20.16
  -2   5  12  606.87   33.59
   2   5 -12  488.32   27.78
  -2   5  11   25.40    7.17
   2   5 -11   23.42    6.01
  -2   5  10  135.87   15.20
   2   5 -10  125.47   13.16
  -2   5   9  200.44   17.94
   2   5  -9  196.56   16.02
  -2   5   8  223.19   18.36
   2   5  -8  200.26   15.68
   2   5  -7   20.28    5.11
  -2   5   7   15.41    5.51
  -2   5   6  112.60   12.69
   2   5  -6  120.14   11.43
  -2   5   5  370.47   22.56
   2   5  -5  420.68   21.21
  -2   5   4  620.62   29.55
   2   5  -4  764.31   28.52
  -2   5   3  168.39   15.14
  -2   5   3  146.74   13.60
  -2  -5  -3  134.08    9.43
   2   5  -3  154.53   12.01
   2   5  -2   56.17    7.09
  -2   5   2   53.92    8.49
  -2   5   2   45.20    8.10
  -2  -5  -2   49.20    6.05
   2   5  -1  110.86    9.71
  -2   5   1  101.12   11.73
  -2   5   1  104.60   11.44
  -2  -5  -1   79.44    8.10
   2   5   0  565.14   22.49
  -2   5   0  622.09   28.15
  -2   5   0  556.56   27.61
  -2  -5   0  604.51   23.99
   2   5   1   89.97   10.94
  -2   5  -1   80.70   10.10
  -2   5  -1   94.14   11.34
   2   5   1   94.71    8.65
  -2  -5   1   87.83    9.10
  -2   5  -2   47.28    7.74
   2   5   2   56.31    8.56
  -2   5  -2   36.17    7.42
   2   5   2   50.71    6.29
  -2  -5   2   45.52    6.92
  -2   5  -3  156.03   13.81
  -2   5  -3  153.09   14.48
   2   5   3  164.95   14.62
   2   5   3  164.82   11.27
  -2   5  -4  903.90   36.14
   2   5   4  766.05   32.89
  -2   5  -5  427.33   24.58
   2   5   5  329.92   21.02
  -2   5  -6  143.92   14.44
   2   5   6  125.25   12.91
  -2   5  -7   25.55    6.59
   2   5   7   20.92    5.81
   2   5   8  183.01   16.07
  -2   5  -8  190.56   17.02
   2   5   9  196.02   16.93
  -2   5  -9  237.88   19.48
   2   5  10  140.77   14.67
  -2   5 -10  105.43   13.26
  -2   5 -11   18.57    6.44
   2   5  11   25.87    6.73
   2   5  12  539.31   30.34
  -2   5 -12  537.51   31.04
   2   5  13  208.24   19.04
  -2   5 -13  239.06   20.90
   2   5  14  328.17   24.39
  -2   5 -14  356.79   26.27
   2   5  15   66.48   11.68
  -2   5 -15   54.26   11.03
   2   5  16   79.91   12.83
  -2   5 -16  105.08   14.84
  -2  -5  17   66.34    6.72
  -2   5 -17   79.16    7.13
   2   5  17   63.33   11.92
  -2   5 -17   68.62   12.28
  -2  -5  18   20.59    4.00
  -2   5 -18   18.94    3.92
  -2   5 -18   19.62    7.67
   2   5  18   20.82    7.28
  -2   5 -19   18.73    3.82
  -2  -5  19   25.23    4.53
  -2   5 -19   21.46    7.96
   2   5  19   25.48    8.98
  -2   5 -20  118.98    9.30
  -2  -5  20  121.55    9.56
  -2   5 -20  116.67   16.92
   2   5  20  126.19   17.40
  -2  -5  21  187.92   11.97
   2   5  21  166.57   20.25
  -2   5 -21  166.89   20.78
  -2  -5  22  187.23   12.15
   2   5  22  190.37   21.94
  -2   5 -22  164.07   21.24
  -2   5 -23   22.16    9.52
  -2  -5  23   10.85    3.72
   2   5  23    8.19    6.05
  -2  -5  24  197.38   12.59
  -2  -5  24  177.65   10.69
  -2   5 -24  141.63   19.84
   2   5  24  177.41   22.18
  -2  -5  25  108.92    9.37
  -2  -5  25  114.96    8.68
   2   5  25   94.08   16.21
  -2   5 -25   96.14   16.43
  -2  -5  26  192.72   12.55
  -2  -5  26  175.24   10.90
  -2  -5  27   79.49    8.11
  -2  -5  27   78.81    7.34
  -2  -5  28    3.62    2.76
  -2  -5  28    6.83    2.64
  -2  -5  29   21.60    4.52
  -2  -5  29   22.50    4.17
  -2  -5  30   15.73    3.98
  -2  -5  30   13.38    3.31
  -2  -5  31   39.20    5.61
  -2  -5  31   49.82    5.83
   2   5  31   36.04    5.54
  -2  -5  32   34.20    5.00
  -2  -5  32   33.47    4.70
   2   5  32   30.94    4.98
  -2  -5  33   67.94    6.52
  -2  -5  33   77.90    6.77
  -2  -5  34    2.56    1.96
  -2  -5  34    3.30    2.13
   2   5  34    6.05    2.58
  -2  -5  35   38.39    4.42
  -2  -5  35   38.42    4.46
  -2  -5  36   15.19    2.92
   2   5  36   18.02    3.29
  -2  -5  37    8.90    2.21
   2   5  37   13.24    2.77
  -2  -5  38   13.41    2.26
   2   5  38   17.50    2.81
  -2  -5  39    3.74    1.67
   2   5  39    6.21    1.77
  -2  -5  40   15.32    2.27
   2   5  40   15.16    2.11
   2  -6  38   35.33    3.24
  -2   6  38   37.43    3.53
   2  -6  37   18.22    2.63
  -2  -6 -37   16.27    2.61
  -2   6  37   18.81    2.94
  -2  -6 -36   10.85    2.54
   2  -6  36   11.77    2.42
  -2   6  36    8.89    2.41
   2  -6  35   10.53    2.48
  -2  -6 -35   13.13    2.86
  -2   6  35   10.01    2.78
  -2  -6 -34   36.43    4.70
   2  -6  34   36.28    4.29
  -2   6  34   39.43    4.89
   2  -6  33   63.33    5.71
  -2  -6 -33   62.02    6.32
  -2   6  33   72.28    6.82
  -2   6  33   58.48    5.35
   2  -6  32   73.83    5.94
  -2  -6 -32   85.38    7.62
   2  -6  32   89.27    7.06
  -2   6  32   79.56    7.48
  -2   6  32   89.31    6.87
   2  -6  31  185.68    9.95
   2  -6  31  196.71   10.75
  -2  -6 -31  200.96   12.07
  -2   6  31  179.03   10.32
  -2   6  31  180.63   11.61
   2  -6  30   74.45    6.65
   2  -6  30   71.93    6.79
  -2  -6 -30   76.38    7.85
  -2   6  30   70.43    6.71
  -2   6  30   75.61    7.90
   2  -6  29   53.64    5.83
  -2  -6 -29   51.56    6.75
   2  -6  29   47.57    5.74
  -2   6  29   53.30    6.94
  -2   6  29   42.79    5.54
   2  -6  28  146.88    9.83
  -2  -6 -28  144.58   11.05
   2  -6  28  139.25    9.77
  -2   6  28  148.93   11.25
  -2   6  28  158.15   10.58
  -2   6  27    6.11    2.66
   2  -6  27    5.31    2.84
   2  -6  27    6.70    3.08
  -2  -6 -27    5.33    3.42
  -2   6  27    5.47    3.22
   2  -6  26  158.82   10.60
   2  -6  26  172.46   10.94
  -2  -6 -26  138.26   11.25
  -2   6  26  128.72    9.81
  -2   6  26  117.62   10.36
   2  -6  25   27.56    4.79
  -2  -6 -25   31.35    5.68
  -2   6  25   26.52    5.14
   2  -6  25   28.04    4.93
  -2   6  25   30.97    4.94
  -2   6  25   35.31    5.89
  -2   6  24    3.32    2.32
   2  -6  24    5.82    2.96
  -2  -6 -24    8.15    3.52
  -2   6  24    6.09    2.90
   2  -6  24    4.89    2.64
  -2   6  24   11.55    3.92
   2  -6  23  335.47   16.19
   2   6 -23  266.49   26.96
  -2  -6 -23  338.25   17.26
   2  -6  23  353.71   16.10
  -2   6  23  288.25   15.24
  -2   6  23  304.92   15.43
  -2   6  23  323.03   16.90
   2  -6  22   30.82    5.04
   2   6 -22   25.61    8.86
  -2   6  22   31.84   11.64
  -2  -6 -22   32.40    5.72
  -2   6  22   29.42    4.82
   2  -6  22   32.10    5.05
  -2   6  22   32.94    5.75
  -2   6  22   29.90    4.93
   2  -6  21  359.27   16.58
  -2   6  21  328.11   31.52
   2   6 -21  276.35   26.73
  -2   6  21  279.37   14.65
  -2  -6 -21  310.28   16.33
   2  -6  21  286.21   14.52
  -2   6  21  306.25   16.16
  -2   6  21  294.64   15.03
   2  -6  20  515.04   19.95
  -2   6  20  523.17   38.87
   2   6 -20  421.77   32.39
  -2  -6 -20  410.49   18.81
  -2   6  20  397.71   17.83
  -2   6  20  449.18   19.56
  -2   6  20  402.90   17.73
   2  -6  19   64.32    7.18
   2   6 -19   56.55   11.95
  -2   6  19   69.05   15.27
  -2  -6 -19   56.86    7.00
  -2   6  19   68.83    7.51
  -2   6  19   59.97    6.57
  -2   6  18    5.07    2.39
   2  -6  18    3.70    2.53
   2   6 -18    5.36    4.71
  -2   6  18    6.77    8.22
  -2  -6 -18    5.00    2.80
  -2   6  18    5.32    2.90
   2  -6  17   25.09    4.56
   2   6 -17   26.47    8.02
  -2   6  17   22.37    9.77
  -2  -6 -17   25.96    4.81
  -2   6  17   23.78    4.20
  -2   6  17   26.18    4.72
   2  -6  16  327.76   15.37
   2   6 -16  275.54   24.32
  -2   6  16  292.98   27.72
  -2  -6 -16  318.73   16.45
  -2   6  16  280.29   13.83
  -2   6  16  286.83   14.89
   2  -6  15   31.45    4.87
   2   6 -15   27.49    8.35
  -2   6  15   24.17   10.64
  -2  -6 -15   27.71    4.81
  -2   6  15   19.00    4.02
  -2   6  15   24.35    3.93
   2  -6  14  100.13    8.34
  -2   6  14   82.06   14.52
   2   6 -14   90.05   13.46
  -2  -6 -14   78.83    7.82
  -2   6  14  102.18    8.37
  -2   6  13   75.91   13.92
   2   6 -13   66.04   11.22
  -2  -6 -13   80.19    7.52
  -2   6  13   66.15    6.71
   2   6 -12   46.68    9.16
  -2   6  12   26.15    8.30
   2   6 -11   48.06    9.21
  -2   6  11   46.97   10.57
   2   6 -10   27.73    7.08
  -2   6  10   30.32    8.66
  -2   6   9  199.63   19.60
   2   6  -9  241.97   19.23
  -2   6   8   79.99   12.47
   2   6  -8   97.58   12.00
  -2   6   7  149.11   16.45
   2   6  -7  146.65   14.28
  -2   6   6   11.17    5.59
   2   6  -6   10.04    4.00
  -2   6   5  107.52   13.36
   2   6  -5  109.23   11.81
   2   6  -4   47.95    7.62
  -2   6   4   54.96    9.86
   2   6  -3   10.96    4.06
  -2   6   3    8.70    4.88
  -2   6   3    9.56    4.75
   2   6  -2   57.05    8.02
  -2   6   2   59.33    9.91
  -2   6   2   58.23   10.08
   2   6  -1   34.97    6.32
  -2   6   1   41.42    8.39
  -2   6   1   36.77    8.35
   2   6   0  117.77   14.01
  -2   6   0  106.37   13.02
   2   6   0  100.32   10.29
  -2   6   0   97.57   12.94
   2   6   1   53.81    9.73
  -2   6  -1   40.93    8.32
  -2   6  -1   48.24    9.26
   2   6   1   58.31    7.93
  -2  -6   1   49.43    7.21
   2   6   2   50.44    9.36
  -2   6  -2   59.76    9.77
  -2   6  -2   54.28    9.85
   2   6   2   63.51    8.15
  -2  -6   2   57.47    8.07
  -2  -6   3   12.47    4.42
  -2   6  -3   13.19    5.30
   2   6   3    8.28    4.49
  -2   6  -3    8.56    5.18
  -2   6  -4   40.48    8.54
  -2   6  -4   41.48    8.84
   2   6   4   39.88    8.24
  -2   6  -5   92.24   12.74
   2   6   5  119.86   14.01
  -2   6  -6    7.56    4.66
   2   6   6    5.18    3.74
  -2   6  -7  142.60   15.98
   2   6   7  136.26   15.09
  -2   6  -8   84.42   12.77
   2   6   8   86.50   12.34
  -2   6  -9  222.36   20.63
   2   6   9  225.48   20.05
  -2   6 -10   43.52    9.58
   2   6  10   28.75    7.69
   2   6  11   34.50    8.30
  -2   6 -11   44.40   10.02
   2   6  12   42.35    9.68
  -2   6 -12   33.89    8.72
  -2   6 -13   94.25    7.70
   2   6  13   71.73   12.31
  -2   6 -13   94.44   14.48
  -2   6 -14   85.62    7.36
  -2  -6  14   87.86    7.76
   2   6  14   80.21   13.41
  -2   6 -14   83.80   13.92
  -2  -6  15   39.84    5.36
  -2   6 -15   26.48    4.47
   2  -6 -15   28.63    4.69
  -2   6 -15   23.80    8.65
   2   6  15   39.64    9.89
  -2   6 -16  277.79   14.04
  -2  -6  16  299.06   14.91
   2  -6 -16  279.63   13.90
   2   6  16  268.35   25.09
  -2   6 -16  295.59   26.97
  -2  -6  17   21.39    4.23
  -2   6 -17   14.08    3.67
   2   6  17   25.90    8.82
  -2   6 -17   16.09    7.32
   2  -6 -17   17.25    3.72
  -2   6 -18    9.49    3.20
  -2  -6  18   11.90    3.58
  -2   6 -18   13.79    7.25
   2   6  18   13.37    7.25
   2  -6 -18   10.30    3.26
   2   6  18    7.94    2.41
  -2   6 -19   68.55   14.02
   2   6  19   45.15   11.72
  -2  -6  19   64.45    7.22
  -2   6 -19   44.95    6.09
   2   6  19   59.89    6.19
   2   6  20  444.97   34.63
  -2   6 -20  388.80   32.84
  -2   6 -20  475.89   19.55
  -2  -6  20  443.70   19.43
   2   6  20  453.20   18.26
   2   6  21  292.28   28.23
  -2   6 -21  289.12   28.03
  -2  -6  21  302.71   15.83
   2   6  21  293.56   14.57
  -2   6 -22   42.53   11.56
   2   6  22   27.24    9.45
  -2  -6  22   36.29    5.83
   2   6  22   36.35    5.34
   2   6  23  280.27   27.86
  -2   6 -23  288.45   28.67
  -2  -6  23  331.43   16.76
   2   6  23  337.60   15.78
  -2  -6  24    6.53    3.38
   2   6  24    9.46    3.23
  -2  -6  25   30.42    5.46
   2   6  25   28.93    4.84
  -2  -6  26  165.01   11.59
   2   6  26  152.78   10.69
  -2  -6  27    4.13    2.90
   2   6  27    6.38    2.92
  -2  -6  28  142.29   10.50
   2   6  28  129.17    9.67
  -2  -6  29   48.71    6.38
   2   6  29   55.23    6.36
  -2  -6  30   74.31    7.30
   2   6  30   70.81    6.93
  -2  -6  31  194.38   11.42
   2   6  31  213.00   11.82
  -2  -6  32   71.78    6.69
   2   6  32   92.69    7.46
  -2  -6  33   41.36    5.66
   2   6  33   62.36    5.96
  -2  -6  34   29.83    4.01
   2   6  34   42.89    4.74
  -2  -6  35   11.90    2.68
   2   6  35   14.27    2.85
   2   6  36    8.81    2.24
   2   6  37   11.74    2.23
  -2  -6  37   11.06    2.43
  -2  -6  38   34.39    3.41
   2   6  38   30.46    2.96
  -2   7  37    2.36    1.16
   2  -7  36   64.24    4.13
  -2  -7 -36   70.66    4.65
  -2   7  36   76.92    5.19
   2  -7  35    2.76    1.32
  -2  -7 -35    1.42    1.47
  -2   7  35    1.38    1.41
   2  -7  34   22.64    2.96
  -2  -7 -34   22.77    3.36
  -2   7  34   23.94    3.57
   2  -7  33   14.09    2.50
  -2  -7 -33   14.38    3.13
   2  -7  33   16.18    2.74
  -2   7  33   18.40    3.41
   2  -7  32   16.97    2.98
   2  -7  32   19.97    3.16
  -2  -7 -32   19.60    3.71
  -2   7  32   22.31    3.91
   2  -7  31    8.18    2.46
   2  -7  31    9.37    2.49
  -2  -7 -31    5.84    2.86
  -2   7  31    4.47    2.59
   2  -7  30  191.94   10.16
   2  -7  30  164.04    9.34
  -2  -7 -30  186.61   11.25
  -2   7  30  177.83   11.18
   2  -7  29   23.40    4.06
   2  -7  29   27.40    4.09
  -2  -7 -29   21.74    4.47
  -2   7  29   31.17    5.13
  -2   7  28   13.04    3.05
   2  -7  28   15.81    3.52
  -2  -7 -28   11.59    3.76
   2  -7  28   12.12    3.10
  -2   7  28   11.72    3.81
   2  -7  27   68.04    6.87
  -2  -7 -27   77.77    7.99
   2  -7  27   73.21    6.75
  -2   7  27   70.70    7.68
  -2   7  27   66.75    6.38
   2  -7  26   23.08    4.47
  -2   7  26   20.28    3.72
  -2  -7 -26   29.49    5.52
   2  -7  26   25.89    4.27
  -2   7  26   21.23    4.76
   2  -7  25  168.15   11.07
   2  -7  25  192.42   11.17
  -2  -7 -25  205.80   13.35
  -2   7  25  160.22   10.44
  -2   7  25  168.10   11.91
   2  -7  24   35.68    5.57
  -2  -7 -24   36.69    6.07
   2  -7  24   45.47    5.68
  -2   7  24   38.86    6.06
  -2   7  24   32.67    4.86
   2  -7  23   83.10    8.15
  -2  -7 -23   90.75    9.18
   2  -7  23   88.10    7.74
  -2   7  23   92.25    8.95
  -2   7  23   88.07    7.87
   2  -7  22   23.02    4.94
   2  -7  22   29.74    4.76
  -2  -7 -22   21.77    5.09
  -2   7  22   26.42    4.52
  -2   7  22   27.64    5.31
   2  -7  21  195.61   12.63
  -2  -7 -21  236.05   14.37
   2  -7  21  213.77   12.34
  -2   7  21  224.78   13.90
  -2   7  21  199.67   12.02
  -2   7  20    2.88    2.08
   2  -7  20    2.83    2.91
   2   7 -20    2.78    4.08
   2  -7  20    4.05    2.54
  -2  -7 -20    3.53    3.14
  -2   7  20    3.75    2.87
   2  -7  19   63.93    7.41
  -2   7  19   66.49   14.76
   2   7 -19   55.63   12.31
  -2  -7 -19   67.20    7.79
  -2   7  19   62.15    7.43
  -2   7  19   57.03    6.38
   2  -7  18   73.48    7.99
  -2   7  18   82.56   17.07
   2   7 -18   72.91   14.12
  -2  -7 -18   91.55    8.91
  -2   7  18   78.25    8.08
  -2   7  18   83.00    7.57
   2  -7  17   94.41    8.78
  -2   7  17   98.78   18.76
   2   7 -17   70.13   13.52
  -2  -7 -17   82.38    8.52
  -2   7  17   93.47    8.72
  -2   7  17   83.05    7.58
  -2   7  16   13.91    3.19
   2   7 -16   11.73    5.43
  -2   7  16   24.24   11.01
   2  -7  16   20.41    4.59
  -2  -7 -16   11.28    3.94
  -2   7  16   13.21    3.70
   2  -7  15  147.92   10.63
  -2   7  15  135.93   20.79
   2   7 -15  137.15   17.79
  -2  -7 -15  163.17   11.40
  -2   7  15  161.10   11.03
  -2   7  15  147.78    9.91
  -2   7  14    1.80    1.57
   2  -7  14   -0.35    2.25
   2   7 -14    0.44    3.47
  -2   7  14    0.80    8.53
  -2  -7 -14    6.91    3.20
  -2   7  14    2.70    2.17
   2  -7  13   36.60    5.58
   2   7 -13   30.41    8.70
  -2   7  13   24.76   10.28
  -2  -7 -13   34.87    5.52
  -2   7  13   38.12    5.03
  -2   7  13   33.18    5.07
   2  -7  12   75.95    7.58
  -2   7  12   71.76   15.06
   2   7 -12   93.33   13.93
  -2  -7 -12   64.27    7.15
  -2   7  12   68.89    6.67
  -2   7  12   75.13    7.40
  -2   7  11  400.74   31.28
   2   7 -11  348.92   26.06
  -2  -7 -11  387.44   16.87
  -2   7  11  334.48   15.33
  -2  -7 -10   88.46   10.61
   2   7 -10   86.69   12.86
  -2   7  10   92.36   15.51
  -2  -7 -10   81.47    7.68
  -2   7  10   76.63    7.28
  -2   7   9   48.30   11.30
   2   7  -9   63.59   10.81
  -2  -7  -9   65.23    6.87
  -2   7   9   56.68    6.23
   2   7  -8  114.53   14.09
  -2   7   8  113.12   16.39
  -2  -7  -8  117.54    8.87
  -2   7   8  101.09    8.11
   2   7  -7  193.16   17.92
  -2   7   7  180.13   19.61
  -2  -7  -7  176.31   10.93
  -2   7   7  172.14   10.43
   2   7  -6   23.12    6.26
  -2   7   6   16.74    7.40
   2   7  -5  143.11   14.85
  -2   7   5  136.20   16.94
   2   7  -4  264.65   19.92
  -2   7   4  283.25   24.09
   2   7  -3  132.85   13.87
  -2   7   3  150.82   17.33
   2   7  -2  111.41   15.28
  -2   7   2  118.60   15.58
   2   7  -2  108.01   12.23
  -2   7   2   99.24   14.18
   2   7  -1   67.65   12.14
  -2   7   1   74.67   12.30
   2   7  -1   83.43   10.76
  -2   7   1   56.00   11.06
   2   7   0   65.72    9.37
   2   7   0   54.27   10.93
  -2   7   0   61.66   11.45
  -2   7   0   54.30   10.87
  -2   7  -1   57.09   11.36
   2   7   1   89.82   13.84
  -2   7  -1   78.96   12.78
   2   7   2  132.54   16.44
  -2   7  -2  135.60   16.27
  -2   7  -2  114.81   15.34
  -2   7  -3  134.53   16.27
   2   7   3  123.41   15.57
  -2   7  -3  152.10   17.61
  -2   7  -4  238.09   21.77
   2   7   4  226.10   21.26
  -2   7  -4  245.74   22.27
  -2   7  -5  119.75   15.78
   2   7   5  104.33   14.84
  -2   7  -5  148.31   17.47
   2   7   6   16.66    6.74
  -2   7  -6   17.97    6.72
  -2   7  -6   19.40    7.40
  -2   7  -7  175.93   10.25
   2  -7  -7  144.24   10.18
  -2   7  -7  155.94   18.09
  -2   7  -7  175.29   19.52
   2   7   7  195.87   20.00
  -2  -7   8   93.24   10.78
  -2   7  -8  130.95    8.93
   2  -7  -8  107.45    8.84
  -2   7  -8  151.31   18.27
   2   7   8  120.95   16.11
  -2   7  -9   73.52    6.70
  -2  -7   9   53.55    5.95
  -2  -7   9   79.16    9.73
   2  -7  -9   66.76    7.03
  -2   7  -9   61.97   12.56
   2   7   9   64.98   12.15
  -2   7 -10   65.79    6.48
  -2  -7  10   60.15    6.37
   2  -7 -10   67.15    6.96
  -2   7 -10   57.54   11.96
   2   7  10   65.15   12.21
  -2  -7  11  332.98   15.12
  -2   7 -11  413.30   16.33
   2  -7 -11  344.23   15.84
  -2   7 -11  420.58   31.38
   2   7  11  301.02   26.29
  -2   7 -12   78.46    7.30
  -2  -7  12   75.12    7.50
   2  -7 -12   69.41    7.20
  -2   7 -12   81.60   14.33
   2   7  12   63.89   13.00
  -2  -7  13   34.36    5.14
  -2   7 -13   36.96    5.25
   2  -7 -13   40.96    5.70
  -2   7 -13   40.20   10.50
   2   7  13   33.10    9.53
  -2   7 -14    1.68    2.00
   2  -7 -14    3.99    2.46
  -2   7 -14    5.43    5.64
  -2  -7  14    0.73    2.15
   2   7  14    5.73    5.48
  -2   7 -15  183.33   11.60
  -2  -7  15  168.06   11.44
   2  -7 -15  160.59   10.93
  -2   7 -15  172.76   21.52
   2   7  15  151.95   20.15
  -2   7 -16   14.59    3.74
   2  -7 -16   19.77    4.14
  -2   7 -16   23.27    8.62
  -2  -7  16   18.28    4.19
   2   7  16   10.31    7.06
  -2  -7  17  114.62    9.57
  -2   7 -17  113.75    9.31
   2  -7 -17   91.54    8.76
   2   7  17  114.14   17.94
  -2   7 -17   87.32   15.68
  -2  -7  18   91.35    8.74
  -2   7 -18  107.60    9.24
   2  -7 -18   94.07    8.62
   2   7  18   80.11   15.45
  -2   7 -18  103.41   17.22
  -2  -7  19   64.42    7.50
  -2   7 -19   62.99    7.23
  -2   7 -19   53.29   12.76
   2   7  19   74.33   14.99
   2  -7 -19   63.08    7.05
  -2  -7  20    3.60    3.17
   2   7  20    6.75    6.49
   2  -7 -20    3.42    2.50
   2   7  20    2.67    1.81
  -2  -7  21  242.00   14.25
   2  -7 -21  221.88   12.93
   2   7  21  219.45   12.36
  -2  -7  22   39.39    6.13
   2   7  22   36.20    5.16
  -2  -7  23   99.65    9.29
   2   7  23   92.25    8.10
  -2  -7  24   37.39    6.03
   2   7  24   35.42    5.16
  -2  -7  25  180.81   12.10
   2   7  25  182.33   11.15
  -2  -7  26   27.42    5.17
   2   7  26   25.89    4.46
  -2  -7  27   88.59    8.28
   2   7  27   79.37    7.23
  -2  -7  28   12.39    3.93
   2   7  28   13.11    3.14
  -2  -7  29   25.47    4.66
   2   7  29   22.50    3.79
  -2  -7  30  183.10   10.90
   2   7  30  203.64   10.76
  -2  -7  31    9.12    3.04
   2   7  31    7.45    2.33
  -2  -7  32   17.91    3.65
   2   7  32   18.15    3.11
  -2  -7  33   15.93    3.38
  -2  -7  33   11.89    2.77
   2   7  33   12.75    2.63
  -2  -7  34   19.16    3.08
   2   7  34   16.32    2.68
  -2  -7  34   16.28    2.85
  -2  -7  35   -0.03    1.22
  -2  -7  35    2.21    1.52
   2   7  35    0.93    1.22
  -2  -7  36   64.07    4.47
  -2   8  35   17.97    2.32
  -2  -8 -34   39.01    3.62
  -2   8  34   43.68    3.87
   2  -8  33   41.68    3.46
  -2  -8 -33   50.20    4.38
   2  -8  33   38.19    3.17
  -2   8  33   46.71    4.38
   2  -8  32    3.40    1.55
   2  -8  32    2.04    1.17
  -2  -8 -32    3.71    1.97
  -2   8  32    3.83    1.96
   2  -8  31   57.88    4.86
   2  -8  31   53.63    4.32
  -2  -8 -31   56.80    5.42
  -2   8  31   55.91    5.41
   2  -8  30   36.35    4.26
  -2  -8 -30   32.83    4.70
   2  -8  30   43.11    4.12
  -2   8  30   35.86    4.63
   2  -8  29   28.93    4.06
   2  -8  29   26.17    3.40
  -2  -8 -29   26.39    4.34
  -2   8  29   26.06    4.32
   2  -8  28   49.64    5.36
   2  -8  28   44.39    4.55
  -2  -8 -28   48.05    5.82
  -2   8  28   54.87    6.12
   2  -8  27   17.49    3.65
   2  -8  27   20.37    3.33
  -2  -8 -27   17.39    4.06
  -2   8  27   18.79    3.98
   2  -8  26   15.41    3.61
   2  -8  26   15.52    3.21
  -2  -8 -26   10.76    3.63
  -2   8  26   18.30    4.15
   2  -8  25   13.79    3.66
   2  -8  25   10.24    2.81
  -2  -8 -25    9.32    3.88
  -2   8  25   10.95    3.60
   2  -8  24  138.32   10.01
   2  -8  24  121.47    8.35
  -2  -8 -24  124.84   10.05
  -2   8  24  120.00    9.80
   2  -8  23  211.53   12.57
   2  -8  23  220.55   11.43
  -2  -8 -23  204.01   13.16
  -2   8  23  206.30   12.82
   2  -8  22  118.28    9.58
  -2  -8 -22  107.90    9.65
   2  -8  22  114.83    8.37
  -2   8  22   99.59    9.06
   2  -8  21  174.84   11.74
   2  -8  21  163.12   10.02
  -2  -8 -21  151.14   11.42
  -2   8  21  162.50   11.59
   2  -8  20   46.11    6.37
  -2  -8 -20   36.59    6.10
   2  -8  20   45.08    5.43
  -2   8  20   33.47    5.60
   2  -8  19   55.60    6.94
  -2  -8 -19   52.05    6.93
   2  -8  19   49.59    5.85
  -2   8  19   43.51    6.30
   2  -8  18   76.89    8.23
  -2  -8 -18   71.34    8.05
   2  -8  18   67.58    6.74
  -2   8  18   87.32    8.56
   2  -8  17    3.22    3.10
  -2   8  17    2.91    2.97
   2  -8  16  635.00   23.42
  -2  -8 -16  618.38   23.74
  -2   8  16  630.12   23.28
   2  -8  15  194.80   13.03
  -2   8  15  195.89   25.45
   2   8 -15  201.55   22.53
  -2  -8 -15  222.17   13.84
  -2   8  15  195.54   12.71
   2  -8  14  438.52   19.00
  -2  -8 -14  240.83   17.85
  -2   8  14  447.12   37.12
   2   8 -14  320.75   27.70
  -2  -8 -14  504.05   20.60
  -2   8  14  405.73   18.27
   2  -8  13  136.60   10.77
   2   8 -13  162.23   19.58
  -2   8  13  146.68   21.65
  -2  -8 -13  133.18   10.64
  -2   8  13  147.23   10.81
   2  -8  12  108.48    9.38
  -2  -8 -12  100.19   11.62
   2   8 -12   98.60   15.23
  -2   8  12  101.84   18.28
  -2  -8 -12  120.81    9.95
  -2   8  12  104.33    8.99
   2  -8  11   65.56    7.32
   2   8 -11   77.83   13.21
  -2   8  11   50.10   13.64
  -2  -8 -11   65.37    7.34
  -2   8  11   57.85    6.79
  -2  -8 -10  135.64   13.75
   2  -8  10  151.00   10.99
   2   8 -10  175.86   19.21
  -2   8  10  143.27   20.34
  -2  -8 -10  159.06   11.15
  -2   8  10  144.20   10.29
   2  -8   9   80.62    7.81
   2   8  -9   68.06   12.09
  -2   8   9   50.36   13.11
  -2  -8  -9   79.55    7.89
  -2   8   9   81.41    7.72
   2  -8   8  171.49   11.29
  -2   8   8  119.06    8.62
   2   8  -8  165.33   18.10
  -2   8   8  165.54   21.38
  -2  -8  -8  173.70   11.41
  -2   8   8  166.25   10.80
  -2   8   7  127.81    8.90
   2   8  -7  146.29   16.82
  -2   8   7  133.70   19.32
  -2  -8  -7  162.19   10.94
  -2   8   7  134.50    9.66
  -2   8   6  137.04    9.10
  -2   8   6  147.82   19.32
  -2  -8  -6  171.81   11.16
  -2   8   6  159.18   10.40
  -2   8   5   32.67    4.61
   2   8  -5   40.36   10.31
  -2   8   5   21.34    7.88
  -2  -8  -5   44.32    5.72
  -2   8   5   34.70    4.98
  -2   8   4  100.86    8.00
   2   8  -4   94.80   15.62
  -2   8   4  116.87   17.25
  -2  -8  -4  114.16    9.03
  -2   8   4  108.56    8.53
  -2  -8  -3  109.49   13.00
  -2   8   3  312.45   13.93
   2   8  -3  364.32   30.13
  -2   8   3  305.50   27.11
   2  -8   3  144.36   12.57
  -2  -8  -3  363.64   15.94
  -2   8   3  308.87   14.28
  -2   8   2   64.48    6.31
   2   8  -2   66.52   13.09
  -2   8   2   70.36   13.21
   2  -8   2   33.21    5.98
  -2  -8  -2   71.05    6.90
  -2   8   2   62.91    6.41
  -2   8   1    4.27    2.06
   2   8  -1    7.86    5.38
  -2   8   1    1.63    5.88
  -2  -8  -1    5.46    2.30
   2  -8   1    3.22    2.82
  -2   8   1    1.87    1.97
  -2   8   0  175.24   10.36
   2   8   0  173.34   20.26
  -2   8   0  185.64   21.04
  -2   8   0  165.80   19.79
   2  -8   0  114.11   10.67
  -2  -8   0  162.10   10.54
  -2   8   0  175.44   10.44
  -2   8  -1    2.84    1.77
  -2   8  -1   -0.14    3.44
   2   8   1    2.65    4.37
  -2   8  -1   -1.39    4.74
   2  -8  -1    0.91    2.82
  -2  -8   1    3.95    2.42
  -2   8  -1    2.22    2.12
  -2   8  -2   69.94    6.69
  -2   8  -2   59.62   12.48
  -2   8  -2   59.91   12.46
   2   8   2   53.04   11.78
   2  -8  -2   59.76    7.56
  -2  -8   2   64.28    6.76
  -2   8  -2   70.86    6.66
  -2  -8   3  178.95   16.10
  -2   8  -3  340.05   14.93
  -2   8  -3  344.86   28.56
   2   8   3  340.47   28.48
  -2   8  -3  392.60   30.52
   2  -8  -3  244.89   15.14
  -2  -8   3  269.77   14.47
  -2   8  -3  324.61   14.76
  -2   8  -4   95.02    7.83
  -2  -8   4   75.00   10.62
  -2   8  -4   93.98   15.24
   2   8   4  116.31   16.81
  -2   8  -4  106.75   16.11
   2  -8  -4   93.87    9.31
  -2  -8   4   67.17    7.22
  -2   8  -4   72.88    6.92
  -2   8  -5   44.28    5.44
   2  -8  -5   38.86    6.20
  -2  -8   5   23.80    4.59
  -2   8  -5   54.44   12.19
  -2   8  -5   26.80    8.72
   2   8   5   29.57    8.80
  -2  -8   6  231.39   17.18
  -2  -8   6  127.66    8.96
  -2   8  -6  167.38   10.39
  -2  -8   6   84.11    8.44
   2  -8  -6  176.86   12.37
  -2   8  -6  159.52   19.73
   2   8   6  160.88   19.97
  -2   8  -6  135.53   18.67
  -2  -8   7  113.90    8.60
  -2   8  -7  140.27    9.56
   2  -8  -7  129.53   10.65
  -2   8  -7  165.66   19.89
   2   8   7  148.94   19.30
  -2   8  -7  130.33   18.25
  -2  -8   8  140.73   13.55
  -2  -8   8  130.96    9.41
  -2   8  -8  154.78   10.27
   2  -8  -8  171.47   12.13
  -2   8  -8  193.26   22.00
  -2   8  -8  159.05   20.33
   2   8   8  161.56   20.30
  -2   8  -9   78.62    7.42
  -2  -8   9   64.15    6.66
   2  -8  -9   81.89    8.41
  -2   8  -9   81.98   14.74
   2   8   9   68.47   13.51
  -2   8  -9   54.62   12.03
  -2  -8  10  119.55    9.37
  -2  -8  10  116.79   12.16
  -2   8 -10  153.61   10.32
   2  -8 -10  170.65   12.00
  -2   8 -10  137.38   18.79
  -2   8 -10  144.02   19.80
   2   8  10  133.50   19.03
  -2   8 -11   65.60    7.05
  -2  -8  11   61.24    6.87
   2  -8 -11   84.64    8.57
  -2   8 -11   71.91   14.34
  -2   8 -11   72.31   13.78
   2   8  11   58.28   12.93
  -2  -8  12   98.85    8.61
  -2   8 -12  110.55    9.11
   2  -8 -12  113.09    9.72
  -2   8 -12  110.00   17.73
   2   8  12   97.15   16.68
  -2  -8  13  121.79    9.66
  -2   8 -13  123.45    9.59
   2  -8 -13  133.92   10.63
  -2   8 -13  120.81   18.60
   2   8  13  118.72   18.27
  -2   8 -14  430.81   18.32
  -2  -8  14  404.02   18.26
   2  -8 -14  439.55   19.64
   2   8  14  404.84   33.61
  -2   8 -15  224.83   13.28
  -2  -8  15  234.46   13.74
   2  -8 -15  220.15   13.63
  -2   8 -15  256.21   27.19
   2   8  15  236.85   26.18
  -2  -8  16  603.39   23.02
  -2   8 -16  604.36   22.85
   2  -8 -16  622.68   23.68
  -2   8 -17    0.30    2.19
   2  -8 -17    3.99    3.07
  -2  -8  17    3.02    2.98
  -2  -8  18   91.94    8.90
  -2   8 -18   85.00    8.25
   2  -8 -18   80.88    8.23
  -2  -8  19   52.57    6.81
   2  -8 -19   54.52    6.79
  -2  -8  19   36.96    5.26
  -2  -8  20   50.74    6.74
   2  -8 -20   48.92    6.35
  -2  -8  20   32.40    4.78
  -2  -8  21  163.97   11.52
   2  -8 -21  152.08   10.74
  -2  -8  22  114.86    9.77
   2  -8 -22  113.23    9.13
  -2  -8  23  246.79   14.04
   2  -8 -23  218.37   12.40
  -2  -8  24  140.05   10.49
  -2  -8  24   83.01    7.44
  -2  -8  25   11.46    3.97
  -2  -8  25    8.38    2.88
  -2  -8  25    5.57    2.44
  -2  -8  26   17.19    4.12
  -2  -8  26   13.76    3.13
   2   8  26   13.91    3.06
  -2  -8  26   10.52    3.07
  -2  -8  27   22.51    4.34
  -2  -8  27   14.06    3.25
   2   8  27   21.35    3.52
  -2  -8  28   55.61    6.14
   2   8  28   44.44    4.64
  -2  -8  28   39.02    4.80
  -2  -8  29   28.38    4.42
  -2  -8  29   19.47    3.37
   2   8  29   23.97    3.41
  -2  -8  30   36.25    4.16
   2   8  30   32.42    3.67
  -2  -8  31   63.10    5.66
  -2  -8  31   57.48    4.85
   2   8  31   65.41    4.78
  -2  -8  32    5.70    2.14
  -2  -8  32    5.63    1.71
  -2  -8  33   42.07    4.06
  -2  -8  33   33.55    3.25
  -2  -8  34   40.58    3.62
  -2  -9 -32   22.73    2.72
  -2   9  32   20.56    2.56
   2  -9  31   25.22    2.83
  -2  -9 -31   26.03    3.24
  -2   9  31   30.09    3.32
   2  -9  30   59.97    4.59
  -2  -9 -30   52.64    4.86
  -2   9  30   59.46    4.92
   2  -9  29    0.85    1.53
  -2  -9 -29    0.66    1.70
  -2   9  29    1.63    1.61
   2  -9  28    8.78    2.51
  -2  -9 -28    7.47    2.64
  -2   9  28    8.84    2.64
   2  -9  27   43.15    4.78
  -2  -9 -27   37.92    5.02
  -2   9  27   40.16    4.82
   2  -9  26   54.51    5.54
  -2  -9 -26   54.27    6.05
  -2   9  26   52.09    5.57
   2  -9  25   34.51    4.74
  -2  -9 -25   32.35    4.94
  -2   9  25   32.66    4.74
   2  -9  24   65.65    6.55
  -2  -9 -24   66.50    6.96
  -2   9  24   66.92    6.67
   2  -9  23    0.57    2.17
  -2  -9 -23    1.18    2.72
  -2   9  23    0.40    1.87
   2  -9  22   12.51    3.48
  -2  -9 -22   10.89    3.74
  -2   9  22    9.93    3.20
   2  -9  21   10.99    3.72
  -2  -9 -21   14.46    4.11
  -2   9  21   10.54    3.50
   2  -9  20   59.03    6.91
  -2  -9 -20   68.27    7.58
  -2   9  20   53.00    6.53
   2  -9  19   56.48    6.82
  -2  -9 -19   43.97    6.33
  -2   9  19   49.65    6.37
   2  -9  18  177.90   11.69
  -2  -9 -18  183.11   12.23
  -2   9  18  152.08   10.69
   2  -9  17   15.38    4.33
  -2  -9 -17    9.77    3.73
  -2   9  17   15.20    3.96
   2  -9  16   21.19    4.59
  -2  -9 -16   17.89    4.65
  -2   9  16   18.36    4.12
   2  -9  15   28.69    5.33
  -2  -9 -15   29.40    5.56
  -2   9  15   27.35    5.06
   2  -9  14  117.52    9.99
  -2  -9 -14  107.57    9.90
  -2   9  14  129.09    9.93
   2  -9  13    6.11    3.37
  -2  -9 -13    7.09    3.59
  -2   9  13    6.47    3.14
   2  -9  12  162.46   11.54
  -2  -9 -12  171.07   12.16
  -2   9  12  137.08   10.39
   2  -9  11  190.79   12.38
  -2  -9 -11  227.33   13.76
  -2   9  11  191.73   11.94
  -2   9  10    4.22    2.31
   2  -9  10    5.86    3.19
  -2  -9 -10    6.36    3.48
  -2   9  10    9.42    3.43
  -2   9   9   49.37    5.75
   2  -9   9   61.72    7.27
  -2  -9  -9   64.46    7.52
  -2   9   9   59.36    6.78
   2  -9   8  215.27   13.04
  -2   9   8  160.94   10.43
   2   9  -8  200.78   24.68
  -2   9   8  189.26   24.09
  -2   9   8  196.18   12.08
  -2  -9  -7  590.67   29.56
   2  -9   7  541.18   21.07
   2   9  -7  580.23   41.31
  -2   9   7  595.83   41.95
  -2  -9  -7  587.55   22.48
  -2   9   7  477.44   19.45
   2  -9   6  338.20   16.16
  -2  -9  -6  216.21   18.42
  -2   9   6  271.78   13.69
  -2   9   6  354.43   32.27
   2   9  -6  390.75   33.64
  -2  -9  -6  384.02   17.78
  -2   9   6  331.29   15.64
   2  -9   5  126.36    9.71
  -2   9   5  106.68    8.45
   2   9  -5  129.70   19.29
  -2   9   5  157.74   21.14
  -2  -9  -5  145.43   10.74
  -2   9   5  143.58   10.06
  -2  -9  -4   43.66    5.38
   2  -9   4   46.63    6.05
  -2   9   4   39.31    5.30
   2   9  -4   46.06   12.39
  -2   9   4   55.90   12.44
  -2  -9  -4   58.64    6.97
  -2   9   4   48.34    5.90
  -2  -9  -3   90.02   12.14
   2  -9   3  102.48    8.91
  -2   9   3   92.80    7.86
   2   9  -3   92.22   16.49
  -2   9   3  150.37   20.87
  -2  -9  -3  115.34    9.63
  -2   9   3  130.27    9.51
   2  -9   2   50.73    6.12
  -2  -9  -2   56.35   10.28
  -2   9   2   38.78    5.34
  -2   9   2   45.45   12.83
   2   9  -2   58.17   12.97
  -2  -9  -2   65.96    7.43
  -2   9   2   45.42    5.72
  -2   9   1   34.29    4.94
   2  -9   1   28.59    4.73
   2   9  -1   27.98    9.35
  -2   9   1   38.19   10.85
  -2  -9  -1   37.27    5.72
   2  -9   1   22.62    6.24
  -2   9   1   31.02    4.87
  -2  -9   0   46.63    9.05
  -2   9   0   35.58    4.97
   2  -9   0   24.90    4.48
   2   9   0   42.72   10.97
  -2   9   0   46.37   11.75
  -2  -9   0   43.30    6.31
   2  -9   0   33.22    6.74
  -2   9   0   37.96    5.25
  -2   9  -1   26.72    4.36
  -2   9  -1   26.95    9.83
   2   9   1   19.45    7.75
   2  -9  -1   18.04    5.66
  -2  -9   1   17.12    4.21
  -2   9  -1   23.80    4.32
  -2   9  -2   60.60    6.48
   2   9   2   74.48   14.38
  -2   9  -2   71.64   14.18
  -2   9  -2   63.86   13.99
  -2  -9   2   65.02    7.59
   2  -9  -2   56.60    8.25
  -2   9  -2   52.03    6.19
  -2  -9   3   69.78   10.54
  -2   9  -3  103.07    8.45
  -2  -9   3  100.35    9.51
   2  -9  -3  114.95   11.48
  -2   9  -3  111.22   17.68
   2   9   3   97.39   16.43
  -2   9  -3  116.70   17.97
  -2   9  -4   42.31    5.58
   2  -9  -4   45.70    7.33
  -2  -9   4   40.32    6.46
  -2   9  -4   27.91    9.91
  -2   9  -4   34.66   10.71
   2   9   4   33.88   10.53
  -2   9  -5  152.67   10.21
   2  -9  -5  163.45   13.11
  -2  -9   5   97.37    9.67
  -2   9  -5  141.57   19.80
   2   9   5  151.21   20.63
  -2   9  -5  132.08   19.51
  -2   9  -6  353.46   15.89
   2  -9  -6  377.33   19.97
  -2   9  -6  385.20   32.69
  -2   9  -6  338.53   30.42
   2   9   6  338.82   30.87
  -2  -9   7  497.39   19.07
  -2   9  -7  583.15   20.81
   2  -9  -7  552.04   24.16
  -2   9  -7  508.46   37.79
   2   9   7  462.01   36.49
  -2   9  -7  562.06   39.68
  -2   9  -8  230.80   12.79
  -2  -9   8  178.26   11.19
   2  -9  -8  234.23   15.46
  -2   9  -8  217.86   24.51
  -2   9  -8  217.38   24.82
   2   9   8  210.56   24.67
  -2   9  -9   82.90    7.89
  -2  -9   9   29.63    7.30
  -2  -9   9   57.76    6.57
   2  -9  -9   68.46    8.51
  -2   9  -9   47.52   11.45
  -2   9 -10   11.33    3.47
   2  -9 -10   15.51    4.75
  -2  -9  10    8.91    3.20
  -2  -9  11  180.18   11.59
  -2   9 -11  187.99   11.87
   2  -9 -11  210.39   14.16
  -2   9 -12  168.80   11.09
   2  -9 -12  175.84   12.70
  -2   9 -13    4.51    2.80
   2  -9 -13    3.80    3.38
  -2  -9  13    5.46    2.97
  -2  -9  14  127.91    9.92
  -2   9 -14  120.57    9.51
   2  -9 -14  120.99   10.61
  -2   9 -15   19.71    4.28
  -2  -9  15   21.41    4.63
   2  -9 -15   19.96    4.59
  -2  -9  16   21.99    4.64
  -2   9 -16   20.04    4.56
   2  -9 -16   20.20    4.56
   2  -9 -17   16.32    4.32
  -2  -9  17   13.10    3.83
  -2  -9  18  183.06   11.94
   2  -9 -18  181.87   12.46
  -2  -9  19   43.59    6.12
   2  -9 -19   39.90    5.97
  -2  -9  20   58.20    6.90
   2  -9 -20   51.18    6.49
   2  -9 -21   11.87    3.68
  -2  -9  21   10.37    3.58
   2  -9 -22    8.64    3.07
  -2  -9  22   11.32    3.42
  -2  -9  23   -4.46    2.55
   2  -9 -23   -0.41    1.86
  -2  -9  23    1.05    2.20
  -2  -9  24   59.63    5.87
  -2  -9  24   59.50    6.42
  -2  -9  25   28.10    4.55
  -2  -9  25   19.26    3.43
  -2  -9  26   55.11    4.91
  -2  -9  26   55.36    5.90
  -2  -9  27   42.71    4.00
  -2  -9  27   50.41    5.41
  -2  -9  28    6.35    2.47
  -2  -9  29    1.32    1.94
  -2  -9  30   53.70    4.93
  -2  -9  31   30.01    3.40
  -2  -9  32   25.45    2.88
   2 -10  29   58.74    3.97
  -2 -10 -29   65.95    4.70
  -2  10  29   71.89    4.35
   2 -10  28   20.33    2.69
  -2 -10 -28   21.81    3.01
  -2  10  28   23.76    2.82
   2 -10  27   14.93    2.57
  -2 -10 -27   13.71    2.73
  -2  10  27   15.05    2.53
   2 -10  26   22.81    3.32
  -2 -10 -26   27.85    3.79
  -2  10  26   26.47    3.41
   2 -10  25   20.05    3.31
  -2 -10 -25   17.89    3.41
  -2  10  25   18.06    3.09
   2 -10  24   20.52    3.50
  -2 -10 -24   17.84    3.52
  -2  10  24   19.87    3.32
   2 -10  23    2.96    2.01
  -2 -10 -23    1.69    2.21
  -2  10  23    3.41    2.02
   2 -10  22   16.04    3.50
  -2 -10 -22   13.20    3.43
  -2  10  22   15.77    3.30
   2 -10  21  152.63    9.53
  -2 -10 -21  135.73    9.65
  -2  10  21  131.79    8.73
   2 -10  20   91.66    7.67
  -2 -10 -20   82.25    7.69
  -2  10  20   93.66    7.55
   2 -10  19   12.92    3.69
  -2 -10 -19   13.38    3.79
  -2  10  19    9.22    2.92
   2 -10  18   32.21    4.99
  -2 -10 -18   20.84    4.50
  -2  10  18   21.32    4.09
   2 -10  17  178.63   11.22
  -2 -10 -17  177.29   11.87
  -2  10  17  141.73    9.82
   2 -10  16  287.53   14.04
  -2 -10 -16  257.65   14.22
  -2  10  16  279.95   13.66
   2 -10  15   30.62    5.06
  -2 -10 -15   33.32    5.55
  -2  10  15   32.87    5.02
   2 -10  14    2.00    2.48
  -2 -10 -14    2.66    2.81
  -2  10  14    5.17    2.77
   2 -10  13   17.99    4.18
  -2 -10 -13   25.00    5.03
  -2  10  13   19.74    4.11
   2 -10  12   44.99    6.00
  -2 -10 -12   54.23    6.88
  -2  10  12   40.02    5.48
   2 -10  11   47.23    6.28
  -2 -10 -11   42.39    6.36
  -2  10  11   43.31    5.73
   2 -10  10   78.31   10.21
   2 -10  10   92.67    8.48
  -2 -10 -10  108.34    9.68
  -2  10  10   92.14    8.13
   2 -10   9  228.21   12.93
  -2 -10  -9  240.91   14.17
  -2  10   9  217.10   12.30
   2 -10   8   21.27    4.69
  -2 -10  -8   15.11    6.59
  -2 -10  -8   25.87    5.21
  -2  10   8   22.47    4.43
   2 -10   7   10.80    3.41
  -2 -10  -7   12.04    4.11
  -2  10   7   15.26    3.60
   2 -10   6   21.04    4.29
  -2 -10  -6   28.32    5.33
  -2  10   6   22.92    4.41
   2 -10   5   80.35    7.70
  -2 -10  -5   90.11    8.94
  -2  10   5   80.54    7.58
   2 -10   4  126.27    9.39
  -2 -10  -4  153.64   11.66
  -2  10   4  159.31   10.54
   2 -10   3  130.45    9.37
  -2 -10  -3  169.18   16.31
  -2  10   3  101.84    8.08
  -2 -10  -3  134.48    9.23
  -2 -10  -3  157.13   11.72
  -2  10   3  141.48    9.90
   2 -10   2   86.71    7.64
  -2  10   2   71.05    6.76
  -2 -10  -2   83.80    7.46
  -2  10   2   96.17    8.18
  -2 -10  -1  113.89    8.99
  -2 -10  -1  139.21   11.25
  -2  10   1  120.52    9.10
  -2 -10   0  254.62   19.78
  -2 -10   0  249.44   15.14
  -2 -10   1  158.46   15.78
  -2 -10   1  147.19   11.83
  -2  10  -2   74.48    7.06
  -2 -10   2   98.78    9.62
   2 -10  -2   88.18   10.86
  -2  10  -3  109.62    8.59
  -2 -10   3  135.99   11.42
   2 -10  -3  142.40   13.16
  -2  10  -4   96.52    8.12
  -2 -10   4  146.72   14.90
   2 -10  -4  138.99   12.73
  -2 -10   4  114.31   10.65
  -2  10  -5   61.28    6.48
  -2 -10   5   42.48    8.84
  -2  10  -6   20.36    4.06
  -2 -10   6   22.93    6.98
   2 -10  -6   27.78    6.38
  -2  10  -7    8.17    2.93
   2 -10  -7    8.28    4.32
  -2  10  -8   24.46    4.37
   2 -10  -8   28.70    6.36
  -2 -10   9  196.25   11.39
  -2  10  -9  224.90   12.49
  -2 -10  10   69.03    6.82
  -2 -10  10   94.87   11.18
  -2  10 -10   84.15    7.71
   2 -10 -10  104.39   10.96
  -2  10 -11   49.37    5.95
  -2 -10  11   64.04    9.39
  -2 -10  11   46.15    5.70
   2 -10 -11   56.69    7.96
  -2 -10  12   40.64    5.44
  -2  10 -12   51.48    6.17
  -2 -10  12   45.98    7.86
   2 -10 -12   51.48    7.69
  -2  10 -13   19.17    3.93
   2 -10 -13   26.27    5.41
  -2 -10  13   18.97    4.03
  -2  10 -14    3.25    2.33
   2 -10 -14    3.75    3.28
  -2 -10  14    4.41    2.72
  -2 -10  15   32.14    5.00
   2 -10 -15   42.63    6.56
  -2 -10  16  247.50   12.81
   2 -10 -16  264.56   15.11
  -2 -10  17  163.39   10.61
   2 -10 -17  181.37   12.51
  -2 -10  18   24.25    4.33
   2 -10 -18   24.31    4.99
  -2 -10  19   17.71    3.85
   2 -10 -19   11.13    3.58
  -2 -10  20   94.35    7.53
  -2 -10  20   89.25    7.49
   2 -10 -20   76.98    7.54
  -2 -10  21  120.00    8.46
  -2 -10  21  133.78    9.04
   2 -10 -21  131.34    9.49
  -2 -10  22   12.13    2.94
  -2 -10  22   17.09    3.67
   2 -10 -22   10.24    3.04
  -2 -10  23    1.51    1.78
  -2 -10  23    3.57    2.17
  -2 -10  24   19.24    3.46
  -2 -10  24   20.07    3.08
  -2 -10  25   17.90    2.79
  -2 -10  25   23.22    3.61
  -2 -10  26   15.08    2.30
  -2 -10  26   24.70    3.50
  -2 -10  27   16.34    2.89
  -2 -10  28   14.71    2.69
  -2 -10  29   61.03    4.30
   2 -11  25   96.15    5.27
  -2 -11 -25   91.46    5.81
   2 -11  24    0.58    1.28
  -2 -11 -24    1.57    1.63
  -2  11  24    1.19    1.12
   2 -11  23   35.15    3.64
  -2 -11 -23   29.94    3.87
  -2  11  23   34.94    3.39
   2 -11  22   10.88    2.47
  -2 -11 -22   11.93    2.93
  -2  11  22   10.70    2.20
   2 -11  21  124.09    7.31
  -2 -11 -21  117.60    7.95
  -2  11  21  109.30    6.54
   2 -11  20    3.02    2.03
  -2 -11 -20    3.26    2.30
  -2  11  20    3.94    1.68
   2 -11  19   29.15    4.02
  -2 -11 -19   31.62    4.61
  -2  11  19   29.44    3.72
   2 -11  18    9.49    2.61
  -2 -11 -18    7.20    2.98
  -2  11  18    5.95    2.12
   2 -11  17   35.70    4.53
  -2 -11 -17   41.13    6.10
  -2 -11 -17   38.51    5.27
  -2  11  17   31.31    4.05
   2 -11  16   28.27    4.23
  -2 -11 -16   26.44    4.49
  -2  11  16   27.52    3.90
   2 -11  15    3.46    2.30
  -2 -11 -15    5.09    3.00
  -2  11  15    5.12    2.18
  -2 -11 -14  109.72   10.85
   2 -11  14  119.79    8.40
  -2 -11 -14  119.26    9.37
  -2  11  14  120.98    8.12
   2 -11  13   78.56    6.86
  -2 -11 -13   89.16    8.31
  -2  11  13   69.54    6.27
   2 -11  12   13.91    3.45
  -2 -11 -12   14.80    4.15
  -2  11  12   13.60    3.19
   2 -11  11   19.06    4.98
   2 -11  11   27.55    4.33
  -2 -11 -11   35.21    5.58
  -2  11  11   33.93    4.57
   2 -11  10   58.99    8.00
   2 -11  10   70.82    6.54
  -2  11  10   74.79    6.66
  -2 -11  -9  146.60   13.92
   2 -11   9  135.75   12.34
   2 -11   9    2.03    2.20
  -2 -11  -9    3.56    3.17
  -2  11   9    3.08    2.09
   2 -11   8   78.86    6.90
  -2 -11  -8   99.24    9.09
  -2  11   8   81.97    6.99
   2 -11   7   78.80    6.89
  -2 -11  -7  101.41    9.13
  -2  11   7   86.19    7.25
   2 -11   6    2.00    2.06
  -2 -11  -6    3.71    3.30
  -2  11   6    1.05    1.82
  -2 -11  -5  193.68   16.44
  -2 -11  -5  201.08   13.20
   2 -11   4   84.21    6.95
  -2 -11  -4   79.72   11.26
  -2 -11  -3  108.12   12.76
  -2 -11  -3   58.29    7.65
  -2 -11  -2   69.41    6.08
   2 -11   2   81.03   11.43
  -2 -11  -2   78.82    8.75
  -2 -11  -1   14.81    3.27
  -2 -11  -1   15.80    4.70
   2 -11   0   26.31    7.44
  -2 -11   0   31.00    4.48
  -2 -11   0   25.58    7.80
  -2 -11   0   34.32    6.51
   2 -11  -1   59.61    9.87
  -2 -11   1   12.00    3.24
  -2 -11   2   68.42   10.74
  -2 -11   2   71.35    6.72
  -2 -11   3  173.95   15.17
   2 -11  -3  116.29   13.45
  -2 -11   4   83.13    7.74
   2 -11  -4   84.33   11.82
  -2  11  -5   85.02    6.94
  -2 -11   5  118.69    8.93
  -2 -11   6  137.89   12.96
   2 -11  -6  273.55   19.33
   2 -11  -7    4.70    6.08
  -2  11  -7   43.96    5.10
   2 -11  -8  108.70   12.50
   2 -11  -8   88.19    9.85
  -2  11  -9    3.36    2.00
   2 -11  -9  147.73   14.44
  -2 -11   9  121.53   11.35
   2 -11  -9    4.35    3.98
  -2  11 -10   54.95    5.67
  -2 -11  10   61.75    7.98
   2 -11 -10   76.82    8.96
  -2 -11  11   27.92    5.89
  -2 -11  11   25.04    3.89
   2 -11 -11   30.14    6.20
   2 -11 -12    8.78    4.20
  -2 -11  12   10.16    2.82
  -2 -11  13   68.44    6.00
   2 -11 -13   83.05    8.59
  -2 -11  14  111.37    7.71
  -2 -11  14  124.21    8.84
   2 -11 -14  107.20    9.53
  -2 -11  15    2.53    2.59
   2 -11 -15    4.22    2.97
  -2 -11  15    5.87    2.21
  -2 -11  16   29.50    4.42
  -2 -11  16   24.48    3.72
   2 -11 -16   21.20    4.48
  -2 -11  17   38.07    4.49
  -2 -11  17   38.72    4.81
   2 -11 -17   32.27    5.84
   2 -11 -17   33.02    5.18
  -2 -11  18    5.29    2.44
   2 -11 -18    5.82    2.96
  -2 -11  18    6.50    2.24
  -2 -11  19   26.89    3.87
  -2 -11  19   29.31    3.86
   2 -11 -19   18.01    3.75
  -2 -11  20    1.38    1.84
  -2 -11  20    2.98    1.90
  -2 -11  21  115.93    6.85
  -2 -11  21  110.22    6.83
  -2 -11  22   10.81    2.33
  -2 -11  22   12.22    2.54
  -2 -11  23   32.02    3.25
  -2 -11  23   33.50    3.60
  -2 -11  24    0.72    1.22
  -2 -11  24   -0.61    1.10
  -2 -11  25   89.50    5.18
   2 -12  20   13.12    2.02
  -2 -12 -20   16.16    2.76
   2 -12  19   14.25    2.22
  -2 -12 -19   15.83    2.92
   2 -12  18   59.03    4.35
  -2 -12 -18   64.45    5.54
   2 -12  17   34.30    3.46
  -2 -12 -17   39.63    4.59
   2 -12  16   13.97    2.49
  -2 -12 -16    9.05    2.96
  -2 -12 -16   12.03    3.00
   2 -12  15   13.84    2.56
  -2 -12 -15   19.26    3.72
   2 -12  14   54.13    4.62
  -2 -12 -14   61.56    6.07
   2 -12  13   18.51    2.93
  -2 -12 -13   25.86    4.35
   2 -12  12   83.86    5.82
  -2 -12 -12  106.50    8.22
  -2 -12 -11   16.75    4.87
   2 -12  11   20.94    3.10
  -2 -12 -11   29.07    4.72
  -2 -12 -10   11.45    3.58
   2 -12  10    6.85    2.08
   2 -12   9   73.99    5.47
  -2 -12  -9   43.04    7.07
   2 -12   9    9.41    3.53
  -2 -12  -9  108.38    8.86
   2 -12   8   18.34    2.93
  -2 -12  -8   24.51    4.66
  -2 -12  -7    6.37    3.17
   2 -12   7    6.76    1.96
  -2 -12  -6   44.25    7.61
  -2 -12  -6   39.92    5.86
  -2 -12  -5   48.94    8.08
   2 -12   5   50.24    7.54
  -2 -12  -4   67.04    9.25
   2 -12   4   44.72    7.31
  -2 -12  -3  139.21   12.69
   2 -12   3   50.11    7.87
  -2 -12  -2   27.69    6.78
   2 -12   2  102.41   10.85
  -2 -12  -1   47.10    8.01
   2 -12   1  152.91   13.21
  -2 -12   0   31.45    6.73
  -2 -12   0   20.17    3.06
   2 -12  -1   26.94    6.66
  -2 -12   1   14.74    2.78
  -2 -12   2   77.23    5.88
  -2 -12   2   68.23    8.94
  -2 -12   3   31.87    4.00
  -2 -12   3   48.76    7.46
  -2 -12   4   44.69    7.04
  -2 -12   4   26.28    3.74
  -2 -12   5   55.17    7.57
   2 -12  -5   48.65    8.38
  -2 -12   6   32.81    4.22
   2 -12  -6   49.33    8.27
  -2 -12   7    0.98    1.95
  -2 -12   7   21.29    5.31
  -2 -12   8   17.57    3.39
   2 -12  -8    4.75    4.74
   2 -12  -9   24.13    6.18
  -2 -12   9   10.18    3.85
  -2 -12  10    8.41    2.59
  -2 -12  10   22.77    4.77
  -2 -12  11   24.81    3.76
   2 -12 -11   16.50    5.19
   2 -12 -12   50.71    7.26
  -2 -12  12   93.46    6.63
   2 -12 -13  148.28   10.96
  -2 -12  13   18.73    3.18
  -2 -12  14   46.26    4.62
   2 -12 -14   27.40    5.19
  -2 -12  15    8.79    2.44
   2 -12 -15   72.57    7.26
  -2 -12  16   10.71    2.38
   2 -12 -16   19.18    3.87
   2 -12 -17   15.27    3.45
  -2 -12  17   30.48    3.40
  -2 -12  18   63.11    4.56
  -2 -12  19    8.27    1.84
  -2 -12  20   11.17    1.87
  -2 -13 -12   70.81    6.07
  -2 -13 -11   95.52    7.41
  -2 -13 -10    2.95    2.63
  -2 -13  -9   59.82    6.50
  -2 -13  -8   55.42    6.46
  -2 -13  -7   62.41    6.96
   2 -13   6   40.04    4.85
  -2 -13  -6   36.06    5.59
  -2 -13  -5    0.52    2.84
   2 -13   5   42.14    5.15
  -2 -13  -4   36.72    5.61
   2 -13   4   28.82    4.55
  -2 -13  -3  173.20   11.16
   2 -13   3    1.54    2.21
  -2 -13  -2   97.68    8.54
   2 -13   2   31.64    5.13
  -2 -13  -1   54.91    7.01
   2 -13   1  172.61   10.90
  -2 -13   0   83.05    8.08
   2 -13   0   92.15    8.41
  -2 -13   1  243.93   13.12
   2 -13  -1   59.97    7.17
   2 -13  -2   90.18    8.39
  -2 -13   2   27.10    4.86
  -2 -13   3    0.28    2.67
   2 -13  -3  191.71   11.86
  -2 -13   4   22.92    4.52
   2 -13  -4   42.64    6.05
  -2 -13   5   19.58    2.42
  -2 -13   5   28.70    4.67
  -2 -13   6   28.64    4.70
  -2 -13   6   27.77    2.84
   2 -13  -6   33.76    5.45
  -2 -13   7   37.57    4.93
  -2 -13   7   25.21    2.76
  -2 -13   8   38.51    3.30
   2 -13  -8   52.00    6.33
  -2 -13   9    3.30    1.40
   2 -13  -9   75.80    7.02
  -2 -13  10   74.59    4.41
   2 -13 -10    8.91    3.13
  -2 -13  11   53.68    3.78
   2 -13 -11  156.84    9.10
  -2 -13  12    2.29    1.17
   2 -13 -12   98.66    6.92
  -3   0   0   -0.06    3.08
  -3   0   1  321.47   18.33
  -3   0  -1  358.57   21.10
  -3   0   2    3.84    3.09
  -3   0  -2    5.88    4.53
  -3   0   2    3.90    2.77
  -3   0   3 1488.20   41.80
  -3   0   3 1237.66   39.19
  -3   0   4   12.92    4.08
  -3   0  -4   20.62    6.89
  -3   0   4   10.60    3.83
  -3   0   5  102.99   10.34
  -3   0  -5   99.37    4.88
  -3   0   5  131.50   10.95
  -3   0   5  106.02   10.34
  -3   0   6  791.00   30.50
  -3   0  -6  825.15   18.72
  -3   0   6  972.91   31.81
  -3   0   6  920.71   32.56
  -3   0   7   59.47    8.28
  -3   0  -7  124.67   15.69
  -3   0   7  101.93    9.49
  -3   0   7   67.82    8.86
  -3   0  -7   60.07    4.38
  -3   0   8 1317.55   42.63
  -3   0  -8 1332.04   29.37
  -3   0   8 1317.83   42.32
  -3   0  -9  547.98   16.89
  -3   0   9  572.76   26.47
  -3   0  10 2366.11   63.93
  -3   0  10 2481.86   65.27
  -3   0  11   68.63    9.50
  -3   0 -11   67.51    6.17
  -3   0  11   70.40    9.78
  -3   0  12  831.72   34.27
  -3   0 -12  825.21   25.35
  -3   0  12  866.86   35.64
  -3   0  13  482.31   25.77
  -3   0 -13  421.98   18.16
  -3   0  13  479.03   26.44
  -3   0  14   40.25    7.88
  -3   0 -14   47.85    6.20
  -3   0  14   55.31    9.46
  -3   0  15  177.22   16.13
  -3   0 -15  183.61   12.76
  -3   0  16    3.50    4.02
  -3   0 -16    6.48    2.43
  -3   0 -16   13.19    9.62
   3   0 -17  269.13   21.68
  -3   0  17  225.11   19.04
  -3   0 -17  241.35   15.93
   3   0 -18   50.12    9.82
  -3   0  18   44.94    8.67
  -3   0 -18   53.05   14.68
  -3   0 -18   35.58    6.59
   3   0 -19  302.21   24.58
  -3   0  19  308.69   22.69
   3   0 -20  153.46   17.85
  -3   0  20  129.90   15.10
   3   0 -21  248.20   23.41
  -3   0  21  216.10   20.03
   3   0 -22  231.07   23.12
  -3   0 -22  267.81   32.13
  -3   0  22  172.22   11.41
   3   0  22  211.09   11.12
  -3   0 -22  213.02   10.94
   3   0 -23  113.01   16.63
  -3   0 -23  142.19   24.18
  -3   0  23  123.97   17.17
   3   0  23  142.17    9.16
  -3   0  23  137.51   10.22
  -3   0 -23  113.98    8.15
  -3   0  24   45.86   10.92
  -3   0 -24   53.31   14.88
   3   0 -24   39.14   10.28
   3   0  24   45.41    5.34
  -3   0  24   35.95    5.73
  -3   0 -24   36.66    4.81
   3   0 -25  136.29   19.42
  -3   0 -25  127.46   24.24
  -3   0  25  164.07   20.05
   3   0  25  181.82   10.57
  -3   0  25  132.88   10.49
  -3   0 -25  158.50    9.85
  -3   0  26    4.79    4.32
   3   0 -26   13.08    6.81
  -3   0  26    9.19    3.79
   3   0  26   10.06    3.08
  -3   0 -26    8.25    2.83
   3   0 -27   44.65   11.76
  -3   0  27   51.80    7.08
   3   0  27   46.18    5.63
  -3   0 -27   45.57    5.56
   3   0 -28  123.34   19.05
   3   0  28  110.81    8.62
  -3   0  28  105.76    9.78
  -3   0 -28   97.92    8.08
   3   0  29  111.47    8.63
  -3   0  29  112.15   10.21
  -3   0 -29   96.91    8.05
  -3   0  30    1.61    2.76
   3   0  30    0.87    1.91
  -3   0  31    4.28    3.41
   3   0  31    4.13    2.44
   3   0  32    6.85    2.82
  -3   0  32    8.34    3.64
  -3   0  33   14.35    4.27
   3   0  33   22.33    4.06
  -3   0  34   30.00    5.65
  -3   0 -34   20.21    4.98
   3   0  34   33.80    4.76
  -3   0  35   17.78    4.29
   3   0  35   26.32    4.07
  -3   0  36   -0.33    2.45
   3   0  36   -0.41    1.77
  -3   0 -36    0.97    2.23
   3   0  37   32.21    4.18
  -3   0 -37   24.11    4.66
   3   0  38  111.07    7.16
  -3   0  38  113.38    8.43
   3   0  39   37.29    3.91
  -3   0  39   36.72    4.90
  -3   0 -40    1.01    1.31
   3   0  40    4.85    1.72
  -3   0  40    4.42    2.05
  -3   0  41   14.58    2.69
  -3   0 -41    0.97    1.03
  -3   0  42   38.48    3.46
  -3   0  42   38.29    3.67
  -3   1  42   22.55    2.65
  -3   1  42   19.35    2.71
  -3   1  41   55.78    4.56
  -3   1  41   67.33    5.24
  -3   1  40   36.12    4.35
   3  -1  40   27.35    3.27
   3  -1  39    4.95    1.95
  -3  -1 -39    6.66    2.23
  -3   1  39    8.08    2.86
   3  -1  38   18.51    3.28
  -3   1  38   19.91    3.94
  -3  -1 -38   15.62    3.21
   3  -1  37   22.40    3.63
  -3   1  37   24.70    4.68
  -3  -1 -37   19.72    4.04
  -3   1  36    6.04    3.22
   3  -1  36    9.26    2.72
  -3  -1 -36    9.94    3.16
   3  -1  35   22.60    3.93
  -3  -1 -35   15.07    4.60
  -3   1  35   24.27    4.86
  -3   1  34    4.59    3.36
   3  -1  34    2.94    2.32
  -3  -1 -34    2.37    3.21
  -3   1  34    2.00    1.99
  -3  -1 -33   56.61    7.40
   3  -1  33   44.91    5.61
  -3   1  33   35.15    5.99
  -3   1  33   43.53    5.27
  -3  -1 -32   45.72    7.20
   3  -1  32   53.82    6.17
  -3   1  32   46.94    6.88
  -3   1  32   54.01    6.02
  -3   1  31   10.37    4.23
   3  -1  31    7.73    3.09
  -3  -1 -31    2.66    3.50
  -3   1  31   10.72    2.93
  -3   1  30    5.11    3.54
   3  -1  30    5.10    2.78
  -3   1  30    7.43    2.82
   3  -1  29  145.98   10.12
  -3   1  29  142.14   11.49
  -3   1  29  151.91   10.42
   3  -1  28  101.33    8.41
  -3   1  28  106.02    9.88
  -3   1  28   85.54    7.92
  -3  -1 -28   79.11    7.28
   3   1 -27   77.76   14.47
  -3   1  27   81.46    8.62
   3  -1  27   96.98    8.12
  -3   1  27   79.76    7.59
  -3  -1 -27   69.32    6.73
   3   1 -26  151.86   20.27
   3  -1  26  197.70   11.54
  -3   1  26  178.05   12.52
  -3  -1 -26  168.36   10.37
  -3   1  26  177.22   11.25
   3   1 -25  117.12   17.34
  -3   1  25  101.66    9.28
   3  -1  25  109.50    8.56
  -3   1  25  105.01    8.54
  -3  -1 -25  110.48    8.24
  -3   1  24  105.70   15.16
   3   1 -24  110.04   16.77
  -3   1  24  117.50    9.73
   3  -1  24  103.34    8.15
  -3  -1 -24  105.52    7.95
  -3   1  24  102.42    8.28
   3   1 -23    8.98    6.90
  -3   1  23   14.02    6.31
  -3  -1 -23   -0.69    5.57
   3  -1  23   17.41    3.69
  -3   1  23   11.97    3.39
  -3  -1 -23   12.76    3.07
  -3   1  23   10.24    2.84
  -3   1  22  226.27   21.08
   3   1 -22  238.88   23.19
  -3  -1 -22  221.53   26.82
  -3   1  22  265.51   22.91
   3  -1  22  197.05   11.02
  -3   1  22  199.44   12.47
  -3  -1 -22  208.41   10.85
  -3   1  21   64.30   11.23
   3   1 -21   69.03   12.37
  -3  -1 -21   57.49   13.56
  -3   1  21   73.73   12.17
  -3   1  21   81.57    7.59
  -3   1  20   70.12   11.94
   3   1 -20   78.26   12.88
  -3  -1 -20   54.09   13.30
  -3   1  20   68.95   11.48
  -3   1  19   58.08   10.62
   3   1 -19   48.51    9.96
  -3  -1 -19   65.08   14.01
  -3   1  19   57.71   10.22
  -3   1  18   84.58   12.24
   3   1 -18   79.43   12.09
  -3  -1 -18  113.13   18.25
  -3   1  18   86.05   12.18
  -3   1  17   89.62   12.38
   3   1 -17   92.61   12.70
  -3  -1 -17  115.96   18.54
  -3   1  17  112.32   13.44
  -3   1  16  440.72   26.78
   3   1 -16  427.69   26.51
  -3   1  16  405.31   25.12
  -3   1  15  346.64   23.26
   3   1 -15  316.21   21.85
  -3   1  15  302.55   21.03
  -3   1  14   23.60    6.12
  -3   1  14   24.48    6.64
  -3  -1 -14   23.42    9.30
   3   1 -14   27.32    6.52
  -3   1  13   38.75    7.65
   3   1 -13   29.10    6.54
  -3  -1 -13   44.92   12.32
  -3   1  13   40.51    7.30
   3   1 -12   45.22    7.76
  -3   1  12   42.31    8.12
  -3  -1 -12   67.95   12.55
  -3   1  12   44.34    7.70
   3   1 -11  185.81   14.54
  -3   1  11  178.71   15.35
  -3  -1 -11  240.26   22.46
  -3   1  11  203.79   14.81
  -3   1  11  198.71   15.33
   3   1 -10  421.12   21.37
  -3   1  10  441.10   23.84
  -3   1  10  483.66   22.49
  -3   1  10  436.95   23.02
   3   1  -9  234.34   15.09
  -3   1   9  241.96   17.30
  -3   1   9  309.22   15.39
  -3  -1  -9  327.76   24.96
  -3   1   9  273.43   15.85
  -3   1   9  281.69   17.87
  -3   1   8    9.83    3.26
  -3   1   8    5.21    3.85
  -3   1   8    7.32    2.70
  -3  -1  -8    6.18    5.19
   3   1  -8   11.48    3.64
  -3   1   8    6.42    3.36
   3   1  -7  166.49   11.55
  -3   1   7  166.34   11.32
  -3   1   7  175.60   13.92
  -3  -1  -7  193.40   19.53
  -3   1   7  185.88   11.64
  -3   1   7  165.34   12.98
   3   1  -6  420.11   18.06
  -3   1   6  449.97   22.48
  -3  -1  -6  622.34   30.83
  -3   1   6  560.68   21.24
  -3   1   6  428.02   17.54
  -3   1   6  483.52   22.34
   3   1  -5  241.20   12.52
  -3   1   5  279.31   16.99
  -3   1   5  306.90   15.73
  -3   1   5  271.71   16.36
  -3   1   5  279.19   12.80
   3   1  -4  474.01   17.12
  -3   1   4  521.23   23.34
  -3   1   4  502.62   16.62
  -3   1   4  521.98   23.35
   3   1  -3  185.48    9.39
  -3   1   3  189.33   13.53
  -3   1   3  222.64   14.69
  -3   1   3  186.36    8.74
   3   1  -2   98.69    5.99
  -3   1   2   96.14    9.62
  -3  -1  -2  108.01   11.43
   3   1  -1  425.33   11.88
  -3   1   1  415.94   19.97
  -3  -1  -1  538.57   24.89
  -3   1   1  537.77   25.89
   3   1   0    1.17    0.59
  -3   1   0    0.06    2.28
  -3  -1   0   -0.27    2.95
  -3   1   0   -0.55    3.56
  -3  -1   0    0.70    2.60
   3   1   1  409.02   10.96
  -3  -1   1  413.38   20.06
   3   1   2   70.51    3.71
  -3   1  -2   70.68    5.84
  -3  -1   2   70.28    8.34
   3   1   3  192.97    6.55
  -3   1  -3  193.00    9.72
  -3  -1   3  209.49   14.55
  -3   1  -4  507.77   16.91
   3   1   4  500.57   12.62
  -3   1  -5  237.95   11.12
   3   1   5  234.89    8.48
  -3  -1   5  252.59   16.38
  -3   1  -6  444.33   16.11
  -3  -1   6  496.24   23.24
   3   1   6  440.74   13.22
  -3  -1   6  448.47   22.85
  -3  -1   7  213.28   15.47
   3   1   7  197.19    8.90
  -3  -1   7  205.63   15.37
  -3   1  -7  198.60   10.71
  -3  -1   8    7.76    3.90
  -3   1  -8   17.03    3.35
   3   1   8   10.19    2.38
   3   1   9  281.66   12.59
  -3   1  -9  275.19   13.62
  -3  -1   9  291.74   19.29
   3   1  10  434.51   17.01
  -3   1 -10  427.67   18.03
   3   1  11  201.67   11.96
  -3   1 -11  196.28   12.40
  -3   1 -12   47.80    6.35
   3   1  12   54.92    6.61
  -3   1 -13   50.08    6.70
   3   1  13   61.23    7.31
  -3   1 -14   29.70    5.53
  -3   1 -15  342.08   19.19
  -3   1 -16  362.80   20.49
  -3   1 -17   79.17    9.84
  -3   1 -18   67.35    9.36
  -3   1 -19   43.62    7.91
  -3   1 -20   64.30    9.61
   3  -1 -21   67.04   13.01
  -3   1 -21   64.18    9.90
  -3   1 -21   58.95    5.67
  -3  -1  22  242.84   12.99
   3  -1 -22  229.62   23.86
  -3  -1  22  233.21   13.18
  -3   1 -22  213.83   11.13
  -3  -1  23   15.48    3.39
   3  -1 -23   11.11    6.53
  -3  -1  23   13.24    3.45
   3   1  23   13.90    3.09
  -3   1 -23   14.51    3.19
  -3  -1  24  112.39    8.94
   3  -1 -24  112.48   17.28
  -3   1 -24  171.06   28.36
  -3  -1  24  157.72   11.15
   3   1  24  121.73    8.40
  -3   1 -24  127.80    8.71
  -3  -1  25  109.26    8.84
   3  -1 -25  113.50   17.86
  -3  -1  25  102.06    9.13
   3   1  25   93.45    7.41
  -3   1 -25   97.61    7.78
  -3  -1  26  181.45   11.32
   3  -1 -26  168.17   21.79
   3   1  26  188.57   10.76
  -3  -1  26  150.58   11.16
  -3   1 -26  169.61   10.42
  -3  -1  27   80.22    7.72
   3  -1 -27   77.71   14.99
  -3   1 -27   69.72   19.89
   3   1  27   75.13    6.79
  -3  -1  27   84.19    8.52
  -3   1 -27   86.88    7.50
   3  -1 -28   81.44   16.09
  -3  -1  28   94.38   16.58
   3   1  28   83.36    7.24
  -3  -1  28   79.42    8.45
  -3   1 -28   81.90    7.37
   3   1  29  134.71    9.26
  -3  -1  29  137.62   11.03
  -3   1 -29  134.93    9.46
   3   1  30    8.28    2.86
  -3  -1  30    7.53    3.14
  -3  -1  31   12.18    3.90
   3   1  31    8.67    2.73
  -3  -1  32   50.37    6.92
   3   1  32   47.12    5.49
   3   1  33   37.37    4.89
  -3  -1  33   39.49    6.04
  -3  -1  34    4.46    2.85
   3   1  34    5.50    2.34
   3   1  35   26.31    4.00
  -3  -1  35   37.23    5.59
  -3  -1  36   12.22    3.56
   3   1  36   12.07    2.89
   3   1  37   20.50    3.21
  -3  -1  37   28.04    4.64
  -3   1 -38    4.08    2.16
  -3  -1  38   18.49    3.71
   3   1  38   17.16    3.05
  -3  -1  38    9.55    2.61
  -3   1 -39    3.00    1.77
  -3  -1  39    8.28    2.63
  -3  -1  39    5.21    1.94
  -3  -1  40   29.92    3.91
  -3  -1  40   21.36    2.71
  -3  -1  41   69.14    5.27
  -3  -1  42   15.36    2.42
   3   1  42   12.92    2.12
  -3   2  41   24.83    2.92
   3  -2  41   20.00    2.60
  -3   2  40   68.44    5.29
   3  -2  40   67.32    4.99
  -3   2  40   72.75    5.77
  -3   2  39    3.03    1.83
   3  -2  39    4.05    1.86
  -3   2  39    1.73    1.95
  -3  -2 -39    3.22    1.71
   3  -2  38   42.95    4.63
  -3  -2 -38   38.81    4.48
  -3   2  38   43.92    5.33
  -3   2  38   43.16    4.10
   3  -2  37   10.99    2.85
  -3   2  37   13.17    3.51
  -3  -2 -37   10.65    2.93
  -3   2  37    8.52    2.24
   3  -2  36   68.67    6.25
  -3  -2 -36   63.91    6.64
  -3   2  36   77.53    7.60
  -3   2  36   78.70    6.42
  -3  -2 -35   46.27    5.89
   3  -2  35   54.64    5.79
  -3   2  35   53.07    6.62
  -3   2  35   42.97    5.11
   3  -2  34    9.12    3.01
  -3  -2 -34    8.92    3.32
  -3   2  34    8.80    3.92
  -3   2  34    9.09    2.79
  -3  -2 -33   45.85    6.33
   3  -2  33   40.27    5.44
  -3   2  33   48.78    6.76
  -3   2  33   41.64    5.43
  -3   2  32  147.23   11.57
   3  -2  32  155.20   10.29
  -3  -2 -32  141.97   11.07
  -3   2  32  140.61   10.08
  -3   2  31   76.44    8.59
   3  -2  31   79.23    7.56
  -3   2  31   72.29    7.42
  -3   2  30  114.84   10.43
  -3  -2 -30  125.65   10.53
   3  -2  30  122.87    9.36
  -3   2  30  114.29    9.36
  -3   2  29    0.02    2.89
  -3  -2 -29    0.66    2.72
   3  -2  29    1.02    2.28
  -3   2  29   -1.34    2.06
  -3  -2 -28   49.27    6.80
   3  -2  28   36.55    5.44
  -3   2  28   43.82    6.61
  -3   2  28   43.06    5.88
   3   2 -27   51.78   12.25
   3  -2  27   42.83    5.77
  -3   2  27   42.19    6.68
  -3  -2 -27   29.07    6.64
  -3   2  27   43.52    5.89
  -3  -2 -27   43.30    5.43
   3   2 -26  136.63   19.15
  -3   2  26  148.73   12.18
   3  -2  26  145.13   10.15
  -3   2  26  125.93    9.76
  -3  -2 -26  130.02    9.03
  -3   2  25   77.79   14.10
   3   2 -25   91.88   15.64
  -3   2  25   94.81    9.08
   3  -2  25  103.81    8.49
  -3   2  25  103.94    8.85
  -3  -2 -25   93.52    7.59
  -3   2  24  310.19   26.92
   3   2 -24  329.23   28.21
   3  -2  24  380.55   16.16
  -3  -2 -24  305.03   13.79
  -3   2  24  330.80   15.66
  -3   2  23   52.98   11.40
   3   2 -23   32.00    9.08
  -3   2  23   38.03    5.76
   3  -2  23   45.21    5.66
  -3   2  23   32.11    4.95
  -3  -2 -23   42.07    5.07
  -3   2  22  254.98   23.81
   3   2 -22  294.62   25.51
  -3   2  22  282.80   15.07
  -3   2  22  278.48   14.06
  -3  -2 -22  265.87   12.36
  -3   2  21   10.49    5.83
   3   2 -21   10.70    6.36
  -3  -2 -21    7.70    6.21
  -3   2  21   17.28    4.07
  -3  -2 -21   15.03    3.02
  -3   2  20  135.70   16.60
   3   2 -20  111.70   15.08
  -3  -2 -20  129.61   17.75
  -3   2  19   83.35   13.18
   3   2 -19   72.35   11.84
  -3  -2 -19   60.14   12.28
  -3   2  18    2.65    3.89
  -3   2  18    6.55    5.57
   3   2 -18    2.41    3.16
  -3  -2 -18    3.82    4.04
  -3   2  18    1.90    2.74
  -3   2  17   43.47    9.27
  -3   2  17   40.97    9.36
   3   2 -17   44.71    8.96
  -3  -2 -17   52.31   10.78
  -3   2  17   39.43    7.62
  -3   2  16   44.62    9.32
   3   2 -16   30.70    7.40
  -3  -2 -16   51.10   10.18
  -3   2  16   48.94    9.52
  -3   2  16   44.10    7.96
  -3   2  15  148.68   16.14
   3   2 -15  150.59   15.02
  -3  -2 -15  223.75   20.68
  -3   2  15  139.41   14.92
  -3   2  15  196.84   16.00
  -3   2  14  514.82   29.43
   3   2 -14  430.33   25.06
  -3  -2 -14  666.95   35.33
  -3   2  14  549.66   28.91
  -3   2  14  620.09   28.51
  -3   2  13  289.57   21.39
   3   2 -13  258.96   18.40
  -3   2  13  303.70   20.27
  -3   2  13  250.98   17.54
  -3   2  12   71.54   10.74
   3   2 -12   58.04    8.58
  -3  -2 -12   89.23   12.48
  -3   2  12   70.36    9.54
  -3   2  12   69.66    8.96
  -3   2  11  401.49   24.74
   3   2 -11  407.68   21.58
  -3   2  11  413.93   21.72
  -3   2  10  165.58   15.48
   3   2 -10  184.50   13.67
  -3   2  10  207.78   14.90
  -3   2  10  186.13   14.08
  -3   2   9   62.23    9.55
   3   2  -9   55.42    7.24
  -3  -2  -9   81.72   11.18
  -3   2   9   61.37    7.92
  -3   2   9   63.33    8.09
  -3   2   8  658.95   29.06
  -3   2   8  729.80   27.48
  -3   2   8  727.04   26.28
  -3   2   7  125.09   12.41
   3   2  -7  134.40    9.90
  -3   2   7  125.34   10.34
  -3  -2  -7  157.01   14.84
  -3   2   7  121.95    8.76
  -3   2   6  120.24   11.83
   3   2  -6  137.62    9.43
  -3   2   6  133.74   10.22
  -3   2   6  129.99    9.55
  -3  -2  -6  149.67   14.23
  -3   2   5  513.98   24.40
   3   2  -5  537.54   18.50
  -3   2   5  507.53   19.95
  -3   2   5  542.56   21.68
  -3   2   4  352.70   19.65
   3   2  -4  373.87   13.92
  -3   2   4  320.16   14.74
  -3  -2  -4  427.65   23.38
  -3   2   4  401.26   19.55
  -3   2   3  410.57   20.81
   3   2  -3  417.78   13.64
  -3   2   3  400.12   15.75
  -3   2   3  393.82   22.02
  -3   2   2   18.66    4.65
   3   2  -2   18.68    2.44
  -3   2   2   15.42    2.97
  -3  -2  -2   22.19    5.96
  -3   2   2   13.40    6.26
  -3  -2  -2   18.61    4.63
  -3   2   1   57.59    7.44
  -3   2   1   50.34    4.68
  -3  -2  -1   66.21    9.26
   3   2  -1   52.47    3.27
  -3   2   1   43.01   10.39
  -3  -2  -1   56.79    7.36
  -3   2   0   57.90    7.52
  -3  -2   0   89.01   10.45
  -3   2   0   63.46    4.90
  -3   2   0   78.08   11.89
  -3   2   0   65.22    6.90
  -3  -2   0   64.96    7.88
  -3   2  -1   47.23    6.64
  -3   2  -1   46.90    3.91
  -3   2  -1   40.76    5.47
  -3  -2   1   59.85    8.71
  -3   2  -1   66.88   11.94
  -3  -2   1   51.96    7.32
  -3  -2   2    8.47    3.63
  -3   2  -2   12.49    3.55
  -3   2  -2   10.77    3.04
  -3  -2   2   18.49    5.26
   3   2   2   10.94    2.55
  -3   2  -2    9.77    1.79
  -3   2  -3  417.47   18.90
   3   2   3  389.15   14.39
  -3   2  -3  399.53   11.60
  -3   2  -3  381.85   16.93
  -3  -2   3  408.26   20.99
  -3   2  -4  343.60   16.03
  -3   2  -4  347.40   10.83
   3   2   4  377.76   14.19
  -3  -2   4  376.04   20.50
  -3   2  -5  558.29   21.27
  -3   2  -5  556.80   15.02
  -3  -2   5  611.55   28.05
   3   2   5  566.83   18.58
  -3  -2   5  571.79   26.23
  -3   2  -6   86.19    8.13
   3   2   6   96.05    7.33
  -3  -2   6   85.32   10.74
  -3  -2   6   98.22   11.00
   3   2   7  120.91    8.62
  -3  -2   7  127.12   12.85
  -3   2  -7  125.03   10.02
   3   2   8  691.44   23.22
  -3   2  -8  727.33   25.98
   3   2   9   49.37    6.11
  -3   2  -9   58.32    7.18
   3   2  10  183.29   12.19
  -3   2 -10  184.28   13.07
   3   2  11  480.83   20.92
  -3   2 -11  408.73   20.76
   3   2  12   74.54    8.35
  -3   2 -12   65.69    8.28
   3   2  13  329.47   18.41
  -3   2 -13  277.55   17.80
   3   2  14  562.79   25.28
  -3   2 -14  514.26   25.47
   3   2  15  157.61   13.49
  -3   2 -15  165.78   14.55
  -3   2 -16   30.70    6.57
   3   2  16   38.98    7.41
  -3   2 -17   38.47    7.82
   3   2  17   40.62    7.66
   3   2  18    5.01    3.16
  -3   2 -18   -0.32    2.90
  -3   2 -19   70.34   10.60
   3   2  19   81.88   11.53
  -3   2 -20  108.98   13.51
  -3   2 -21   13.79    5.31
  -3  -2  21   17.84    3.78
  -3   2 -21   11.19    2.72
  -3  -2  22  296.86   14.56
  -3   2 -22  245.02   21.38
  -3  -2  22  256.06   13.60
  -3   2 -22  268.47   12.50
  -3  -2  23   43.40    5.76
  -3   2 -23   41.87    8.93
  -3  -2  23   52.26    6.21
  -3   2 -23   36.29    4.67
  -3  -2  24  315.45   15.41
   3  -2 -24  281.08   27.93
  -3  -2  24  286.05   14.93
  -3   2 -24  311.57   13.91
  -3  -2  25   75.05    8.43
   3  -2 -25  107.40   17.70
  -3  -2  25  101.70    9.06
  -3   2 -25   86.31    7.26
  -3  -2  26  162.30   11.17
   3  -2 -26  139.29   20.35
  -3  -2  26  178.45   11.96
  -3   2 -26  136.94    9.34
  -3  -2  27   45.29    5.96
   3  -2 -27   35.55   10.03
  -3  -2  27   37.99    6.08
  -3   2 -27   40.59    5.21
  -3  -2  28   28.08    5.04
  -3  -2  28   33.14    5.62
  -3   2 -28   38.92    5.13
  -3  -2  29    0.64    1.99
  -3  -2  29    0.18    2.43
  -3   2 -29    0.02    2.02
  -3  -2  30  126.11    9.48
  -3  -2  30  114.39    9.95
  -3  -2  31   86.33    8.60
  -3  -2  32  149.60   11.20
  -3  -2  33   40.97    6.02
  -3  -2  34    4.01    2.79
  -3  -2  35   41.64    5.71
  -3  -2  36   76.86    7.29
  -3  -2  37   12.90    3.18
  -3   2 -37    1.42    2.15
  -3  -2  38   47.99    5.24
  -3   2 -38    4.27    2.54
  -3  -2  39    2.80    1.95
  -3   2 -39   -0.27    1.42
  -3  -2  39    0.82    1.42
  -3  -2  40   59.01    4.96
  -3  -2  40   47.08    4.04
  -3  -2  41   14.66    2.48
   3   2  41   20.48    2.70
   3  -3  41    7.28    1.66
   3  -3  40    9.01    2.01
  -3  -3 -40    7.29    1.79
  -3   3  40   10.52    2.09
  -3   3  39   27.80    3.51
   3  -3  39   28.72    3.48
  -3  -3 -39   25.04    3.28
  -3   3  39   29.45    3.87
  -3   3  39   24.27    2.79
  -3   3  38    1.59    1.73
   3  -3  38    1.88    1.74
  -3   3  38    1.88    2.03
  -3  -3 -38    2.21    1.79
  -3   3  38    1.43    1.45
  -3   3  37   78.18    6.69
   3  -3  37   87.59    6.57
  -3  -3 -37   90.76    7.03
  -3   3  37   96.34    7.62
  -3   3  37   89.17    6.42
  -3   3  36   20.62    3.88
  -3   3  36   27.01    4.63
   3  -3  36   26.05    3.97
  -3  -3 -36   29.96    4.54
  -3   3  36   25.49    3.85
   3  -3  35   69.56    6.42
  -3   3  35   78.04    7.71
  -3  -3 -35   85.51    7.55
  -3   3  35   70.40    6.45
   3  -3  34   50.42    5.77
  -3   3  34   46.17    6.35
  -3  -3 -34   53.06    6.39
  -3   3  34   48.63    5.72
   3  -3  33   36.16    5.26
  -3  -3 -33   38.83    5.99
  -3   3  33   40.45    6.09
  -3   3  33   39.76    5.37
   3  -3  32   11.02    3.50
  -3  -3 -32   11.27    3.93
  -3   3  32   14.73    4.28
  -3   3  32   14.76    3.87
   3  -3  31  108.33    8.80
  -3  -3 -31   92.93    9.01
  -3   3  31  106.45   10.02
  -3   3  31  109.18    9.09
   3  -3  30   75.19    7.56
  -3  -3 -30   72.51    8.47
  -3   3  30   78.69    8.68
  -3   3  30   78.41    7.87
   3  -3  29  251.42   13.63
  -3  -3 -29  258.45   15.17
  -3   3  29  273.69   15.86
  -3   3  29  233.06   13.80
   3  -3  28   83.54    7.97
  -3  -3 -28   97.28    9.40
  -3   3  28   84.08    8.88
  -3   3  28   76.82    7.98
  -3  -3 -27  212.88   14.30
   3  -3  27  208.66   12.53
  -3   3  27  186.93   13.81
  -3   3  27  212.31   13.23
  -3   3  26  156.02   19.88
   3   3 -26  119.33   18.00
   3  -3  26  155.41   10.70
  -3  -3 -26  127.79   11.24
  -3   3  26  151.59   11.75
  -3   3  26  171.64   11.71
  -3   3  25  100.90   16.28
   3   3 -25  116.52   17.01
  -3   3  25  132.36   10.86
   3  -3  25  134.34    9.92
  -3  -3 -25  144.24   11.50
  -3   3  25  117.06    9.77
  -3   3  24   29.08    9.45
   3   3 -24   32.03    9.87
  -3   3  24   36.86    5.84
   3  -3  24   29.52    4.84
  -3  -3 -24   36.63    6.51
  -3  -3 -24   33.41    4.56
  -3   3  24   34.55    5.42
  -3   3  23   56.37   12.10
   3   3 -23   51.84   11.39
  -3  -3 -23   37.97    6.99
  -3   3  23   50.28    6.62
  -3  -3 -23   53.16    5.58
  -3   3  23   48.84    6.07
  -3   3  22   26.01    9.25
   3   3 -22   17.39    6.85
  -3  -3 -22   16.44    4.10
  -3   3  22   17.93    4.11
  -3  -3 -22   21.19    3.51
  -3   3  22   17.05    3.82
  -3   3  21  144.21   18.52
   3   3 -21  137.60   17.51
  -3   3  21  153.87   19.86
  -3  -3 -21  185.68   11.99
  -3   3  21  129.33   10.18
  -3   3  21  129.97    9.69
  -3  -3 -21  154.38    9.06
  -3   3  20  339.15   27.80
   3   3 -20  348.17   26.49
  -3   3  20  331.84   27.95
  -3  -3 -20  351.63   17.25
  -3   3  20  289.94   15.08
  -3   3  20  282.61   14.21
  -3   3  19  106.74   15.99
   3   3 -19   76.52   12.03
  -3   3  19  114.59   16.10
  -3  -3 -19  102.80    8.58
  -3   3  19   93.03    8.24
  -3   3  18  247.54   22.93
   3   3 -18  229.83   20.27
  -3   3  18  271.14   23.63
  -3  -3 -17  206.83   19.36
  -3   3  17  263.49   23.30
   3   3 -17  188.02   17.94
  -3   3  17  254.00   22.12
  -3   3  16  367.18   26.85
   3   3 -16  277.40   21.21
  -3  -3 -16  375.83   25.81
  -3   3  16  338.45   24.72
  -3   3  15  113.85   15.64
   3   3 -15   69.01   10.35
  -3  -3 -15  119.58   14.42
  -3   3  15   92.07   12.53
  -3   3  14  116.70   15.48
   3   3 -14   85.58   11.06
  -3  -3 -14   97.24   12.97
  -3   3  14  109.56   13.23
   3   3 -13  544.45   27.25
  -3   3  13  522.35   28.61
   3   3 -12  241.20   17.15
  -3  -3 -12  253.73   20.24
  -3   3  12  229.39   18.17
   3   3 -11  110.69   11.24
  -3  -3 -11  140.04   14.80
  -3   3  11  125.93   13.08
   3   3 -10  847.59   31.67
  -3   3  10  929.09   36.11
  -3  -3  -9   68.96   10.33
   3   3  -9   61.29    7.77
  -3   3   9   58.20    8.62
   3   3  -8  259.03   15.05
  -3   3   8  224.92   15.95
   3   3  -7  309.23   15.69
  -3   3   7  247.40   16.12
  -3   3   6  121.06    9.15
  -3  -3  -6  153.60   14.96
   3   3  -6  131.55    9.69
  -3   3   6  120.82   10.81
  -3   3   5  224.15   16.90
  -3   3   5  246.09   14.87
   3   3  -5  252.95   12.83
  -3   3   4   22.74    5.85
  -3   3   4   21.75    4.52
   3   3  -4   29.16    4.11
  -3  -3  -4   28.32    6.88
  -3   3   4   16.49    5.04
  -3   3   3  454.44   22.91
  -3   3   3  431.39   18.41
   3   3  -3  453.76   15.33
  -3   3   2   79.67    9.40
  -3   3   2   66.33    6.84
  -3  -3  -2   91.71   11.57
   3   3  -2   69.05    5.33
  -3  -3  -2   75.35    8.47
  -3   3   1   10.59    3.94
  -3  -3  -1   20.84    6.00
  -3   3   1   11.15    3.85
   3   3  -1   10.73    2.04
  -3   3   1   12.44    6.82
  -3   3   1   14.03    3.29
  -3  -3  -1   13.68    3.90
  -3   3   0  890.96   31.49
  -3   3   0  832.01   25.36
  -3   3   0  841.02   30.22
  -3  -3   0  875.93   31.81
  -3   3  -1   24.15    5.08
  -3   3  -1   20.54    3.68
  -3   3  -1   14.20    3.93
  -3  -3   1   20.35    5.04
  -3   3  -2   42.35    6.21
   3   3   2   43.16    5.78
  -3   3  -2   46.72    5.26
  -3   3  -2   43.77    6.44
  -3  -3   2   48.91    8.94
  -3  -3   2   46.77    7.29
  -3   3  -3  452.75   20.27
   3   3   3  432.47   18.43
  -3   3  -3  447.48   16.77
  -3   3  -3  383.55   19.47
  -3  -3   3  421.09   25.62
  -3  -3   3  388.17   21.63
  -3  -3   4   22.81    5.79
  -3   3  -4   26.82    4.79
  -3   3  -4   21.02    3.63
  -3   3  -4   22.40    4.81
   3   3   4   20.91    4.29
  -3   3  -5  272.65   14.64
  -3   3  -5  275.86   16.51
  -3   3  -5  258.81   12.76
   3   3   5  258.67   14.36
  -3  -3   5  296.71   19.32
  -3   3  -6  112.39   10.58
   3   3   6  110.01    9.38
  -3  -3   6  116.51   12.38
  -3   3  -7  283.51   17.25
   3   3   7  329.48   16.91
   3   3   8  271.92   15.74
  -3   3  -8  301.88   18.21
   3   3   9   38.01    6.07
  -3   3  -9   48.16    7.45
   3   3  10  752.39   28.83
  -3   3 -10  785.61   31.72
   3   3  11  100.68   10.50
  -3   3 -11  109.52   11.58
   3   3  12  183.06   14.58
  -3   3 -12  186.34   15.64
   3   3  13  565.92   27.15
  -3   3 -13  590.97   28.96
   3   3  14  109.43   12.00
  -3   3 -14  103.42   12.25
   3   3  15  103.36   12.06
  -3   3 -15   91.31   11.80
   3   3  16  385.69   23.85
  -3   3 -16  351.37   23.69
   3   3  17  273.71   20.38
  -3   3 -17  233.02   19.75
   3   3  18  283.08   21.18
  -3   3 -18  253.87   21.39
   3   3  19  108.30   13.83
  -3   3 -19   66.44   10.98
  -3   3 -20  322.06   25.01
  -3  -3  20  338.37   15.59
  -3   3 -20  303.03   12.95
  -3  -3  21  161.55   10.73
  -3   3 -21  143.99   17.01
  -3  -3  21  119.19    8.95
  -3   3 -21  129.43    8.41
  -3   3 -22   19.49    6.69
  -3  -3  22   19.86    4.11
  -3  -3  22   17.46    4.02
  -3   3 -22   21.10    3.57
  -3  -3  23   47.13    6.33
  -3   3 -23   50.29   11.15
  -3  -3  23   40.33    5.92
  -3   3 -23   51.25    5.44
  -3  -3  24   37.32    5.59
  -3  -3  24   48.26    5.99
  -3   3 -24   39.92    4.88
  -3  -3  25  139.53   10.57
  -3   3 -25  123.65   17.15
  -3  -3  25  124.37    9.81
  -3   3 -25  130.82    8.87
  -3  -3  26  199.76   12.47
   3  -3 -26  152.39   21.88
  -3  -3  26  164.39   11.32
  -3   3 -26  162.81   10.04
  -3  -3  27  195.63   13.26
  -3  -3  27  221.91   13.31
  -3   3 -27  211.87   11.53
  -3  -3  28  105.95    9.41
  -3  -3  28   84.41    8.41
  -3   3 -28   85.08    7.29
  -3  -3  29  213.24   12.82
  -3  -3  29  210.31   12.92
  -3   3 -29  229.47   11.95
  -3  -3  30   66.68    7.32
  -3  -3  30   92.75    8.56
  -3  -3  31   86.59    7.90
  -3  -3  31   98.61    8.76
  -3  -3  32   11.85    3.44
  -3  -3  32   12.54    3.76
  -3  -3  33   34.40    5.29
  -3  -3  34   38.01    5.32
  -3  -3  35   72.95    6.89
  -3  -3  36   17.66    3.57
  -3  -3  37   94.98    7.17
  -3   3 -38    0.63    1.61
  -3  -3  38    1.00    1.54
  -3  -3  38    1.84    1.90
  -3  -3  39   26.88    3.45
  -3  -3  39   27.01    3.52
   3   3  39   36.47    3.91
  -3  -3  40    9.97    2.08
  -3  -3  40   10.66    2.11
   3   3  40    7.05    1.90
   3   3  41    7.00    1.65
   3  -4  40    5.85    1.57
   3  -4  39   44.11    3.93
  -3  -4 -39   53.13    4.23
  -3   4  39   43.82    3.48
  -3   4  39   50.89    4.06
   3  -4  38   33.33    3.76
  -3  -4 -38   39.30    4.09
  -3   4  38   31.02    3.60
  -3   4  38   31.00    3.48
  -3   4  37   -0.16    1.40
  -3  -4 -37    0.92    1.88
   3  -4  37    1.46    1.76
  -3   4  37    0.69    1.35
  -3   4  36   95.53    7.25
  -3   4  36  114.08    8.27
   3  -4  36  111.91    7.39
  -3  -4 -36  109.63    7.78
  -3   4  36  125.99    7.91
  -3   4  35    1.93    2.02
   3  -4  35    3.44    2.27
  -3   4  35    2.64    2.40
  -3  -4 -35    0.66    2.10
  -3   4  35    2.53    1.95
  -3   4  34  135.52    9.52
   3  -4  34  133.48    8.85
  -3   4  34  142.59   10.05
  -3  -4 -34  152.96   10.19
  -3   4  34  139.32    9.30
  -3   4  33   34.46    5.18
   3  -4  33   31.06    4.76
  -3  -4 -33   34.83    5.32
  -3   4  33   31.25    5.30
  -3   4  33   36.55    5.22
  -3   4  32  121.77    9.66
   3  -4  32  134.17    9.41
  -3   4  32  112.10    9.67
  -3  -4 -32  136.48   10.34
  -3   4  32  126.22    9.59
  -3   4  31   42.49    6.05
   3  -4  31   50.63    6.09
  -3  -4 -31   48.85    6.66
  -3   4  31   57.61    7.43
  -3   4  31   52.83    6.59
   3  -4  30   29.74    4.98
  -3   4  30   34.18    6.07
  -3  -4 -30   37.98    6.16
  -3   4  30   31.95    5.31
  -3  -4 -29   94.24    9.39
  -3   4  29   71.36    8.28
   3  -4  29   79.36    7.81
  -3   4  29   78.56    8.14
   3  -4  28   53.45    6.42
  -3   4  28   51.22    6.99
  -3  -4 -28   55.78    7.32
  -3   4  28   51.91    6.91
  -3   4  27   10.70    4.19
  -3  -4 -27   16.16    4.66
   3  -4  27   16.14    4.19
  -3   4  27   15.62    4.13
  -3   4  26   87.99    8.96
   3  -4  26  107.13    8.93
  -3  -4 -26  101.59    9.70
  -3   4  26   96.14    9.00
  -3   4  25  129.55   19.26
   3   4 -25  108.69   17.12
  -3   4  25  120.61   10.83
  -3  -4 -25  137.44   11.14
  -3   4  25  150.27   11.15
   3  -4  24  254.50   13.08
  -3   4  24  275.74   27.90
   3   4 -24  252.57   25.04
  -3  -4 -24  326.98   17.05
  -3   4  24  288.71   16.16
   3  -4  24  286.26   14.76
  -3   4  24  277.45   15.34
   3  -4  23  265.77   13.21
  -3   4  23  276.52   27.43
   3   4 -23  190.92   21.55
  -3   4  23  244.22   26.23
  -3   4  23  224.66   14.02
  -3  -4 -23  244.22   14.85
  -3   4  23  238.92   13.99
  -3   4  22    1.01    5.31
   3  -4  22    2.28    2.03
   3   4 -22   -4.87    4.51
  -3  -4 -22    7.35    3.42
  -3   4  22    3.68    2.76
  -3   4  22    3.15    2.35
   3  -4  21  234.54   12.35
  -3   4  21  279.40   27.20
  -3   4  21  255.76   25.77
   3   4 -21  173.63   20.30
  -3  -4 -21  233.79   14.22
  -3   4  21  196.39   12.79
  -3  -4 -21  189.75   10.14
  -3   4  21  209.89   12.72
   3  -4  20   49.20    5.77
  -3   4  20   70.78   14.95
   3   4 -20   38.12    9.33
  -3   4  20   37.27   10.07
  -3   4  20   49.98    6.51
  -3  -4 -20   52.30    6.72
  -3   4  20   41.28    5.90
   3  -4  19   59.51    6.15
  -3   4  19   67.95   14.96
   3   4 -19   38.60    9.05
  -3   4  19   56.37   11.99
  -3  -4 -19   56.48    6.77
  -3   4  19   51.71    6.36
  -3   4  19   47.89    5.99
  -3   4  18  116.69   18.15
   3   4 -18   80.02   12.76
  -3   4  18   93.22   14.61
  -3  -4 -18   88.17    8.29
  -3   4  18   77.69    8.04
  -3   4  18   87.39    7.83
  -3  -4 -17  205.20   12.37
   3   4 -17  177.36   17.98
  -3   4  17  209.80   21.26
   3   4 -16   31.72    7.52
  -3   4  16   40.22    9.60
  -3  -4 -15  244.33   20.96
   3   4 -15  260.93   20.58
  -3   4  15  252.89   22.25
  -3  -4 -14  175.07   17.48
  -3   4  14  189.32   18.95
   3   4 -14  143.39   14.75
  -3  -4 -13  234.25   20.04
  -3   4  13  235.15   20.51
   3   4 -13  185.52   16.35
   3   4 -12  165.53   14.92
  -3  -4 -12  154.85   17.32
  -3   4  12  171.11   17.08
  -3  -4 -11   22.72    6.71
   3   4 -11   22.44    5.64
  -3   4  11   25.73    7.01
   3   4 -10    8.93    3.62
  -3  -4 -10   12.65    5.75
  -3   4  10   11.84    5.36
  -3  -4  -9  234.75   20.39
  -3   4   9  216.68   17.57
   3   4  -9  228.02   15.63
   3   4  -8   62.99    8.07
  -3   4   8   63.78    9.36
  -3   4   7  204.32   15.95
  -3  -4  -7  181.70   17.40
   3   4  -7  175.60   12.76
  -3  -4  -6   58.56   10.05
   3   4  -6   51.23    6.70
  -3   4   6   51.70    8.06
   3   4  -5  231.35   13.58
  -3   4   5  213.34   15.56
   3   4  -4    6.60    2.56
  -3  -4  -4    5.49    4.15
  -3   4   4    1.58    2.84
  -3   4   4    3.75    2.71
  -3   4   3  731.39   26.96
  -3  -4  -3  714.92   32.97
   3   4  -3  711.73   21.26
  -3   4   2  122.62   11.00
  -3  -4  -2  140.16   14.80
  -3  -4  -2  127.46   11.42
   3   4  -2  157.14    9.43
  -3   4   1 1488.92   46.89
  -3   4   1 1586.39   43.55
  -3  -4  -1 1378.33   51.27
  -3   4   1 1580.81   47.97
  -3  -4  -1 1692.63   46.40
  -3   4   0   35.53    6.87
  -3   4   0   29.37    5.33
  -3   4   0   33.44    6.72
  -3  -4   0   25.35    7.18
  -3  -4   0   33.56    6.39
  -3   4  -1 1568.76   44.72
   3   4   1 1445.54   42.27
  -3   4  -1 1518.79   40.80
  -3   4  -1 1441.56   45.39
  -3   4  -2  158.18   12.75
   3   4   2  161.85   12.89
  -3   4  -2  139.79   11.09
  -3   4  -2  144.01   13.18
  -3  -4   2  137.49   12.90
  -3   4  -3  678.15   26.79
   3   4   3  705.94   27.74
  -3   4  -3  686.66   25.75
  -3   4  -3  706.29   30.04
  -3  -4   3  704.67   30.78
  -3  -4   4    4.07    3.24
  -3   4  -4    8.85    3.13
  -3   4  -4    6.09    2.75
   3   4   4    5.60    2.93
  -3   4  -4    4.51    3.62
  -3   4  -5  206.66   13.27
  -3   4  -5  219.91   16.63
  -3   4  -5  197.72   13.38
   3   4   5  205.64   14.59
  -3  -4   5  207.90   17.04
  -3   4  -6   45.00    5.93
  -3   4  -6   38.38    7.29
   3   4   6   38.65    6.42
  -3  -4   6   43.43    8.16
  -3   4  -7  204.04   16.45
   3   4   7  188.70   14.45
  -3   4  -8   71.89   10.02
   3   4   8   67.86    8.96
  -3   4  -9  190.83   16.32
   3   4   9  166.31   14.22
   3   4  10   12.98    4.35
  -3   4 -10   15.91    5.33
  -3   4 -11   21.75    6.08
   3   4  11   22.63    6.08
   3   4  12  193.19   16.36
  -3   4 -12  210.74   18.33
   3   4  13  191.59   16.93
  -3   4 -13  214.32   18.76
   3   4  14  145.55   15.06
  -3   4 -14  183.42   17.80
   3   4  15  251.77   20.25
  -3   4 -15  225.48   20.28
  -3   4 -16   37.63    8.87
   3   4  16   43.39    9.14
   3   4  17  236.14   20.65
  -3   4 -17  220.12   20.72
  -3  -4  17  228.77   12.63
   3   4  18   77.43   12.22
  -3   4 -18   70.62   12.18
  -3   4 -18   83.19    7.34
  -3  -4  18   82.25    7.61
  -3   4 -19   43.78    9.59
   3   4  19   54.51   10.68
  -3   4 -19   48.52    5.97
  -3  -4  19   48.08    5.98
  -3   4 -19   41.34    4.61
  -3   4 -20   32.28    8.86
   3   4  20   47.28    9.90
  -3   4 -20   39.49    5.47
  -3  -4  20   55.49    6.51
  -3   4 -20   43.10    4.84
  -3   4 -21  202.93   21.39
  -3   4 -21  224.46   11.10
  -3  -4  22    6.01    3.02
  -3   4 -22    4.46    3.75
  -3   4 -22    6.48    2.33
  -3  -4  23  234.90   13.85
  -3   4 -23  185.40   21.19
  -3  -4  23  246.45   12.89
  -3   4 -23  206.67   10.86
  -3  -4  24  330.00   16.51
  -3  -4  24  293.72   14.50
  -3   4 -24  325.76   13.94
  -3  -4  25  122.68   10.25
  -3   4 -25  118.62   17.29
  -3  -4  25  141.95   10.02
  -3   4 -25  136.64    8.95
  -3  -4  26   87.27    8.49
  -3  -4  26   95.03    8.32
  -3   4 -26   78.03    6.81
  -3  -4  27   22.28    4.70
  -3  -4  27   19.55    4.19
  -3   4 -27   19.68    3.56
  -3  -4  28   35.28    5.68
  -3  -4  28   36.48    5.40
  -3  -4  29   66.34    8.33
  -3  -4  29   78.24    7.57
  -3  -4  30   29.15    5.09
  -3  -4  30   28.07    4.68
  -3  -4  31   64.27    6.96
  -3  -4  31   52.37    6.13
  -3  -4  32  114.50    8.77
  -3  -4  32   99.22    8.27
  -3  -4  33   24.65    4.36
  -3  -4  33   30.42    4.53
  -3  -4  34  133.23    8.87
  -3  -4  35    2.25    1.95
  -3  -4  36  109.63    7.36
   3   4  36  111.30    7.54
  -3  -4  37    3.48    1.79
  -3  -4  37    2.32    1.92
   3   4  37    3.94    1.94
  -3  -4  38   25.01    3.08
  -3  -4  38   30.02    3.88
   3   4  39   46.30    3.95
  -3  -4  39   51.78    4.34
  -3  -4  40    9.84    1.88
   3  -5  39    7.90    1.71
  -3   5  38    0.47    0.82
   3  -5  38    0.66    1.09
  -3  -5 -38   -0.33    1.11
  -3   5  38   -0.69    1.06
  -3   5  37    2.60    1.36
   3  -5  37    2.05    1.54
  -3  -5 -37    1.78    1.65
  -3   5  37    0.49    1.20
   3  -5  36   18.97    3.06
  -3  -5 -36   19.60    3.44
  -3   5  36   17.39    2.99
  -3   5  36   20.98    3.17
  -3   5  35   14.53    2.90
   3  -5  35   16.74    3.18
  -3  -5 -35   17.71    3.48
  -3   5  35   17.36    3.28
  -3   5  34    8.57    2.62
   3  -5  34   12.19    2.95
  -3  -5 -34    8.63    3.10
  -3   5  34    5.77    2.39
   3  -5  33   48.51    5.33
  -3  -5 -33   55.61    6.38
  -3   5  33   50.61    5.62
  -3   5  33   50.31    5.76
   3  -5  32   96.85    7.70
  -3  -5 -32  108.75    8.86
  -3   5  32   99.92    8.17
  -3   5  32  101.97    8.34
  -3   5  31   57.04    6.47
  -3  -5 -31   80.32    8.06
   3  -5  31   72.35    6.84
  -3   5  31   64.68    7.41
  -3   5  31   71.83    7.36
  -3   5  30    6.55    2.95
   3  -5  30    3.88    2.67
  -3   5  30    4.50    3.05
  -3  -5 -30    3.50    2.87
  -3   5  30    3.50    2.71
  -3   5  29   14.57    3.67
   3  -5  29   20.01    4.11
  -3   5  29   13.09    4.17
  -3  -5 -29   18.13    4.70
  -3   5  29   20.58    4.47
  -3   5  28    4.68    2.76
   3  -5  28    6.67    2.53
  -3   5  28    6.53    3.31
   3  -5  28    6.82    3.15
  -3  -5 -28    4.99    3.41
  -3   5  28    6.52    3.32
  -3   5  27   11.42    3.77
   3  -5  27   10.97    3.01
  -3   5  27   11.82    4.09
  -3  -5 -27   13.42    4.44
   3  -5  27   14.22    3.86
  -3   5  27    9.21    3.66
   3  -5  26   33.36    4.86
  -3   5  26   27.77    5.09
  -3   5  26   28.57    5.44
  -3  -5 -26   29.39    5.61
   3  -5  26   34.11    5.46
  -3   5  26   35.10    5.75
   3  -5  25   26.45    4.42
  -3   5  25   23.43    4.88
  -3  -5 -25   26.05    5.30
   3  -5  25   21.07    4.38
  -3   5  25   21.24    4.97
  -3   5  25   23.09    5.01
   3  -5  24   61.93    6.55
  -3   5  24   49.28    6.64
  -3  -5 -24   51.75    7.13
  -3   5  24   50.99    7.14
   3  -5  24   62.81    7.00
  -3   5  24   43.76    6.36
  -3   5  23   59.98    7.14
   3  -5  23   64.73    6.86
  -3   5  23   71.15   15.30
  -3   5  23   87.36   16.64
   3   5 -23   50.24   12.38
  -3  -5 -23   83.72    8.58
  -3   5  23   64.33    7.75
  -3   5  23   65.52    7.53
   3  -5  22   95.58    8.34
  -3   5  22  102.39    9.28
  -3   5  22  143.73   21.67
   3   5 -22   77.17   14.41
  -3   5  22  127.96   19.53
  -3   5  22  102.31    9.58
  -3  -5 -22  128.33   10.52
  -3   5  22  108.85    9.55
   3  -5  21  448.67   18.27
  -3   5  21  387.93   18.19
  -3   5  21  492.41   37.81
   3   5 -21  330.99   28.42
  -3   5  21  457.13   35.68
  -3   5  21  383.97   18.77
  -3  -5 -21  435.84   19.50
  -3   5  21  392.50   18.36
  -3   5  20  207.67   12.88
   3  -5  20  209.96   12.30
   3   5 -20  186.13   20.87
  -3   5  20  193.51   23.17
  -3  -5 -20  230.04   13.85
  -3   5  20  178.47   12.57
  -3   5  20  203.87   12.93
   3  -5  19   59.00    6.61
  -3  -5 -19   59.78    5.96
  -3   5  19   52.07    6.48
   3   5 -19   50.06   10.59
  -3   5  19   60.24   13.17
  -3   5  19   47.70    6.58
  -3  -5 -19   60.11    7.08
  -3   5  19   47.44    6.36
   3  -5  18   66.29    7.03
  -3   5  18   50.68    6.20
  -3  -5 -18   53.92    5.68
   3   5 -18   57.48   11.74
  -3   5  18   77.14   14.23
  -3   5  18   50.85    6.69
  -3  -5 -18   62.31    7.21
  -3   5  18   74.21    7.58
  -3  -5 -17  180.47   10.36
  -3   5  17  175.93   11.38
   3   5 -17  153.31   17.52
  -3   5  17  169.32   20.51
  -3  -5 -17  181.74   12.07
  -3   5  17  155.85   11.57
  -3   5  17  154.13   10.75
  -3  -5 -16    1.24    1.73
  -3   5  16    0.16    1.62
   3   5 -16   -0.54    3.06
  -3   5  16   -4.68    5.61
  -3   5  16    1.02    1.84
  -3  -5 -16    1.77    2.01
  -3   5  16    0.45    1.99
  -3   5  15   20.23    3.87
   3   5 -15   18.02    6.16
  -3   5  15   24.05    8.60
  -3  -5 -15   18.14    4.01
  -3   5  15   11.86    3.84
  -3   5  15   15.72    3.54
  -3   5  14  210.02   21.44
   3   5 -14  211.74   19.05
  -3  -5 -13  533.75   31.40
  -3   5  13  492.45   32.26
   3   5 -13  543.31   30.03
  -3  -5 -12  113.45   14.55
  -3   5  12  110.17   15.18
   3   5 -12  114.01   13.27
  -3  -5 -11  103.93   15.01
  -3   5  11   91.01   13.53
   3   5 -11  128.93   13.40
   3   5 -10   13.14    4.30
  -3  -5 -10   12.37    5.31
  -3   5  10   13.39    6.28
  -3   5   9   62.23   10.60
  -3  -5  -9   43.70    9.67
   3   5  -9   67.12    9.27
   3   5  -8    9.21    3.74
  -3  -5  -8    7.35    5.49
  -3   5   8   11.65    4.94
  -3   5   7   75.39   11.13
   3   5  -7   84.17    9.67
  -3   5   6   49.84    9.06
   3   5  -6   59.49    7.73
  -3   5   5  167.22   15.41
   3   5  -5  187.85   13.47
  -3   5   4  168.12   15.06
  -3   5   3  233.04   17.47
  -3   5   2  186.80   15.51
  -3  -5  -2  188.36   14.02
  -3   5   1  338.91   20.57
  -3   5   1  345.73   22.90
   3   5   0  102.48   11.89
  -3   5   0   93.55   10.78
  -3   5   0  114.83   13.29
  -3  -5   0   92.01   10.43
  -3   5  -1  279.09   19.11
   3   5   1  302.76   20.11
  -3   5  -1  327.45   19.84
  -3   5  -1  220.52   18.49
  -3  -5   1  256.56   18.00
  -3   5  -2  178.74   14.64
   3   5   2  178.49   15.56
  -3   5  -2  173.44   14.20
  -3   5  -2  161.70   15.73
  -3  -5   2  155.97   14.37
  -3   5  -3  220.47   15.63
   3   5   3  238.20   17.71
  -3   5  -3  189.99   15.09
  -3   5  -3  191.59   17.04
  -3  -5   3  215.04   17.15
  -3   5  -4  152.36   12.52
  -3   5  -4  127.07   12.46
   3   5   4  170.07   14.97
  -3   5  -4  153.42   15.24
  -3  -5   4  146.67   14.43
  -3   5  -5  127.15   11.06
  -3   5  -5  137.09   12.95
  -3   5  -5  111.13   13.34
   3   5   5  150.82   14.19
  -3  -5   5  138.97   14.53
  -3   5  -6   48.33    7.96
  -3   5  -6   52.82    9.19
   3   5   6   53.33    8.65
  -3  -5   6   52.23    9.20
  -3   5  -7   91.23   12.16
  -3   5  -7   90.45   10.72
   3   5   7   88.56   11.25
  -3  -5   7   79.62   11.65
  -3   5  -8    7.58    4.01
   3   5   8    1.40    2.95
  -3   5  -9   57.74    9.98
   3   5   9   50.17    8.74
  -3   5 -10   12.41    5.51
   3   5  10   12.14    4.84
  -3   5 -11  104.67   13.90
   3   5  11  102.48   12.86
  -3   5 -12  120.81   15.16
   3   5  12  126.90   14.61
   3   5  13  610.65   33.20
  -3   5 -13  605.50   34.89
   3   5  14  199.26   19.06
  -3   5 -14  247.09   22.22
  -3  -5  15   19.68    4.02
  -3   5 -15   18.02    6.87
   3   5  15   17.93    6.23
  -3   5 -15   26.32    4.16
  -3  -5  16    3.68    2.71
  -3   5 -16    0.54    2.28
   3   5  16    3.15    3.28
  -3   5 -16    0.59    1.81
   3   5  17  175.44   19.17
  -3   5 -17  165.32   19.66
  -3  -5  17  180.54   11.55
  -3   5 -17  173.35   10.92
   3   5  18   71.37   12.72
  -3   5 -18   74.55   13.30
  -3  -5  18   64.77    7.14
  -3   5 -18   76.50    7.24
  -3   5 -19   43.71   10.88
   3   5  19   56.35   11.45
  -3   5 -19   50.68    6.26
  -3  -5  19   63.31    7.11
  -3   5 -20  221.61   23.38
  -3  -5  20  230.54   12.64
  -3   5 -20  190.30   12.05
  -3  -5  20  236.69   13.83
  -3   5 -21  427.83   32.98
  -3  -5  21  484.95   18.28
  -3   5 -21  428.78   18.57
  -3  -5  21  474.78   20.12
  -3   5 -22   95.58   15.28
  -3  -5  22  125.37   10.23
  -3   5 -23   79.68   14.30
  -3  -5  23   74.74    8.03
  -3  -5  24   65.46    7.72
  -3   5 -24   59.50    5.64
  -3  -5  25   22.65    4.82
  -3   5 -25   17.17    3.27
  -3  -5  26   30.82    5.64
  -3   5 -26   27.70    3.90
  -3  -5  27   15.12    4.20
  -3  -5  28    4.36    3.14
  -3  -5  29   18.82    4.43
  -3  -5  30    3.63    2.79
  -3  -5  31   61.41    6.74
  -3  -5  32   87.92    7.64
   3   5  32  108.87    8.17
  -3  -5  33   46.40    5.37
   3   5  33   56.03    5.73
   3   5  34    5.34    2.23
  -3  -5  35   12.92    3.31
   3   5  35   17.97    3.14
   3   5  36   15.26    2.76
  -3  -5  36   15.32    3.22
  -3  -5  37    2.57    1.71
   3   5  37    2.54    1.44
   3   5  38   -0.30    1.05
  -3  -5  38   -0.55    1.18
  -3  -5  39    8.59    1.77
   3  -6  37   44.15    3.58
  -3  -6 -37   45.44    3.82
  -3   6  37   46.92    3.76
   3  -6  36   18.73    2.67
  -3  -6 -36   20.21    3.06
  -3   6  36   20.86    2.95
   3  -6  35  105.48    6.40
  -3  -6 -35  106.94    7.03
  -3   6  35  106.95    6.85
  -3   6  35  107.55    6.21
  -3  -6 -34   22.01    3.77
   3  -6  34   23.21    3.32
  -3   6  34   25.90    3.75
  -3   6  34   20.55    3.17
  -3   6  33    3.27    1.80
   3  -6  33    2.85    1.89
  -3  -6 -33    4.90    2.50
  -3   6  33    4.11    2.27
   3  -6  32   31.16    4.20
  -3  -6 -32   32.58    4.83
  -3   6  32   31.61    4.62
  -3   6  32   34.26    4.49
  -3   6  31    7.16    2.55
   3  -6  31    7.06    2.73
  -3  -6 -31    6.61    3.17
  -3   6  31    5.70    2.61
   3  -6  30   26.07    3.83
   3  -6  30   27.27    4.19
  -3  -6 -30   28.20    5.22
  -3   6  30   30.58    4.92
  -3   6  30   29.96    4.63
   3  -6  29  100.15    7.42
  -3  -6 -29   96.89    8.82
   3  -6  29   91.28    7.68
  -3   6  29  103.53    8.40
  -3   6  29   95.45    8.58
  -3   6  28   13.01    3.56
   3  -6  28    9.42    2.85
  -3  -6 -28   11.92    4.04
   3  -6  28   15.35    3.66
  -3   6  28   10.10    3.62
   3  -6  27   43.13    5.33
   3  -6  27   40.70    5.61
  -3  -6 -27   36.22    6.00
  -3   6  27   36.03    5.44
  -3   6  27   37.98    5.83
  -3   6  26    1.35    2.23
   3  -6  26    1.48    2.06
  -3  -6 -26    1.54    2.88
   3  -6  26    4.40    2.65
  -3   6  26    4.30    3.19
   3  -6  25   91.49    8.11
  -3  -6 -25   89.83    9.03
   3  -6  25   93.04    8.27
  -3   6  25   86.81    8.76
  -3   6  25   72.84    7.74
  -3   6  24    4.39    2.93
   3  -6  24    2.94    2.65
   3  -6  24    1.68    2.22
  -3  -6 -24    3.32    3.25
  -3   6  24    5.61    3.23
  -3   6  23    9.66    3.24
   3  -6  23   12.99    3.69
   3  -6  23   10.76    3.39
  -3  -6 -23   11.92    4.16
  -3   6  23   13.28    4.15
   3  -6  22  378.39   17.10
  -3  -6 -22  386.02   19.15
  -3   6  22  342.80   17.55
  -3   6  22  346.69   17.13
   3  -6  21   73.78    7.62
  -3   6  21   89.51   19.46
   3   6 -21   48.48   11.21
  -3   6  21   70.48   15.10
  -3  -6 -21   73.38    8.24
  -3   6  21   69.31    7.62
  -3   6  21   67.02    7.79
   3  -6  20  155.90   10.82
  -3   6  20  172.73   23.77
  -3   6  20  143.74   20.41
   3   6 -20  110.15   16.59
  -3  -6 -20  150.52   11.37
  -3   6  20  138.23   10.54
  -3   6  20  140.87   10.91
  -3  -6 -19   28.73    4.36
   3  -6  19   27.20    5.02
   3   6 -19   27.81    8.11
  -3   6  19   21.18    9.62
  -3  -6 -19   32.89    5.58
  -3   6  19   24.52    4.83
  -3   6  19   25.56    4.86
  -3  -6 -18  123.69    8.76
   3  -6  18  132.54   10.15
  -3   6  18  121.58   18.39
   3   6 -18   98.65   15.40
  -3  -6 -18  137.29   10.53
  -3   6  18  111.90    9.38
  -3   6  18  128.73   10.29
  -3  -6 -17  201.07   11.28
   3  -6  17  236.30   13.34
  -3   6  17  211.53   24.00
   3   6 -17  190.21   20.20
  -3  -6 -17  235.52   13.78
  -3   6  17  209.57   12.77
  -3   6  17  199.31   12.75
  -3  -6 -16  333.71   15.04
  -3   6  16  387.09   32.03
   3   6 -16  388.82   28.54
  -3  -6 -16  400.59   18.24
  -3   6  16  418.70   18.29
  -3   6  16  364.13   16.84
  -3   6  15    9.81    3.16
  -3  -6 -15    8.59    2.66
   3   6 -15   12.95    6.04
  -3   6  15   23.36    9.23
  -3  -6 -15    9.52    3.42
  -3   6  15   10.61    3.40
  -3  -6 -14  175.06   10.48
  -3   6  14  195.18   22.45
   3   6 -14  208.63   19.79
  -3  -6 -14  217.36   13.09
  -3   6  14  175.86   11.40
  -3   6  14  195.48   11.81
  -3  -6 -13   99.88    7.84
   3   6 -13  106.96   13.98
  -3   6  13  106.22   16.38
  -3  -6 -13  104.60    8.89
  -3   6  13  114.38    9.21
  -3   6  13  109.64    8.72
  -3  -6 -12  146.09    9.45
  -3   6  12  144.82   18.43
   3   6 -12  158.82   16.52
  -3  -6 -12  180.57   11.20
  -3   6  12  159.93   10.43
  -3   6  12  171.40   11.12
  -3  -6 -11   41.09    5.02
   3   6 -11   45.67    8.61
  -3   6  11   40.18   10.51
  -3  -6 -11   41.63    5.36
  -3   6  11   42.50    5.60
  -3   6  11   41.07    5.34
  -3   6  10  282.88   24.41
   3   6 -10  262.90   20.16
  -3   6  10  226.35   12.23
  -3   6  10  239.62   12.96
   3   6  -9   39.07    7.48
  -3   6   9   28.47    8.49
  -3   6   8  355.89   26.32
  -3   6   7  214.61   20.02
  -3   6   6   21.17    7.20
  -3   6   5   98.84   13.42
  -3   6   4   67.65   10.86
  -3   6   3   31.07    7.44
  -3   6   2  344.27   23.81
   3   6  -1  281.66   22.09
  -3   6   1  270.68   20.73
  -3   6   1  309.56   24.02
   3   6   0  531.46   30.51
  -3   6   0  590.33   30.84
  -3   6   0  499.10   30.73
   3   6   1  271.13   21.41
  -3   6  -1  251.98   19.88
  -3   6  -1  233.36   20.94
  -3  -6   1  226.37   17.65
  -3   6  -2  326.62   21.57
   3   6   2  308.77   22.87
  -3   6  -2  353.90   23.39
  -3   6  -2  255.09   22.08
  -3  -6   2  303.25   20.68
  -3  -6   3   26.87    6.48
  -3   6  -3   41.33    7.71
  -3   6  -3   34.01    8.53
   3   6   3   29.09    7.22
  -3   6  -3   34.97    7.63
  -3   6  -4   51.92    9.19
   3   6   4   68.89   10.92
  -3   6  -4   65.23   11.28
  -3  -6   4   68.04   10.32
  -3   6  -5  120.55   13.61
   3   6   5  117.98   14.05
  -3   6  -5  107.77   14.48
  -3  -6   5  109.56   13.55
  -3  -6   6   12.04    5.04
  -3   6  -6   18.23    5.52
   3   6   6   17.20    6.29
  -3   6  -6   16.79    6.28
  -3   6  -7  201.15   18.10
  -3   6  -7  166.04   18.00
   3   6   7  178.54   17.64
  -3  -6   7  148.38   16.59
  -3   6  -8  345.14   23.84
  -3   6  -8  309.00   24.94
   3   6   8  313.56   23.65
  -3  -6   8  319.94   25.16
  -3  -6   9   38.30    8.78
  -3   6  -9   48.61   10.55
   3   6   9   51.33   10.04
  -3   6  -9   35.13    8.18
  -3   6 -10  254.95   23.14
   3   6  10  208.24   19.80
  -3   6 -10  239.02   12.23
  -3   6 -11   35.02    9.14
   3   6  11   30.54    8.22
  -3  -6  11   26.97    4.34
  -3   6 -11   30.55    4.64
  -3   6 -12  183.05   20.14
   3   6  12  146.71   17.17
  -3  -6  12  131.68    9.57
  -3   6 -12  155.37    9.98
  -3  -6  12  152.50   10.19
  -3   6 -13  126.14   17.06
   3   6  13  106.16   14.91
  -3  -6  13  101.48    8.71
  -3   6 -13  115.30    8.72
  -3   6 -14  215.39   22.70
   3   6  14  213.46   21.42
  -3  -6  14  204.20   12.39
  -3   6 -14  231.31   12.59
  -3   6 -15   12.74    6.55
  -3  -6  15   12.55    3.83
   3   6  15   13.21    6.07
  -3   6 -15   10.93    3.26
  -3   6 -16  376.36   30.26
   3   6  16  327.97   27.42
  -3  -6  16  341.24   16.51
  -3   6 -16  288.90   14.70
  -3   6 -17  217.67   23.57
   3   6  17  232.80   23.51
  -3  -6  17  228.98   13.57
  -3   6 -17  205.93   12.37
   3   6  18  126.22   17.50
  -3   6 -18  113.81   17.57
  -3  -6  18  114.88    9.83
  -3   6 -18  117.16    9.50
  -3   6 -19   17.78    7.60
  -3  -6  19   22.45    4.91
  -3   6 -19   25.05    4.71
  -3   6 -20  146.29   19.92
  -3   6 -20  122.63    9.95
  -3  -6  20  147.45   10.54
  -3  -6  20  160.70   11.80
  -3  -6  21   94.60    8.10
  -3   6 -21   87.38    8.42
  -3  -6  21   88.98    8.94
  -3  -6  22  380.49   18.56
  -3  -6  22  403.43   17.03
  -3  -6  23   12.14    4.21
  -3  -6  23    9.55    3.08
   3   6  23   14.65    3.41
  -3  -6  24    7.72    3.52
   3   6  24    6.62    2.66
  -3  -6  25   99.05    9.19
   3   6  25   83.72    7.52
  -3  -6  26    3.24    3.12
   3   6  26    3.54    2.26
  -3  -6  27   35.10    5.73
   3   6  27   35.57    4.90
  -3  -6  28   10.25    3.86
   3   6  28   12.54    3.13
  -3  -6  29  100.43    8.71
   3   6  29  108.14    8.03
  -3  -6  30   21.01    5.02
   3   6  30   26.56    4.04
  -3  -6  31    6.31    3.02
   3   6  31    5.62    2.28
  -3  -6  32   36.26    4.81
  -3  -6  32   30.16    4.58
   3   6  32   41.38    4.65
  -3  -6  33    3.18    2.16
  -3  -6  33    0.94    1.89
   3   6  33    3.55    1.76
  -3  -6  34   19.21    3.41
   3   6  34   19.73    2.97
  -3  -6  35   99.46    6.65
   3   6  35   89.01    5.56
  -3  -6  36   19.80    2.91
   3   6  36   14.69    2.15
  -3  -6  37   54.81    4.22
   3  -7  35    1.78    1.08
  -3  -7 -35    2.35    1.43
  -3   7  35    5.44    1.69
   3  -7  34   34.24    3.37
  -3  -7 -34   28.67    3.66
  -3   7  34   34.79    3.82
   3  -7  33   61.95    4.77
  -3  -7 -33   61.01    5.45
  -3   7  33   62.50    5.38
   3  -7  32   38.78    4.02
  -3  -7 -32   37.18    4.73
  -3   7  32   44.27    4.90
   3  -7  31   54.37    4.72
   3  -7  31   52.78    4.93
  -3  -7 -31   57.43    6.07
  -3   7  31   57.97    5.77
   3  -7  30   34.63    4.06
   3  -7  30   28.89    3.98
  -3  -7 -30   32.40    4.91
  -3   7  30   25.38    4.28
  -3   7  30   29.54    4.00
   3  -7  29   37.23    4.48
   3  -7  29   37.85    4.64
  -3  -7 -29   38.75    5.50
  -3   7  29   40.93    4.90
  -3   7  29   48.42    5.84
   3  -7  28   70.61    6.35
   3  -7  28   71.17    6.34
  -3  -7 -28   70.32    7.29
  -3   7  28   73.20    7.39
  -3   7  28   71.46    6.60
   3  -7  27   63.86    6.35
  -3  -7 -27   69.66    7.48
   3  -7  27   67.17    6.46
  -3   7  27   64.81    7.17
  -3   7  27   67.80    6.66
   3  -7  26   45.66    5.60
  -3  -7 -26   37.39    6.08
   3  -7  26   46.91    5.53
  -3   7  26   45.14    5.62
  -3   7  26   44.75    6.13
   3  -7  25   94.13    8.06
   3  -7  25   83.24    7.56
  -3  -7 -25   87.69    8.68
  -3   7  25   78.80    7.51
  -3   7  25   79.95    8.18
   3  -7  24   47.17    6.09
   3  -7  24   49.81    6.00
  -3  -7 -24   43.56    6.26
  -3   7  24   44.62    6.37
  -3   7  24   39.16    5.55
  -3   7  23    8.68    3.13
   3  -7  23   10.65    3.68
   3  -7  23    8.10    3.18
  -3  -7 -23    4.83    3.30
  -3   7  23    9.76    3.62
  -3   7  22    4.88    2.65
   3  -7  22    2.57    2.73
   3  -7  22    2.94    2.42
  -3  -7 -22    4.09    3.15
  -3   7  22    4.89    3.07
   3  -7  21   49.78    6.56
  -3  -7 -21   35.32    6.12
  -3   7  21   40.06    5.71
  -3   7  21   38.01    5.99
   3  -7  20  179.78   11.93
  -3  -7 -20  149.80   11.46
  -3   7  20  145.67   10.66
  -3   7  20  163.18   11.91
   3  -7  19   24.69    4.90
  -3  -7 -19   18.16    4.55
  -3   7  19   21.39    4.40
  -3   7  19   21.87    4.82
   3  -7  18   26.10    5.03
  -3  -7 -18   31.93    4.62
  -3  -7 -18   23.54    4.99
  -3   7  18   25.14    4.56
  -3   7  18   24.17    4.89
  -3  -7 -17   54.20    6.03
   3  -7  17   57.14    7.00
  -3   7  17   50.10   12.57
  -3  -7 -17   49.57    6.94
  -3   7  17   54.44    6.47
  -3   7  17   53.21    6.88
  -3  -7 -16    7.93    2.78
  -3   7  16    9.17    3.11
   3  -7  16    9.71    3.63
  -3   7  16    8.93    7.18
  -3  -7 -16    9.70    3.63
  -3   7  16   12.46    3.88
  -3  -7 -15   61.81    6.42
   3  -7  15   69.04    7.61
  -3   7  15   49.46   13.80
  -3  -7 -15   56.48    7.18
  -3   7  15   57.72    7.09
  -3   7  15   65.60    7.12
  -3  -7 -14  179.92   10.97
  -3   7  14  174.67   22.77
  -3  -7 -14  172.27   11.84
  -3   7  14  180.76   11.68
  -3   7  14  162.92   11.54
  -3  -7 -13  232.53   12.62
  -3   7  13  256.16   26.98
  -3  -7 -13  282.81   15.02
  -3   7  13  224.03   13.50
  -3   7  13  232.03   13.33
  -3  -7 -12  413.52   16.37
  -3   7  12  437.59   33.77
  -3  -7 -12  423.39   17.86
  -3   7  12  383.26   17.06
  -3  -7 -11   13.83    3.34
  -3   7  11   10.37    6.75
  -3  -7 -11   16.71    4.04
  -3   7  11   24.89    4.83
  -3  -7 -10  258.92   13.16
  -3   7  10  245.02   24.91
  -3  -7 -10  287.22   14.46
  -3   7  10  279.75   14.38
  -3  -7  -9   75.53    7.27
  -3   7   9   73.91   14.32
  -3  -7  -9   87.09    7.98
  -3   7   9   85.35    7.92
  -3  -7  -8  353.25   14.95
  -3   7   8  347.91   28.13
  -3  -7  -8  348.00   15.31
  -3  -7  -7    9.43    3.11
  -3   7   7   10.14    6.71
  -3  -7  -7    6.92    2.63
  -3   7   7    9.88    3.00
  -3  -7  -6   21.85    4.10
  -3   7   6   20.51    8.47
  -3  -7  -6   19.23    3.96
  -3   7   6   18.63    3.93
  -3  -7  -5  292.93   13.06
  -3  -7  -5  308.93   14.17
  -3   7   5  328.60   26.52
  -3  -7  -5  308.06   14.20
  -3   7   5  298.53   14.30
  -3  -7  -4   89.46    7.18
  -3  -7  -4  110.81    8.34
  -3   7   4  124.18   15.98
  -3  -7  -4  105.88    8.09
  -3   7   4  102.13    8.15
  -3   7   3   12.41    3.14
  -3  -7  -3    5.69    2.65
   3   7  -3    9.75    5.53
  -3   7   3    6.77    5.05
  -3  -7  -3   11.99    3.04
  -3   7   3    8.43    2.79
   3   7  -2  195.14   20.37
  -3   7   2  201.10   20.19
  -3  -7  -2  219.01   11.61
  -3   7   2  209.83   11.44
  -3   7   2  203.21   11.54
   3   7  -1   77.53   13.00
  -3   7   1   82.66   12.99
  -3   7   1   93.21    7.55
  -3  -7  -1   78.34    7.37
  -3  -7  -1   78.71   10.98
  -3   7   1   82.03    7.36
  -3   7   0   55.77    5.96
   3   7   0   55.50   10.86
  -3   7   0   69.43   11.70
  -3   7   0   46.53    5.45
  -3   7  -1   94.28    7.63
   3   7   1  101.66   14.49
  -3   7  -1   85.75   13.01
  -3   7  -1   85.54   14.18
   3  -7  -1   57.41    7.59
  -3   7  -1   83.22    7.34
  -3   7  -2  217.71   11.57
   3   7   2  207.99   20.47
  -3   7  -2  210.00   20.03
  -3   7  -2  194.44   21.06
  -3   7  -2  237.49   12.23
  -3   7  -3   12.85    3.21
  -3   7  -3    6.05    5.41
   3   7   3    9.74    5.63
  -3   7  -3    9.35    5.38
   3  -7  -3    8.55    3.37
  -3   7  -3    7.08    2.59
  -3   7  -4  117.13    8.69
  -3   7  -4  110.89   14.80
   3   7   4  106.95   14.88
  -3   7  -4  117.77   16.48
   3  -7  -4   92.70    9.07
  -3   7  -4   82.83    7.47
  -3   7  -5  295.51   13.61
   3  -7  -5  253.14   14.62
  -3   7  -5  317.43   24.65
   3   7   5  311.40   25.13
  -3   7  -5  326.15   26.96
  -3   7  -6   21.34    3.90
  -3  -7   6   18.82    5.92
   3  -7  -6   19.90    4.49
  -3   7  -6   22.00    7.95
  -3   7  -6   12.81    5.78
   3   7   6   21.30    7.19
  -3   7  -7   15.10    3.55
   3  -7  -7   12.92    3.90
  -3  -7   7    2.36    3.35
  -3   7  -7   10.30    6.53
  -3  -7   7    9.92    2.75
  -3   7  -7    8.55    4.71
   3   7   7   11.64    5.05
  -3  -7   8  278.99   13.77
  -3   7  -8  385.79   16.10
   3  -7  -8  341.97   16.74
  -3   7  -8  357.01   26.85
  -3   7  -8  320.80   27.33
   3   7   8  346.07   27.15
  -3  -7   8  361.18   27.09
  -3  -7   9   59.69    6.44
  -3   7  -9   75.98    7.28
   3  -7  -9   67.90    7.56
  -3   7  -9   88.74   15.00
   3   7   9   79.45   13.21
  -3  -7   9   76.07   12.89
  -3   7 -10  296.93   13.91
  -3   7 -10  260.08   25.26
   3   7  10  240.27   23.19
  -3  -7  10  277.24   24.82
   3  -7 -10  273.59   14.56
  -3   7 -11   15.82    3.64
  -3  -7  11   18.01    7.00
  -3  -7  11   15.73    3.77
  -3   7 -11   25.47    8.62
   3   7  11   14.84    7.07
   3  -7 -11   24.34    4.85
  -3  -7  11   24.01    3.97
  -3  -7  12  404.30   17.76
  -3   7 -12  551.36   19.95
  -3  -7  12  263.92   18.13
  -3   7 -12  462.04   34.18
   3   7  12  373.70   29.66
  -3  -7  12  389.90   31.06
   3  -7 -12  436.96   19.14
  -3  -7  12  408.96   16.84
  -3  -7  13  203.28   12.65
  -3   7 -13  239.52   13.25
  -3   7 -13  228.50   24.29
   3   7  13  220.35   22.92
  -3  -7  13  211.29   23.28
   3  -7 -13  226.14   13.22
  -3  -7  13  184.49   11.26
  -3   7 -14  190.27   22.47
   3   7  14  195.26   22.43
  -3  -7  14  186.52   21.99
  -3  -7  14  194.17   12.36
  -3   7 -14  201.97   12.38
  -3  -7  14  183.44   11.48
  -3   7 -15   63.21   13.48
   3   7  15   55.83   12.35
  -3  -7  15   61.94    7.30
  -3   7 -15   74.84    7.52
  -3  -7  15   59.23    6.61
  -3  -7  16   12.84    3.76
  -3   7 -16    3.74    5.47
   3   7  16    9.97    5.81
  -3   7 -16   11.24    3.45
  -3  -7  16   10.02    3.16
  -3   7 -17   49.77   11.76
  -3  -7  17   57.75    7.09
  -3   7 -17   50.34    6.55
  -3  -7  17   42.32    5.93
  -3  -7  18   29.36    5.37
  -3   7 -18   30.56    5.25
  -3  -7  18   22.31    4.45
  -3   7 -19   30.30    5.30
  -3  -7  19   32.56    5.69
  -3  -7  19   24.19    4.75
  -3   7 -20  197.37   12.64
  -3  -7  20  188.10   11.89
  -3  -7  20  201.84   13.17
  -3  -7  20  154.65   11.28
  -3  -7  21   49.61    6.51
  -3  -7  21   50.53    6.90
  -3  -7  21   40.54    6.00
  -3  -7  22    4.25    3.26
  -3  -7  22    4.53    2.57
  -3  -7  22    1.90    2.48
  -3  -7  23    8.79    3.71
  -3  -7  23    5.00    2.66
  -3  -7  23    6.14    3.19
  -3  -7  24   49.69    5.75
  -3  -7  24   50.98    6.75
  -3  -7  24   35.22    5.82
  -3  -7  25   83.52    6.82
  -3  -7  25   93.19    8.80
  -3  -7  26   53.84    6.87
  -3  -7  26   38.78    5.70
  -3  -7  27   68.43    7.38
  -3  -7  27   58.48    6.43
  -3  -7  28   79.65    7.60
  -3  -7  28   66.23    6.67
  -3  -7  29   43.96    5.73
  -3  -7  29   34.32    4.77
  -3  -7  30   41.89    5.54
  -3  -7  30   31.55    4.56
  -3  -7  31   57.02    5.74
  -3  -7  31   49.16    5.19
  -3  -7  32   41.87    4.74
  -3  -7  32   38.08    4.35
  -3  -7  33   47.27    4.66
  -3  -7  33   57.62    4.89
  -3  -7  34   32.65    3.51
  -3  -7  35    4.25    1.44
  -3  -8 -33    2.12    1.43
  -3   8  33    4.60    1.59
   3  -8  32   27.25    2.74
  -3  -8 -32   24.41    3.35
  -3   8  32   29.18    3.48
   3  -8  31   20.13    2.68
   3  -8  31   24.52    2.88
  -3  -8 -31   20.29    3.37
  -3   8  31   23.59    3.37
   3  -8  30   50.46    4.44
   3  -8  30   54.46    4.43
  -3  -8 -30   54.06    5.40
  -3   8  30   65.17    5.72
   3  -8  29   10.34    2.51
   3  -8  29    8.83    2.23
  -3  -8 -29    5.95    2.74
  -3   8  29   10.20    2.81
   3  -8  28    0.44    1.70
  -3  -8 -28    0.44    1.96
   3  -8  28    0.91    1.46
  -3   8  28    0.48    1.96
   3  -8  27   23.40    3.87
   3  -8  27   20.56    3.35
  -3  -8 -27   17.86    3.97
  -3   8  27   20.83    3.94
   3  -8  26   15.77    3.36
   3  -8  26   13.22    2.91
  -3  -8 -26   15.24    4.00
  -3   8  26   17.78    3.96
   3  -8  25   90.85    7.58
  -3  -8 -25   81.05    7.84
   3  -8  25   86.82    6.84
  -3   8  25  102.44    8.63
   3  -8  24   73.56    7.05
   3  -8  24   72.89    6.53
  -3  -8 -24   68.47    7.50
  -3   8  24   66.40    7.19
   3  -8  23   11.57    3.58
  -3  -8 -23    9.44    3.70
   3  -8  23   11.76    3.09
  -3   8  23   11.36    3.81
   3  -8  22   40.22    5.86
  -3  -8 -22   30.31    5.63
   3  -8  22   35.41    4.93
  -3   8  22   31.56    5.36
   3  -8  21    6.45    3.24
   3  -8  21    5.05    2.61
  -3  -8 -21    6.00    3.36
  -3   8  21    6.54    3.34
   3  -8  20    0.11    2.54
   3  -8  20    0.57    1.93
  -3  -8 -20    1.47    2.66
  -3   8  20    1.48    2.37
   3  -8  19   81.60    8.23
  -3  -8 -19   65.64    7.77
  -3   8  19   73.51    8.06
   3  -8  18   18.50    4.70
  -3  -8 -18   20.51    5.04
  -3   8  18   25.10    5.05
   3  -8  17    4.12    3.04
  -3  -8 -17    3.53    3.28
  -3   8  17    6.02    3.16
  -3  -8 -16   64.41    9.22
   3  -8  16   65.41    7.56
  -3  -8 -16   60.37    7.42
  -3   8  16   68.41    7.70
   3  -8  15   34.78    5.79
  -3  -8 -15   33.01    6.17
  -3   8  15   36.21    5.81
   3  -8  14   68.54    7.92
  -3  -8 -14   57.35    7.22
  -3   8  14   69.75    7.71
   3  -8  13  108.60    9.45
  -3   8  13  106.27   19.61
  -3  -8 -13  112.39    9.77
  -3   8  13  125.00   10.09
  -3  -8 -12   14.44    5.68
   3  -8  12   11.52    3.90
  -3   8  12    4.84    7.73
  -3  -8 -12    8.59    3.45
  -3   8  12    9.16    3.48
  -3   8  11    5.83    8.63
  -3  -8 -11    4.94    3.16
  -3   8  11    9.90    3.46
  -3   8  10   44.31   13.62
  -3  -8 -10   41.78    6.16
  -3   8  10   34.24    5.43
  -3  -8  -9  246.83   18.65
  -3   8   9  214.69   25.19
  -3  -8  -9  246.51   13.76
  -3   8   9  212.37   12.92
  -3   8   8  165.22   21.81
  -3  -8  -8  158.82   11.04
  -3   8   8  123.69    9.96
  -3   8   7  477.26   18.58
  -3   8   7  528.84   37.57
  -3  -8  -7  482.20   19.34
  -3   8   7  486.84   19.64
  -3   8   6  172.45   11.11
   3   8  -6  188.90   22.27
  -3   8   6  156.28   20.43
  -3  -8  -6  176.32   11.48
  -3   8   6  213.45   12.70
  -3   8   5  532.49   19.25
  -3  -8  -5  455.23   17.06
   3   8  -5  525.64   36.49
  -3   8   5  475.53   34.81
  -3  -8  -5  532.57   19.62
  -3   8   5  451.32   18.59
  -3   8   4   86.13    7.70
  -3  -8  -4   72.95    6.88
  -3   8   4   94.16   15.85
   3   8  -4   60.50   13.06
  -3  -8  -4   77.51    7.37
  -3   8   4   82.78    7.84
  -3   8   3  173.39   10.90
  -3  -8  -3  158.48   10.13
   3   8  -3  166.42   20.68
  -3   8   3  209.68   22.29
  -3  -8  -3  165.94   10.71
  -3   8   3  157.99   10.72
  -3   8   2   64.11    6.69
  -3  -8  -2   58.06    6.46
  -3   8   2   85.04   14.31
   3   8  -2   65.31   12.59
  -3  -8  -2   53.76    6.03
  -3   8   2   60.93    6.60
  -3  -8  -1    3.97    2.35
  -3   8   1    6.98    2.72
   3   8  -1   13.44    7.29
  -3   8   1   17.59    7.49
  -3  -8  -1   12.48    3.35
  -3   8   1    7.40    2.80
  -3  -8   0  113.68    8.85
  -3   8   0  114.57    8.92
   3   8   0  113.78   17.00
  -3   8   0  122.08   17.06
  -3  -8   0  113.27    8.58
  -3   8   0  133.93    9.68
   3   8   1    8.32    5.85
  -3   8  -1    4.59    5.85
  -3   8  -1   10.49    3.25
  -3   8  -1    9.35    3.01
  -3   8  -2   63.59    6.83
  -3   8  -2   54.38   13.00
   3   8   2   51.68   11.34
  -3   8  -2   53.54   11.64
   3  -8  -2   51.09    7.68
  -3   8  -2   57.31    6.49
  -3  -8   3  126.60   13.82
  -3   8  -3  180.22   11.21
   3   8   3  159.09   19.74
  -3   8  -3  172.06   19.78
  -3   8  -3  178.88   21.80
   3  -8  -3  120.98   11.37
  -3   8  -3  160.47   10.82
  -3   8  -4   76.33    7.52
   3  -8  -4   57.32    8.11
  -3   8  -4   83.59   15.13
   3   8   4   56.66   12.04
  -3   8  -5  524.20   19.88
   3  -8  -5  496.43   23.24
   3   8   5  553.21   36.86
  -3   8  -5  502.62   36.92
  -3   8  -6  197.45   11.94
   3  -8  -6  172.68   13.32
   3   8   6  158.20   20.02
  -3   8  -6  180.20   22.24
  -3  -8   7  440.51   17.51
  -3   8  -7  514.26   19.51
   3  -8  -7  506.06   22.53
   3   8   7  553.13   37.12
  -3   8  -7  501.53   36.68
  -3   8  -8  150.73   10.49
  -3  -8   8  110.77    8.95
   3  -8  -8  156.96   12.24
   3   8   8  147.75   19.07
  -3   8  -8  144.05   19.74
  -3  -8   9  165.26   10.83
  -3   8  -9  219.58   12.58
   3  -8  -9  237.69   14.92
   3   8   9  182.18   21.44
  -3   8  -9  203.50   23.79
  -3  -8  10   32.26    5.08
  -3   8 -10   38.74    5.59
   3  -8 -10   36.96    6.40
  -3   8 -10   33.79   10.15
   3   8  10   21.31    8.27
  -3   8 -11    5.99    3.04
   3  -8 -11    4.49    3.29
  -3   8 -11   13.17    7.28
  -3  -8  11    3.70    2.55
   3   8  11   -4.12    4.95
  -3   8 -12   13.99    3.77
   3  -8 -12   17.31    4.54
  -3   8 -12   12.96    7.91
  -3  -8  12   12.85    3.70
   3   8  12   17.59    7.61
  -3  -8  13   91.97    8.61
  -3   8 -13  100.97    8.88
   3  -8 -13  121.73   10.45
   3   8  13   86.63   17.10
  -3  -8  14   65.98    7.26
  -3   8 -14   57.66    6.92
   3  -8 -14   69.24    7.89
  -3  -8  15   33.58    5.56
  -3   8 -15   43.35    6.05
   3  -8 -15   44.85    6.48
  -3  -8  15   31.88    4.59
  -3  -8  16   79.96    8.11
  -3   8 -16   83.07    8.17
   3  -8 -16   84.03    8.48
  -3  -8  16   75.16    6.98
  -3  -8  17    8.23    3.54
  -3   8 -17   10.12    3.72
  -3  -8  17    5.20    2.31
  -3   8 -18   23.78    4.92
  -3  -8  18   25.89    5.17
  -3  -8  18   14.71    3.50
  -3   8 -19   70.42    7.64
  -3  -8  19   73.11    7.98
  -3  -8  19   71.33    7.80
  -3  -8  19   67.58    6.72
  -3  -8  20    0.19    2.65
  -3  -8  20   -4.42    3.11
  -3  -8  20    1.61    1.65
  -3  -8  21    5.93    3.41
  -3  -8  21    2.35    2.58
  -3  -8  21    3.22    1.97
  -3  -8  22   27.32    4.67
  -3  -8  22   42.36    6.11
  -3  -8  22   33.77    4.85
  -3  -8  23    6.11    3.31
  -3  -8  23    2.06    2.30
  -3  -8  23    3.37    2.13
  -3  -8  24   71.33    6.36
  -3  -8  24   74.81    7.64
  -3  -8  24   58.04    6.02
  -3  -8  25  102.58    7.27
  -3  -8  25  106.85    8.81
  -3  -8  25   83.89    7.13
  -3  -8  26   20.83    4.29
  -3  -8  26   18.70    3.14
  -3  -8  26   15.19    3.17
  -3  -8  27   15.90    3.74
  -3  -8  27   19.31    3.42
  -3  -8  28   -0.22    2.28
  -3  -8  28    1.66    1.55
  -3  -8  29    8.63    3.12
  -3  -8  29   11.53    2.51
  -3  -8  30   50.72    5.12
  -3  -8  30   50.99    4.52
  -3  -8  31   16.20    2.99
  -3  -8  31   16.33    2.51
  -3  -8  32   17.97    2.90
  -3  -8  32   23.16    2.72
  -3  -9 -31   13.09    2.16
  -3   9  31   16.08    2.27
   3  -9  30   51.49    3.71
  -3  -9 -30   48.37    4.29
  -3   9  30   56.40    4.42
   3  -9  29   36.40    3.52
  -3  -9 -29   30.86    3.79
  -3   9  29   31.01    3.60
   3  -9  28   22.65    3.13
  -3  -9 -28   16.07    3.13
   3  -9  28   14.09    2.13
  -3   9  28   23.37    3.45
   3  -9  27  130.16    7.49
   3  -9  27  118.30    6.06
  -3   9  27  134.34    8.12
   3  -9  26   61.84    5.47
   3  -9  26   45.79    4.14
  -3  -9 -26   52.89    5.55
  -3   9  26   54.56    5.51
   3  -9  25   35.72    4.50
   3  -9  25   31.85    3.56
  -3  -9 -25   27.74    4.43
  -3   9  25   38.46    4.86
   3  -9  24   61.38    5.98
   3  -9  24   49.18    4.63
  -3  -9 -24   58.30    6.22
  -3   9  24   61.66    6.23
  -3   9  23   25.76    3.50
   3  -9  23   27.19    4.39
  -3  -9 -23   21.47    4.19
   3  -9  23   18.55    3.16
  -3   9  23   25.64    4.43
  -3   9  22    6.96    2.26
   3  -9  22    5.47    2.89
   3  -9  22    6.61    2.10
  -3  -9 -22    4.82    2.86
  -3   9  22    5.88    2.80
  -3   9  21    1.14    1.51
   3  -9  21   -0.44    2.19
  -3  -9 -21    0.08    2.35
   3  -9  21    0.62    1.54
  -3   9  21   -0.34    2.07
  -3   9  20   10.49    2.77
   3  -9  20   17.40    3.91
  -3  -9 -20   13.39    3.88
   3  -9  20   11.19    2.85
  -3   9  20   13.24    3.66
  -3   9  19    2.41    1.92
   3  -9  19    3.57    3.13
   3  -9  19    2.20    2.12
  -3  -9 -19    2.28    2.97
  -3   9  19    1.37    2.28
  -3   9  18   32.44    4.51
   3  -9  18   38.16    5.85
  -3  -9 -18   39.63    5.95
   3  -9  18   29.04    4.47
  -3   9  18   39.24    5.78
  -3   9  17   22.87    3.93
   3  -9  17   30.90    5.30
  -3  -9 -17   15.38    5.06
  -3  -9 -17   24.76    4.96
  -3   9  17   26.40    4.90
  -3   9  16   12.54    3.14
   3  -9  16   13.90    4.23
  -3  -9 -16   10.18    3.52
  -3   9  16   12.14    3.77
  -3   9  15  185.40   10.85
   3  -9  15  200.67   12.73
  -3  -9 -15  200.85   12.78
  -3   9  15  211.29   12.85
  -3   9  14   11.24    3.24
   3  -9  14   10.09    3.83
  -3  -9 -14   13.51    3.95
  -3   9  14   15.97    4.12
  -3   9  13    3.46    2.20
   3  -9  13    2.45    3.11
  -3  -9 -13    1.17    2.53
  -3   9  13    1.94    2.50
  -3   9  12   38.95    5.34
   3  -9  12   40.31    6.12
  -3  -9 -12   45.02    6.42
  -3   9  12   39.97    5.94
  -3   9  11  181.17   11.05
   3  -9  11  170.15   11.77
  -3  -9 -11  181.05   12.05
  -3   9  11  162.92   11.40
  -3   9  10   36.02    5.16
   3  -9  10   49.77    6.61
  -3  -9 -10   39.39    5.89
  -3   9  10   51.91    6.57
  -3   9   9   17.24    3.98
   3  -9   9   15.13    4.32
  -3  -9  -9   16.05    3.93
  -3   9   9   12.96    3.72
  -3   9   8  178.77   11.10
   3  -9   8  188.06   12.31
  -3  -9  -8  204.93   12.56
  -3   9   8  186.68   12.10
  -3   9   7   28.30    4.70
   3  -9   7   29.82    5.21
  -3  -9  -7   36.44    5.64
  -3   9   7   33.19    5.53
  -3   9   6  276.84   14.14
   3  -9   6  289.81   15.05
  -3  -9  -6  283.56   14.91
  -3   9   6  272.15   14.66
  -3  -9  -5   90.42    7.54
  -3   9   5  112.15    9.17
  -3  -9  -5  108.93    9.14
  -3   9   5   93.63    8.68
  -3  -9  -4   77.60    7.07
  -3   9   4   88.34    8.10
  -3  -9  -4  104.46    8.93
  -3   9   4   99.78    8.84
  -3  -9  -3  209.50   11.74
  -3   9   3  197.04   11.97
  -3  -9  -3  207.71   18.09
  -3  -9  -3  195.98   12.29
  -3   9   3  165.09   11.31
  -3  -9  -2  135.29    9.71
  -3   9   2  144.17   10.18
   3   9  -2  121.34   18.68
  -3  -9  -2  143.96   10.47
  -3   9   2  130.04    9.93
  -3  -9  -1    9.33    3.23
  -3   9   1   14.42    3.88
   3   9  -1    5.52    5.83
  -3  -9  -1   16.37    3.94
  -3   9   1   11.93    3.74
  -3  -9   0  116.58    9.16
  -3   9   0  129.72    9.61
   3   9   0  107.66   17.66
  -3  -9   0  145.93   10.77
  -3   9   0  129.19    9.96
  -3  -9   1   18.38    4.22
  -3   9  -1   28.37    4.90
   3   9   1   10.45    6.77
  -3  -9   1   26.67    5.03
  -3   9  -1   21.37    4.47
  -3  -9   2  148.29   10.55
  -3   9  -2  141.77   10.23
  -3  -9   2  125.85   10.07
   3   9   2  118.33   18.18
  -3  -9   3  166.25   11.60
  -3  -9   3  163.29   15.73
  -3   9  -3  161.25   10.89
  -3  -9   4   58.14    8.33
   3  -9  -4   81.75   10.13
  -3   9  -5  114.10    9.25
   3  -9  -5   88.04   10.32
  -3   9  -6  306.43   14.69
   3  -9  -6  256.23   16.95
  -3   9  -7   34.37    5.25
   3  -9  -7   27.85    6.27
  -3   9  -8  183.43   11.50
  -3  -9   8  156.25   10.15
   3  -9  -8  182.36   14.11
  -3   9  -9   17.51    4.14
   3  -9  -9   17.63    4.83
  -3  -9   9   15.11    3.46
  -3   9 -10   39.14    5.86
  -3  -9  10   27.65    4.42
   3  -9 -10   43.97    7.21
  -3   9 -11  180.49   11.77
   3  -9 -11  179.72   13.96
  -3   9 -12   56.71    6.76
  -3  -9  12   38.88    5.49
   3  -9 -12   39.02    6.51
  -3   9 -13    3.06    2.87
   3  -9 -13    2.08    2.87
  -3  -9  13    2.36    2.22
  -3   9 -14   12.24    3.68
   3  -9 -14    8.70    3.59
  -3  -9  14   13.15    3.66
  -3   9 -15  201.59   12.45
  -3  -9  15  208.89   12.93
  -3  -9  15  181.05   11.72
   3  -9 -15  179.67   12.99
  -3   9 -16   21.57    4.45
  -3  -9  16   15.35    4.77
   3  -9 -16   20.59    4.67
  -3  -9  16   18.73    4.23
  -3   9 -17   20.84    4.23
  -3  -9  17   16.51    4.22
   3  -9 -17   21.14    4.64
  -3  -9  17   15.78    4.01
  -3  -9  18   34.33    5.45
  -3  -9  18   30.92    5.09
  -3  -9  19    0.00    2.29
  -3  -9  19   -0.75    2.90
  -3  -9  20   19.61    4.23
  -3  -9  20   10.35    3.24
  -3  -9  21    1.07    2.31
  -3  -9  21    0.01    2.44
  -3  -9  22    3.49    2.64
  -3  -9  22    0.54    2.16
  -3  -9  23   30.03    4.15
  -3  -9  23   25.13    4.38
  -3  -9  24   61.88    5.43
  -3  -9  24   60.65    6.25
  -3  -9  25   35.36    3.99
  -3  -9  25   28.65    4.44
  -3  -9  26   48.97    4.19
  -3  -9  26   56.00    5.73
  -3  -9  27  147.49    8.68
  -3  -9  28   16.05    3.10
  -3  -9  29   29.91    3.70
  -3  -9  30   58.37    4.59
  -3 -10 -28   25.10    2.91
  -3  10  28   33.47    3.02
   3 -10  27   50.09    3.86
  -3 -10 -27   41.35    3.93
  -3  10  27   51.83    4.08
   3 -10  26   30.08    3.29
  -3 -10 -26   24.32    3.34
  -3  10  26   29.04    3.34
   3 -10  25   79.28    5.55
  -3 -10 -25   61.41    5.32
  -3  10  25   77.61    5.60
   3 -10  24   11.32    2.56
  -3 -10 -24   11.45    2.83
  -3  10  24   13.43    2.76
   3 -10  23   11.53    2.80
  -3 -10 -23    8.65    2.66
  -3  10  23   10.92    2.70
   3 -10  22   14.97    3.19
  -3 -10 -22   16.50    3.41
  -3  10  22   15.06    3.13
   3 -10  21   27.29    4.06
  -3 -10 -21   17.27    3.70
  -3  10  21   23.26    3.82
   3 -10  20   28.55    4.35
  -3 -10 -20   22.21    4.12
  -3  10  20   25.57    4.11
   3 -10  19   14.10    3.38
  -3 -10 -19   10.35    3.03
  -3  10  19   15.96    3.46
   3 -10  18    7.84    3.04
  -3 -10 -18    4.11    2.57
  -3  10  18    6.10    2.69
   3 -10  17   36.80    5.17
  -3 -10 -17   25.82    4.59
  -3  10  17   34.70    4.88
   3 -10  16   44.61    5.79
  -3 -10 -16   28.97    6.02
  -3  10  16   41.38    4.65
  -3 -10 -16   38.39    5.49
  -3  10  16   47.04    5.80
   3 -10  15   20.87    4.26
  -3  10  15   20.75    3.56
  -3 -10 -15   20.64    4.24
  -3  10  15   20.79    4.17
  -3  10  14    1.74    1.59
  -3 -10 -14    2.23    4.00
   3 -10  14    0.20    2.33
  -3 -10 -14    1.70    2.50
  -3  10  14    1.04    2.05
  -3  10  13    2.57    1.91
   3 -10  13    2.24    2.60
  -3 -10 -13    1.79    2.41
  -3  10  13    2.02    2.40
  -3  10  12   91.74    7.47
   3 -10  12  109.48    8.95
  -3 -10 -12  114.67    9.34
  -3  10  12  114.77    9.07
   3 -10  11  170.91   11.18
  -3 -10 -11  135.13   13.76
   3 -10  11  167.60   13.85
  -3  10  11  147.10    9.47
  -3 -10 -11  167.12   11.31
  -3  10  11  164.96   10.95
   3 -10  10   62.93    7.06
  -3  10  10   60.53    6.24
  -3 -10 -10   68.34    7.43
  -3  10  10   71.52    7.46
  -3  10   9   62.19    6.33
   3 -10   9   60.83    6.88
  -3 -10  -9   69.85    7.43
  -3  10   9   56.39    6.72
  -3  10   8   25.80    4.36
   3 -10   8   21.28    4.39
  -3 -10  -8   27.34    4.90
  -3  10   8   21.69    4.67
  -3  10   7  179.84   10.83
   3 -10   7  185.00   11.66
  -3 -10  -7  203.96   12.67
  -3  10   7  176.01   11.41
   3 -10   6   60.75    6.75
  -3  10   6   52.76    6.14
  -3 -10  -6   68.42    7.51
  -3  10   6   58.66    6.87
   3 -10   5  144.16   10.39
  -3  10   5  156.31   10.34
  -3 -10  -5  182.78   12.10
  -3  10   5  171.36   11.22
   3 -10   4  129.28    9.57
  -3 -10  -4  135.76    8.75
  -3  10   4  143.58    9.92
  -3 -10  -4  161.80   11.42
  -3  10   4  133.51   10.14
   3 -10   3  126.91    9.63
  -3 -10  -3  141.85    9.17
  -3  10   3  162.20   10.53
  -3 -10  -3  123.92   10.14
  -3  10   3  157.08   10.78
   3 -10   2  119.39    9.13
  -3 -10  -2  152.10    9.79
  -3  10   2  153.11   10.34
  -3 -10  -2  124.87   13.89
  -3 -10  -2  189.21   12.41
  -3  10   2  171.89   11.23
   3 -10   1   59.21    6.32
  -3 -10  -1   71.83    6.90
  -3  10   1   72.69    7.13
  -3 -10  -1   79.68    8.13
  -3 -10   0  177.86   10.88
  -3  10   0  179.42   11.14
  -3 -10   0  198.89   12.92
  -3 -10   1   65.90    6.84
  -3  10  -1   62.05    6.72
  -3 -10   1   71.17    7.99
  -3 -10   2  160.34   10.66
  -3  10  -2  151.24   10.35
  -3 -10   2  157.71   11.50
  -3 -10   3  156.80   10.71
  -3  10  -3  165.80   10.75
  -3 -10   4  132.04   10.15
  -3  10  -4  152.05   10.39
  -3  10  -5  175.74   11.09
  -3 -10   5  151.23   10.69
  -3 -10   6   42.55    6.26
  -3  10  -6   54.95    6.44
  -3  10  -7  163.53   10.69
  -3 -10   7  158.06   10.87
  -3  10  -8   35.74    5.33
  -3 -10   8   21.85    4.66
  -3 -10   9   42.57    6.16
  -3  10  -9   50.00    6.15
  -3 -10  10   69.08    7.52
  -3  10 -10   68.70    7.09
  -3 -10  10   66.48    6.33
  -3 -10  11  177.37   14.04
  -3 -10  11  153.19   10.78
  -3  10 -11  162.02   10.64
  -3 -10  11  126.13    8.86
   3 -10 -11  124.18   11.18
  -3 -10  12  110.56    9.05
  -3  10 -12  111.45    8.80
  -3 -10  12  101.06    7.79
   3 -10 -12  100.35    9.99
  -3  10 -13    1.91    2.34
  -3 -10  13   -0.50    3.08
   3 -10 -13    0.33    2.74
  -3 -10  13    2.31    2.34
  -3  10 -14    0.37    2.16
  -3 -10  14   -0.04    2.84
   3 -10 -14   -0.22    2.97
  -3 -10  14    1.75    1.94
  -3 -10  15   18.94    4.53
  -3  10 -15   24.55    4.36
  -3 -10  15   22.25    4.02
   3 -10 -15   12.98    4.15
  -3 -10  16   37.77    5.05
   3 -10 -16   27.59    5.10
  -3 -10  17   33.57    4.84
   3 -10 -17   41.91    7.17
  -3 -10  17   42.01    5.31
  -3 -10  18    6.70    2.84
  -3 -10  18    6.16    2.43
  -3 -10  19   15.75    3.42
  -3 -10  19   16.44    3.40
  -3 -10  20   29.53    4.20
  -3 -10  20   31.99    4.44
  -3 -10  21   22.02    3.61
  -3 -10  21   25.46    3.96
  -3 -10  22   12.07    2.93
  -3 -10  22   14.52    2.86
  -3 -10  23    8.25    2.22
  -3 -10  23   10.42    2.95
  -3 -10  24   12.55    2.89
  -3 -10  24   10.59    2.19
  -3 -10  25   59.81    4.04
  -3 -10  25   63.23    5.14
  -3 -10  26   30.66    3.57
  -3 -10  27   48.32    4.01
  -3 -10  28   24.46    2.76
   3 -11  24   23.55    2.58
  -3 -11 -24   16.07    2.49
   3 -11  23   15.67    2.39
  -3 -11 -23   17.49    2.77
  -3  11  23   14.93    2.19
   3 -11  22    2.13    1.40
  -3 -11 -22    0.23    1.33
  -3  11  22    1.23    1.20
   3 -11  21    2.93    1.61
  -3 -11 -21    2.20    1.75
  -3  11  21    2.15    1.35
   3 -11  20   12.83    2.57
  -3 -11 -20   10.07    2.68
  -3  11  20   13.03    2.53
   3 -11  19   18.08    3.06
  -3 -11 -19   15.92    3.20
  -3  11  19   15.05    2.74
   3 -11  18    5.82    2.18
  -3 -11 -18    7.49    2.54
  -3  11  18    6.85    2.18
  -3 -11 -17   10.99    3.94
   3 -11  17   12.08    2.88
  -3 -11 -17    8.79    2.74
  -3  11  17    9.85    2.50
  -3 -11 -16   24.32    5.25
   3 -11  16   20.15    3.49
  -3 -11 -16   18.87    3.70
  -3  11  16   18.97    3.34
   3 -11  15   28.18    4.15
  -3 -11 -15   26.10    4.28
  -3  11  15   34.85    4.36
   3 -11  14    6.80    2.53
  -3 -11 -14    5.96    2.75
  -3  11  14    5.08    2.19
   3 -11  13   27.45    4.19
  -3 -11 -13   21.85    4.25
  -3  11  13   27.88    4.15
   3 -11  12   81.33    6.75
  -3 -11 -12   81.01    7.30
  -3  11  12   75.62    6.62
   3 -11  11   13.95    3.24
  -3 -11 -11   23.55    4.34
  -3  11  11   14.62    3.38
   3 -11  10   19.58    5.31
  -3 -11 -10   25.60    6.23
   3 -11  10    3.50    2.18
  -3 -11 -10    5.00    2.61
  -3  11  10    3.02    2.05
   3 -11   9    7.63    4.39
  -3 -11  -9   17.20    5.83
   3 -11   9   14.80    3.42
  -3 -11  -9   13.90    3.70
  -3  11   9   16.29    3.56
   3 -11   8    8.49    2.83
  -3 -11  -8    5.15    2.86
  -3  11   8    6.03    2.67
   3 -11   7    7.11    4.82
   3 -11   7   42.42    5.09
  -3  11   7   40.09    4.60
  -3 -11  -7   11.18    5.52
  -3 -11  -7   56.64    6.68
  -3  11   7   48.87    5.64
  -3  11   6    5.90    2.21
  -3 -11  -6  131.72   13.27
   3 -11   6   89.63   10.52
  -3 -11  -6   12.33    3.78
   3 -11   6    6.95    2.66
   3 -11   5   65.38    6.12
  -3 -11  -5   83.12   10.83
  -3  11   5   67.18    6.00
  -3 -11  -5   93.90    8.36
   3 -11   4   43.09    5.05
  -3  11   4   48.90    5.26
  -3 -11  -4   21.40    6.72
  -3 -11  -4   71.07    7.59
  -3  11   3    9.18    2.81
  -3 -11  -3   11.38    2.61
  -3 -11  -3    8.07    3.19
   3 -11   3    6.79    2.30
  -3  11   2   13.80    3.07
  -3 -11  -2   12.11    2.78
  -3 -11  -2   14.34    3.93
   3 -11   2    9.42    2.58
  -3 -11  -1   43.87    4.88
  -3  11   1   42.91    5.17
  -3 -11  -1   56.59    6.82
  -3 -11   0  121.92    8.11
  -3  11   0  113.75    8.09
  -3 -11   1   48.89    5.30
  -3  11  -1   51.14    5.56
  -3  11  -2   12.18    3.02
  -3 -11   2   14.74    3.22
  -3 -11   2   12.90    6.03
  -3 -11   3    5.90    2.52
  -3  11  -3    3.20    2.18
  -3 -11   4   48.42    5.61
  -3  11  -4   52.68    5.65
  -3 -11   5   84.64    7.24
  -3  11  -5   82.89    6.95
  -3  11  -6    8.84    2.74
  -3 -11   6   13.24    3.36
  -3 -11   7   43.01    5.29
  -3  11  -7   36.58    4.73
  -3  11  -8    7.88    2.60
  -3 -11   8    6.16    2.93
  -3 -11   8   13.57    4.98
  -3 -11   9    9.82    3.31
  -3  11  -9   14.49    3.21
  -3 -11   9    3.92    3.94
  -3  11 -10    5.72    2.33
  -3 -11  10   -0.21    2.46
   3 -11 -11   17.28    5.92
  -3 -11  11   14.82    3.63
  -3  11 -11   14.30    3.19
  -3  11 -12   80.72    6.72
  -3 -11  12   87.59    7.19
  -3 -11  13   16.51    3.17
  -3 -11  13   32.00    4.52
  -3 -11  14   11.32    3.08
  -3 -11  14    5.65    2.26
   3 -11 -15   15.96    4.92
  -3 -11  15   26.47    4.04
  -3 -11  15   14.06    3.01
  -3 -11  16   14.34    2.92
  -3 -11  16   20.11    3.49
  -3 -11  17    5.29    2.19
  -3 -11  17    7.78    2.42
   3 -11 -18    6.16    3.14
  -3 -11  18    6.79    2.28
  -3 -11  18   11.23    2.51
  -3 -11  19   14.86    2.83
  -3 -11  19   12.46    2.42
  -3 -11  20    6.48    1.93
  -3 -11  20    7.31    1.95
  -3 -11  21    0.88    1.36
  -3 -11  21    1.61    1.38
  -3 -11  22    4.74    1.59
  -3 -11  22    1.40    1.25
  -3 -11  23   15.76    2.28
   3 -12  17    6.87    1.69
  -3 -12 -17    6.76    2.05
   3 -12  16    2.15    1.33
  -3 -12 -16    3.96    1.82
   3 -12  15   29.91    3.17
  -3 -12 -15    6.76    3.53
  -3 -12 -15   30.82    3.92
  -3 -12 -15    8.01    1.87
  -3 -12 -14   11.90    3.48
  -3 -12 -14    5.87    2.28
   3 -12  14    6.64    1.79
  -3 -12 -13    6.69    2.44
   3 -12  13    5.79    1.83
   3 -12  12   14.19    2.46
  -3 -12 -12   16.08    4.61
  -3 -12 -12   16.65    3.29
   3 -12  11   18.49    2.78
  -3 -12 -11   23.65    5.01
  -3 -12 -11   23.64    3.93
   3 -12  10   18.36    2.85
  -3 -12 -10   14.49    4.53
  -3 -12 -10   24.84    3.94
   3 -12   9   11.60    3.04
  -3 -12  -9   17.76    3.53
   3 -12   9    9.80    2.28
   3 -12   8   47.73    4.27
  -3 -12  -8   63.19    6.12
  -3 -12  -7   43.50    7.05
   3 -12   7   54.25    4.54
   3 -12   7   81.49    7.90
  -3 -12  -7   71.78    6.62
   3 -12   6   18.72    2.79
  -3 -12  -6   14.69    4.98
   3 -12   5   32.66    5.95
  -3 -12  -5   25.31    5.79
   3 -12   4   15.19    4.90
  -3 -12  -4   93.43    9.83
   3 -12   3   24.75    5.62
  -3 -12  -3   40.65    6.96
   3 -12   2  116.83   10.87
  -3 -12  -2   38.55    7.12
   3 -12   1   26.99    6.26
  -3 -12  -1   61.38    8.22
  -3 -12   0   36.30    3.66
  -3 -12   0   48.70    7.62
  -3 -12   1   23.44    3.13
  -3 -12   1   27.47    5.98
  -3 -12   2   17.92    2.86
   3 -12  -2   56.02    8.17
   3 -12  -3   29.27    6.51
  -3 -12   3    9.04    4.34
  -3 -12   4   10.56    2.46
  -3 -12   4   11.80    4.47
   3 -12  -5   19.84    5.87
  -3  12  -5    8.58    2.09
  -3 -12   5    7.73    2.27
  -3 -12   5   23.32    5.27
   3 -12  -6   15.19    5.23
  -3 -12   6   16.78    2.94
  -3  12  -6   14.47    2.51
  -3 -12   7   48.36    6.63
  -3 -12   7   52.16    4.85
   3 -12  -7   44.29    7.05
  -3 -12   8   41.51    4.33
  -3 -12   8   20.37    5.07
  -3 -12   9   12.19    2.62
  -3 -12   9   16.08    4.97
  -3 -12  10   30.40    5.41
   3 -12 -10   27.83    5.72
  -3 -12  11   19.84    3.13
   3 -12 -11   28.34    5.58
  -3 -12  12    7.94    2.30
   3 -12 -12   32.95    5.69
   3 -12 -13   16.05    4.13
  -3 -12  13    4.31    1.76
   3 -12 -14    6.59    3.16
  -3 -12  14    4.44    1.80
   3 -12 -15    3.66    2.33
  -3 -12  15   23.68    2.99
  -3 -12  16    0.44    1.34
   3 -12 -16   20.38    3.57
  -3 -12  17    6.63    1.65
  -3 -12  18   10.71    1.87
  -3 -13  -9   13.05    3.57
  -3 -13  -8   34.77    5.37
  -3 -13  -7   15.60    3.76
  -3 -13  -6   10.33    3.61
  -3 -13  -5   18.98    4.45
  -3 -13  -4   12.14    3.93
   3 -13   4    2.99    2.27
  -3 -13  -3   37.72    5.90
   3 -13   3   10.74    3.07
   3 -13   2    5.63    2.57
  -3 -13  -2   19.49    4.25
   3 -13   1   25.89    4.30
  -3 -13  -1    6.93    3.45
   3 -13   0   10.68    3.44
  -3 -13   0   25.89    4.62
   3 -13  -1   -1.03    2.41
  -3 -13   1   40.00    5.47
   3 -13  -2   16.75    3.92
  -3 -13   2   12.19    3.96
  -3 -13   3   23.96    4.61
   3 -13  -3   33.06    5.14
   3 -13  -4    7.99    3.18
  -3 -13   4   16.97    4.26
   3 -13  -5   17.30    3.79
   3 -13  -6    2.53    2.37
   3 -13  -7   11.38    3.25
   3 -13  -8   60.63    5.90
   3 -13  -9   13.24    3.11
  -4   0   0   24.41    6.64
  -4   0   1   27.17    6.50
  -4   0  -1   23.86    7.10
  -4   0   2   20.83    5.79
  -4   0  -2   16.09    6.38
  -4   0   3  730.16   32.21
  -4   0  -3  854.43   39.65
  -4   0   4 1121.33   39.57
  -4   0  -4 1112.79   47.33
  -4   0   5    8.16    4.21
  -4   0  -5   13.52    6.21
  -4   0   5    4.84    4.17
  -4   0   6    1.70    2.83
  -4   0  -6   -3.18    5.05
  -4   0   6    0.32    3.30
  -4   0   7  425.23   23.11
  -4   0   7  374.44   23.78
  -4   0   8 1016.13   36.92
  -4   0   8  790.90   36.43
  -4   0   9 1759.99   51.27
  -4   0   9 1578.72   54.59
  -4   0 -10 2393.69   83.99
  -4   0  10 2006.44   62.95
  -4   0 -11 1204.49   58.25
  -4   0  11  936.23   41.44
  -4   0 -12  643.40   43.72
  -4   0  12  470.94   29.34
  -4   0 -13   93.68   17.56
  -4   0  13   77.63   12.01
  -4   0  14   15.99    6.28
  -4   0 -14   13.08    8.41
  -4   0 -15  217.60   27.02
  -4   0  15  161.68   17.67
  -4   0 -16  125.16   21.13
  -4   0  16   88.69   13.52
   4   0 -17   33.62    8.70
  -4   0  17   47.18   10.38
  -4   0  18    4.07    4.69
  -4   0 -18   -1.56    6.21
   4   0 -18   -2.28    2.50
  -4   0  19  527.11   20.39
  -4   0 -19  554.15   18.39
  -4   0  20    1.01    3.99
  -4   0 -20   11.22    9.75
   4   0 -20   -0.67    3.69
  -4   0  20    7.87    2.90
  -4   0 -20    7.26    2.34
  -4   0  21    2.87    3.91
  -4   0 -21   -1.31    6.67
   4   0 -21    0.33    3.21
  -4   0  21    0.11    2.00
   4   0  21    0.38    1.44
  -4   0 -21    1.22    2.02
  -4   0  22    4.74    5.06
  -4   0 -22    0.70    6.78
   4   0 -22   -8.29    5.78
   4   0  22    3.41    2.05
  -4   0  22    3.41    2.57
  -4   0 -22    2.29    1.64
   4   0 -23  237.61   24.68
  -4   0  23  293.91   27.79
   4   0  23  276.25   12.98
  -4   0  23  249.94   14.58
  -4   0 -23  241.43   12.36
  -4   0  24   -5.05    4.55
   4   0 -24    0.77    4.12
  -4   0 -24   -7.79    7.94
  -4   0  24    5.45    3.21
   4   0  24    3.85    2.30
  -4   0 -24    5.46    2.53
  -4   0  25    4.98    6.19
   4   0 -25    3.41    4.15
  -4   0  25    0.65    2.39
   4   0  25   -0.34    1.74
  -4   0 -25    2.78    2.12
   4   0 -26   -1.38    5.24
  -4   0  26   -1.70    2.45
   4   0  26   -0.42    1.67
  -4   0 -26    1.46    2.09
  -4   0  27    9.87    3.84
   4   0  27    8.23    2.87
  -4   0 -27    9.31    2.97
  -4   0  28    0.95    2.80
   4   0  28   -0.27    1.70
  -4   0 -28    1.25    2.22
   4   0  29   76.01    6.91
  -4   0  29   75.72    8.50
  -4   0 -29   73.91    7.09
  -4   0  30   21.22    5.05
   4   0  30   21.32    3.97
  -4   0 -30   21.67    4.19
   4   0  31   58.53    5.91
  -4   0  31   57.44    7.31
   4   0  32   23.13    3.86
  -4   0  32   21.19    4.87
  -4   0  32   10.14    3.27
  -4   0 -33    1.64    3.61
   4   0  33    3.21    2.06
  -4   0  33    5.03    3.14
  -4   0  33    5.88    2.50
  -4   0 -34    0.10    2.77
   4   0  34    2.61    1.73
  -4   0  34    2.31    2.32
  -4   0  34    3.99    2.12
  -4   0  35    3.42    2.89
   4   0  35    1.60    1.47
  -4   0 -35    1.22    2.38
   4   0  36   62.68    5.21
  -4   0  36   62.98    6.59
  -4   0 -36   46.34    5.91
   4   0  37    8.63    2.18
  -4   0  37   11.05    3.05
  -4   0 -37    5.46    2.56
  -4   0 -38    8.61    2.50
  -4   0  38   15.40    3.25
  -4   0  39    1.47    1.77
  -4   0 -39    0.87    1.44
  -4   0  40    7.71    1.95
  -4   0  40    8.16    2.14
  -4   0  41    1.45    1.06
  -4   1  40    4.77    1.62
  -4  -1 -40    0.99    1.11
  -4   1  39   14.38    2.75
   4  -1  39    9.32    1.96
  -4  -1 -39    6.86    1.99
  -4   1  39   15.81    3.05
  -4   1  38   17.27    3.27
   4  -1  38   14.99    2.55
  -4   1  38   20.34    3.60
  -4  -1 -38   15.74    3.20
   4  -1  37   44.68    4.32
  -4   1  37   44.14    5.35
   4  -1  36    8.79    2.41
  -4  -1 -36    7.54    2.81
  -4   1  36    8.61    3.25
  -4  -1 -35   29.01    5.11
   4  -1  35   40.00    4.62
  -4   1  35   35.33    5.45
  -4  -1 -34   45.45    7.11
  -4   1  34   68.06    7.70
   4  -1  34   60.91    5.81
   4  -1  33    5.64    2.40
  -4   1  33    5.53    3.19
  -4  -1 -33    2.92    3.26
   4  -1  32   17.93    3.66
  -4   1  32   17.91    4.78
  -4  -1 -32    7.32    4.65
  -4  -1 -31   38.61    6.95
   4  -1  31   56.51    6.06
  -4   1  31   58.41    7.57
   4  -1  30  101.36    8.15
  -4  -1 -30   85.49    9.18
   4  -1  29   73.18    7.05
  -4   1  29   91.50    9.32
  -4  -1 -29   68.06    6.76
   4  -1  28  118.90    8.87
  -4   1  28  121.63   10.81
  -4  -1 -28  106.65    8.40
  -4   1  27  396.07   19.85
  -4  -1 -27  374.94   16.18
   4   1 -26   87.56   15.98
   4  -1  26  105.12    8.46
  -4   1  26  118.13   10.47
  -4  -1 -26  107.81    8.41
   4   1 -25   63.24   12.83
   4  -1  25   69.99    6.98
  -4   1  25   71.93    8.21
  -4  -1 -25   72.11    6.79
   4   1 -24   55.64   12.40
  -4  -1 -24   61.22   14.38
   4  -1  24   66.21    6.69
  -4   1  24   51.12    7.14
  -4  -1 -24   54.69    5.94
   4  -1  23  332.55   14.89
  -4   1  23  305.98   16.54
  -4  -1 -23  322.06   14.35
   4   1 -22   -2.73    4.55
  -4   1  22   -0.40    6.52
  -4  -1 -22    3.52    7.31
  -4   1  22   11.64    5.80
  -4   1  22    6.04    2.99
  -4  -1 -22    4.20    2.09
   4   1 -21   25.21    7.98
  -4   1  21   45.79   10.70
  -4   1  21   47.09   10.59
  -4   1  21   41.02    5.88
  -4  -1 -21   45.87    5.21
  -4   1  20  119.84   17.31
  -4   1  20  162.18   19.00
  -4   1  20  133.17   10.21
  -4  -1 -20  136.45    8.82
   4   1 -19    6.97    5.03
  -4   1  19   13.85    7.51
  -4  -1 -19   25.96   10.04
  -4   1  19   22.78    7.60
  -4   1  19   17.67    3.99
  -4  -1 -19   23.14    3.74
  -4   1  18  187.45   20.19
  -4  -1 -18  178.76   23.53
  -4   1  18  163.67   18.41
   4   1 -17   26.87    7.56
  -4   1  17   51.60   10.99
  -4  -1 -17   66.05   14.43
  -4   1  17   54.51   10.86
  -4   1  16  291.36   24.59
  -4   1  16  339.67   25.32
  -4   1  15   27.88    8.22
  -4  -1 -15   40.72   11.57
   4   1 -15   15.41    5.28
  -4   1  15   27.18    7.30
  -4   1  14  121.28   15.41
  -4  -1 -14  152.74   20.52
  -4   1  14  123.71   14.72
   4   1 -13   45.32    8.16
  -4   1  13   61.41   10.93
  -4  -1 -13   82.61   15.65
  -4   1  13   72.80   11.30
  -4   1  12  177.66   17.75
  -4  -1 -12  239.19   24.08
  -4   1  12  194.32   17.78
  -4   1  11  242.46   20.52
  -4  -1 -11  302.87   27.38
  -4   1  11  256.85   20.14
  -4   1  10   41.17    8.79
  -4   1  10   47.96    7.38
  -4  -1 -10   68.57   13.16
  -4   1  10   50.73    8.99
  -4   1   9  542.51   29.74
  -4   1   9  584.06   29.53
  -4   1   8  274.32   20.86
  -4   1   8  313.04   18.35
  -4  -1  -8  346.10   26.56
  -4   1   8  306.73   21.03
  -4   1   7  158.80   15.68
  -4   1   7  136.95   13.15
  -4  -1  -7  195.38   19.79
  -4   1   7  174.72   15.75
  -4   1   6  162.27   15.50
  -4   1   6  164.65   13.92
  -4  -1  -6  183.75   18.33
  -4   1   6  134.33   13.90
  -4   1   5  258.90   19.30
  -4   1   5  303.56   18.95
  -4  -1  -5  337.94   24.33
   4   1  -4  168.01   10.14
  -4   1   4  156.24   14.83
  -4   1   4  239.82   16.87
  -4  -1  -4  268.35   21.40
  -4   1   3  264.99   18.52
  -4  -1  -3  284.31   21.68
  -4  -1  -2   44.33    8.86
  -4   1   2   45.91    8.22
  -4  -1  -1   60.47    9.93
  -4   1   1   64.72   10.23
  -4  -1   0  309.52   21.94
  -4   1   0  340.66   23.43
  -4  -1   1   67.84   10.49
  -4   1  -1   74.96   12.18
  -4  -1   1   56.80    8.84
  -4  -1   2   46.16    8.78
  -4   1  -2   62.93   11.34
  -4  -1   2   35.80    7.18
  -4  -1   3  330.71   22.27
  -4  -1   3  284.17   19.96
  -4  -1   4  229.33   18.28
  -4   1  -4  256.22   23.52
  -4  -1   5  311.42   20.83
  -4  -1   5  267.25   19.89
  -4  -1   6  180.52   15.84
  -4   1  -6  138.16    8.65
  -4  -1   6  158.74   15.44
  -4   1  -7  158.14    9.44
  -4  -1   7  172.95   15.65
  -4  -1   7  185.02   16.86
  -4  -1   8  236.41   19.39
  -4  -1   8  281.38   21.31
  -4   1  -9  913.62   50.80
  -4  -1   9  514.88   30.00
  -4   1 -10   80.29   16.71
  -4  -1  10   46.08    9.20
  -4   1 -11  366.15   34.14
  -4  -1  11  255.05   21.36
  -4   1 -12  319.96   32.76
  -4  -1  12  219.06   20.34
  -4   1 -13  108.28   19.59
  -4  -1  13   71.45   11.94
  -4   1 -14  151.62   23.68
  -4  -1  14  110.65   15.10
  -4  -1  15   17.12    6.71
  -4   1 -15   31.54   12.16
  -4   1 -16  443.89   41.45
  -4  -1  16  295.96   25.45
  -4  -1  17   43.60   10.25
  -4   1 -17   57.37   17.72
  -4  -1  18  124.97   17.30
  -4   1 -18  157.40    9.28
  -4  -1  19   22.28    4.31
  -4  -1  19   18.43    7.48
  -4  -1  19   17.00    3.70
  -4   1 -19   22.19    3.66
  -4  -1  20  127.37    9.73
   4  -1 -20  116.20   17.03
  -4  -1  20  125.94   18.10
  -4  -1  20  115.88    9.31
  -4   1 -20  153.75    9.40
  -4  -1  21   55.65    6.71
  -4  -1  21   42.30   11.22
   4  -1 -21   42.28   10.67
  -4  -1  21   40.14    5.84
  -4   1 -21   46.22    5.28
  -4  -1  22   10.12    3.57
  -4  -1  22   10.54    6.14
  -4   1 -22    4.14    8.30
   4  -1 -22    2.79    4.65
  -4  -1  22    7.63    2.87
  -4   1 -22    6.57    2.31
   4  -1 -23  297.73   28.54
  -4  -1  23  307.41   29.54
  -4  -1  23  305.71   16.02
  -4   1 -23  305.04   14.01
  -4  -1  24   68.38   14.71
  -4   1 -24   65.45   19.40
   4  -1 -24   48.41   12.23
  -4  -1  24   69.55    7.66
  -4   1 -24   58.92    6.22
  -4  -1  25   86.00   16.44
   4  -1 -25   85.38   15.86
  -4   1 -25   48.36   17.40
  -4  -1  25   60.78    7.44
  -4   1 -25   71.79    6.84
   4  -1 -26  113.35   18.80
  -4   1 -26  121.02   25.98
  -4  -1  26  135.24   20.41
  -4  -1  26  114.64   10.02
  -4   1 -26  105.86    8.38
  -4  -1  27  411.85   19.53
  -4   1 -27  395.88   16.53
   4   1  28  104.02    7.70
  -4  -1  28  108.10    9.97
  -4   1 -28  101.57    8.19
   4   1  29   65.06    6.14
  -4  -1  29   71.37    8.22
  -4   1 -29   68.05    6.77
   4   1  30  118.54    8.11
  -4  -1  30  107.63    9.85
  -4   1 -30   98.15    8.05
  -4  -1  31   45.79    6.51
  -4   1 -31   41.73    5.35
  -4  -1  32   16.23    3.95
  -4  -1  33    7.65    3.18
  -4  -1  33    5.75    2.66
  -4  -1  34   61.01    6.96
  -4  -1  34   48.24    5.78
  -4  -1  35   42.13    5.62
  -4  -1  35   30.88    4.36
  -4  -1  36    9.84    2.99
  -4   1 -36    3.48    2.59
  -4  -1  36    9.28    2.54
  -4  -1  37   38.84    4.86
  -4  -1  37   42.61    4.38
  -4  -1  38   24.28    3.67
  -4  -1  38   17.01    2.51
  -4  -1  39   13.63    2.73
  -4   1 -39    1.57    1.65
  -4  -1  40    4.55    1.71
  -4   1 -40    0.14    1.00
  -4   2  40    1.20    1.16
  -4  -2 -40    0.38    1.03
  -4   2  39   12.81    2.47
   4  -2  39   12.34    2.17
  -4  -2 -39    8.01    2.03
  -4   2  38   13.25    2.82
   4  -2  38   13.85    2.46
  -4  -2 -38   12.08    2.60
  -4   2  37    1.11    1.63
   4  -2  37    1.98    1.57
  -4   2  37    0.84    2.05
  -4  -2 -37    2.05    1.98
  -4   2  36    0.57    1.91
   4  -2  36    0.20    1.54
  -4   2  36    1.23    2.18
  -4  -2 -36    0.58    2.06
   4  -2  35   62.20    5.72
  -4   2  35   59.96    6.73
  -4  -2 -35   66.88    6.63
   4  -2  34   17.50    3.40
  -4  -2 -34   19.13    4.12
  -4   2  34   18.81    4.31
   4  -2  33   17.54    3.57
  -4   2  33   18.35    4.79
  -4  -2 -33   19.35    4.47
  -4  -2 -32   97.34    9.08
   4  -2  32   88.19    7.42
  -4   2  32   90.63    9.28
  -4   2  31   79.49    9.06
   4  -2  31   89.45    7.72
  -4  -2 -31   65.61    8.35
   4  -2  30   11.30    3.33
  -4   2  30   12.19    4.40
  -4  -2 -30   13.09    4.16
  -4   2  30   12.82    3.27
   4  -2  29   47.04    5.85
  -4  -2 -29   37.15    7.26
  -4   2  29   51.52    7.29
  -4   2  29   48.94    5.82
   4  -2  28    4.82    2.72
  -4   2  28    5.02    3.44
  -4  -2 -28    3.45    3.42
  -4   2  28    3.45    2.38
  -4  -2 -28    1.55    2.05
   4  -2  27   91.01    8.11
  -4  -2 -27   91.86    9.43
  -4   2  27   74.14    9.50
  -4  -2 -27   80.31    7.11
  -4   2  27   84.26    7.78
   4  -2  26  125.46    9.40
  -4   2  26  128.88   11.05
  -4  -2 -26  105.31    8.24
  -4   2  26  108.50    8.86
  -4   2  25   85.09   15.42
   4  -2  25   87.34    7.91
  -4   2  25   73.83    9.16
  -4   2  25   67.76    7.02
  -4  -2 -25   80.87    7.19
  -4   2  24    6.51    6.01
   4   2 -24   16.25    6.69
   4  -2  24   20.69    4.06
  -4   2  24   16.97    4.89
  -4   2  24   16.90    3.66
  -4  -2 -24   21.05    3.85
  -4   2  23   20.01    8.11
   4   2 -23   19.84    7.40
  -4   2  23   19.27    4.81
  -4   2  23   13.20    3.26
  -4  -2 -23   17.75    3.66
  -4   2  22   90.70   15.71
   4   2 -22   61.63   12.13
  -4   2  22  104.31    9.57
  -4   2  22   84.45    7.60
  -4  -2 -22   91.47    7.51
  -4   2  21   33.47   10.25
   4   2 -21   15.00    6.29
  -4  -2 -21   34.35   10.44
  -4   2  21   31.87    5.54
  -4   2  21   24.68    4.03
  -4  -2 -21   31.26    4.45
  -4   2  20   48.31   11.94
   4   2 -20   26.05    8.15
  -4  -2 -20   67.81   13.67
  -4   2  20   54.53    6.99
  -4   2  20   51.64    5.78
  -4  -2 -20   49.37    5.25
  -4   2  19   90.51   15.10
  -4   2  19   82.21    8.54
  -4  -2 -19   94.72    7.07
  -4   2  18  166.27   19.52
  -4  -2 -18  222.01   23.68
  -4   2  18  174.46   18.05
  -4   2  18  176.14   11.52
  -4  -2 -18  171.94    9.51
  -4   2  17   -1.96    5.11
   4   2 -17   -1.56    3.08
  -4  -2 -17    5.87    5.35
  -4   2  17    6.88    4.47
  -4   2  16  189.05   20.34
  -4  -2 -16  214.04   22.78
  -4   2  16  175.41   17.42
  -4   2  15  100.06   14.69
  -4  -2 -15  117.19   17.03
  -4   2  15  116.75   13.93
  -4   2  14  178.47   18.95
  -4  -2 -14  224.73   22.70
  -4   2  14  166.65   16.36
   4   2 -13   18.82    5.50
  -4   2  13   22.94    7.66
  -4  -2 -13   35.47    9.45
  -4   2  13   37.55    7.86
  -4   2  12  550.34   32.52
  -4   2  12  588.78   30.16
  -4   2  11  176.97   18.17
   4   2 -11  129.64   12.34
  -4   2  11  153.01   15.25
  -4   2  10  220.46   19.89
   4   2 -10  190.08   14.41
  -4   2  10  252.07   16.98
  -4   2   9  336.23   24.25
   4   2  -9  297.25   17.24
  -4   2   9  368.95   19.80
  -4   2   8   47.92    9.33
   4   2  -8   53.61    6.95
  -4   2   8   41.92    6.33
  -4  -2  -8   73.53   12.07
  -4   2   8   59.25    7.47
  -4   2   7  587.54   31.16
   4   2  -7  597.14   22.33
  -4   2   7  512.85   23.61
  -4   2   7  578.68   22.99
  -4   2   6  609.22   31.35
   4   2  -6  622.89   21.58
  -4   2   6  760.55   28.95
  -4  -2  -6  752.68   36.90
  -4   2   6  583.51   22.23
  -4   2   5 1243.11   45.50
  -4  -2  -5 1374.08   51.09
  -4   2   5 1380.24   42.02
  -4   2   4  176.77   16.09
  -4  -2  -4  205.98   18.62
  -4   2   4  190.72   15.23
  -4  -2  -3  814.94   37.54
  -4   2   3  754.65   33.28
  -4  -2  -2  258.09   20.74
  -4   2   2  312.08   21.66
  -4  -2  -1  431.99   26.65
  -4   2   1  452.24   28.01
  -4   2   0    1.62    3.10
  -4  -2   0   -0.25    3.66
  -4   2   0   -2.52    4.33
  -4  -2   0    1.14    2.94
  -4  -2   1  459.53   27.33
  -4   2  -1  523.74   33.14
  -4  -2   2  278.87   21.10
  -4  -2   2  209.67   17.25
  -4  -2   3  752.47   34.91
  -4   2  -3  886.52   45.43
  -4  -2   4  237.48   19.06
  -4   2  -4  180.97   12.30
  -4   2  -4  257.97   25.20
  -4  -2   4  193.87   16.99
  -4  -2   5 1397.11   49.12
  -4  -2   5 1328.13   48.08
  -4   2  -6  601.87   23.71
  -4  -2   6  670.08   33.28
  -4  -2   6  653.53   32.84
  -4   2  -7  567.44   22.82
  -4  -2   7  556.14   30.76
  -4   2  -8   53.10    6.82
  -4  -2   8   57.74   10.09
  -4   2  -9  356.01   18.40
  -4  -2   9  378.50   25.90
  -4   2 -10  254.97   15.68
  -4  -2  10  258.42   21.81
  -4   2 -11  201.96   14.36
  -4  -2  11  207.00   20.11
  -4   2 -12  634.79   26.95
  -4  -2  12  649.72   36.64
  -4  -2  13   29.44    8.23
  -4   2 -13   20.42    4.82
  -4   2 -14  300.35   35.17
  -4  -2  14  186.29   20.14
  -4   2 -15  139.77   25.67
  -4  -2  15   83.58   13.98
  -4   2 -16  284.14   36.03
  -4  -2  16  168.18   19.73
  -4  -2  17   -0.37    3.43
  -4   2 -17   22.12   13.81
  -4  -2  18  174.72   11.32
  -4   2 -18  166.70    9.66
  -4  -2  19  118.74    9.39
  -4  -2  19   85.57   15.41
  -4  -2  19   87.47    7.83
  -4   2 -19  109.34    7.83
  -4  -2  20   50.64    6.43
  -4  -2  20   36.29    5.15
  -4   2 -20   46.99    5.35
  -4  -2  21   35.80    5.61
  -4  -2  21   24.61    8.78
  -4  -2  21   27.55    4.69
  -4   2 -21   33.91    4.69
  -4  -2  22   98.84    9.00
  -4  -2  22   85.59   16.25
  -4  -2  22   94.02    8.63
  -4   2 -22   91.28    7.51
  -4  -2  23   39.38    5.92
  -4  -2  23   23.87    9.52
   4  -2 -23   28.80    9.42
  -4  -2  23   32.01    5.20
  -4   2 -23   28.68    4.36
  -4  -2  24   18.37    4.33
  -4  -2  24   14.43    7.33
   4  -2 -24   22.80    8.69
  -4   2 -24   33.56   16.02
  -4  -2  24   19.05    4.41
  -4   2 -24   17.59    3.76
  -4  -2  25   76.63    8.21
  -4   2 -25   81.55   22.76
   4  -2 -25   73.76   14.84
  -4  -2  25   88.63   16.96
  -4  -2  25   89.54    8.61
  -4   2 -25   77.55    7.04
  -4  -2  26  107.01    9.39
  -4  -2  26  114.39    9.70
  -4   2 -26   91.18    7.80
  -4  -2  27   74.76    7.91
  -4   2 -27   86.21    7.48
  -4  -2  28    2.30    2.51
  -4   2 -28    2.11    2.31
  -4  -2  29   46.95    6.45
  -4   2 -29   45.02    5.63
  -4  -2  30   14.92    4.05
  -4   2 -30   14.94    3.53
  -4  -2  31   76.09    7.85
  -4  -2  32   74.71    7.58
  -4  -2  33   15.71    3.88
  -4  -2  33   12.33    3.66
  -4  -2  34   20.76    4.08
  -4  -2  34   16.67    3.66
  -4  -2  35   67.43    6.61
  -4  -2  35   60.93    6.09
  -4   2 -36    0.13    2.01
  -4  -2  36   -0.39    1.93
  -4  -2  36    0.74    1.62
  -4   2 -37    0.16    1.67
  -4  -2  37    3.59    1.96
  -4  -2  37    2.50    1.55
  -4  -2  38   15.04    2.75
  -4  -2  38   15.48    2.58
  -4  -2  39   13.11    2.43
  -4  -2  39    9.93    1.92
   4   2  40    2.48    1.19
   4  -3  39   16.55    2.34
  -4   3  39   12.22    2.44
   4  -3  38   86.63    5.46
  -4  -3 -38   82.19    5.72
  -4   3  38   93.92    6.27
   4  -3  37   38.34    4.01
  -4  -3 -37   32.71    4.17
  -4   3  37   34.79    4.24
  -4   3  36   46.40    5.23
   4  -3  36   43.37    4.48
  -4  -3 -36   46.70    5.13
  -4   3  35   39.50    5.06
  -4   3  35   46.78    5.76
   4  -3  35   41.98    4.71
  -4  -3 -35   48.57    5.47
  -4   3  35   42.79    4.25
  -4   3  34   36.07    5.26
   4  -3  34   33.66    4.44
  -4  -3 -34   41.01    5.40
  -4   3  34   43.71    5.96
  -4   3  34   39.08    4.42
  -4   3  33   16.20    3.91
   4  -3  33   17.10    3.46
  -4   3  33   18.37    4.40
  -4  -3 -33   21.11    4.42
  -4   3  33   17.08    3.35
  -4   3  32    5.30    3.03
   4  -3  32    6.90    2.85
  -4   3  32    6.37    3.51
  -4  -3 -32    4.92    3.08
  -4   3  32    5.76    2.44
   4  -3  31   12.15    3.40
  -4   3  31    9.51    3.90
  -4  -3 -31   14.39    4.11
  -4   3  31    9.22    2.77
  -4  -3 -30   29.02    5.78
   4  -3  30   28.53    4.59
  -4   3  30   27.11    5.55
  -4   3  30   28.88    4.56
   4  -3  29    4.05    2.83
  -4   3  29    3.84    3.65
  -4  -3 -29    5.57    3.60
  -4   3  29    1.30    1.96
   4  -3  28   95.14    8.30
  -4   3  28   92.36   10.26
  -4  -3 -28  110.25    9.96
  -4   3  28   86.21    8.06
  -4  -3 -27  150.42   12.05
   4  -3  27  130.20    9.83
  -4   3  27  124.34   11.00
  -4   3  27  136.08   10.13
  -4   3  26   70.45    9.08
  -4  -3 -26   71.13    8.76
   4  -3  26   96.60    8.39
  -4  -3 -26   65.48    6.45
  -4   3  26   77.90    7.83
   4  -3  25    5.65    2.97
  -4   3  25    8.29    4.12
  -4  -3 -25    1.08    3.32
  -4   3  25    8.66    3.23
  -4  -3 -25    6.42    2.43
  -4   3  24   84.40   15.85
   4   3 -24   60.59   12.21
  -4   3  24   79.05    8.85
  -4  -3 -24   77.07    9.17
  -4  -3 -24   81.12    6.96
  -4   3  24   73.75    7.71
  -4   3  23    5.77    7.12
   4   3 -23   19.08    7.19
  -4  -3 -23   27.02    5.36
  -4   3  23   22.71    5.18
  -4   3  23   20.21    4.35
  -4  -3 -23   24.06    3.94
  -4   3  22  112.50   18.39
   4   3 -22   58.38   11.84
  -4   3  22  104.86    9.85
  -4  -3 -22  133.29   10.53
  -4  -3 -22  106.46    7.79
  -4   3  22   77.92    7.75
  -4   3  21   99.96   16.96
  -4  -3 -21   96.84    9.42
  -4   3  21  101.06    9.52
  -4   3  21   78.15    7.67
  -4  -3 -21   97.29    7.37
  -4   3  20  112.37   17.33
  -4   3  20  106.17    9.50
  -4  -3 -20   81.61    8.12
  -4   3  20   90.34    8.01
  -4  -3 -20   93.17    7.06
  -4   3  19  531.48   36.95
  -4  -3 -19  510.70   34.90
  -4   3  19  452.80   20.50
  -4  -3 -19  566.21   21.74
  -4   3  19  456.88   18.34
  -4  -3 -19  467.19   16.40
  -4   3  18  131.26   18.64
  -4  -3 -18  134.61   18.19
  -4   3  18  104.50    9.55
  -4  -3 -18  148.31   10.49
  -4  -3 -18  110.94    7.49
  -4   3  18  123.95    9.14
  -4  -3 -17   99.76   10.08
  -4   3  17  170.59   12.17
  -4   3  17  189.41   21.67
   4   3 -17  102.32   13.40
  -4  -3 -17  206.20   22.10
  -4   3  17  185.70   19.47
  -4   3  16  197.31   12.24
  -4   3  16  209.60   22.37
  -4  -3 -16  224.34   22.52
  -4   3  16  215.50   20.26
  -4   3  15   31.80    8.21
  -4   3  15   28.12    9.15
   4   3 -15   18.14    5.70
  -4  -3 -15   34.84    9.35
  -4   3  14  113.62   16.26
   4   3 -14   85.32   11.12
  -4  -3 -14  129.73   17.32
  -4   3  14  123.91   14.65
  -4   3  13   45.72   10.65
   4   3 -13   32.45    6.93
  -4  -3 -13   51.46   11.01
  -4   3  13   44.95    8.67
  -4   3  12   22.53    8.03
   4   3 -12   21.57    5.38
  -4  -3 -12   31.43    8.49
  -4   3  12   26.29    6.26
  -4   3  11   13.33    6.76
   4   3 -11   18.34    4.88
  -4  -3 -11   19.29    7.30
  -4   3  11   22.62    5.76
  -4   3  10  159.84   17.91
   4   3 -10  169.49   13.39
  -4   3  10  175.28   15.03
  -4   3   9  184.97   18.64
   4   3  -9  205.04   13.99
  -4  -3  -9  232.21   21.75
  -4   3   9  235.26   16.65
  -4   3   8   87.62   12.68
  -4  -3  -8  119.68   15.37
  -4   3   8  110.71   11.06
  -4   3   7   76.92   12.11
  -4  -3  -7   95.17   13.83
  -4   3   7   73.38    8.53
  -4   3   6  216.51   19.07
  -4   3   6  222.13   14.96
  -4   3   6  201.18   13.96
  -4   3   5   61.17   10.15
  -4  -3  -5   66.92   11.57
  -4   3   5   53.78    6.86
  -4   3   5   54.71    8.42
  -4   3   4  299.29   21.58
  -4   3   4  282.65   19.96
  -4   3   3   57.96    9.83
  -4  -3  -3   63.82   11.18
  -4   3   3   50.08    9.19
  -4   3   2  171.77   15.78
  -4  -3  -2  208.05   19.43
  -4   3   1  152.12   14.92
  -4  -3  -1  172.97   17.44
  -4   3   1  144.24   16.92
  -4   3   0  217.34   17.28
   4   3   0  215.13   12.94
  -4  -3   0  235.22   20.23
  -4   3   0  233.01   22.71
  -4  -3   0  189.81   16.38
  -4   3  -1  121.84   12.67
   4   3   1  127.35    9.63
  -4  -3   1  149.95   16.27
  -4   3  -1  162.95   19.75
  -4  -3   1  120.23   13.03
  -4   3  -2  164.25   14.36
  -4  -3   2  182.49   18.22
  -4   3  -2  192.80   21.82
  -4  -3   2  153.76   15.07
  -4  -3   3   61.71   10.87
  -4   3  -3   71.83    8.86
  -4   3  -3   96.88   16.42
  -4  -3   3   68.96   10.34
  -4  -3   4  211.29   19.82
  -4   3  -4  235.59   16.20
  -4   3  -5   69.91    8.80
  -4  -3   5   40.69    9.27
  -4   3  -5   88.64   17.14
  -4  -3   5   64.42   10.36
  -4   3  -6  218.93   15.55
  -4  -3   6  179.98   17.59
  -4   3  -7   61.41    8.37
  -4  -3   7   55.46   10.13
  -4   3  -8  107.73   11.22
  -4  -3   8  129.96   15.36
  -4   3  -9  221.55   16.37
  -4  -3   9  237.27   21.20
  -4   3 -10  196.98   15.78
  -4  -3  10  230.58   21.20
  -4  -3  11   23.72    7.07
  -4   3 -11   19.45    5.14
  -4  -3  12   19.52    7.04
  -4   3 -12   25.08    6.07
  -4  -3  13   42.81    9.98
  -4   3 -13   42.47    7.80
  -4   3 -14  106.76   12.58
  -4  -3  14  108.47   16.15
  -4  -3  15   31.38    9.02
  -4   3 -15   34.68    7.24
  -4   3 -16  206.74   18.22
  -4  -3  16  180.34   21.57
  -4  -3  16  211.10   12.29
  -4  -3  17  158.51   20.58
  -4   3 -17  186.24   10.54
  -4  -3  17  165.82   11.21
  -4   3 -18  129.10    8.91
  -4  -3  18  138.95   10.20
  -4   3 -18  131.08    8.60
  -4  -3  19  411.43   34.52
  -4   3 -19  531.47   19.06
  -4  -3  19  402.37   18.83
  -4   3 -19  550.92   18.55
  -4  -3  20   73.03   14.44
  -4   3 -20   86.30    7.43
  -4  -3  20   72.38    8.79
  -4   3 -20   80.22    6.97
  -4  -3  21  102.15    9.59
  -4  -3  21   95.70   17.47
  -4  -3  21   83.63    7.65
  -4   3 -21   98.90    7.61
  -4  -3  22  107.03    9.86
  -4  -3  22   88.27   16.87
  -4  -3  22   91.30    8.15
  -4   3 -22   88.71    7.29
  -4  -3  23   25.97    5.59
  -4  -3  23   17.61    8.18
  -4  -3  23   21.73    4.25
  -4   3 -23   23.41    3.96
  -4  -3  24   97.58    9.20
  -4  -3  24   73.25   15.89
  -4  -3  24   79.49    7.86
  -4   3 -24   72.37    6.91
  -4  -3  25    3.33    2.96
  -4  -3  25    5.18    2.49
  -4   3 -25    6.45    2.73
  -4  -3  26  103.23    9.48
  -4  -3  26   85.52    8.15
  -4   3 -26   84.98    7.34
  -4  -3  27  126.18   10.24
  -4  -3  27  137.08   10.24
  -4   3 -27  130.97    9.09
  -4  -3  28   91.40    8.75
  -4  -3  28   92.00    8.59
  -4   3 -28   97.50    7.75
  -4  -3  29    2.79    2.33
  -4   3 -29    2.67    2.14
  -4  -3  30   18.93    4.11
  -4   3 -30   17.27    3.50
  -4  -3  31    9.42    3.15
  -4  -3  32    4.41    2.59
  -4  -3  33   15.06    3.50
  -4  -3  33   13.19    3.65
  -4  -3  34   39.02    5.08
  -4  -3  34   41.55    5.32
  -4  -3  35   43.90    4.90
  -4  -3  35   35.89    4.71
  -4  -3  36   49.58    4.92
  -4  -3  36   55.12    5.31
  -4  -3  37   34.08    3.80
  -4  -3  37   36.91    4.08
  -4  -3  38   80.91    5.15
  -4  -3  38   87.64    5.60
   4   3  38   93.49    5.63
   4   3  39    6.02    1.54
  -4  -3  39    8.17    1.77
   4  -4  39   13.04    1.96
   4  -4  38   26.53    2.96
  -4  -4 -38   28.79    3.23
  -4   4  38   31.78    3.32
   4  -4  37   61.97    4.75
  -4  -4 -37   74.97    5.50
  -4   4  37   66.16    5.17
   4  -4  36   29.36    3.61
  -4  -4 -36   27.00    3.85
  -4   4  36   27.39    3.77
  -4   4  36   24.87    3.04
   4  -4  35   19.15    3.25
  -4  -4 -35   16.96    3.42
  -4   4  35   17.47    3.35
  -4   4  35   20.18    3.06
  -4  -4 -34   40.57    5.16
   4  -4  34   47.08    4.92
  -4   4  34   38.56    4.32
  -4   4  34   40.49    5.08
  -4  -4 -33   27.21    4.67
   4  -4  33   23.02    3.90
  -4   4  33   22.00    3.69
  -4   4  33   17.71    3.87
  -4   4  32   85.38    7.88
   4  -4  32   85.32    7.15
  -4  -4 -32   99.38    8.49
  -4   4  32   76.27    6.81
  -4   4  31   15.26    3.95
   4  -4  31   16.40    3.70
  -4   4  31   18.28    4.46
  -4  -4 -31   16.63    4.18
  -4   4  31   15.70    3.49
  -4   4  30  116.30    9.75
   4  -4  30  114.67    8.84
  -4   4  30  119.22   10.21
  -4  -4 -30  135.50   10.44
  -4   4  30  116.99    8.97
  -4   4  29   82.69    8.48
   4  -4  29   98.61    8.25
  -4   4  29   94.06    9.56
  -4  -4 -29  100.82    9.30
  -4   4  29  101.46    8.54
  -4   4  28   21.51    4.71
  -4  -4 -28   24.16    5.37
   4  -4  28   21.78    4.46
  -4   4  28   17.62    4.73
  -4   4  28   21.83    4.24
  -4   4  27   27.34    5.33
  -4   4  27   29.88    5.97
   4  -4  27   34.38    5.35
  -4  -4 -27   36.51    6.14
  -4   4  27   36.40    5.39
  -4   4  26   21.98    4.85
  -4  -4 -26   27.43    5.49
   4  -4  26   25.72    4.75
  -4   4  26   22.42    5.45
  -4   4  26   25.82    4.79
  -4   4  25  134.63   11.06
  -4   4  25  128.84   11.54
  -4  -4 -25  131.51   10.87
  -4   4  25  128.69   10.17
  -4   4  24    1.28    2.44
  -4   4  24    1.56    3.03
  -4  -4 -24    1.66    3.05
  -4   4  24    2.06    2.57
  -4   4  23   47.81    6.67
   4  -4  23   54.49    6.06
  -4   4  23   55.93   13.73
   4   4 -23   27.66    8.47
  -4   4  23   50.68    7.36
  -4  -4 -23   58.22    7.94
  -4  -4 -23   48.15    5.13
  -4   4  23   48.23    6.36
   4  -4  22  144.24    9.78
  -4   4  22  145.82   11.34
  -4   4  22  163.51   22.35
  -4  -4 -22  187.59   12.62
  -4   4  22  156.95   12.12
  -4   4  22  153.45   11.03
  -4  -4 -22  137.11    8.61
  -4   4  21   74.76    8.11
   4  -4  21   91.06    7.86
  -4   4  21   90.14   16.70
  -4   4  21   80.32    9.14
  -4  -4 -21   85.53    9.08
  -4  -4 -21   86.72    6.67
  -4   4  21   83.49    8.21
  -4   4  20  199.67   13.18
  -4   4  20  219.31   25.23
  -4   4  20  186.96   13.39
  -4   4  20  215.20   12.88
  -4  -4 -20  207.17   10.36
  -4   4  19   67.10    7.54
  -4   4  19   68.74   12.96
  -4   4  19   65.34   14.26
   4   4 -19   35.51    8.67
  -4   4  19   67.49    7.91
  -4  -4 -19   68.47    7.55
  -4   4  19   68.61    7.27
  -4   4  18  222.54   13.43
  -4   4  18  265.23   26.96
  -4   4  18  269.72   25.11
  -4   4  18  220.67   14.44
  -4  -4 -18  233.18   13.86
  -4   4  18  233.53   13.17
  -4   4  17    5.03    2.60
  -4   4  17    3.49    4.97
  -4   4  17    8.43    7.35
   4   4 -17    5.86    3.82
  -4   4  17    5.53    3.03
  -4  -4 -17    2.19    2.49
  -4   4  17    4.20    2.59
  -4   4  16   27.70    4.73
  -4   4  16   36.39   10.62
   4   4 -16   18.11    5.93
  -4  -4 -16   16.22    7.82
  -4   4  16   31.88    8.80
  -4   4  16   25.19    4.95
  -4  -4 -16   25.69    5.03
  -4   4  16   32.17    4.72
  -4   4  15  127.48    9.57
  -4   4  15  130.07   18.46
   4   4 -15   83.24   11.95
  -4  -4 -15   93.77   15.04
  -4   4  15  143.55   16.89
  -4  -4 -15  133.78    8.79
  -4  -4 -15  123.60    9.35
  -4   4  15  123.62   10.14
  -4   4  15  120.76    8.99
  -4   4  14  198.54   11.86
  -4   4  14  160.28   11.50
  -4   4  14  202.01   22.37
   4   4 -14  155.56   15.59
  -4  -4 -14  186.06   20.76
  -4   4  14  199.37   19.35
  -4   4  13    6.93    6.49
  -4  -4 -13    6.02    5.46
  -4   4  13    0.30    2.93
  -4   4  12  249.17   24.11
  -4  -4 -12  295.55   25.50
  -4   4  12  266.63   21.39
  -4   4  11  121.63   16.85
  -4  -4 -11  119.27   17.51
  -4   4  11  147.08   15.38
  -4   4  10  242.55   22.95
  -4  -4 -10  279.91   24.40
  -4   4  10  275.11   20.63
  -4   4   9   99.80   14.59
  -4  -4  -9  148.99   17.70
  -4   4   9  118.06   13.36
  -4   4   8  164.46   18.51
  -4  -4  -8  213.19   21.47
  -4   4   8  201.30   16.67
  -4   4   7   24.42    7.57
  -4  -4  -7   21.35    7.79
  -4   4   7   27.06    6.01
  -4   4   6  113.70   14.86
  -4  -4  -6  120.28   15.73
  -4   4   6  111.26   11.74
  -4   4   5  133.61   15.56
  -4  -4  -5  155.52   17.80
  -4   4   5  110.04   11.41
  -4   4   4  200.02   18.52
  -4  -4  -4  206.79   20.37
  -4   4   3  105.80   13.39
  -4  -4  -3  106.64   14.58
  -4   4   2  950.04   39.09
  -4  -4  -2  964.64   43.46
  -4   4   1   87.18   11.73
  -4  -4  -1   90.44   13.70
  -4   4   0  527.82   27.85
   4   4   0  532.68   24.09
  -4  -4   0  516.01   27.74
  -4   4  -1   70.89   10.23
   4   4   1   79.56    9.23
  -4  -4   1   53.74   11.40
  -4   4  -1   51.20   12.84
  -4  -4   1   89.82   11.73
  -4   4  -2 1060.28   39.25
   4   4   2 1003.41   33.92
  -4   4  -2  936.86   37.70
  -4  -4   2  976.03   40.76
  -4   4  -3  108.51   11.82
   4   4   3  120.67   11.14
  -4   4  -3  117.99   12.92
  -4   4  -3   93.00   16.84
  -4  -4   3  111.67   13.52
  -4   4  -4  244.10   18.36
  -4  -4   4  220.74   19.33
  -4   4  -5  135.76   13.85
  -4  -4   5  129.20   15.24
  -4   4  -6  124.97   13.25
  -4  -4   6  112.15   14.33
  -4  -4   7   24.14    7.39
  -4   4  -7   22.63    5.97
  -4   4  -8  202.88   17.29
  -4  -4   8  213.60   20.46
  -4   4  -9  109.64   13.09
  -4  -4   9  119.48   15.55
  -4   4 -10  303.93   21.88
  -4  -4  10  275.34   24.31
  -4   4 -11  130.92   14.35
  -4  -4  11  118.27   16.37
  -4   4 -12  289.95   21.92
  -4  -4  12  267.89   24.93
  -4  -4  13    6.43    4.94
  -4   4 -13    5.38    3.60
  -4   4 -14  188.65   18.36
  -4  -4  14  181.74   21.45
  -4   4 -14  212.11   11.18
  -4  -4  14  162.82   10.83
  -4   4 -15  143.96   16.26
  -4  -4  15  142.26   19.34
  -4   4 -15  115.75    8.48
  -4  -4  15  135.54    9.12
  -4  -4  15  151.21   10.45
  -4   4 -15  102.86    7.63
  -4  -4  16   25.66    8.49
  -4   4 -16   30.17    7.85
  -4   4 -16   34.35    4.87
  -4  -4  16   33.85    4.63
  -4  -4  16   39.04    5.58
  -4   4 -16   46.37    5.03
  -4  -4  17    5.96    4.89
  -4   4 -17    1.42    2.58
  -4  -4  17    4.03    2.63
  -4   4 -17    3.86    2.21
  -4  -4  17    4.30    2.15
  -4   4 -17    6.04    2.25
  -4   4 -18  248.93   22.38
  -4  -4  18  255.32   12.65
  -4   4 -18  283.56   13.80
  -4  -4  18  252.20   14.29
  -4   4 -18  238.46   11.68
  -4  -4  19   81.95    8.32
  -4   4 -19   75.04    7.19
  -4   4 -19   72.69    6.44
  -4  -4  20  196.69   25.06
  -4   4 -20  193.43   11.92
  -4   4 -20  215.06   11.19
  -4  -4  21   94.62   17.78
  -4  -4  21   85.32    8.74
  -4   4 -21   84.39    7.03
  -4  -4  22  143.63   22.09
  -4  -4  22  123.62   10.94
  -4   4 -22  132.73    8.78
  -4  -4  23   43.28   12.30
  -4  -4  23   43.44    6.92
  -4   4 -23   39.48    4.92
  -4  -4  24    5.69    3.41
  -4   4 -24    4.49    2.24
  -4  -4  25  167.92   12.12
  -4   4 -25  134.32    8.92
  -4  -4  26   34.02    5.79
  -4   4 -26   30.11    4.33
  -4  -4  27   32.05    5.52
  -4   4 -27   28.20    4.13
  -4  -4  28   32.89    5.49
  -4   4 -28   23.24    3.89
  -4  -4  29   77.84    7.93
  -4  -4  29   79.23    7.20
  -4   4 -29   76.02    6.49
  -4  -4  30  109.23    8.98
  -4  -4  30  115.98    8.47
  -4  -4  31   14.42    3.23
  -4  -4  31   14.84    4.05
  -4  -4  32   74.81    6.48
  -4  -4  32   75.00    7.54
  -4  -4  33   19.70    3.37
  -4  -4  33   20.86    4.15
  -4  -4  34   34.51    4.80
  -4  -4  35   21.40    3.65
   4   4  35   19.54    3.11
   4   4  36   24.23    3.23
  -4  -4  36   25.77    3.61
   4   4  37   68.29    4.68
  -4  -4  37   74.37    5.39
  -4   4 -38    0.05    1.07
  -4  -4  38   30.82    3.22
   4  -5  37   22.00    2.65
  -4  -5 -37   20.63    2.84
  -4   5  37   23.11    2.73
   4  -5  36   16.33    2.59
  -4  -5 -36   14.92    2.87
  -4   5  36   13.90    2.27
  -4   5  36   16.91    2.70
   4  -5  35   91.56    6.02
  -4  -5 -35   90.28    6.63
  -4   5  35   96.92    6.53
  -4   5  35   95.73    5.95
   4  -5  34  236.29   10.42
  -4  -5 -34  248.30   11.58
  -4   5  34  223.17   10.76
  -4   5  34  220.08   10.07
   4  -5  33   44.04    4.78
  -4  -5 -33   38.92    5.18
  -4   5  33   34.90    4.37
  -4   5  33   39.39    4.86
   4  -5  32   39.66    4.76
  -4  -5 -32   41.12    5.46
  -4   5  32   45.52    5.45
  -4   5  32   39.14    4.85
  -4  -5 -31   71.64    7.25
   4  -5  31   70.32    6.54
  -4   5  31   70.12    6.96
  -4   5  31   83.56    7.20
  -4  -5 -30   86.92    8.07
   4  -5  30   90.42    7.45
  -4   5  30   78.38    7.31
  -4   5  30   74.39    7.37
  -4  -5 -29   23.97    4.97
   4  -5  29   26.68    4.50
  -4   5  29   25.17    4.52
  -4   5  29   25.16    4.71
  -4   5  28   12.07    3.70
  -4  -5 -28   18.00    4.60
   4  -5  28   12.45    3.76
  -4   5  28   16.62    3.88
  -4  -5 -27   29.01    5.57
   4  -5  27   33.92    5.34
  -4   5  27   31.33    5.42
  -4   5  27   26.01    4.77
   4  -5  26   23.33    4.06
  -4  -5 -26   28.30    5.51
   4  -5  26   26.10    4.91
  -4   5  26   27.95    5.06
  -4   5  26   24.56    5.04
   4  -5  25   30.58    4.65
  -4  -5 -25   34.40    5.82
   4  -5  25   31.00    5.14
  -4   5  25   24.90    4.84
  -4   5  25   33.33    5.68
   4  -5  24   65.31    6.66
  -4  -5 -24   78.25    8.48
  -4   5  24   65.79    7.73
  -4   5  24   61.94    7.29
  -4   5  23  190.00   13.00
  -4  -5 -23  204.26   11.42
   4  -5  23  199.23   11.77
  -4  -5 -23  223.56   14.14
  -4   5  23  207.02   13.08
   4  -5  22   56.92    6.54
  -4   5  22   46.07    6.60
  -4  -5 -22   52.54    5.92
  -4  -5 -22   52.36    7.01
  -4   5  22   54.43    6.84
  -4  -5 -21   72.84    6.99
   4  -5  21   81.81    7.72
  -4   5  21   77.54   15.02
  -4   5  21   74.66   16.02
  -4  -5 -21   84.03    8.63
  -4   5  21   68.01    7.56
  -4   5  21   62.44    7.49
  -4  -5 -20  111.97    8.71
   4  -5  20  122.89    9.39
  -4   5  20  118.82   19.45
  -4   5  20   87.73   16.62
  -4  -5 -20  120.08   10.26
  -4   5  20   99.51    9.38
  -4   5  20   96.33    8.92
  -4  -5 -19  173.62   10.89
  -4   5  19  183.01   23.95
  -4   5  19  138.87   20.44
  -4  -5 -19  173.45   12.06
  -4   5  19  176.43   12.18
  -4   5  19  137.16   10.63
  -4  -5 -18   81.23    7.45
  -4   5  18   85.57   16.95
  -4   5  18   90.70   15.86
  -4  -5 -18   92.22    8.72
  -4   5  18   82.88    8.20
  -4   5  18   80.83    8.29
  -4  -5 -17   60.30    6.47
  -4   5  17   62.81   15.07
  -4   5  17   59.88   12.81
  -4  -5 -17   67.15    7.51
  -4   5  17   58.67    7.02
  -4   5  17   55.14    6.73
  -4  -5 -16  141.17    9.72
  -4   5  16  180.79   22.98
  -4   5  16  150.75   18.75
  -4  -5 -16  174.78   11.52
  -4   5  16  125.91    9.85
  -4   5  16  143.67   10.74
  -4  -5 -15  418.85   17.44
  -4   5  15  492.46   37.30
  -4   5  15  472.98   32.46
  -4  -5 -15  459.77   19.13
  -4   5  15  479.18   19.84
  -4   5  15  510.41   19.96
  -4  -5 -14  114.74    8.72
  -4   5  14  121.68   18.86
  -4  -5 -14  117.97   17.17
  -4   5  14  115.22   15.65
  -4  -5 -14  133.01    9.83
  -4   5  14  109.35    9.19
  -4   5  14  120.00    9.39
  -4  -5 -13  202.27   11.55
  -4   5  13  232.06   25.06
  -4  -5 -13  188.85   21.27
  -4   5  13  196.52   20.10
  -4  -5 -13  231.26   12.69
  -4   5  13  216.14   12.75
  -4   5  13  220.44   12.66
  -4  -5 -12  219.62   11.87
  -4   5  12  226.05   24.24
  -4  -5 -12  193.97   21.41
  -4   5  12  271.53   22.99
  -4  -5 -12  173.47   11.40
  -4  -5 -12  230.35   12.43
  -4   5  12  214.84   12.27
  -4   5  12  226.16   12.75
  -4   5  11    3.67    2.11
  -4  -5 -11    1.61    1.44
  -4   5  11   12.40    7.88
  -4  -5 -11   -2.95    4.89
  -4   5  11    4.34    3.99
  -4  -5 -11    4.52    2.58
  -4   5  11    5.28    2.53
  -4  -5 -10  109.80    8.24
  -4   5  10   92.73   15.58
  -4  -5 -10   76.77   13.38
  -4   5  10  109.06   14.21
  -4  -5 -10  103.44    8.02
  -4   5  10  106.09    8.48
  -4   5  10  101.19    8.15
  -4   5   9   54.15   11.90
  -4   5   9   73.72   11.91
  -4  -5  -9   50.09   11.21
  -4   5   8  183.41   20.49
  -4  -5  -8  137.60   17.73
  -4   5   8  177.82   17.39
  -4   5   7  299.42   25.49
  -4   5   7  308.44   22.49
  -4   5   6   51.49   10.68
  -4  -5  -6   33.06    9.43
  -4   5   5   80.10   12.83
  -4  -5  -5   39.96    9.88
  -4   5   4  179.13   18.55
  -4  -5  -4   56.80   12.05
  -4   5   3   66.58   11.51
  -4   5   2  222.64   19.83
  -4   5   1   45.96    9.22
   4   5  -1   37.92    7.58
  -4   5   0  404.02   25.52
   4   5   0  389.90   23.30
  -4  -5   0  374.49   23.73
  -4   5  -1   37.93    8.08
   4   5   1   44.96    8.07
  -4   5  -1   14.80    6.95
  -4  -5   1   41.48    8.19
  -4   5  -2  219.72   17.85
   4   5   2  206.42   16.55
  -4   5  -2  202.18   18.72
  -4  -5   2  216.31   18.88
  -4   5  -3   68.85   10.01
   4   5   3   69.47    9.70
  -4   5  -3   74.47   11.69
  -4  -5   3   72.16   11.37
   4   5   4  167.64   14.94
  -4   5  -4  182.59   17.79
  -4  -5   4  139.91   16.03
   4   5   5   72.47    9.95
  -4   5  -5   67.35   10.95
  -4  -5   5   80.66   12.45
  -4   5  -6   52.77    9.83
  -4  -5   6   64.27   11.40
  -4   5  -7  413.33   27.05
  -4  -5   7  316.93   25.60
  -4   5  -8  189.39   18.47
  -4  -5   8  163.85   18.68
  -4   5  -9   67.64   11.30
  -4  -5   9   58.01   11.53
  -4   5 -10   88.85   13.30
  -4  -5  10   99.28   15.09
  -4  -5  10   84.87    7.53
  -4   5 -10  114.82    8.24
  -4  -5  11    8.12    4.43
  -4  -5  11    5.23    2.60
  -4   5 -11    7.84    4.78
  -4  -5  11    5.25    2.33
  -4   5 -11    4.79    2.35
  -4  -5  11    6.27    2.41
  -4   5 -12  245.62   22.18
  -4  -5  12  211.64   22.86
  -4  -5  12  155.02   10.41
  -4   5 -12  239.78   12.23
  -4  -5  12  182.55   11.52
  -4  -5  12  225.33   12.48
  -4   5 -13  205.77   20.77
  -4  -5  13  209.56   23.06
  -4  -5  13  192.03   11.50
  -4   5 -13  223.78   11.99
  -4  -5  13  189.46   11.95
  -4  -5  13  226.58   12.75
  -4   5 -14  103.20   14.79
  -4  -5  14   74.14   14.49
  -4  -5  14   83.97    7.66
  -4   5 -14  107.79    8.37
  -4  -5  14   94.46    8.44
  -4  -5  14   94.98    8.38
  -4   5 -15  484.83   32.37
  -4  -5  15  467.48   36.27
  -4  -5  15  524.10   19.63
  -4   5 -15  488.41   19.04
  -4  -5  15  464.39   19.71
  -4  -5  15  462.25   19.55
  -4   5 -15  526.10   17.48
  -4   5 -16  158.44   18.84
  -4  -5  16  142.80   20.60
  -4  -5  16  177.91   11.13
  -4   5 -16  167.20   10.82
  -4  -5  16  153.81   11.54
  -4  -5  16  145.23   10.91
  -4   5 -16  178.94    9.63
  -4  -5  17   41.89   11.43
  -4   5 -17   50.66   10.67
  -4  -5  17   63.76    6.73
  -4   5 -17   49.04    6.04
  -4  -5  17   61.60    7.19
  -4  -5  17   54.53    7.11
  -4   5 -17   56.71    5.53
  -4  -5  18   69.29   14.93
  -4   5 -18   82.51   13.47
  -4  -5  18  107.03    8.58
  -4   5 -18  109.53    8.99
  -4  -5  18  101.51    9.29
  -4   5 -18   88.15    6.88
  -4   5 -19  168.00   19.85
  -4  -5  19  145.18   21.54
  -4   5 -19  166.57   11.07
  -4  -5  19  183.39   11.07
  -4  -5  19  186.60   12.73
  -4   5 -19  157.70    9.26
  -4  -5  20   97.77   17.87
  -4  -5  20  112.92    8.65
  -4   5 -20  112.34    9.32
  -4  -5  20  112.95   10.04
  -4   5 -20  105.80    7.53
  -4  -5  21   70.20    6.72
  -4  -5  21   78.78    8.40
  -4   5 -21   60.46    6.98
  -4   5 -21   62.66    5.87
  -4  -5  22   78.25    8.42
  -4   5 -22   61.32    5.82
  -4  -5  23  243.53   14.65
  -4   5 -23  186.07   10.34
  -4  -5  24   58.47    8.39
  -4   5 -24   66.86    6.08
  -4  -5  25   21.81    5.89
  -4   5 -25   32.81    4.27
  -4  -5  26   39.49    6.15
  -4   5 -26   29.61    4.10
  -4  -5  27   28.05    5.38
  -4   5 -27   24.30    3.73
  -4  -5  27   20.98    4.91
  -4  -5  28   16.29    4.31
  -4  -5  28   15.51    4.25
  -4  -5  29   29.11    5.11
  -4  -5  29   24.12    4.81
  -4  -5  30   62.73    6.99
   4   5  30   82.51    6.65
  -4  -5  30   84.38    7.97
  -4  -5  31   79.37    7.50
   4   5  31   85.89    6.66
  -4  -5  32   42.38    5.39
   4   5  32   40.96    4.50
  -4  -5  33   43.32    5.18
   4   5  33   43.67    4.37
  -4  -5  34  240.80   11.32
   4   5  34  239.74    9.75
  -4  -5  35   98.61    6.71
   4   5  35   87.20    5.27
  -4  -5  36   15.08    2.58
  -4  -5  37   19.67    2.70
   4  -6  36   57.97    3.87
  -4  -6 -36   47.53    3.90
   4  -6  35    4.92    1.58
  -4  -6 -35    4.56    1.85
  -4   6  35    6.73    1.59
   4  -6  34   23.54    3.07
  -4  -6 -34   21.64    3.25
  -4   6  34   20.83    2.87
  -4   6  33    0.92    1.50
   4  -6  33    1.00    1.54
  -4  -6 -33    1.10    1.81
  -4   6  33   -0.04    1.41
  -4   6  32    3.66    2.01
   4  -6  32    5.40    2.10
  -4  -6 -32    4.62    2.54
  -4   6  32    3.27    1.94
   4  -6  31   67.52    5.85
  -4  -6 -31   59.59    6.10
  -4   6  31   52.48    5.51
  -4   6  31   57.15    5.70
   4  -6  30   22.68    3.81
  -4  -6 -30   25.13    4.55
  -4   6  30   25.42    4.13
  -4   6  30   29.40    4.44
   4  -6  29   67.67    6.27
  -4  -6 -29   63.95    6.79
  -4   6  29   58.43    6.31
  -4   6  29   66.24    6.66
   4  -6  28  165.33    9.16
   4  -6  28  138.49    9.29
  -4  -6 -28  145.35   10.39
  -4   6  28  147.66   10.18
  -4   6  28  150.84   10.34
   4  -6  27   17.67    3.49
   4  -6  27   18.94    3.97
  -4  -6 -27   15.16    4.13
  -4   6  27   16.55    4.06
  -4   6  27   18.19    4.20
   4  -6  26   61.54    6.13
   4  -6  26   73.30    7.20
  -4  -6 -26   56.75    7.17
  -4   6  26   58.76    6.85
  -4   6  26   60.69    6.95
   4  -6  25   53.76    6.09
  -4  -6 -25   47.69    6.57
   4  -6  25   64.51    6.98
  -4   6  25   54.31    6.74
  -4   6  25   55.48    6.86
   4  -6  24   19.79    4.05
   4  -6  24   20.09    4.44
  -4  -6 -24   23.15    4.76
  -4   6  24   22.31    4.66
  -4   6  24   25.14    4.89
   4  -6  23   38.52    5.49
  -4  -6 -23   33.15    6.07
  -4   6  23   29.56    5.44
  -4   6  23   37.01    5.79
  -4  -6 -22    2.28    1.81
  -4   6  22    2.16    2.32
   4  -6  22    1.54    2.30
  -4  -6 -22    1.44    2.53
  -4   6  22    1.38    2.52
  -4  -6 -21    3.19    2.05
  -4   6  21    2.46    2.57
   4  -6  21    2.69    2.77
  -4  -6 -21    2.48    2.62
  -4   6  21    1.66    2.61
  -4   6  20   13.26    3.91
  -4  -6 -20   15.40    3.51
   4  -6  20   15.14    3.91
  -4  -6 -20   10.33    4.03
  -4   6  20   13.62    4.11
  -4  -6 -19  117.03    8.85
   4  -6  19  112.13    9.40
  -4  -6 -19   98.23    9.24
  -4   6  19  101.61    9.44
  -4   6  19  114.39    9.95
   4  -6  18  124.01    9.88
  -4  -6 -18  109.42    8.70
  -4   6  18  121.27   21.41
  -4  -6 -18   95.40    8.95
  -4   6  18  100.66    9.23
  -4   6  18  103.33    9.38
  -4  -6 -17  237.16   12.98
  -4  -6 -17  239.01   14.07
  -4   6  17  227.71   13.87
  -4   6  17  262.70   14.83
  -4   6  16    2.53    2.34
  -4  -6 -16    1.65    2.04
  -4  -6 -16    0.84    2.24
  -4   6  16    0.60    2.41
  -4  -6 -15   47.94    5.84
  -4   6  15   71.01   16.47
  -4   6  15   36.52   10.88
  -4  -6 -15   47.80    6.27
  -4   6  15   47.28    6.37
  -4   6  15   53.81    6.63
  -4   6  14    5.14    2.94
  -4  -6 -14    6.31    2.80
  -4   6  14   14.28    9.59
  -4   6  14    2.92    5.01
  -4  -6 -14    4.81    3.02
  -4   6  14    7.16    2.96
  -4  -6 -13   22.65    4.33
  -4   6  13   33.82   11.97
  -4   6  13   32.36    9.48
  -4  -6 -13   20.34    4.18
  -4   6  13   21.98    4.51
  -4   6  13   20.56    4.21
  -4  -6 -12   43.20    5.51
  -4   6  12   43.42   12.85
  -4  -6 -12   44.34    5.81
  -4   6  12   39.17    5.59
  -4   6  12   36.49    5.56
  -4  -6 -11  241.01   12.68
  -4   6  11  236.04   25.63
  -4  -6 -11  230.14   12.76
  -4   6  11  226.59   12.87
  -4   6  11  270.39   14.16
  -4  -6 -10   28.73    4.64
  -4   6  10   41.18   11.76
  -4  -6 -10   32.13    4.96
  -4   6  10   33.14    5.08
  -4   6  10   35.39    5.34
  -4  -6  -9  126.02    9.18
  -4  -6  -9  140.56   13.22
  -4   6   9  149.59   20.41
  -4  -6  -9  122.45    9.27
  -4   6   9  141.09   10.19
  -4   6   9  152.75   10.48
  -4  -6  -8  101.43    8.19
  -4   6   8   91.64   16.00
  -4  -6  -8  102.86    8.18
  -4   6   8  103.93    8.55
  -4  -6  -7  203.53   10.33
  -4  -6  -7  207.15   11.68
  -4  -6  -7  162.95   14.24
  -4   6   7  205.47   22.50
  -4  -6  -7  216.31   11.52
  -4   6   7  211.16   12.20
  -4  -6  -6  114.90    7.81
  -4  -6  -6  119.96    8.74
  -4   6   6  111.52   16.19
  -4  -6  -6   91.37    8.24
  -4   6   6  100.93    8.37
  -4  -6  -5  155.40    9.29
  -4  -6  -5  159.15   10.04
  -4   6   5  166.24   19.41
  -4  -6  -5  169.38   10.59
  -4   6   5  162.95   10.51
  -4  -6  -4   47.98    5.61
  -4  -6  -4   50.09    5.50
  -4   6   4   60.38   12.10
  -4  -6  -4   53.87    6.07
  -4   6   4   37.33    5.22
  -4  -6  -3  266.60   12.79
  -4  -6  -3  242.65   12.44
  -4   6   3  266.65   23.58
   4   6  -3  249.24   21.41
  -4  -6  -3  244.48   12.87
  -4   6   3  220.53   12.35
  -4  -6  -2  517.65   18.58
  -4  -6  -2  580.83   19.67
  -4   6   2  558.56   33.63
   4   6  -2  562.72   32.05
  -4  -6  -2  525.42   19.46
  -4   6   2  514.17   19.25
  -4   6   1  302.07   13.93
  -4  -6  -1  297.11   13.97
  -4  -6  -1  316.57   14.08
  -4   6   1  311.48   24.78
   4   6  -1  305.78   23.24
  -4  -6  -1  289.22   13.90
  -4   6   1  289.10   14.11
  -4   6   0  422.13   16.53
  -4  -6   0  391.88   22.41
  -4  -6   0  374.39   15.91
  -4  -6   0  416.96   16.36
  -4   6   0  408.91   27.44
   4   6   0  399.95   26.55
  -4  -6   0  374.05   15.91
  -4   6   0  370.29   16.17
  -4   6  -1  299.00   13.95
  -4  -6   1  324.28   14.67
  -4  -6   1  311.52   13.92
  -4   6  -1  354.32   24.70
   4   6   1  311.82   23.07
  -4  -6   1  283.06   13.63
  -4   6  -1  284.72   14.10
  -4   6  -2  621.09   20.47
  -4  -6   2  542.74   19.82
  -4  -6   2  608.92   19.94
   4   6   2  588.75   31.94
  -4  -6   2  550.30   31.53
  -4  -6   2  546.23   19.33
  -4   6  -2  565.39   20.21
  -4   6  -3  241.18   12.39
  -4  -6   3  250.85   13.02
  -4  -6   3  230.05   11.71
   4   6   3  238.41   20.12
  -4   6  -3  262.87   23.77
  -4  -6   3  243.89   21.03
  -4  -6   3  229.59   11.93
  -4   6  -3  253.21   13.15
  -4  -6   4   45.43    5.59
  -4   6  -4   50.22    5.75
  -4   6  -4   46.45   10.05
   4   6   4   45.46    8.89
  -4  -6   4   38.57    8.39
  -4  -6   4   46.93    5.41
  -4  -6   4   27.91    4.38
  -4   6  -4   48.66    5.81
  -4  -6   5  164.12   10.52
  -4  -6   5  174.17   14.63
  -4   6  -5  159.28   10.08
  -4   6  -5  174.44   19.24
  -4  -6   5  158.90   17.78
  -4  -6   5  148.12    9.42
  -4  -6   5  128.13    8.58
  -4  -6   5  142.05    8.99
  -4  -6   6  113.48    8.91
  -4   6  -6  132.31    9.38
  -4   6  -6  128.77   16.82
  -4  -6   6  134.17   16.82
  -4  -6   6  119.71    8.33
  -4  -6   6   98.42    7.42
  -4  -6   6  118.23    8.31
  -4  -6   7  166.00   11.58
  -4  -6   7  238.08   17.08
  -4  -6   7  196.20   11.26
  -4   6  -7  214.62   11.82
  -4   6  -7  221.76   21.87
  -4  -6   7  203.18   21.05
  -4  -6   7  194.60   10.58
  -4  -6   7  170.46    9.77
  -4  -6   7  210.27   11.28
  -4   6  -8   96.99   14.59
  -4  -6   8   73.72   13.07
  -4  -6   8   71.57    7.24
  -4   6  -8  104.84    8.30
  -4  -6   8   87.74    7.73
  -4  -6   8   91.19    7.47
  -4   6  -9  124.85   16.85
  -4  -6   9  142.72   18.32
  -4  -6   9  103.04    8.66
  -4   6  -9  147.32    9.79
  -4  -6   9  136.32    9.66
  -4  -6   9  134.32    9.37
  -4  -6  10   36.97    9.72
  -4   6 -10   41.17   10.19
  -4  -6  10   25.81    4.68
  -4   6 -10   43.15    5.53
  -4  -6  10   28.84    4.82
  -4  -6  10   33.66    4.76
  -4  -6  11  231.57   24.06
  -4  -6  11  192.24   12.04
  -4   6 -11  237.86   12.63
  -4  -6  11  186.26   11.75
  -4  -6  11  224.45   12.46
  -4  -6  12   43.09   10.93
  -4   6 -12   44.17   10.38
  -4  -6  12   34.95    5.91
  -4  -6  12   47.27    8.47
  -4   6 -12   55.28    6.24
  -4  -6  12   36.09    5.47
  -4  -6  12   48.49    5.88
  -4  -6  13   14.22    6.65
  -4  -6  13   21.56    4.48
  -4   6 -13   26.91    9.53
  -4  -6  13   20.42    4.29
  -4   6 -13   25.30    4.49
  -4  -6  13   20.94    4.13
  -4  -6  14   11.64    6.27
  -4  -6  14    4.73    2.62
  -4   6 -14    8.62    5.40
  -4  -6  14    6.27    3.01
  -4   6 -14    8.03    3.10
  -4  -6  14    5.35    2.52
  -4  -6  15   56.85   12.99
  -4   6 -15   54.45   12.13
  -4  -6  15   50.65    6.31
  -4   6 -15   52.40    6.26
  -4  -6  15   48.32    6.40
  -4  -6  15   49.67    6.20
  -4  -6  16   -0.63    3.00
  -4  -6  16    1.43    2.57
  -4   6 -16   -7.36    6.24
  -4   6 -16    0.25    2.15
  -4  -6  16    0.14    2.57
  -4  -6  16    0.05    1.88
  -4   6 -17  213.43   23.12
  -4  -6  17  209.37   26.24
  -4  -6  17  275.74   14.74
  -4   6 -17  301.41   15.19
  -4  -6  17  271.79   15.38
  -4  -6  17  250.05   14.54
  -4   6 -18  135.02   18.69
  -4  -6  18  101.20   18.04
  -4  -6  18  140.27   10.25
  -4   6 -18  125.87    9.90
  -4  -6  18  133.73   10.96
  -4  -6  18  125.54   10.21
  -4  -6  19  111.39    9.10
  -4   6 -19  117.76    9.57
  -4  -6  19  128.28   10.76
  -4  -6  19   91.25    8.86
  -4  -6  20   12.61    4.12
  -4   6 -20    9.34    3.39
  -4  -6  20    8.55    3.17
  -4  -6  20    8.64    3.32
  -4   6 -21    2.90    2.62
  -4  -6  21    0.35    2.68
  -4  -6  21    3.35    3.08
  -4  -6  21    3.38    2.70
  -4  -6  22    2.77    2.89
  -4  -6  22    0.12    2.47
  -4  -6  22   -1.09    2.68
  -4  -6  23   42.48    5.12
  -4  -6  23   41.23    6.50
  -4  -6  23   37.56    6.07
  -4  -6  24   25.44    5.18
  -4  -6  24   15.47    4.40
  -4  -6  25   44.48    6.94
  -4  -6  25   39.79    5.89
  -4  -6  26   73.42    9.29
  -4  -6  26   61.36    6.98
  -4  -6  27    9.02    4.18
  -4  -6  27   12.29    3.65
  -4  -6  28  156.26   10.77
  -4  -6  28  151.91   10.45
  -4  -6  29   64.12    6.80
  -4  -6  29   57.46    6.23
  -4  -6  30   26.32    4.64
  -4  -6  30   32.10    4.66
  -4  -6  31   61.89    5.96
  -4  -6  32    5.20    2.32
  -4  -6  33    2.13    1.81
  -4  -6  34   21.64    3.22
  -4  -6  35    5.42    1.72
  -4  -6  36   57.08    4.00
   4  -7  34   12.83    1.90
  -4  -7 -34    9.21    1.99
   4  -7  33   18.71    2.54
  -4  -7 -33   14.63    2.73
  -4   7  33   20.14    2.72
   4  -7  32    7.50    1.93
  -4  -7 -32    6.78    2.40
  -4   7  32    8.78    2.17
   4  -7  31    7.17    2.02
  -4  -7 -31    5.54    2.49
  -4   7  31   10.20    2.59
  -4  -7 -30  201.83   10.67
   4  -7  30  201.63    9.52
   4  -7  29   74.66    5.53
   4  -7  29   73.91    5.95
  -4  -7 -29   66.94    6.49
  -4   7  29   75.24    6.54
   4  -7  28   15.25    3.00
   4  -7  28   17.63    3.32
  -4  -7 -28   16.52    3.77
  -4   7  28   14.14    3.44
   4  -7  27  157.15    8.99
  -4  -7 -27  128.59    9.41
   4  -7  27  147.54    9.06
  -4   7  27  149.68    9.69
  -4   7  27  142.70    9.67
   4  -7  26   70.80    6.32
  -4  -7 -26   51.90    6.48
   4  -7  26   73.58    6.63
  -4   7  26   73.20    6.97
  -4   7  26   58.93    6.60
   4  -7  25   48.68    5.60
  -4  -7 -25   51.73    6.51
   4  -7  25   48.06    5.67
  -4   7  25   41.37    5.56
  -4   7  25   39.60    5.72
  -4   7  24    6.40    2.80
   4  -7  24    6.36    2.76
   4  -7  24    4.91    2.60
  -4  -7 -24    5.56    3.16
  -4   7  24    6.68    3.06
   4  -7  23   24.16    4.29
  -4  -7 -23   27.86    5.34
   4  -7  23   29.98    4.92
  -4   7  23   31.83    5.11
  -4   7  23   25.98    5.10
  -4   7  22    8.86    3.34
   4  -7  22    8.69    3.32
  -4  -7 -22    9.62    3.78
  -4   7  22    9.00    3.57
  -4  -7 -21   80.10    6.87
   4  -7  21   87.07    8.08
  -4  -7 -21   74.89    7.97
  -4   7  21   67.86    7.68
  -4   7  21   73.12    7.72
  -4   7  20   13.65    3.93
  -4  -7 -20   13.32    3.35
   4  -7  20   11.39    3.77
  -4  -7 -20   12.06    3.98
  -4   7  20    7.87    3.39
   4  -7  19  122.51    9.90
  -4  -7 -19  124.68    8.96
  -4  -7 -19  120.95   10.17
  -4   7  19  111.60    9.77
  -4   7  19  116.56    9.84
   4  -7  18   29.28    5.17
  -4  -7 -18   30.00    4.68
  -4  -7 -18   23.04    4.94
  -4   7  18   24.57    4.94
  -4   7  18   25.27    5.04
  -4  -7 -17  159.86   10.55
   4  -7  17  189.29   12.33
  -4  -7 -17  156.85   11.66
  -4   7  17  153.28   11.53
  -4   7  17  175.45   12.09
  -4  -7 -16   79.45    7.62
  -4  -7 -16   77.65    8.15
  -4   7  16   73.09    8.04
  -4   7  16   81.08    8.34
  -4  -7 -15  284.48   14.07
  -4  -7 -15  281.70   15.17
  -4   7  15  318.64   16.18
  -4  -7 -14   37.92    5.42
  -4  -7 -14   60.09    9.32
  -4   7  14   53.51   15.64
  -4  -7 -14   35.19    5.54
  -4   7  14   39.17    6.13
  -4  -7 -13   29.47    4.87
  -4   7  13   36.41   12.69
  -4  -7 -13   30.66    5.35
[truncated: 309,684 more chars]
