# Supplementary material for: Divergent and Enantioselective Synthesis of Three Types of Chiral Polycyclic N‑Heterocycles via Copper-Catalyzed Dearomative Cyclization
Source: ACS Cent Sci. 2025 May 2;11(5):805–15. doi: 10.1021/acscentsci.5c00248 (PMC12123464; doi:10.1021/acscentsci.5c00248)
Supplement: Supplementary file 6 [file oc5c00248_si_006.cif]

data_exp_21444_auto
_audit_creation_date               2024-08-18
_audit_creation_method
;
Olex2 1.5
(compiled 2022.04.07 svn.rca3783a0 for OlexSys, GUI svn.r6498)
;
_shelx_SHELXL_version_number       '2018/3'
_audit_contact_author_address      ?
_audit_contact_author_email        ?
_audit_contact_author_name         ''
_audit_contact_author_phone        ?
_publ_contact_author_id_orcid      ?
_publ_section_references
;
Dolomanov, O.V., Bourhis, L.J., Gildea, R.J, Howard, J.A.K. & Puschmann, H.
 (2009), J. Appl. Cryst. 42, 339-341.

Sheldrick, G.M. (2015). Acta Cryst. A71, 3-8.

Sheldrick, G.M. (2015). Acta Cryst. C71, 3-8.
;
_chemical_name_common              ?
_chemical_name_systematic          ?
_chemical_formula_moiety           '0.5(C35 H30 Cl N3 O4 S2), C H2 Cl2'
_chemical_formula_sum              'C18.50 H17 Cl2.50 N1.50 O2 S'
_chemical_formula_weight           413.02
_chemical_absolute_configuration   rm
_chemical_melting_point            ?
loop_
  _atom_type_symbol
  _atom_type_description
  _atom_type_scat_dispersion_real
  _atom_type_scat_dispersion_imag
  _atom_type_scat_source
 'C' 'C' 0.0181 0.0091 'International Tables Vol C Tables 4.2.6.8 and 6.1.1.4'
 'H' 'H' 0.0000 0.0000 'International Tables Vol C Tables 4.2.6.8 and 6.1.1.4'
 'Cl' 'Cl' 0.3639 0.7018 'International Tables Vol C Tables 4.2.6.8 and 6.1.1.4'
 'N' 'N' 0.0311 0.0180 'International Tables Vol C Tables 4.2.6.8 and 6.1.1.4'
 'O' 'O' 0.0492 0.0322 'International Tables Vol C Tables 4.2.6.8 and 6.1.1.4'
 'S' 'S' 0.3331 0.5567 'International Tables Vol C Tables 4.2.6.8 and 6.1.1.4'

_shelx_space_group_comment
;
The symmetry employed for this shelxl refinement is uniquely defined
by the following loop, which should always be used as a source of
symmetry information in preference to the above space-group names.
They are only intended as comments.
;
_space_group_crystal_system        'tetragonal'
_space_group_IT_number             96
_space_group_name_H-M_alt          'P 43 21 2'
_space_group_name_Hall             'P 4nw 2abw'
loop_
  _space_group_symop_operation_xyz
 'x, y, z'
 '-x, -y, z+1/2'
 '-y+1/2, x+1/2, z+3/4'
 'y+1/2, -x+1/2, z+1/4'
 '-x+1/2, y+1/2, -z+3/4'
 'x+1/2, -y+1/2, -z+1/4'
 'y, x, -z'
 '-y, -x, -z+1/2'

_cell_length_a                     14.42850(10)
_cell_length_b                     14.42850(10)
_cell_length_c                     36.1670(3)
_cell_angle_alpha                  90
_cell_angle_beta                   90
_cell_angle_gamma                  90
_cell_volume                       7529.30(12)
_cell_formula_units_Z              16
_cell_measurement_reflns_used      65476
_cell_measurement_temperature      100.01(10)
_cell_measurement_theta_max        66.0570
_cell_measurement_theta_min        3.2540
_shelx_estimated_absorpt_T_max     0.908
_shelx_estimated_absorpt_T_min     0.791
_exptl_absorpt_coefficient_mu      4.911
_exptl_absorpt_correction_T_max    1.00000
_exptl_absorpt_correction_T_min    0.47416
_exptl_absorpt_correction_type     multi-scan
_exptl_absorpt_process_details
;
CrysAlisPro 1.171.42.94a (Rigaku Oxford Diffraction, 2023)
Empirical absorption correction using spherical harmonics,
implemented in SCALE3 ABSPACK scaling algorithm.
;
_exptl_absorpt_special_details     ?
_exptl_crystal_colour              'clear light colourless'
_exptl_crystal_colour_lustre       clear
_exptl_crystal_colour_modifier     light
_exptl_crystal_colour_primary      colourless
_exptl_crystal_density_diffrn      1.457
_exptl_crystal_density_meas        ?
_exptl_crystal_density_method      ?
_exptl_crystal_description         block
_exptl_crystal_F_000               3408
_exptl_crystal_size_max            0.05
_exptl_crystal_size_mid            0.02
_exptl_crystal_size_min            0.02
_exptl_transmission_factor_max     ?
_exptl_transmission_factor_min     ?
_diffrn_reflns_av_R_equivalents    0.0698
_diffrn_reflns_av_unetI/netI       0.0202
_diffrn_reflns_Laue_measured_fraction_full  0.995
_diffrn_reflns_Laue_measured_fraction_max  0.995
_diffrn_reflns_limit_h_max         17
_diffrn_reflns_limit_h_min         -16
_diffrn_reflns_limit_k_max         17
_diffrn_reflns_limit_k_min         -17
_diffrn_reflns_limit_l_max         42
_diffrn_reflns_limit_l_min         -42
_diffrn_reflns_number              115500
_diffrn_reflns_point_group_measured_fraction_full  0.993
_diffrn_reflns_point_group_measured_fraction_max  0.993
_diffrn_reflns_theta_full          66.142
_diffrn_reflns_theta_max           66.142
_diffrn_reflns_theta_min           3.298
_diffrn_ambient_environment        N~2~
_diffrn_ambient_temperature        100.01(10)
_diffrn_detector                   'CCD plate'
_diffrn_detector_area_resol_mean   10.4741
_diffrn_detector_type              Atlas
_diffrn_measured_fraction_theta_full  0.995
_diffrn_measured_fraction_theta_max  0.995
_diffrn_measurement_details
;
List of Runs (angles in degrees, time in seconds):

  # Type    Start    End  Width  t~exp~   \w     \q     \k     \f   Frames
--------------------------------------------------------------------------
  1  \w   -104.00  -5.00   1.00    5.81    --  -42.10 -19.00   0.00   99
  2  \w    -87.00  -3.00   1.00    5.81    --  -42.10 125.00  90.00   84
  3  \w    -92.00 -13.00   1.00    5.81    --  -42.10 125.00 -60.00   79
  4  \w     15.00 110.00   1.00    5.81    --   42.10  57.00-180.00   95
  5  \w     11.00 112.00   1.00    5.81    --   42.10  77.00-150.00  101
  6  \w     19.00  79.00   1.00    5.81    --   42.10  77.00 120.00   60
  7  \w     11.00  98.00   1.00    5.81    --   42.10  77.00 -30.00   87
  8  \w     15.00  70.00   1.00    5.81    --   42.10  57.00 -60.00   55
  9  \w     11.00  88.00   1.00    5.81    --   42.10  77.00  60.00   77
 10  \w     59.00  91.00   1.00   23.24    --   89.82  75.00 133.86   32
 11  \w     23.00 118.00   1.00   23.24    --   89.82-125.00 -90.00   95
 12  \w     96.00 164.00   1.00   23.24    --   89.82  77.00 120.00   68
 13  \w     23.00 121.00   1.00   23.24    --   89.82 -77.00  30.00   98
 14  \w     58.00  84.00   1.00   23.24    --   89.82  77.00 -60.00   26
 15  \w     62.00  88.00   1.00   23.24    --   89.82  63.00   7.46   26
 16  \w     60.00  86.00   1.00   23.24    --   89.82  70.00 173.39   26
 17  \w     60.00  86.00   1.00   23.24    --   89.82  69.00 117.73   26
 18  \w     53.00  79.00   1.00   23.24    --   89.82-125.00-180.00   26
 19  \w     58.00 164.00   1.00   23.24    --   89.82  77.00-150.00  106
 20  \w     61.00  87.00   1.00   23.24    --   89.82  66.00  96.51   26
 21  \w     83.00 118.00   1.00   23.24    --   89.82-125.00-180.00   35
 22  \w     58.00  84.00   1.00   23.24    --   89.82  77.00 120.00   26
 23  \w     59.00 139.00   1.00   23.24    --   89.82  74.00-162.99   80
 24  \w     58.00 163.00   1.00   23.24    --   89.82  77.00 -30.00  105
 25  \w     58.00 121.00   1.00   23.24    --   89.82  77.00  30.00   63
 26  \w     58.00  84.00   1.00   23.24    --   89.82  77.00   0.00   26
 27  \w     58.00 164.00   1.00   23.24    --   89.82  77.00  90.00  106
 28  \w     58.00  84.00   1.00   23.24    --   89.82  77.00  60.00   26
 29  \w     58.00 164.00   1.00   23.24    --   89.82  77.00 -90.00  106
 30  \w    108.00 159.00   1.00   23.24    --   89.82 125.00 -60.00   51
 31  \w     62.00  87.00   1.00   23.24    --   89.82  60.00 -47.73   25
 32  \w     58.00  85.00   1.00   23.24    --   89.82  77.00-180.00   27
 33  \w    134.00 164.00   1.00   23.24    --   89.82  77.00-120.00   30
 34  \w    103.00 131.00   1.00   23.24    --   89.82  77.00-120.00   28
 35  \w     58.00  96.00   1.00   23.24    --   89.82  77.00-120.00   38
 36  \w     58.00 163.00   1.00   23.24    --   89.82  77.00 150.00  105
 37  \w     16.00 117.00   1.00   23.24    --   89.82 -77.00 -90.00  101
 38  \w     61.00 126.00   1.00   23.24    --   89.82  67.00 -33.41   65
 39  \w     59.00 163.00   1.00   23.24    --   89.82  75.00  46.92  104
 40  \w     60.00 120.00   1.00   23.24    --   89.82  70.00  26.31   60
 41  \w     61.00  87.00   1.00   23.24    --   89.82  67.00-118.04   26
;
_diffrn_measurement_device         'four-circle diffractometer'
_diffrn_measurement_device_type    'SuperNova, Dual, Cu at home/near, Atlas'
_diffrn_measurement_method         '\w scans'
_diffrn_orient_matrix_type        
 'CrysAlisPro convention (1999,Acta A55,543-557)'
_diffrn_orient_matrix_UB_11        -0.0262058000
_diffrn_orient_matrix_UB_12        0.0695940000
_diffrn_orient_matrix_UB_13        0.0305568000
_diffrn_orient_matrix_UB_21        -0.1035506000
_diffrn_orient_matrix_UB_22        -0.0167691000
_diffrn_orient_matrix_UB_23        -0.0080472000
_diffrn_orient_matrix_UB_31        -0.0011154000
_diffrn_orient_matrix_UB_32        -0.0791475000
_diffrn_orient_matrix_UB_33        0.0285680000
_diffrn_radiation_monochromator    mirror
_diffrn_radiation_probe            x-ray
_diffrn_radiation_type             'Cu K\a'
_diffrn_radiation_wavelength       1.54184
_diffrn_source                     'micro-focus sealed X-ray tube'
_diffrn_source_type                'SuperNova (Cu) X-ray Source'
_reflns_Friedel_coverage           0.720
_reflns_Friedel_fraction_full      0.991
_reflns_Friedel_fraction_max       0.991
_reflns_number_gt                  6290
_reflns_number_total               6549
_reflns_special_details
;
 Reflections were merged by SHELXL according to the crystal
 class for the calculation of statistics and refinement.
 
 Structure factors included contributions from the .fab file.
 
 _reflns_Friedel_fraction is defined as the number of unique
 Friedel pairs measured divided by the number that would be
 possible theoretically, ignoring centric projections and
 systematic absences.
;
_reflns_threshold_expression       'I > 2\s(I)'
_computing_cell_refinement         'CrysAlisPro 1.171.42.94a (Rigaku OD, 2023)'
_computing_data_collection         'CrysAlisPro 1.171.42.94a (Rigaku OD, 2023)'
_computing_data_reduction          'CrysAlisPro 1.171.42.94a (Rigaku OD, 2023)'
_computing_molecular_graphics      'Olex2 1.5 (Dolomanov et al., 2009)'
_computing_publication_material    'Olex2 1.5 (Dolomanov et al., 2009)'
_computing_structure_refinement    'SHELXL 2018/3 (Sheldrick, 2015)'
_computing_structure_solution      'SHELXT 2018/2 (Sheldrick, 2018)'
_refine_diff_density_max           0.692
_refine_diff_density_min           -0.477
_refine_diff_density_rms           0.049
_refine_ls_abs_structure_details
;
 Flack x determined using 2563 quotients [(I+)-(I-)]/[(I+)+(I-)]
 (Parsons, Flack and Wagner, Acta Cryst. B69 (2013) 249-259).
;
_refine_ls_abs_structure_Flack     0.003(3)
_refine_ls_extinction_coef         .
_refine_ls_extinction_method       none
_refine_ls_goodness_of_fit_ref     1.019
_refine_ls_hydrogen_treatment      constr
_refine_ls_matrix_type             full
_refine_ls_number_parameters       464
_refine_ls_number_reflns           6549
_refine_ls_number_restraints       0
_refine_ls_R_factor_all            0.0327
_refine_ls_R_factor_gt             0.0311
_refine_ls_restrained_S_all        1.019
_refine_ls_shift/su_max            0.001
_refine_ls_shift/su_mean           0.000
_refine_ls_structure_factor_coef   Fsqd
_refine_ls_weighting_details      
 'w=1/[\s^2^(Fo^2^)+(0.0519P)^2^+4.1123P] where P=(Fo^2^+2Fc^2^)/3'
_refine_ls_weighting_scheme        calc
_refine_ls_wR_factor_gt            0.0862
_refine_ls_wR_factor_ref           0.0873
_refine_special_details            ?
_olex2_refinement_description
;
1. Fixed Uiso
 At 1.2 times of:
  All C(H) groups, All C(H,H) groups
 At 1.5 times of:
  All C(H,H,H) groups
2.a Ternary CH refined with riding coordinates:
 C00V(H00V)
2.b Secondary CH2 refined with riding coordinates:
 C01E(H01N,H01O), C01F(H01P,H01Q)
2.c Aromatic/amide H refined with riding coordinates:
 C00O(H00O), C00P(H00P), C00Q(H00Q), C00R(H00R), C00S(H00S), C00T(H00T),
 C00Y(H00Y), C00Z(H00Z), C010(H010), C012(H012), C013(H013), C015(H015),
 C016(H016), C017(H017), C018(H018), C019(H019), C01A(H01D)
2.d Idealised Me refined as rotating group:
 C014(H01A,H01B,H01C), C01B(H01E,H01F,H01G), C01C(H01H,H01I,H01J), C01D(H01K,
 H01L,H01M)
;
_atom_sites_solution_hydrogens     geom
_atom_sites_solution_primary       dual
_atom_sites_solution_secondary     ?
loop_
  _atom_site_label
  _atom_site_type_symbol
  _atom_site_fract_x
  _atom_site_fract_y
  _atom_site_fract_z
  _atom_site_U_iso_or_equiv
  _atom_site_adp_type
  _atom_site_occupancy
  _atom_site_site_symmetry_order
  _atom_site_calc_flag
  _atom_site_refinement_flags_posn
  _atom_site_refinement_flags_adp
  _atom_site_refinement_flags_occupancy
  _atom_site_disorder_assembly
  _atom_site_disorder_group
 S001 S 0.27931(7) 0.39925(5) 0.60069(2) 0.0318(2) Uani 1 1 d . . . . .
 S002 S 0.82823(6) 0.43580(6) 0.66062(3) 0.0330(2) Uani 1 1 d . . . . .
 Cl03 Cl 0.13543(6) 0.68940(6) 0.74075(3) 0.0387(2) Uani 1 1 d . . . . .
 Cl04 Cl 0.63875(6) 0.71372(6) 0.60908(3) 0.0398(2) Uani 1 1 d . . . . .
 Cl05 Cl 0.69345(7) 0.54976(7) 0.56658(3) 0.0452(2) Uani 1 1 d . . . . .
 Cl06 Cl 0.58100(9) 0.28402(9) 0.60164(3) 0.0583(3) Uani 1 1 d . . . . .
 Cl07 Cl 0.59223(9) 0.34268(8) 0.52418(3) 0.0591(3) Uani 1 1 d . . . . .
 O008 O 0.18200(19) 0.39346(17) 0.59442(7) 0.0380(6) Uani 1 1 d . . . . .
 O009 O 0.33904(19) 0.32835(16) 0.58616(7) 0.0380(6) Uani 1 1 d . . . . .
 O00A O 0.88041(19) 0.39007(19) 0.68884(8) 0.0415(6) Uani 1 1 d . . . . .
 O00B O 0.84714(19) 0.53041(17) 0.65170(8) 0.0409(6) Uani 1 1 d . . . . .
 N00C N 0.5463(2) 0.92434(19) 0.70125(9) 0.0322(7) Uani 1 1 d . . . . .
 N00D N 0.7168(2) 0.43381(19) 0.67340(8) 0.0306(6) Uani 1 1 d . . . . .
 N00E N 0.2945(2) 0.39735(18) 0.64643(8) 0.0297(6) Uani 1 1 d . . . . .
 C00F C 0.5699(2) 0.4782(2) 0.68032(9) 0.0271(7) Uani 1 1 d . . . . .
 C00G C 0.5770(2) 0.3803(2) 0.68933(9) 0.0270(7) Uani 1 1 d . . . . .
 C00H C 0.4861(2) 0.5359(2) 0.68327(9) 0.0265(7) Uani 1 1 d . . . . .
 C00I C 0.5300(2) 0.8302(2) 0.69848(10) 0.0264(7) Uani 1 1 d . . . . .
 C00J C 0.5023(3) 0.3188(2) 0.70244(9) 0.0285(7) Uani 1 1 d . . . . .
 C00K C 0.4992(2) 0.6366(2) 0.69023(9) 0.0250(7) Uani 1 1 d . . . . .
 C00L C 0.4113(3) 0.3267(2) 0.68857(9) 0.0287(7) Uani 1 1 d . . . . .
 C00M C 0.3085(2) 0.5290(2) 0.68350(9) 0.0274(7) Uani 1 1 d . . . . .
 C00N C 0.3833(2) 0.6834(2) 0.56728(9) 0.0290(7) Uani 1 1 d . . . . .
 C00O C 0.4701(2) 0.7955(2) 0.67127(9) 0.0265(7) Uani 1 1 d . . . . .
 H00O H 0.439511 0.837294 0.655058 0.032 Uiso 1 1 calc R U . . .
 C00P C 0.5592(2) 0.6709(2) 0.71744(9) 0.0269(7) Uani 1 1 d . . . . .
 H00P H 0.590804 0.628601 0.733131 0.032 Uiso 1 1 calc R U . . .
 C00Q C 0.6561(2) 0.5081(2) 0.67076(9) 0.0288(7) Uani 1 1 d . . . . .
 H00Q H 0.671949 0.569324 0.663512 0.035 Uiso 1 1 calc R U . . .
 C00R C 0.5736(2) 0.7651(2) 0.72196(9) 0.0263(7) Uani 1 1 d . . . . .
 H00R H 0.613332 0.786247 0.741124 0.032 Uiso 1 1 calc R U . . .
 C00S C 0.2917(3) 0.6705(2) 0.57835(10) 0.0316(8) Uani 1 1 d . . . . .
 H00S H 0.251118 0.722270 0.579439 0.038 Uiso 1 1 calc R U . . .
 C00T C 0.4549(2) 0.7008(2) 0.66767(9) 0.0270(7) Uani 1 1 d . . . . .
 H00T H 0.412990 0.679359 0.649297 0.032 Uiso 1 1 calc R U . . .
 C00U C 0.2451(2) 0.4685(2) 0.66664(9) 0.0297(7) Uani 1 1 d . . . . .
 C00V C 0.3928(2) 0.4008(2) 0.65974(10) 0.0283(7) Uani 1 1 d . . . . .
 H00V H 0.436382 0.393474 0.638448 0.034 Uiso 1 1 calc R U . . .
 C00W C 0.4028(2) 0.4973(2) 0.67657(9) 0.0265(7) Uani 1 1 d . . . . .
 C00X C 0.1785(3) 0.6064(2) 0.71035(9) 0.0312(8) Uani 1 1 d . . . . .
 C00Y C 0.5201(3) 0.2514(2) 0.72946(9) 0.0317(7) Uani 1 1 d . . . . .
 H00Y H 0.580955 0.244959 0.739142 0.038 Uiso 1 1 calc R U . . .
 C00Z C 0.2738(2) 0.5996(2) 0.70624(9) 0.0293(7) Uani 1 1 d . . . . .
 H00Z H 0.314276 0.641532 0.718455 0.035 Uiso 1 1 calc R U . . .
 C010 C 0.1172(3) 0.5480(2) 0.69236(10) 0.0328(8) Uani 1 1 d . . . . .
 H010 H 0.052278 0.556318 0.695202 0.039 Uiso 1 1 calc R U . . .
 C011 C 0.3194(3) 0.5081(2) 0.58598(9) 0.0289(7) Uani 1 1 d . . . . .
 C012 C 0.3415(3) 0.2698(2) 0.70218(9) 0.0307(7) Uani 1 1 d . . . . .
 H012 H 0.279996 0.276314 0.693178 0.037 Uiso 1 1 calc R U . . .
 C013 C 0.6678(3) 0.3552(2) 0.68470(9) 0.0301(7) Uani 1 1 d . . . . .
 H013 H 0.692989 0.295164 0.688490 0.036 Uiso 1 1 calc R U . . .
 C014 C 0.6036(3) 0.9605(2) 0.73085(10) 0.0322(8) Uani 1 1 d . . . . .
 H01A H 0.571415 0.952696 0.754512 0.048 Uiso 1 1 calc R U . . .
 H01B H 0.615493 1.026536 0.726567 0.048 Uiso 1 1 calc R U . . .
 H01C H 0.662527 0.926847 0.731482 0.048 Uiso 1 1 calc R U . . .
 C015 C 0.4504(3) 0.1944(2) 0.74210(10) 0.0340(8) Uani 1 1 d . . . . .
 H015 H 0.464072 0.148571 0.760146 0.041 Uiso 1 1 calc R U . . .
 C016 C 0.4106(3) 0.5191(2) 0.57449(11) 0.0340(8) Uani 1 1 d . . . . .
 H016 H 0.450973 0.467241 0.573148 0.041 Uiso 1 1 calc R U . . .
 C017 C 0.1510(3) 0.4772(2) 0.67015(10) 0.0327(8) Uani 1 1 d . . . . .
 H017 H 0.110032 0.436051 0.657749 0.039 Uiso 1 1 calc R U . . .
 C018 C 0.4417(3) 0.6065(2) 0.56503(10) 0.0333(8) Uani 1 1 d . . . . .
 H018 H 0.503832 0.614406 0.556873 0.040 Uiso 1 1 calc R U . . .
 C019 C 0.3611(3) 0.2029(2) 0.72899(10) 0.0355(8) Uani 1 1 d . . . . .
 H019 H 0.313390 0.163730 0.738096 0.043 Uiso 1 1 calc R U . . .
 C01A C 0.2588(3) 0.5831(2) 0.58782(10) 0.0309(8) Uani 1 1 d . . . . .
 H01D H 0.196276 0.574787 0.595380 0.037 Uiso 1 1 calc R U . . .
 C01B C 0.4198(3) 0.7789(2) 0.55908(11) 0.0363(8) Uani 1 1 d . . . . .
 H01E H 0.367715 0.821628 0.555590 0.055 Uiso 1 1 calc R U . . .
 H01F H 0.457345 0.777109 0.536513 0.055 Uiso 1 1 calc R U . . .
 H01G H 0.458055 0.800179 0.579793 0.055 Uiso 1 1 calc R U . . .
 C01C C 0.4903(3) 0.9886(2) 0.68061(12) 0.0358(8) Uani 1 1 d . . . . .
 H01H H 0.498242 0.977181 0.654086 0.054 Uiso 1 1 calc R U . . .
 H01I H 0.509412 1.052137 0.686395 0.054 Uiso 1 1 calc R U . . .
 H01J H 0.424957 0.980273 0.687277 0.054 Uiso 1 1 calc R U . . .
 C01D C 0.8309(3) 0.3683(2) 0.62038(10) 0.0370(8) Uani 1 1 d . . . . .
 H01K H 0.894979 0.362557 0.611701 0.056 Uiso 1 1 calc R U . . .
 H01L H 0.793203 0.397904 0.601188 0.056 Uiso 1 1 calc R U . . .
 H01M H 0.805967 0.306513 0.625737 0.056 Uiso 1 1 calc R U . . .
 C01E C 0.7299(3) 0.6568(3) 0.58635(12) 0.0446(10) Uani 1 1 d . . . . .
 H01N H 0.780632 0.644902 0.604178 0.053 Uiso 1 1 calc R U . . .
 H01O H 0.754545 0.697421 0.566595 0.053 Uiso 1 1 calc R U . . .
 C01F C 0.5426(4) 0.2651(3) 0.55637(12) 0.0498(11) Uani 1 1 d . . . . .
 H01P H 0.474330 0.271569 0.555624 0.060 Uiso 1 1 calc R U . . .
 H01Q H 0.558081 0.200824 0.549030 0.060 Uiso 1 1 calc R U . . .

loop_
  _atom_site_aniso_label
  _atom_site_aniso_U_11
  _atom_site_aniso_U_22
  _atom_site_aniso_U_33
  _atom_site_aniso_U_23
  _atom_site_aniso_U_13
  _atom_site_aniso_U_12
 S001 0.0468(5) 0.0201(4) 0.0286(4) -0.0013(3) -0.0124(4) -0.0028(3)
 S002 0.0397(5) 0.0248(4) 0.0346(5) -0.0065(3) 0.0034(4) 0.0034(3)
 Cl03 0.0416(5) 0.0389(5) 0.0356(5) -0.0072(4) -0.0042(4) 0.0054(4)
 Cl04 0.0408(5) 0.0392(5) 0.0394(5) 0.0039(4) -0.0039(4) -0.0021(4)
 Cl05 0.0436(5) 0.0419(5) 0.0501(6) 0.0041(4) 0.0055(4) 0.0028(4)
 Cl06 0.0680(7) 0.0668(7) 0.0401(6) -0.0117(5) -0.0049(5) 0.0189(6)
 Cl07 0.0754(8) 0.0509(6) 0.0511(6) 0.0031(5) 0.0153(6) -0.0118(5)
 O008 0.0460(15) 0.0327(13) 0.0354(14) 0.0003(11) -0.0167(12) -0.0095(11)
 O009 0.0594(17) 0.0210(11) 0.0335(14) -0.0039(10) -0.0079(12) 0.0014(11)
 O00A 0.0405(15) 0.0453(15) 0.0388(15) -0.0070(12) -0.0024(12) 0.0121(12)
 O00B 0.0448(15) 0.0243(12) 0.0537(17) -0.0097(11) 0.0075(13) -0.0024(10)
 N00C 0.0320(15) 0.0195(14) 0.0452(18) -0.0069(12) -0.0098(14) 0.0001(11)
 N00D 0.0365(16) 0.0240(14) 0.0314(16) -0.0022(12) -0.0023(13) 0.0032(12)
 N00E 0.0410(16) 0.0193(13) 0.0288(15) -0.0001(11) -0.0095(13) -0.0014(11)
 C00F 0.0401(19) 0.0199(15) 0.0214(16) -0.0014(13) -0.0060(14) 0.0040(14)
 C00G 0.0409(19) 0.0203(16) 0.0196(16) -0.0006(13) -0.0029(14) 0.0016(13)
 C00H 0.0381(19) 0.0221(16) 0.0192(16) -0.0005(13) -0.0032(14) 0.0028(13)
 C00I 0.0263(16) 0.0208(16) 0.0322(18) -0.0062(13) 0.0012(13) 0.0007(12)
 C00J 0.0409(19) 0.0194(15) 0.0252(17) -0.0035(13) -0.0027(14) 0.0027(13)
 C00K 0.0306(17) 0.0196(15) 0.0248(17) -0.0033(13) -0.0013(13) 0.0012(12)
 C00L 0.0439(19) 0.0180(15) 0.0243(17) -0.0024(13) -0.0069(15) 0.0024(13)
 C00M 0.0376(19) 0.0193(15) 0.0252(17) 0.0026(13) -0.0080(14) -0.0011(13)
 C00N 0.0422(19) 0.0225(16) 0.0222(17) 0.0006(13) -0.0099(14) 0.0037(14)
 C00O 0.0299(16) 0.0212(15) 0.0285(17) -0.0003(13) -0.0045(13) 0.0028(13)
 C00P 0.0307(16) 0.0245(16) 0.0255(17) -0.0002(13) -0.0031(14) 0.0033(13)
 C00Q 0.043(2) 0.0186(15) 0.0245(17) -0.0042(13) -0.0018(15) 0.0041(13)
 C00R 0.0258(16) 0.0270(17) 0.0262(17) -0.0061(13) -0.0037(13) 0.0010(13)
 C00S 0.0425(19) 0.0238(16) 0.0284(18) 0.0002(13) -0.0076(15) 0.0063(14)
 C00T 0.0314(17) 0.0237(16) 0.0260(17) -0.0015(13) -0.0036(13) -0.0025(13)
 C00U 0.044(2) 0.0209(16) 0.0243(17) 0.0011(13) -0.0085(15) -0.0005(14)
 C00V 0.0390(19) 0.0195(15) 0.0263(18) 0.0007(13) -0.0073(15) 0.0013(13)
 C00W 0.0388(18) 0.0172(15) 0.0234(17) 0.0013(12) -0.0087(14) 0.0005(13)
 C00X 0.045(2) 0.0241(16) 0.0245(17) 0.0016(14) -0.0040(15) 0.0026(15)
 C00Y 0.045(2) 0.0274(17) 0.0232(17) 0.0004(14) -0.0056(15) 0.0042(14)
 C00Z 0.0366(19) 0.0221(16) 0.0292(18) 0.0009(14) -0.0086(15) 0.0017(13)
 C010 0.0326(19) 0.0312(18) 0.035(2) 0.0076(15) -0.0050(15) -0.0017(15)
 C011 0.0427(19) 0.0208(15) 0.0232(16) -0.0002(13) -0.0107(15) 0.0003(14)
 C012 0.042(2) 0.0241(16) 0.0261(17) -0.0025(14) -0.0075(14) -0.0005(14)
 C013 0.043(2) 0.0195(15) 0.0276(18) -0.0009(13) -0.0027(15) 0.0041(14)
 C014 0.0339(18) 0.0267(17) 0.036(2) -0.0110(15) -0.0013(15) -0.0034(14)
 C015 0.051(2) 0.0281(18) 0.0227(17) 0.0050(14) -0.0034(15) 0.0026(15)
 C016 0.043(2) 0.0240(17) 0.035(2) -0.0004(15) -0.0115(16) 0.0060(15)
 C017 0.040(2) 0.0239(16) 0.0337(19) 0.0037(14) -0.0095(16) -0.0040(14)
 C018 0.0370(19) 0.0282(17) 0.0347(19) 0.0003(15) -0.0059(16) 0.0023(15)
 C019 0.050(2) 0.0263(17) 0.0304(18) 0.0023(15) 0.0005(16) -0.0038(16)
 C01A 0.0383(19) 0.0272(17) 0.0272(18) -0.0001(14) -0.0072(15) 0.0016(14)
 C01B 0.046(2) 0.0249(18) 0.038(2) 0.0045(15) -0.0078(16) 0.0004(15)
 C01C 0.0346(19) 0.0207(16) 0.052(2) -0.0006(16) -0.0070(17) 0.0021(14)
 C01D 0.058(2) 0.0226(16) 0.0301(19) -0.0045(14) 0.0074(17) 0.0017(16)
 C01E 0.037(2) 0.050(2) 0.047(2) 0.0106(19) 0.0031(18) -0.0078(17)
 C01F 0.069(3) 0.041(2) 0.040(2) -0.0059(18) 0.005(2) -0.011(2)

_geom_special_details
;
 All esds (except the esd in the dihedral angle between two l.s. planes)
 are estimated using the full covariance matrix.  The cell esds are taken
 into account individually in the estimation of esds in distances, angles
 and torsion angles; correlations between esds in cell parameters are only
 used when they are defined by crystal symmetry.  An approximate (isotropic)
 treatment of cell esds is used for estimating esds involving l.s. planes.
;
loop_
  _geom_bond_atom_site_label_1
  _geom_bond_atom_site_label_2
  _geom_bond_distance
  _geom_bond_site_symmetry_2
  _geom_bond_publ_flag
 S001 O008 1.425(3) . ?
 S001 O009 1.437(3) . ?
 S001 N00E 1.669(3) . ?
 S001 C011 1.756(3) . ?
 S002 O00A 1.430(3) . ?
 S002 O00B 1.429(3) . ?
 S002 N00D 1.674(3) . ?
 S002 C01D 1.752(4) . ?
 Cl03 C00X 1.740(4) . ?
 Cl04 C01E 1.756(4) . ?
 Cl05 C01E 1.781(4) . ?
 Cl06 C01F 1.750(4) . ?
 Cl07 C01F 1.767(4) . ?
 N00C C00I 1.382(4) . ?
 N00C C014 1.450(4) . ?
 N00C C01C 1.439(5) . ?
 N00D C00Q 1.387(4) . ?
 N00D C013 1.397(5) . ?
 N00E C00U 1.448(4) . ?
 N00E C00V 1.498(4) . ?
 C00F C00G 1.453(4) . ?
 C00F C00H 1.472(5) . ?
 C00F C00Q 1.360(5) . ?
 C00G C00J 1.475(5) . ?
 C00G C013 1.370(5) . ?
 C00H C00K 1.488(4) . ?
 C00H C00W 1.347(5) . ?
 C00I C00O 1.402(5) . ?
 C00I C00R 1.415(5) . ?
 C00J C00L 1.410(5) . ?
 C00J C00Y 1.402(5) . ?
 C00K C00P 1.401(5) . ?
 C00K C00T 1.390(5) . ?
 C00L C00V 1.517(4) . ?
 C00L C012 1.390(5) . ?
 C00M C00U 1.404(5) . ?
 C00M C00W 1.457(5) . ?
 C00M C00Z 1.402(5) . ?
 C00N C00S 1.393(5) . ?
 C00N C018 1.395(5) . ?
 C00N C01B 1.504(5) . ?
 C00O H00O 0.9500 . ?
 C00O C00T 1.390(5) . ?
 C00P H00P 0.9500 . ?
 C00P C00R 1.383(5) . ?
 C00Q H00Q 0.9500 . ?
 C00R H00R 0.9500 . ?
 C00S H00S 0.9500 . ?
 C00S C01A 1.390(5) . ?
 C00T H00T 0.9500 . ?
 C00U C017 1.370(5) . ?
 C00V H00V 1.0000 . ?
 C00V C00W 1.526(4) . ?
 C00X C00Z 1.387(5) . ?
 C00X C010 1.384(5) . ?
 C00Y H00Y 0.9500 . ?
 C00Y C015 1.377(5) . ?
 C00Z H00Z 0.9500 . ?
 C010 H010 0.9500 . ?
 C010 C017 1.388(5) . ?
 C011 C016 1.389(5) . ?
 C011 C01A 1.393(5) . ?
 C012 H012 0.9500 . ?
 C012 C019 1.396(5) . ?
 C013 H013 0.9500 . ?
 C014 H01A 0.9800 . ?
 C014 H01B 0.9800 . ?
 C014 H01C 0.9800 . ?
 C015 H015 0.9500 . ?
 C015 C019 1.378(6) . ?
 C016 H016 0.9500 . ?
 C016 C018 1.382(5) . ?
 C017 H017 0.9500 . ?
 C018 H018 0.9500 . ?
 C019 H019 0.9500 . ?
 C01A H01D 0.9500 . ?
 C01B H01E 0.9800 . ?
 C01B H01F 0.9800 . ?
 C01B H01G 0.9800 . ?
 C01C H01H 0.9800 . ?
 C01C H01I 0.9800 . ?
 C01C H01J 0.9800 . ?
 C01D H01K 0.9800 . ?
 C01D H01L 0.9800 . ?
 C01D H01M 0.9800 . ?
 C01E H01N 0.9900 . ?
 C01E H01O 0.9900 . ?
 C01F H01P 0.9900 . ?
 C01F H01Q 0.9900 . ?

loop_
  _geom_angle_atom_site_label_1
  _geom_angle_atom_site_label_2
  _geom_angle_atom_site_label_3
  _geom_angle
  _geom_angle_site_symmetry_1
  _geom_angle_site_symmetry_3
  _geom_angle_publ_flag
 O008 S001 O009 119.41(16) . . ?
 O008 S001 N00E 106.63(16) . . ?
 O008 S001 C011 109.18(16) . . ?
 O009 S001 N00E 105.78(15) . . ?
 O009 S001 C011 109.19(17) . . ?
 N00E S001 C011 105.77(15) . . ?
 O00A S002 N00D 107.53(16) . . ?
 O00A S002 C01D 108.95(17) . . ?
 O00B S002 O00A 120.10(18) . . ?
 O00B S002 N00D 105.20(15) . . ?
 O00B S002 C01D 109.85(17) . . ?
 N00D S002 C01D 103.94(18) . . ?
 C00I N00C C014 120.3(3) . . ?
 C00I N00C C01C 120.0(3) . . ?
 C01C N00C C014 118.1(3) . . ?
 C00Q N00D S002 125.1(3) . . ?
 C00Q N00D C013 109.1(3) . . ?
 C013 N00D S002 125.5(2) . . ?
 C00U N00E S001 115.1(2) . . ?
 C00U N00E C00V 106.3(3) . . ?
 C00V N00E S001 116.2(2) . . ?
 C00G C00F C00H 126.2(3) . . ?
 C00Q C00F C00G 107.5(3) . . ?
 C00Q C00F C00H 126.2(3) . . ?
 C00F C00G C00J 127.3(3) . . ?
 C013 C00G C00F 107.2(3) . . ?
 C013 C00G C00J 125.4(3) . . ?
 C00F C00H C00K 117.4(3) . . ?
 C00W C00H C00F 119.1(3) . . ?
 C00W C00H C00K 123.3(3) . . ?
 N00C C00I C00O 120.5(3) . . ?
 N00C C00I C00R 122.2(3) . . ?
 C00O C00I C00R 117.3(3) . . ?
 C00L C00J C00G 121.1(3) . . ?
 C00Y C00J C00G 120.5(3) . . ?
 C00Y C00J C00L 118.4(3) . . ?
 C00P C00K C00H 122.9(3) . . ?
 C00T C00K C00H 119.5(3) . . ?
 C00T C00K C00P 117.5(3) . . ?
 C00J C00L C00V 117.7(3) . . ?
 C012 C00L C00J 120.0(3) . . ?
 C012 C00L C00V 122.2(3) . . ?
 C00U C00M C00W 109.8(3) . . ?
 C00Z C00M C00U 118.3(3) . . ?
 C00Z C00M C00W 131.5(3) . . ?
 C00S C00N C018 118.9(3) . . ?
 C00S C00N C01B 120.7(3) . . ?
 C018 C00N C01B 120.3(3) . . ?
 C00I C00O H00O 119.5 . . ?
 C00T C00O C00I 121.0(3) . . ?
 C00T C00O H00O 119.5 . . ?
 C00K C00P H00P 119.3 . . ?
 C00R C00P C00K 121.5(3) . . ?
 C00R C00P H00P 119.3 . . ?
 N00D C00Q H00Q 125.8 . . ?
 C00F C00Q N00D 108.4(3) . . ?
 C00F C00Q H00Q 125.8 . . ?
 C00I C00R H00R 119.5 . . ?
 C00P C00R C00I 121.0(3) . . ?
 C00P C00R H00R 119.5 . . ?
 C00N C00S H00S 119.5 . . ?
 C01A C00S C00N 121.1(3) . . ?
 C01A C00S H00S 119.5 . . ?
 C00K C00T C00O 121.8(3) . . ?
 C00K C00T H00T 119.1 . . ?
 C00O C00T H00T 119.1 . . ?
 C00M C00U N00E 109.8(3) . . ?
 C017 C00U N00E 126.9(3) . . ?
 C017 C00U C00M 123.3(3) . . ?
 N00E C00V C00L 111.3(3) . . ?
 N00E C00V H00V 110.1 . . ?
 N00E C00V C00W 104.3(3) . . ?
 C00L C00V H00V 110.1 . . ?
 C00L C00V C00W 110.6(3) . . ?
 C00W C00V H00V 110.1 . . ?
 C00H C00W C00M 132.2(3) . . ?
 C00H C00W C00V 122.2(3) . . ?
 C00M C00W C00V 105.5(3) . . ?
 C00Z C00X Cl03 118.1(3) . . ?
 C010 C00X Cl03 119.2(3) . . ?
 C010 C00X C00Z 122.7(3) . . ?
 C00J C00Y H00Y 119.6 . . ?
 C015 C00Y C00J 120.8(3) . . ?
 C015 C00Y H00Y 119.6 . . ?
 C00M C00Z H00Z 121.0 . . ?
 C00X C00Z C00M 118.0(3) . . ?
 C00X C00Z H00Z 121.0 . . ?
 C00X C010 H010 120.1 . . ?
 C00X C010 C017 119.8(3) . . ?
 C017 C010 H010 120.1 . . ?
 C016 C011 S001 120.3(3) . . ?
 C016 C011 C01A 121.3(3) . . ?
 C01A C011 S001 118.3(3) . . ?
 C00L C012 H012 119.7 . . ?
 C00L C012 C019 120.5(3) . . ?
 C019 C012 H012 119.7 . . ?
 N00D C013 H013 126.1 . . ?
 C00G C013 N00D 107.8(3) . . ?
 C00G C013 H013 126.1 . . ?
 N00C C014 H01A 109.5 . . ?
 N00C C014 H01B 109.5 . . ?
 N00C C014 H01C 109.5 . . ?
 H01A C014 H01B 109.5 . . ?
 H01A C014 H01C 109.5 . . ?
 H01B C014 H01C 109.5 . . ?
 C00Y C015 H015 119.5 . . ?
 C00Y C015 C019 121.0(3) . . ?
 C019 C015 H015 119.5 . . ?
 C011 C016 H016 120.4 . . ?
 C018 C016 C011 119.1(3) . . ?
 C018 C016 H016 120.4 . . ?
 C00U C017 C010 118.0(3) . . ?
 C00U C017 H017 121.0 . . ?
 C010 C017 H017 121.0 . . ?
 C00N C018 H018 119.5 . . ?
 C016 C018 C00N 121.0(4) . . ?
 C016 C018 H018 119.5 . . ?
 C012 C019 H019 120.3 . . ?
 C015 C019 C012 119.3(3) . . ?
 C015 C019 H019 120.3 . . ?
 C00S C01A C011 118.6(3) . . ?
 C00S C01A H01D 120.7 . . ?
 C011 C01A H01D 120.7 . . ?
 C00N C01B H01E 109.5 . . ?
 C00N C01B H01F 109.5 . . ?
 C00N C01B H01G 109.5 . . ?
 H01E C01B H01F 109.5 . . ?
 H01E C01B H01G 109.5 . . ?
 H01F C01B H01G 109.5 . . ?
 N00C C01C H01H 109.5 . . ?
 N00C C01C H01I 109.5 . . ?
 N00C C01C H01J 109.5 . . ?
 H01H C01C H01I 109.5 . . ?
 H01H C01C H01J 109.5 . . ?
 H01I C01C H01J 109.5 . . ?
 S002 C01D H01K 109.5 . . ?
 S002 C01D H01L 109.5 . . ?
 S002 C01D H01M 109.5 . . ?
 H01K C01D H01L 109.5 . . ?
 H01K C01D H01M 109.5 . . ?
 H01L C01D H01M 109.5 . . ?
 Cl04 C01E Cl05 111.8(2) . . ?
 Cl04 C01E H01N 109.2 . . ?
 Cl04 C01E H01O 109.2 . . ?
 Cl05 C01E H01N 109.2 . . ?
 Cl05 C01E H01O 109.2 . . ?
 H01N C01E H01O 107.9 . . ?
 Cl06 C01F Cl07 112.9(2) . . ?
 Cl06 C01F H01P 109.0 . . ?
 Cl06 C01F H01Q 109.0 . . ?
 Cl07 C01F H01P 109.0 . . ?
 Cl07 C01F H01Q 109.0 . . ?
 H01P C01F H01Q 107.8 . . ?

loop_
  _geom_torsion_atom_site_label_1
  _geom_torsion_atom_site_label_2
  _geom_torsion_atom_site_label_3
  _geom_torsion_atom_site_label_4
  _geom_torsion
  _geom_torsion_site_symmetry_1
  _geom_torsion_site_symmetry_2
  _geom_torsion_site_symmetry_3
  _geom_torsion_site_symmetry_4
  _geom_torsion_publ_flag
 S001 N00E C00U C00M -115.2(3) . . . . ?
 S001 N00E C00U C017 66.0(4) . . . . ?
 S001 N00E C00V C00L -131.7(2) . . . . ?
 S001 N00E C00V C00W 109.0(3) . . . . ?
 S001 C011 C016 C018 -176.4(3) . . . . ?
 S001 C011 C01A C00S 176.2(3) . . . . ?
 S002 N00D C00Q C00F 174.2(2) . . . . ?
 S002 N00D C013 C00G -174.2(2) . . . . ?
 Cl03 C00X C00Z C00M 176.1(2) . . . . ?
 Cl03 C00X C010 C017 -175.3(3) . . . . ?
 O008 S001 N00E C00U -56.0(3) . . . . ?
 O008 S001 N00E C00V 178.8(2) . . . . ?
 O008 S001 C011 C016 -153.0(3) . . . . ?
 O008 S001 C011 C01A 29.9(3) . . . . ?
 O009 S001 N00E C00U 175.9(2) . . . . ?
 O009 S001 N00E C00V 50.7(3) . . . . ?
 O009 S001 C011 C016 -20.9(3) . . . . ?
 O009 S001 C011 C01A 162.1(3) . . . . ?
 O00A S002 N00D C00Q 136.4(3) . . . . ?
 O00A S002 N00D C013 -50.7(3) . . . . ?
 O00B S002 N00D C00Q 7.3(3) . . . . ?
 O00B S002 N00D C013 -179.8(3) . . . . ?
 N00C C00I C00O C00T 178.5(3) . . . . ?
 N00C C00I C00R C00P -177.0(3) . . . . ?
 N00E S001 C011 C016 92.6(3) . . . . ?
 N00E S001 C011 C01A -84.5(3) . . . . ?
 N00E C00U C017 C010 176.8(3) . . . . ?
 N00E C00V C00W C00H -163.1(3) . . . . ?
 N00E C00V C00W C00M 18.7(3) . . . . ?
 C00F C00G C00J C00L 37.9(5) . . . . ?
 C00F C00G C00J C00Y -141.4(4) . . . . ?
 C00F C00G C013 N00D 0.3(4) . . . . ?
 C00F C00H C00K C00P -47.2(5) . . . . ?
 C00F C00H C00K C00T 128.9(3) . . . . ?
 C00F C00H C00W C00M 167.0(3) . . . . ?
 C00F C00H C00W C00V -10.6(5) . . . . ?
 C00G C00F C00H C00K 151.8(3) . . . . ?
 C00G C00F C00H C00W -33.7(5) . . . . ?
 C00G C00F C00Q N00D -0.1(4) . . . . ?
 C00G C00J C00L C00V -0.1(5) . . . . ?
 C00G C00J C00L C012 -178.1(3) . . . . ?
 C00G C00J C00Y C015 179.3(3) . . . . ?
 C00H C00F C00G C00J 1.2(5) . . . . ?
 C00H C00F C00G C013 -176.6(3) . . . . ?
 C00H C00F C00Q N00D 176.4(3) . . . . ?
 C00H C00K C00P C00R 176.6(3) . . . . ?
 C00H C00K C00T C00O -175.2(3) . . . . ?
 C00I C00O C00T C00K -1.2(5) . . . . ?
 C00J C00G C013 N00D -177.6(3) . . . . ?
 C00J C00L C00V N00E 177.1(3) . . . . ?
 C00J C00L C00V C00W -67.3(4) . . . . ?
 C00J C00L C012 C019 -1.5(5) . . . . ?
 C00J C00Y C015 C019 -0.9(5) . . . . ?
 C00K C00H C00W C00M -18.8(6) . . . . ?
 C00K C00H C00W C00V 163.6(3) . . . . ?
 C00K C00P C00R C00I -1.8(5) . . . . ?
 C00L C00J C00Y C015 0.0(5) . . . . ?
 C00L C00V C00W C00H 77.1(4) . . . . ?
 C00L C00V C00W C00M -101.1(3) . . . . ?
 C00L C012 C019 C015 0.5(5) . . . . ?
 C00M C00U C017 C010 -1.9(5) . . . . ?
 C00N C00S C01A C011 -0.1(5) . . . . ?
 C00O C00I C00R C00P 1.6(5) . . . . ?
 C00P C00K C00T C00O 1.1(5) . . . . ?
 C00Q N00D C013 C00G -0.4(4) . . . . ?
 C00Q C00F C00G C00J 177.7(3) . . . . ?
 C00Q C00F C00G C013 -0.1(4) . . . . ?
 C00Q C00F C00H C00K -24.1(5) . . . . ?
 C00Q C00F C00H C00W 150.5(4) . . . . ?
 C00R C00I C00O C00T -0.2(5) . . . . ?
 C00S C00N C018 C016 -1.7(5) . . . . ?
 C00T C00K C00P C00R 0.4(5) . . . . ?
 C00U N00E C00V C00L 98.8(3) . . . . ?
 C00U N00E C00V C00W -20.5(3) . . . . ?
 C00U C00M C00W C00H 171.8(4) . . . . ?
 C00U C00M C00W C00V -10.3(4) . . . . ?
 C00U C00M C00Z C00X -0.9(5) . . . . ?
 C00V N00E C00U C00M 15.0(4) . . . . ?
 C00V N00E C00U C017 -163.8(3) . . . . ?
 C00V C00L C012 C019 -179.4(3) . . . . ?
 C00W C00H C00K C00P 138.6(4) . . . . ?
 C00W C00H C00K C00T -45.3(5) . . . . ?
 C00W C00M C00U N00E -2.8(4) . . . . ?
 C00W C00M C00U C017 176.0(3) . . . . ?
 C00W C00M C00Z C00X -172.6(3) . . . . ?
 C00X C010 C017 C00U -0.6(5) . . . . ?
 C00Y C00J C00L C00V 179.2(3) . . . . ?
 C00Y C00J C00L C012 1.2(5) . . . . ?
 C00Y C015 C019 C012 0.7(5) . . . . ?
 C00Z C00M C00U N00E -176.3(3) . . . . ?
 C00Z C00M C00U C017 2.6(5) . . . . ?
 C00Z C00M C00W C00H -15.9(6) . . . . ?
 C00Z C00M C00W C00V 162.0(3) . . . . ?
 C00Z C00X C010 C017 2.3(5) . . . . ?
 C010 C00X C00Z C00M -1.5(5) . . . . ?
 C011 S001 N00E C00U 60.1(3) . . . . ?
 C011 S001 N00E C00V -65.1(3) . . . . ?
 C011 C016 C018 C00N 0.7(6) . . . . ?
 C012 C00L C00V N00E -4.9(4) . . . . ?
 C012 C00L C00V C00W 110.6(4) . . . . ?
 C013 N00D C00Q C00F 0.3(4) . . . . ?
 C013 C00G C00J C00L -144.7(4) . . . . ?
 C013 C00G C00J C00Y 36.1(5) . . . . ?
 C014 N00C C00I C00O 176.1(3) . . . . ?
 C014 N00C C00I C00R -5.3(5) . . . . ?
 C016 C011 C01A C00S -0.9(5) . . . . ?
 C018 C00N C00S C01A 1.3(5) . . . . ?
 C01A C011 C016 C018 0.6(5) . . . . ?
 C01B C00N C00S C01A -176.6(3) . . . . ?
 C01B C00N C018 C016 176.3(3) . . . . ?
 C01C N00C C00I C00O 10.7(5) . . . . ?
 C01C N00C C00I C00R -170.7(3) . . . . ?
 C01D S002 N00D C00Q -108.2(3) . . . . ?
 C01D S002 N00D C013 64.7(3) . . . . ?

_smtbx_masks_special_details       ?
loop_
  _smtbx_masks_void_nr
  _smtbx_masks_void_average_x
  _smtbx_masks_void_average_y
  _smtbx_masks_void_average_z
  _smtbx_masks_void_volume
  _smtbx_masks_void_count_electrons
  _smtbx_masks_void_content
 1 -0.056 0.056 0.250 10.3 0.0 ?
 2 0.056 -0.056 0.750 10.3 0.0 ?
 3 0.189 0.811 0.250 64.7 9.8 ?
 4 0.311 0.311 0.500 64.7 10.6 ?
 5 0.444 0.444 0.000 10.3 0.0 ?
 6 0.556 0.556 0.500 10.3 0.0 ?
 7 0.689 0.689 0.000 64.7 9.9 ?
 8 0.811 0.189 0.750 64.7 10.2 ?

_smtbx_masks_void_probe_radius     1.2
_smtbx_masks_void_truncation_radius  1.2
_shelx_res_file
;
TITL exp_21444_auto_a.res in P4(3)2(1)2
    exp_21444_auto.res
    created by SHELXL-2018/3 at 10:39:14 on 18-Aug-2024
REM Old TITL exp_21444_auto_a.res in P4(3)2(1)2
REM SHELXT solution in P4(3)2(1)2: R1 0.105, Rweak 0.027, Alpha 0.001
REM <I/s> 0.456 for 39 systematic absences, Orientation as input
REM Flack x = 0.026 ( 0.004 ) from 2582 Parsons' quotients
REM Formula found by SHELXT: C38 Cl5 N3 O4 S2
CELL 1.54184 14.4285 14.4285 36.167 90 90 90
ZERR 16 0.0001 0.0001 0.0003 0 0 0
LATT -1
SYMM -X,-Y,0.5+Z
SYMM 0.5-Y,0.5+X,0.75+Z
SYMM 0.5+Y,0.5-X,0.25+Z
SYMM 0.5-X,0.5+Y,0.75-Z
SYMM 0.5+X,0.5-Y,0.25-Z
SYMM +Y,+X,-Z
SYMM -Y,-X,0.5-Z
SFAC C H Cl N O S
UNIT 296 272 40 24 32 16

L.S. 20 0 0
PLAN  3
SIZE 0.02 0.02 0.05
TEMP -173
CONF
BOND
list 4
fmap 2 53
acta
MORE -1
ABIN
BOND $H
REM <olex2.extras>
REM <HklSrc "%.\\exp_21444_auto.hkl">
REM </olex2.extras>

WGHT    0.051900    4.112300
FVAR       0.15298
S001  6    0.279307    0.399250    0.600688    11.00000    0.04681    0.02007 =
         0.02859   -0.00131   -0.01237   -0.00285
S002  6    0.828230    0.435802    0.660621    11.00000    0.03969    0.02483 =
         0.03458   -0.00652    0.00336    0.00342
CL03  3    0.135428    0.689395    0.740749    11.00000    0.04164    0.03888 =
         0.03561   -0.00718   -0.00417    0.00542
CL04  3    0.638745    0.713719    0.609085    11.00000    0.04083    0.03920 =
         0.03940    0.00390   -0.00387   -0.00206
CL05  3    0.693452    0.549758    0.566576    11.00000    0.04359    0.04189 =
         0.05015    0.00414    0.00546    0.00280
CL06  3    0.581000    0.284020    0.601640    11.00000    0.06797    0.06683 =
         0.04005   -0.01171   -0.00494    0.01889
CL07  3    0.592230    0.342685    0.524179    11.00000    0.07538    0.05085 =
         0.05109    0.00308    0.01527   -0.01179
O008  5    0.182001    0.393463    0.594419    11.00000    0.04599    0.03269 =
         0.03541    0.00031   -0.01669   -0.00954
O009  5    0.339035    0.328346    0.586158    11.00000    0.05945    0.02096 =
         0.03345   -0.00386   -0.00786    0.00144
O00A  5    0.880413    0.390075    0.688836    11.00000    0.04053    0.04526 =
         0.03885   -0.00702   -0.00237    0.01214
O00B  5    0.847142    0.530407    0.651699    11.00000    0.04479    0.02435 =
         0.05367   -0.00967    0.00747   -0.00241
N00C  4    0.546296    0.924344    0.701251    11.00000    0.03199    0.01946 =
         0.04516   -0.00690   -0.00982    0.00006
N00D  4    0.716756    0.433814    0.673397    11.00000    0.03645    0.02396 =
         0.03145   -0.00220   -0.00226    0.00316
N00E  4    0.294501    0.397347    0.646433    11.00000    0.04098    0.01930 =
         0.02884   -0.00009   -0.00951   -0.00142
C00F  1    0.569930    0.478226    0.680323    11.00000    0.04012    0.01986 =
         0.02139   -0.00142   -0.00605    0.00395
C00G  1    0.576975    0.380319    0.689331    11.00000    0.04094    0.02029 =
         0.01962   -0.00057   -0.00287    0.00159
C00H  1    0.486058    0.535880    0.683273    11.00000    0.03810    0.02210 =
         0.01923   -0.00050   -0.00319    0.00277
C00I  1    0.529963    0.830202    0.698479    11.00000    0.02630    0.02080 =
         0.03223   -0.00616    0.00117    0.00074
C00J  1    0.502266    0.318789    0.702444    11.00000    0.04091    0.01942 =
         0.02521   -0.00349   -0.00271    0.00268
C00K  1    0.499203    0.636645    0.690225    11.00000    0.03065    0.01956 =
         0.02484   -0.00330   -0.00131    0.00120
C00L  1    0.411253    0.326736    0.688572    11.00000    0.04387    0.01797 =
         0.02434   -0.00237   -0.00688    0.00245
C00M  1    0.308504    0.528997    0.683499    11.00000    0.03765    0.01930 =
         0.02518    0.00261   -0.00802   -0.00108
C00N  1    0.383316    0.683408    0.567275    11.00000    0.04221    0.02250 =
         0.02224    0.00059   -0.00993    0.00370
C00O  1    0.470104    0.795491    0.671272    11.00000    0.02990    0.02119 =
         0.02851   -0.00034   -0.00447    0.00278
AFIX  43
H00O  2    0.439511    0.837294    0.655058    11.00000   -1.20000
AFIX   0
C00P  1    0.559248    0.670936    0.717439    11.00000    0.03069    0.02448 =
         0.02552   -0.00021   -0.00308    0.00331
AFIX  43
H00P  2    0.590804    0.628601    0.733131    11.00000   -1.20000
AFIX   0
C00Q  1    0.656061    0.508066    0.670761    11.00000    0.04336    0.01858 =
         0.02452   -0.00419   -0.00179    0.00407
AFIX  43
H00Q  2    0.671949    0.569324    0.663512    11.00000   -1.20000
AFIX   0
C00R  1    0.573594    0.765051    0.721964    11.00000    0.02584    0.02696 =
         0.02624   -0.00611   -0.00371    0.00101
AFIX  43
H00R  2    0.613332    0.786247    0.741124    11.00000   -1.20000
AFIX   0
C00S  1    0.291718    0.670508    0.578346    11.00000    0.04251    0.02379 =
         0.02838    0.00021   -0.00759    0.00627
AFIX  43
H00S  2    0.251118    0.722270    0.579439    11.00000   -1.20000
AFIX   0
C00T  1    0.454862    0.700807    0.667674    11.00000    0.03139    0.02370 =
         0.02605   -0.00149   -0.00362   -0.00248
AFIX  43
H00T  2    0.412990    0.679359    0.649297    11.00000   -1.20000
AFIX   0
C00U  1    0.245087    0.468501    0.666638    11.00000    0.04396    0.02093 =
         0.02428    0.00111   -0.00855   -0.00046
C00V  1    0.392786    0.400807    0.659742    11.00000    0.03901    0.01946 =
         0.02631    0.00068   -0.00734    0.00128
AFIX  13
H00V  2    0.436382    0.393474    0.638448    11.00000   -1.20000
AFIX   0
C00W  1    0.402754    0.497279    0.676570    11.00000    0.03883    0.01721 =
         0.02340    0.00126   -0.00873    0.00052
C00X  1    0.178461    0.606413    0.710351    11.00000    0.04497    0.02411 =
         0.02446    0.00164   -0.00399    0.00259
C00Y  1    0.520091    0.251393    0.729456    11.00000    0.04462    0.02740 =
         0.02319    0.00041   -0.00559    0.00421
AFIX  43
H00Y  2    0.580955    0.244959    0.739142    11.00000   -1.20000
AFIX   0
C00Z  1    0.273762    0.599623    0.706240    11.00000    0.03660    0.02211 =
         0.02920    0.00094   -0.00856    0.00171
AFIX  43
H00Z  2    0.314276    0.641532    0.718455    11.00000   -1.20000
AFIX   0
C010  1    0.117201    0.547994    0.692358    11.00000    0.03256    0.03121 =
         0.03477    0.00757   -0.00497   -0.00166
AFIX  43
H010  2    0.052278    0.556318    0.695202    11.00000   -1.20000
AFIX   0
C011  1    0.319359    0.508122    0.585981    11.00000    0.04273    0.02079 =
         0.02317   -0.00022   -0.01071    0.00029
C012  1    0.341499    0.269753    0.702182    11.00000    0.04177    0.02411 =
         0.02613   -0.00254   -0.00754   -0.00053
AFIX  43
H012  2    0.279996    0.276314    0.693178    11.00000   -1.20000
AFIX   0
C013  1    0.667798    0.355249    0.684696    11.00000    0.04332    0.01946 =
         0.02760   -0.00090   -0.00273    0.00415
AFIX  43
H013  2    0.692989    0.295164    0.688490    11.00000   -1.20000
AFIX   0
C014  1    0.603572    0.960537    0.730851    11.00000    0.03394    0.02670 =
         0.03589   -0.01104   -0.00135   -0.00341
AFIX 137
H01A  2    0.571415    0.952696    0.754512    11.00000   -1.50000
H01B  2    0.615493    1.026536    0.726567    11.00000   -1.50000
H01C  2    0.662527    0.926847    0.731482    11.00000   -1.50000
AFIX   0
C015  1    0.450405    0.194432    0.742105    11.00000    0.05126    0.02810 =
         0.02274    0.00498   -0.00340    0.00257
AFIX  43
H015  2    0.464072    0.148571    0.760146    11.00000   -1.20000
AFIX   0
C016  1    0.410565    0.519116    0.574487    11.00000    0.04272    0.02399 =
         0.03527   -0.00038   -0.01153    0.00596
AFIX  43
H016  2    0.450973    0.467241    0.573148    11.00000   -1.20000
AFIX   0
C017  1    0.150958    0.477215    0.670146    11.00000    0.04041    0.02389 =
         0.03373    0.00369   -0.00954   -0.00396
AFIX  43
H017  2    0.110032    0.436051    0.657749    11.00000   -1.20000
AFIX   0
C018  1    0.441738    0.606538    0.565025    11.00000    0.03697    0.02824 =
         0.03467    0.00026   -0.00586    0.00226
AFIX  43
H018  2    0.503832    0.614406    0.556873    11.00000   -1.20000
AFIX   0
C019  1    0.361107    0.202936    0.728989    11.00000    0.04962    0.02634 =
         0.03044    0.00225    0.00051   -0.00378
AFIX  43
H019  2    0.313390    0.163730    0.738096    11.00000   -1.20000
AFIX   0
C01A  1    0.258773    0.583148    0.587817    11.00000    0.03832    0.02720 =
         0.02721   -0.00013   -0.00720    0.00161
AFIX  43
H01D  2    0.196276    0.574787    0.595380    11.00000   -1.20000
AFIX   0
C01B  1    0.419786    0.778903    0.559078    11.00000    0.04612    0.02490 =
         0.03802    0.00448   -0.00777    0.00044
AFIX 137
H01E  2    0.367715    0.821628    0.555590    11.00000   -1.50000
H01F  2    0.457345    0.777109    0.536513    11.00000   -1.50000
H01G  2    0.458055    0.800179    0.579793    11.00000   -1.50000
AFIX   0
C01C  1    0.490257    0.988610    0.680606    11.00000    0.03455    0.02072 =
         0.05202   -0.00058   -0.00696    0.00208
AFIX 137
H01H  2    0.498242    0.977181    0.654086    11.00000   -1.50000
H01I  2    0.509412    1.052137    0.686395    11.00000   -1.50000
H01J  2    0.424957    0.980273    0.687277    11.00000   -1.50000
AFIX   0
C01D  1    0.830888    0.368253    0.620378    11.00000    0.05849    0.02256 =
         0.03009   -0.00447    0.00744    0.00169
AFIX 137
H01K  2    0.894979    0.362557    0.611701    11.00000   -1.50000
H01L  2    0.793203    0.397904    0.601188    11.00000   -1.50000
H01M  2    0.805967    0.306513    0.625737    11.00000   -1.50000
AFIX   0

C01E  1    0.729945    0.656788    0.586348    11.00000    0.03684    0.05030 =
         0.04654    0.01059    0.00314   -0.00782
AFIX  23
H01N  2    0.780632    0.644902    0.604178    11.00000   -1.20000
H01O  2    0.754545    0.697421    0.566595    11.00000   -1.20000
AFIX   0

C01F  1    0.542613    0.265093    0.556366    11.00000    0.06869    0.04059 =
         0.04017   -0.00593    0.00537   -0.01104
AFIX  23
H01P  2    0.474330    0.271569    0.555624    11.00000   -1.20000
H01Q  2    0.558081    0.200824    0.549030    11.00000   -1.20000
AFIX   0
HKLF 4


REM  exp_21444_auto_a.res in P4(3)2(1)2
REM wR2 = 0.0873, GooF = S = 1.019, Restrained GooF = 1.019 for all data
REM R1 = 0.0311 for 6290 Fo > 4sig(Fo) and 0.0327 for all 6549 data
REM 464 parameters refined using 0 restraints

END

WGHT      0.0520      4.1176

REM Highest difference peak  0.692,  deepest hole -0.477,  1-sigma level  0.049
Q1    1   0.6379  0.3252  0.5506  11.00000  0.05    0.69
Q2    1   0.5522  0.2259  0.6201  11.00000  0.05    0.64
Q3    1   0.4386  0.3642  0.5036  11.00000  0.05    0.23
;
_shelx_res_checksum                8218
_shelx_hkl_file
;
   0   0  -3    0.51    0.37
   0   0  -3    0.86    0.27
   0   0   3    0.09    0.27
   0   0  -4 2316.29   49.27
   0   0  -4 2253.77   48.78
   0   0   4 2346.87   49.04
   0   0  -5    0.44    0.50
   0   0   5    0.31    0.55
   0   0  -5    0.34    0.76
   0   0  -5    0.07    0.56
   0   0  -6   -0.12    0.67
   0   0   6    0.51    0.64
   0   0  -6    0.90    0.92
   0   0  -6    0.47    0.50
   0   0  -7    0.09    1.02
   0   0   7   -0.09    0.70
   0   0  -7   -0.47    0.88
   0   0  -7    0.19    0.63
   0   0  -8 9999.00  206.57
   0   0   8 9816.08  205.78
   0   0  -8 9482.44  205.53
   0   0   9   -0.80    1.36
   0   0  -9   -0.29    0.99
   0   0   9   -0.16    0.97
   0   0  -9   -1.23    1.73
   0   0  -9    0.28    1.06
   0   0 -10    0.87    1.25
   0   0  10    2.09    1.12
   0   0  10    1.67    1.61
   0   0 -10    2.04    1.85
   0   0  11   -0.03    0.91
   0   0  11    0.16    1.48
   0   0 -11    1.07    1.13
   0   0 -11    0.10    1.48
   0   0 -12 5907.02  118.26
   0   0  12 6011.75  119.65
   0   0  12 5692.10  116.98
   0   0  13    0.09    1.83
   0   0 -13   -0.11    1.28
   0   0 -13   -0.37    1.85
   0   0 -14    0.89    1.92
   0   0  14   -0.34    1.65
   0   0 -14    0.50    1.10
   0   0 -15    1.00    2.05
   0   0  15   -1.09    1.88
   0   0  16    2.52    1.89
   0   0  17    1.26    1.98
   0   0  18    0.85    1.96
   0   0  19   -1.24    1.92
   0   0  19    0.32    0.77
   0   0  20   63.50    3.79
   0   0  20   58.66    6.54
   0   0  20   71.07    3.87
   0   0  20   70.66    4.03
   0   0  21    0.07    0.76
   0   0  21   -0.53    2.28
   0   0  21    0.34    0.75
   0   0  21    0.32    1.17
   0   0  21    0.92    1.01
   0   0  22    0.50    1.04
   0   0  22    0.67    0.94
   0   0  22   -0.18    1.85
   0   0  22    0.29    0.86
   0   0  22    0.45    1.20
   0   0  22    0.50    0.99
   0   0  23    0.78    1.06
   0   0  23    2.77    2.48
   0   0  23    0.05    0.86
   0   0  23    0.11    1.44
   0   0  23    0.33    1.05
   0   0  24  839.18   22.74
   0   0  24  898.37   33.02
   0   0  24  863.73   22.27
   0   0  24  858.24   22.24
   0   0  24  876.82   23.06
   0   0  25    0.44    1.16
   0   0  25    1.21    1.89
   0   0  25   -0.31    0.91
   0   0  25    1.35    1.78
   0   0  25   -0.54    1.26
   0   0  26    0.55    1.12
   0   0  26   -1.49    2.57
   0   0  26    0.04    1.87
   0   0  26    0.24    0.98
   0   0  26   -0.05    1.23
   0   0  27   -0.09    1.38
   0   0  27    0.94    1.71
   0   0  27   -0.39    1.01
   0   0  27   -1.69    2.24
   0   0  27   -0.36    1.23
   0   0  28    2.34    1.47
   0   0  28   -0.39    2.50
   0   0  28    1.30    1.02
   0   0  28    1.54    2.46
   0   0  28    0.26    1.34
   0   0  29   -0.18    1.35
   0   0  29    0.11    1.94
   0   0  29   -0.12    0.94
   0   0  29   -1.36    2.57
   0   0  29   -0.47    1.35
   0   0  30    0.97    1.61
   0   0  30    0.12    2.37
   0   0  30    1.19    2.64
   0   0  30    0.80    1.05
   0   0  30   -1.50    1.64
   0   0  31    1.11    1.63
   0   0  31    1.13    3.07
   0   0  31   -0.63    1.00
   0   0  31    1.21    2.36
   0   0  32   28.06    3.44
   0   0  32   22.92    2.50
   0   0  32   25.35    4.15
   0   0  33   -0.56    1.55
   0   0  33    0.22    3.55
   0   0  34   -0.08    1.45
   0   0  34   -0.65    3.72
   0   0  35   -0.41    1.43
   0   0  35   -0.32    3.92
   0   0  36    1.71    1.53
   0   0  36    1.34    3.97
   0   0  37   -0.28    1.30
   0   0  37    0.17    4.07
   0   0  38   -0.15    1.27
   0   0  38   -2.65    3.98
   0   0 -38   -4.99    3.94
   0   0  39    0.68    3.89
   0   0  40    0.76    3.56
   0   0  41   -1.14    3.12
   0   0 -42   -3.08    4.41
   0   0  42   -2.76    2.77
   0  -1   0   -0.37    0.48
  -1   0   0    0.29    0.25
   0   1   0    0.12    0.28
   0  -1  -1   18.75    1.35
   1   0   1   18.79    1.09
   0  -1   1   22.28    1.43
   1   0  -1   26.23    1.66
   0   1   1   26.24    1.54
   0  -1   1   24.38    1.74
  -1   0  -1   19.03    1.27
   1   0   2  222.22    5.50
   0  -1   2  190.63    5.94
   0   1   2  234.58    6.55
   0  -1  -2  200.71    6.32
   1   0  -2  230.80    6.50
  -1   0   2  212.05    5.53
  -1   0   2  215.61    6.33
   1   0   2  219.41    6.14
  -1   0  -2  211.08    5.65
   0  -1   2  235.14    6.71
   1   0   3  147.19    4.45
   0  -1  -3  146.04    5.10
  -1   0  -3  147.84    4.08
  -1   0   3  147.86    4.54
   0   1   3  144.15    4.48
   0  -1   3  147.97    4.85
   0  -1   3  150.79    5.27
   0   1   3  145.72    5.18
  -1   0   3  143.53    4.89
   1   0  -3  155.19    5.12
   1   0   4   27.16    1.28
  -1   0   4   31.36    2.03
   0  -1   4   30.41    2.13
   0   1   4   28.85    2.21
   0   1   4   29.17    1.61
   1   0  -4   30.83    2.16
   0  -1   4   29.93    2.31
   0   1  -4   28.27    1.34
   1   0   4   29.74    1.89
  -1   0   4   30.39    2.22
   0  -1  -4   27.81    2.18
  -1   0  -4   28.77    1.27
  -1   0  -4   28.82    2.00
   0  -1   5  368.10   10.94
  -1   0  -5  375.64   10.27
  -1   0   5  385.67   10.06
   1   0   5  360.04    8.72
   0   1  -5  352.95    9.40
   0   1   5  375.92   10.58
   0   1   5  342.36    8.99
   0   1  -5  360.52    8.95
   1   0  -5  365.67   10.50
  -1   0   5  382.52   10.75
   0  -1   5  369.13   10.39
   0  -1  -5  364.08   10.72
   1   0   5  377.23   10.12
  -1   0  -6   75.19    3.83
   1   0   6   70.89    3.72
   0   1   6   57.68    2.48
   0   1  -6   62.09    2.77
   0   1   6   65.38    3.77
   0  -1   6   65.52    4.20
   1   0   6   60.37    2.58
   0   1  -6   65.97    3.08
   0  -1  -6   73.85    4.19
  -1   0   6   69.44    3.52
   0  -1   6   73.59    3.97
  -1   0   6   77.87    4.20
   1   0  -6   63.54    3.74
   0   1  -7  213.39    7.59
  -1   0   7  209.40    7.65
   0   1   7  180.77    7.51
  -1   0   7  215.55    6.95
   0   1   7  208.83    5.75
   1   0   7  196.22    5.97
   0  -1   7  211.99    8.26
   0  -1   7  211.17    7.69
   0  -1  -7  210.76    7.90
   0   1  -7  206.84    6.39
  -1   0  -7  213.19    7.33
   1   0   7  215.55    7.53
   1   0  -7  209.48    7.57
   0   1  -7  207.79    6.54
  -1   0  -8  421.21   12.52
   0   1  -8  417.12   11.51
  -1   0   8  432.39   12.90
   0   1   8  431.66   10.29
   1   0   8  447.66   12.92
  -1   0   8  474.59   12.05
   0   1  -8  467.78   13.17
   0  -1   8  360.73   13.13
   1   0  -8  433.52   12.94
   1   0   8  398.39   10.88
   0  -1  -8  411.09   13.16
   0   1   8  413.45   12.66
   0   1  -8  421.94   11.53
   0   1  -9  782.72   19.66
   0  -1  -9  760.15   21.64
  -1   0  -9  816.92   20.95
   1   0   9  764.05   19.06
   0   1   9  800.06   17.99
   0   1  -9  872.40   21.83
  -1   0   9  796.68   21.22
   1   0   9  824.62   21.54
   1   0  -9  807.30   21.47
  -1   0   9  879.99   20.22
   0   1   9  756.74   21.00
   0   1  -9  776.39   19.76
   0  -1   9  809.77   21.59
  -1   0 -10 1041.33   26.46
   1   0 -10 1025.44   26.93
   0   1 -10 1025.27   25.16
   0   1  10 1101.50   22.92
   0   1 -10 1006.33   24.99
   1   0  10 1029.03   27.03
   0  -1 -10 1000.72   27.23
   0  -1  10 1026.73   27.13
  -1   0  10 1033.63   27.03
   0   1  10  978.96   26.31
   0   1 -10 1129.98   27.66
   1   0  10  989.11   24.30
   0  -1  11    0.65    1.53
   1   0  11    1.69    1.61
   0   1  11    0.04    1.10
   1   0 -11    0.03    1.16
  -1   0 -11    0.35    1.05
  -1   0  11    1.59    1.57
   0   1 -11   -0.12    1.23
   0  -1 -11    0.99    1.48
  -1   0 -11    1.60    1.60
   1   0  11    0.03    0.70
   0   1 -11    0.56    0.82
   0   1 -11    0.59    0.87
  -1   0 -12    2.46    1.34
   0   1 -12    6.88    2.15
   1   0  12    4.35    1.83
   0   1 -12    3.24    1.11
  -1   0 -12    3.18    1.80
   0  -1  12    3.64    1.79
   0   1  12    2.66    1.31
   0   1 -12    2.94    1.23
   1   0  12    2.65    0.99
   1   0 -12    3.29    1.59
   0  -1 -12    2.92    1.66
  -1   0  12    3.36    1.67
   0   1 -13  154.97    8.56
   0  -1  13  130.25    7.53
  -1   0 -13  119.35    6.74
   0   1 -13  128.72    6.15
   0  -1 -13  119.11    7.25
   1   0 -13  119.65    6.92
   1   0  13  122.36    7.34
   0   1  13  127.86    7.00
  -1   0  13  122.21    7.26
   0   1 -13  129.60    6.24
  -1   0 -13  131.41    8.68
   0   1  14  257.91   10.88
   1   0  14  273.37   11.94
  -1   0 -14  243.66   12.82
  -1   0  14  253.38   11.60
   0  -1  14  243.77   11.89
   1   0 -14  258.46   11.21
  -1   0 -14  254.97   11.00
   0   1 -14  273.67   10.16
   1   0  15    2.60    1.96
   0  -1  15    1.49    1.78
   1   0 -15    1.35    1.43
   0   1  15    3.59    1.56
  -1   0 -15    2.20    2.13
  -1   0  15    3.75    1.97
   0   1 -15    2.73    2.11
  -1   0 -16    7.14    3.30
   0   1  16   11.91    2.39
   0   1 -16    6.86    2.60
   0   1  16   10.63    2.91
   0  -1  16   10.35    2.72
   1   0  16    9.29    2.74
  -1   0  16   10.17    2.77
   1   0 -16    8.63    2.32
   0  -1  17  545.63   19.51
   0   1  17  510.27   17.46
   1   0  17  553.79   19.61
   1   0 -17  502.75   17.81
   0   1  17  501.91   18.94
  -1   0  17  529.57   19.32
   0   1  18   43.90    5.39
   0   1 -18   22.75    4.73
   0   1  18   41.89    4.55
  -1   0  18   42.43    5.25
   1   0 -18   44.03    4.76
   1   0  18   41.96    5.29
   0  -1  18   40.79    5.29
  -1   0  19   46.98    3.11
   0   1  19   47.51    3.14
   0   1  19   48.24    5.84
   0  -1  19   57.27    6.25
  -1   0  19   54.58    6.21
   1   0  19   54.13    6.08
   1   0 -19   50.39    5.27
  -1   0  19   44.42    2.93
   0  -1  19   50.33    3.14
   0   1  19   48.82    3.18
  -1   0  19   45.44    3.17
   0  -1  19   48.33    3.21
   1   0  19   44.67    3.08
   0   1  20    1.06    0.86
   0  -1  20    0.94    0.87
   1   0  20    0.33    0.76
  -1   0  20    1.35    1.14
   0   1  20   -0.48    2.13
   0  -1  20   -0.16    2.16
  -1   0  20    0.19    2.67
   1   0  20    0.61    1.91
  -1   0  20    0.29    1.23
   0  -1  20    0.65    1.07
  -1   0  20   -0.32    0.97
   1   0  20    0.93    0.88
   0   1  20    0.19    0.89
   1   0  20    0.12    0.80
   0  -1  20    4.70    1.18
  -1   0  20    0.08    0.94
   0   1  20    0.09    0.92
   0  -1  21  510.21   13.00
   1   0  21  446.99   13.45
   0   1  21  461.27   13.59
   0  -1  21  454.13   13.40
  -1   0  21  444.39   13.44
  -1   0  21  483.45   21.01
   0  -1  21  490.95   21.06
   1   0  21  487.96   21.00
   0   1  21  480.53   20.83
   1   0  21  466.89   13.29
   0  -1  21  459.95   13.10
  -1   0  21  460.06   13.27
   0   1  21  491.15   13.67
   0  -1  21  472.18   13.50
   0   1  21  458.46   13.12
  -1   0  21  470.97   13.57
   0   1  21  474.60   13.70
  -1   0  21  483.00   13.98
   0  -1  21  481.62   13.92
   1   0  21  467.99   13.70
  -1   0  22   16.38    2.10
   0  -1  22   17.23    2.07
   0   1  22   17.00    2.11
   0  -1  22   18.83    2.06
   1   0  22   17.46    2.14
   0  -1  22   18.93    4.52
   0   1  22   18.74    4.17
   1   0  22   17.79    4.05
  -1   0  22   15.37    3.98
   1   0  22   13.87    1.72
   1   0  22   16.54    2.02
   0   1  22   16.68    2.03
   0   1  22   16.70    2.11
  -1   0  22   14.83    1.99
   0  -1  22   16.59    2.25
  -1   0  22   16.19    2.19
   0  -1  22   14.88    1.76
   1   0  22   13.70    1.95
  -1   0  22   17.10    2.20
   0  -1  22   16.25    2.16
  -1   0 -22    6.27    2.91
   0   1  22   18.81    2.19
   0  -1  23    2.10    1.29
   1   0  23    1.34    1.04
  -1   0  23    1.35    1.13
   0   1  23    2.15    1.23
   0  -1  23    1.57    1.08
   0  -1  23    1.17    2.06
  -1   0  23    2.16    2.15
   1   0  23    6.00    3.20
   0   1  23    0.92    2.14
  -1   0  23    3.34    1.18
   0   1  23    1.31    0.93
   1   0  23    1.86    0.93
  -1   0  23    0.72    1.44
   0  -1  23    1.37    1.50
   0   1  23    1.58    1.20
   1   0  23    0.77    1.15
   0  -1  23    1.38    0.87
   1   0  23    2.20    1.22
  -1   0  23    2.20    1.19
   0   1  23    0.57    1.00
   0  -1  23    0.81    1.05
   1   0  24   24.69    2.63
   0   1  24   25.75    2.79
   0  -1  24   24.52    2.61
   0  -1  24   24.91    2.46
  -1   0  24   26.38    2.80
   0   1  24   26.31    5.09
  -1   0  24   24.69    5.06
   0  -1  24   23.16    4.97
   1   0  24   33.21    5.58
   0  -1  24   27.91    3.04
   0   1  24   23.85    2.52
  -1   0  24   27.11    2.80
   0  -1  24   26.54    2.45
   0   1  24   26.17    2.69
   1   0  24   27.48    2.78
  -1   0  24   26.28    2.67
   1   0  24   24.59    2.36
   1   0  24   25.94    2.74
   0  -1  24   25.72    2.85
   0   1  24   23.07    2.60
  -1   0  24   24.71    2.75
  -1   0  25   95.38    5.50
   0   1  25  107.81    5.79
   0  -1  25  100.45    5.56
   0  -1  25  100.19    4.85
   1   0  25  100.43    5.62
   0   1  25  108.17   10.30
   1   0  25   96.63    9.69
  -1   0  25  100.95   10.16
   0  -1  25  103.47   10.19
   1   0  25   96.09    4.93
   0  -1  25  101.08    5.14
   0   1  25   97.27    5.21
   0   1  25  100.50    5.42
   1   0  25   98.61    5.31
   0  -1  25  104.96    5.59
  -1   0  25   95.98    5.36
  -1   0  25   93.13    5.30
  -1   0  25   97.78    5.63
   0   1  25  102.79    5.64
   1   0  25  100.78    5.61
   0  -1  25  102.86    5.72
   0  -1  26   42.39    3.62
   1   0  26   43.35    3.76
  -1   0  26   42.11    3.68
   0   1  26   45.70    3.86
  -1   0  26   43.38    6.76
   1   0  26   45.63    6.91
   0   1  26   38.56    6.52
   0  -1  26   44.79    6.93
   0   1  26   39.13    3.35
   1   0  26   38.65    3.06
  -1   0  26   41.11    3.47
   1   0  26   40.29    3.53
  -1   0  26   40.56    3.70
   0  -1  26   41.92    3.28
   0   1  26   37.99    3.34
   0  -1  26   40.69    3.93
   0  -1  26   45.87    4.00
  -1   0  26   40.84    3.72
   0   1  26   42.48    3.68
   1   0  26   41.57    3.67
   1   0  27   77.57    5.17
  -1   0  27   81.87    5.32
   0   1  27   82.07    5.34
   0  -1  27   83.77    5.29
  -1   0  27   76.46    9.39
   0  -1  27   85.16    9.82
   0   1  27   73.10    8.95
   1   0  27   69.43    8.71
  -1   0  27   80.01    5.15
   1   0  27   77.46    4.96
   0  -1  27   84.66    5.38
   0  -1  27   77.88    4.66
   0   1  27   77.22    4.79
  -1   0  27   80.89    5.04
   0   1  27   79.16    4.89
   0  -1  27   81.18    5.33
   1   0  27   79.82    5.25
   0   1  27   82.41    5.23
   0   1  28    2.42    1.49
   1   0  28    2.36    1.52
  -1   0  28    2.31    1.51
   0  -1  28    1.77    1.41
   1   0  28    2.00    2.48
   0  -1  28   -0.17    2.77
   0   1  28    8.54    3.78
  -1   0  28    1.99    2.25
  -1   0  28    0.20    2.48
   0   1  28    1.57    0.97
  -1   0  28    2.46    1.15
   0  -1  28    2.82    1.14
   0   1  28    3.33    1.97
   0  -1  28    0.82    2.76
   1   0  28    1.79    2.20
   0   1  28    1.30    1.45
   1   0  28    2.15    1.56
   0  -1  28    3.63    1.74
  -1   0  29   36.40    3.80
   0  -1  29   32.96    3.58
   1   0  29   36.60    3.74
   0   1  29   34.27    3.70
   0  -1  29   37.92    6.85
   0   1  29   36.09    6.57
   1   0  29   32.48    6.23
  -1   0  29   37.06    7.01
   0   1  29   34.70    3.69
   0  -1  29   32.10    4.24
   0   1  29   31.61    3.14
  -1   0  29   32.57    3.31
   0  -1  29   32.10    3.01
  -1   0  29   34.27    4.09
   1   0  29   28.69    3.63
   1   0  29   34.70    3.67
   0   1  29   34.83    3.63
   0  -1  30   37.16    3.81
  -1   0  30   40.65    4.04
   1   0  30   39.49    3.90
   0   1  30   36.08    3.84
   0  -1  30   33.36    6.69
   1   0  30   31.00    6.18
   0   1  30   27.62    5.93
  -1   0  30   37.70    6.95
  -1   0  30   37.73    3.56
   1   0  30   34.96    3.93
   0   1  30   34.11    3.31
  -1   0  30   36.28    4.54
   0   1  30   34.77    3.77
   0  -1  30   34.62    3.13
   0  -1  30   32.76    4.33
   0   1  30   35.95    3.73
   1   0  30   40.05    3.94
   0  -1  31   59.18    4.89
  -1   0  31   57.92    4.90
   1   0  31   58.77    4.89
   0   1  31   52.26    4.66
   0  -1  31   58.73    8.86
   0   1  31   51.40    8.25
  -1   0  31   60.08    9.07
   1   0  31   50.91    7.96
  -1   0  31   54.21    4.22
   0   1  31   49.64    4.47
  -1   0  31   51.40    5.10
   0  -1  31   55.57    5.29
   1   0  31   49.63    4.62
   0   1  31   52.29    4.01
   0   1  31   57.85    4.70
   1   0  31   57.52    4.79
   0   1  32    4.57    1.99
   0  -1  32    4.52    1.76
  -1   0  32    4.45    1.82
   1   0  32    3.60    1.64
   0   1  32    3.38    2.92
  -1   0  32    3.21    1.42
   0  -1  32    5.46    3.94
   0   1  32    3.71    1.46
  -1   0  32    3.40    3.74
   1   0  32    3.27    3.06
   1   0  32    2.94    1.77
   0  -1  33   46.03    4.32
   1   0  33   47.54    4.39
   0   1  33   44.09    4.26
  -1   0  33   48.72    4.58
   0   1  33   41.51    3.57
  -1   0  33   38.02    5.17
   1   0  33   40.19    4.73
   0   1  33   39.80    4.49
   0  -1  33   42.33    5.43
  -1   0  33   41.11    3.65
  -1   0  34    5.99    2.08
   1   0  34    5.07    1.87
   0  -1  34    5.22    2.03
   0   1  34    5.43    1.94
  -1   0  34    5.11    1.46
   0   1  34    3.58    1.15
   1   0  34    7.69    3.79
   0  -1  34    5.08    4.32
   0   1  34    3.06    3.27
  -1   0  34    4.47    4.24
  -1   0  35    6.08    2.01
   0  -1  35    7.97    2.05
   0   1  35    6.20    2.02
   1   0  35    7.69    2.11
  -1   0  35    5.50    1.51
  -1   0  35    8.48    4.51
   0   1  35    5.74    3.46
   0  -1  35    5.98    4.52
   1   0  35    5.14    3.86
   0   1  36   38.46    3.88
   1   0  36   36.86    3.76
  -1   0  36   43.65    4.20
   0  -1  36   44.21    4.14
  -1   0  36   37.24    3.26
  -1   0  36   36.66    5.26
   1   0  36   37.90    4.86
   0  -1  36   40.87    5.76
   0   1  36   35.17    4.62
   1   0  37   30.94    3.35
  -1   0  37   31.56    3.55
   0   1  37   29.82    3.39
   0   1  37   28.10    4.43
   0  -1  37   27.52    5.22
   1   0  37   25.43    4.74
  -1   0  37   31.45    5.13
   1   0  38   12.34    2.22
   0   1  38   13.26    2.26
   0  -1 -38   -0.10    4.37
   0   1  38    9.72    3.58
  -1   0  38   15.01    4.35
   1   0  38   11.03    4.16
   0  -1  38   11.78    4.78
   0   1  39   59.00    4.30
   1   0  39   55.46    5.30
   0  -1  39   61.64    5.99
  -1   0  39   58.08    5.42
   0   1  39   58.27    4.94
   0   1  40   16.58    3.43
  -1   0  40   18.83    4.05
   0  -1  40   19.22    4.48
   1   0  40   17.29    3.94
   0  -1 -41    4.48    4.86
   1   0 -41    6.06    4.73
   1   0  41   31.22    4.01
   0   1  41   28.72    3.35
   0  -1  41   34.32    4.53
  -1   0  41   33.23    3.99
   1   0 -42    0.22    3.76
   0  -1 -42    1.31    4.36
  -1   0  42    3.04    2.53
   0  -1  42    0.60    3.10
   1  -1   0  677.06   15.63
   1  -1   0  683.57   15.16
   1   1   0  705.75   17.85
  -1   1   0  709.41   16.03
  -1   1  -1  136.63    4.37
   1  -1  -1  181.23    5.28
   1  -1   1  139.57    4.21
  -1  -1   1  148.24    5.21
  -1   1   1  143.84    5.03
   1  -1   1  132.30    4.32
   1   1   1  152.54    4.95
   1  -1  -1  128.49    4.63
   1  -1  -1  161.15    4.40
  -1   1  -1  133.97    4.97
   1  -1   1  162.06    4.78
  -1  -1   1  151.75    4.51
  -1   1  -2   68.71    2.47
   1  -1  -2   72.34    3.28
   1  -1   2   70.76    2.39
   1   1  -2  115.10    5.29
   1  -1  -2   38.09    3.35
   1  -1   2   73.26    3.09
  -1  -1   2   71.80    2.88
  -1   1   2   67.81    3.30
   1  -1   2   77.39    3.09
   1   1   2   75.49    3.24
  -1  -1   2   76.66    3.42
  -1   1  -2   77.30    3.31
   1  -1   3    5.73    1.02
   1  -1   3    4.02    0.93
  -1   1  -3    4.73    0.50
   1  -1  -3    2.71    1.10
   1  -1  -3    7.18    1.43
   1   1  -3    5.30    0.93
   1   1   3    5.08    0.95
  -1  -1   3    5.11    0.93
  -1   1   3    4.30    0.95
  -1  -1   3    5.30    1.10
  -1  -1  -3    2.45    1.07
  -1   1  -3    4.72    0.89
   1  -1  -4  203.55    7.03
   1  -1   4  209.49    7.02
  -1   1  -4  203.07    6.64
   1   1  -4  207.39    5.83
   1   1   4  212.84    7.28
   1   1  -4  223.90    6.55
  -1  -1   4  206.76    6.99
   1  -1   4  213.46    6.54
  -1   1  -4  202.30    6.35
  -1   1   4  214.68    6.64
  -1  -1   4  206.31    6.44
   1   1   4  195.71    6.37
   1   1  -5   55.52    1.77
  -1   1  -5   54.96    3.11
   1   1   5   54.19    3.04
  -1  -1   5   57.84    3.47
  -1   1   5   54.55    3.49
   1  -1  -5   55.26    3.47
   1   1  -5   62.30    2.87
   1   1  -5   62.44    3.09
   1  -1   5   59.75    3.23
  -1  -1   5   59.46    3.23
  -1   1  -5   53.93    2.77
  -1   1   5   56.43    3.04
   1   1  -6  289.30    8.51
   1   1  -6  266.28    6.52
  -1  -1   6  283.46    8.88
   1  -1   6  285.25    8.81
   1   1  -6  305.17    8.52
   1  -1  -6  278.28    9.42
  -1   1  -6  282.75    8.73
  -1  -1   6  289.07    9.43
  -1   1   6  273.62    9.35
   1   1   6  271.45    8.42
  -1   1  -6  273.90    7.87
  -1   1   6  254.23    8.27
  -1   1  -7   48.54    2.65
   1   1  -7   44.16    1.97
   1   1  -7   60.10    3.57
  -1  -1   7   39.89    3.57
   1   1   7   54.65    3.30
   1   1  -7   45.22    2.99
  -1   1   7   50.39    3.09
  -1   1   7   48.96    3.83
  -1   1  -7   54.31    3.48
   1  -1   7   54.46    3.65
  -1  -1   7   38.84    3.71
   1  -1  -7   54.52    4.07
   1   1  -8  998.36   24.31
   1  -1   8 1050.81   25.23
   1   1  -8  957.16   22.18
  -1   1   8  971.19   25.54
  -1   1  -8  974.85   22.90
  -1  -1   8  978.66   25.86
   1   1   8  957.28   24.34
   1  -1  -8 1000.95   25.88
  -1   1   8 1002.99   23.85
  -1  -1   8 1007.13   25.26
  -1   1  -8 1016.64   24.57
   1  -1  -9   23.92    2.81
  -1  -1   9   25.47    2.79
   1   1   9   25.37    2.44
  -1   1   9   27.00    2.95
   1   1  -9   23.39    1.70
  -1   1  -9   29.01    2.61
  -1   1  -9   28.55    1.92
   1  -1   9   27.78    2.88
   1   1  -9   30.30    2.94
   1   1  -9   26.26    2.48
  -1   1   9   26.97    2.24
   1   1 -10  638.19   17.57
  -1   1 -10  614.23   15.31
  -1   1  10  627.41   16.36
  -1   1  10  611.05   18.52
  -1  -1  10  643.42   18.60
  -1   1 -10  665.18   18.97
   1   1 -10  667.98   19.03
  -1   1 -10  637.94   17.52
   1  -1  10  649.17   18.48
   1   1  10  622.30   17.35
   1  -1 -10  625.89   19.07
  -1   1  11   13.45    2.36
  -1   1 -11   15.18    1.34
   1   1 -11   13.06    2.02
   1   1 -11   11.40    2.22
   1   1  11   14.71    2.00
  -1   1 -11   16.84    2.60
  -1   1 -11   16.91    2.24
  -1  -1 -11    5.16    2.09
  -1   1  11   12.67    1.64
   1  -1 -11   14.32    2.52
  -1  -1  11   15.53    2.52
   1  -1  11   15.86    2.54
  -1  -1  12   93.79    6.05
  -1   1  12   88.10    4.32
   1   1 -12   74.64    5.90
  -1   1 -12   95.94    5.35
   1   1 -12   93.94    5.36
   1  -1  12   96.87    6.06
  -1   1  12   86.18    5.84
   1  -1 -12   97.73    6.31
  -1   1 -12  104.78    6.59
   1   1  12   93.50    5.20
  -1   1 -12   89.04    3.39
   1   1 -13    5.03    1.90
  -1   1 -13    7.05    0.81
  -1   1  13    9.77    2.23
  -1   1 -13   12.27    2.71
   1   1  13   10.33    1.87
  -1   1 -13   10.35    2.02
   1  -1  13    9.24    2.29
   1  -1 -13    8.19    2.06
  -1  -1  13    9.85    2.39
  -1   1  13    8.69    1.37
   1   1 -13    8.40    1.86
  -1  -1  14  104.41    6.95
   1  -1  14  105.18    6.95
   1   1  14   97.97    5.83
  -1   1 -14  119.62    7.80
  -1   1 -14  105.78    6.12
   1  -1 -14  101.79    6.96
  -1   1  14  103.09    6.76
   1   1 -14  101.45    6.05
   1   1  15  389.49   15.22
  -1  -1  15  375.27   15.25
   1  -1  15  405.90   15.37
  -1   1  15  397.88   15.01
   1   1 -15  388.84   13.70
   1   1  15  384.31   13.28
   1  -1 -15  389.91   15.29
  -1   1 -15  409.83   13.92
   1   1  16   79.36    6.49
   1   1  16   83.70    5.53
  -1   1  16   79.04    6.65
  -1   1  16   82.38    6.42
   1  -1 -16   80.45    6.55
   1  -1  16   87.71    6.87
  -1  -1  16   74.71    6.63
  -1   1 -16   78.81    5.90
   1   1 -16   74.56    5.69
  -1   1 -16  102.79    8.19
  -1  -1  17  454.40   18.05
  -1   1 -17  474.87   20.01
   1   1 -17  421.87   15.80
   1  -1 -17  448.71   17.82
  -1   1  17  440.20   17.32
   1   1  17  461.07   18.21
   1  -1  17  460.10   18.20
   1   1  17  446.08   15.63
  -1   1 -17  470.09   16.66
  -1   1  17  456.77   18.33
   1  -1  18  126.05    9.03
  -1  -1  18  125.95    8.96
   1   1  18  115.77    6.99
   1  -1 -18  125.07    8.69
   1   1 -18  114.54    7.32
  -1   1 -18  117.45    9.84
  -1   1  18  120.69    8.92
   1   1  18  122.36    8.87
  -1  -1  19   37.05    2.75
  -1   1  19   39.83    2.88
   1   1  19   42.35    2.98
  -1   1 -19   35.34    5.84
   1  -1  19   43.67    5.49
   1  -1 -19   41.16    5.07
  -1   1  19   38.44    5.28
   1   1 -19   40.29    4.40
  -1  -1  19   40.22    5.33
   1   1  19   41.06    5.31
  -1  -1  19   39.30    2.87
   1  -1  19   39.89    2.78
  -1  -1  19   39.72    2.98
   1   1  19   40.27    2.91
   1  -1  19   38.44    2.85
  -1  -1  20  289.92    8.86
   1  -1  20  279.26    9.10
  -1  -1  20  271.07    9.23
   1   1  20  288.83    9.53
  -1   1  20  274.02    9.34
   1   1  20  286.65   15.01
  -1   1  20  279.13   15.12
   1  -1  20  308.50   15.55
  -1  -1  20  294.92   15.30
  -1  -1  20  275.85    9.20
  -1   1  20  287.78    9.59
   1   1  20  289.72    9.07
  -1  -1  20  279.12    9.15
  -1   1  20  283.13    8.97
   1  -1  20  276.54    9.22
   1   1  20  288.81    9.48
   1  -1  20  288.55    9.52
  -1   1  20  286.21    9.49
  -1  -1  20  285.46    9.66
  -1  -1  21  428.80   11.80
   1  -1  21  424.72   11.50
   1   1  21  415.55   12.49
  -1  -1  21  387.74   12.15
   1  -1  21  401.62   12.13
  -1  -1  21  394.83   11.48
  -1   1  21  396.67   12.36
   1  -1  21  413.70   19.62
   1   1  21  425.52   19.18
  -1   1  21  414.02   19.45
  -1  -1  21  415.63   19.25
   1   1  21  401.60   11.96
   1   1  21  418.59   12.08
  -1  -1  21  398.80   12.21
  -1   1  21  425.39   12.60
   1  -1  21  411.13   12.19
  -1  -1  21  415.74   12.19
  -1   1  21  404.35   11.90
   1   1  21  416.87   12.53
  -1  -1  21  415.23   12.74
  -1   1 -21  447.77   16.15
  -1   1  21  418.44   12.57
   1  -1  21  416.63   12.56
  -1  -1  22   77.83    4.04
   1  -1  22   79.98    3.93
  -1  -1  22   72.24    4.29
  -1   1  22   71.98    4.35
   1  -1  22   72.11    4.22
   1   1  22   75.86    4.46
   1   1  22   80.06    7.96
  -1   1  22   80.11    8.18
  -1  -1  22   79.00    8.07
   1  -1  22   81.12    8.21
   1   1  22   69.03    3.97
   1   1  22   73.26    4.10
   1  -1  22   74.23    4.26
  -1   1  22   68.04    3.99
  -1   1  22   71.10    4.41
  -1  -1  22   73.44    4.39
  -1  -1  22   70.10    4.14
   1   1  22   75.50    4.39
  -1   1 -22   63.86    5.74
  -1  -1  22   72.97    4.54
  -1   1  22   72.46    4.42
   1  -1  22   73.16    4.39
   1  -1  23    1.47    1.02
  -1   1  23    0.59    1.05
  -1  -1  23    2.42    1.25
   1  -1  23    2.37    1.24
  -1  -1  23    1.85    1.32
   1   1  23    1.45    1.24
   1  -1  23    1.22    1.98
   1   1  23    1.63    2.24
  -1   1  23    2.43    2.20
  -1  -1  23    1.38    2.18
  -1  -1  23    1.56    0.97
   1   1  23    1.95    0.95
  -1  -1  23    1.67    1.69
   1  -1  23    2.13    1.28
   1   1  23    1.81    1.29
  -1   1  23    0.84    1.15
  -1   1  23    1.38    1.00
   1   1  23    1.27    1.00
  -1   1 -23    1.08    2.52
   1  -1  23    0.71    1.05
  -1  -1  23    1.52    1.23
  -1   1  23    0.37    1.08
  -1  -1  24  115.73    5.87
   1  -1  24  124.10    5.30
   1   1  24  125.42    6.19
   1  -1  24  118.24    5.94
  -1   1  24  121.88    6.11
  -1  -1  24  118.91    5.38
  -1  -1  24  115.95   10.64
   1   1  24  119.11   10.54
   1  -1  24  127.56   11.03
  -1   1  24  113.79   10.57
   1  -1  24  119.43    5.89
  -1   1  24  122.49    6.14
  -1  -1  24  124.56    6.09
  -1   1  24  111.51    5.53
   1   1  24  123.43    5.69
  -1  -1  24  117.06    5.76
   1   1  24  118.11    5.58
   1   1  24  119.58    5.96
   1  -1  24  121.73    6.12
  -1   1  24  120.93    6.11
  -1  -1  24  116.62    6.14
   1  -1  25   59.80    4.20
  -1  -1  25   56.65    4.13
  -1   1  25   59.26    4.21
   1   1  25   58.66    4.24
   1  -1  25   61.13    3.65
  -1   1  25   55.70    7.62
  -1  -1  25   56.71    7.61
   1   1  25   56.47    7.44
   1  -1  25   58.44    7.72
   1  -1  25   58.33    4.14
   1   1  25   53.01    3.80
  -1   1  25   54.63    3.88
   1   1  25   52.07    3.60
  -1  -1  25   56.44    4.32
  -1   1  25   56.26    4.12
  -1  -1  25   56.78    3.94
  -1   1  25   59.23    4.24
   1   1  25   59.10    4.22
   1  -1  25   58.59    4.23
  -1   1  26   27.99    3.05
   1  -1  26   27.33    2.97
   1  -1  26   25.49    2.58
  -1  -1  26   25.09    2.87
   1   1  26   27.29    3.05
   1  -1  26   23.30    5.25
  -1   1  26   29.11    5.84
   1   1  26   27.44    5.42
  -1  -1  26   24.47    5.52
   1   1  26   22.65    2.71
   1  -1  26   24.08    2.99
  -1   1  26   24.84    2.87
  -1  -1  26   25.52    2.66
   1   1  26   24.05    2.44
  -1   1  26   27.43    2.94
  -1  -1  26   28.57    3.54
   1  -1  26   26.21    3.00
  -1   1  26   26.99    2.98
   1   1  26   26.39    2.90
   1   1  27  102.87    5.98
   1  -1  27  101.07    5.82
  -1  -1  27  101.37    5.87
  -1   1  27   96.86    5.81
   1   1  27   87.43    9.66
  -1   1  27  101.40   10.78
   1  -1  27   94.72   10.31
  -1  -1  27  100.18   10.55
  -1  -1  27   95.33    5.39
  -1  -1  27   94.75    5.83
   1   1  27   86.51    4.94
   1  -1  27   89.00    5.39
  -1   1  27   92.12    5.53
  -1   1  27   93.96    5.33
   1   1  27   94.04    5.19
  -1   1  27  100.64    5.79
   1  -1  27   96.63    5.79
   1   1  27   97.62    5.73
  -1  -1  28  182.23    8.53
   1  -1  28  195.90    8.62
   1   1  28  187.79    8.62
  -1   1  28  193.93    8.72
   1  -1  28  187.34   14.84
   1   1  28  174.03   14.15
  -1  -1  28  178.77   14.83
  -1   1  28  185.00   14.97
  -1   1  28  186.11    8.35
   1   1  28  171.92    7.42
  -1  -1  28  181.15    8.42
   1   1  28  176.52    7.73
  -1  -1  28  184.04    7.99
  -1   1  28  175.18    7.90
   1  -1  28  174.56    8.11
   1  -1  28  187.11    8.60
   1   1  28  186.74    8.43
  -1   1  28  185.36    8.44
   1  -1  29   85.76    5.66
   1   1  29   92.56    5.91
  -1   1  29   88.66    5.82
  -1  -1  29   91.06    5.88
  -1  -1  29   90.27   10.64
  -1   1  29   82.86   10.10
   1   1  29   76.47    9.45
   1  -1  29   78.04    9.72
   1   1  29   81.27    5.16
  -1   1  29   92.59    5.65
  -1  -1  29   87.34    6.04
   1  -1  29   84.93    5.74
   1   1  29   85.03    4.95
  -1   1  29   86.08    5.56
  -1  -1  29   92.68    5.40
   1   1  29   88.98    5.67
   1  -1  29   90.97    5.85
  -1  -1  30   14.51    2.54
  -1  -1  30   13.12    1.96
  -1   1  30   12.56    2.45
   1  -1  30   12.98    2.30
   1   1  30   13.43    2.57
   1  -1  30    8.71    3.47
   1   1  30   11.19    3.80
  -1   1  30   11.86    4.21
  -1  -1  30    9.33    4.00
  -1   1  30   10.28    2.85
   1  -1  30    9.86    3.21
  -1  -1  30   14.98    4.10
   1   1  30   12.86    2.83
  -1  -1  30   13.66    2.23
  -1   1  30   11.93    2.20
   1   1  30   11.59    2.36
   1  -1  30   13.67    2.58
  -1  -1  31   64.89    5.09
  -1   1  31   62.67    4.99
  -1  -1  31   54.81    3.81
   1   1  31   63.45    5.02
   1  -1  31   64.46    4.93
  -1  -1  31   50.48    8.23
   1   1  31   47.62    7.71
  -1   1  31   55.91    8.93
   1  -1  31   57.76    8.57
   1  -1 -31   96.62   14.01
   1   1 -31  101.32   14.92
  -1   1  31   61.44    4.62
  -1  -1  31   56.52    4.23
   1  -1  31   52.18    4.96
   1   1  31   53.32    4.52
  -1   1  31   56.19    4.96
  -1  -1  31   54.29    5.63
   1   1  31   62.12    4.84
   1  -1  32    5.65    1.86
  -1   1  32    9.33    2.37
   1   1  32    7.00    2.09
  -1  -1  32    9.50    2.39
   1   1  32    6.99    2.88
  -1  -1  32   10.41    2.01
   1  -1  32    6.56    3.53
  -1   1  32    6.18    1.69
  -1   1  32    8.00    3.40
  -1  -1  32    6.40    4.33
   1   1  32    7.72    2.01
   1  -1  33    9.64    2.18
  -1   1  33   11.48    2.53
  -1  -1  33   10.29    2.35
   1   1  33   10.15    2.25
  -1  -1  33   13.05    5.07
   1   1  33    8.89    3.38
  -1   1  33    8.19    1.80
  -1   1  33   11.03    3.92
  -1  -1  33    8.97    1.79
   1  -1  33   11.88    4.29
   1   1  33    9.78    2.36
  -1   1  34    2.80    1.88
  -1  -1  34   -0.29    1.51
   1   1  34    1.20    1.52
   1  -1  34    2.23    1.43
  -1  -1  34    0.57    0.93
  -1  -1  34   -2.50    4.88
   1  -1  34    2.93    3.99
  -1   1  34    0.16    1.05
   1   1  34    2.64    3.06
  -1   1  34    2.66    3.50
   1   1  35    6.37    1.92
   1  -1  35    5.40    1.76
  -1   1  35    4.55    1.91
  -1  -1  35    3.14    1.73
  -1  -1  35    2.22    4.73
   1  -1 -35    0.45    3.88
  -1  -1  35    4.51    1.33
   1  -1  35    3.29    4.33
  -1   1  35    4.31    1.43
   1   1  35    6.80    3.44
  -1   1  35    4.55    3.59
   1  -1  36    1.46    1.39
  -1   1  36    1.70    1.63
   1   1  36    1.69    1.49
   1  -1 -36   -3.87    4.08
  -1   1  36    1.32    1.10
   1  -1  36    6.71    4.54
  -1  -1  36    1.92    4.89
  -1   1  36   -0.47    3.44
   1   1  36    2.40    3.41
  -1   1  37   32.51    3.52
   1   1  37   38.01    3.71
  -1   1  37   31.67    3.01
  -1  -1  37   32.16    5.64
   1   1  37   34.83    4.34
   1  -1  37   31.53    5.09
  -1   1  37   38.94    4.69
   1   1  38   30.56    3.25
  -1   1  38   30.16    3.25
   1   1  38   29.48    4.19
  -1  -1  38   23.46    5.23
   1  -1  38   30.36    5.14
  -1   1  38   29.09    4.28
   1   1  39   49.54    3.89
  -1   1  39   51.81    4.68
   1   1  39   51.48    4.66
   1  -1  39   51.30    5.63
  -1  -1  39   50.38    5.58
   1  -1 -40    4.50    5.09
   1   1  40   -0.77    1.16
   1   1  40    1.48    2.86
  -1  -1 -40   -0.26    4.10
   1  -1  40   -1.11    4.01
  -1   1  40    0.68    2.84
  -1  -1  40    2.81    4.15
   1  -1 -41   -0.69    4.30
   1   1 -41    4.96    4.55
  -1   1  41    7.58    2.55
   1  -1  41    4.57    3.64
  -1  -1  41   11.64    3.88
   1   1  41    8.70    2.73
  -1  -1 -41    7.99    3.38
   1  -1 -41   -0.41    4.50
   1   1 -42    9.90    4.01
  -1  -1 -42    1.36    4.61
   1  -1 -42   23.81    4.51
   1  -1  42   26.21    3.75
  -1  -1  42   26.13    3.67
   2   0   0   71.19    3.50
   0  -2   0   67.73    4.06
   0   2   0   62.64    3.16
   0   2   0   60.35    3.41
  -2   0   0   73.05    3.61
  -2   0   0   63.83    3.04
   0  -2  -1    8.64    1.75
   2   0  -1    8.58    1.43
   0  -2   1    8.79    1.52
  -2   0   1    9.35    1.09
  -2   0   1    7.34    0.80
   0   2   1    8.07    1.21
   0   2  -1    8.06    1.30
   2   0   1    7.56    0.98
  -2   0  -1   10.22    1.32
  -2   0  -1    8.90    1.28
   0  -2   1   10.07    1.62
   0  -2   2  736.33   18.07
  -2   0   2  767.09   16.11
  -2   0  -2  774.47   17.80
   2   0  -2  777.46   18.44
   2   0   2  699.01   16.87
   0  -2   2  731.38   18.61
   2   0   2  750.66   15.81
  -2   0  -2  764.10   17.84
   0   2   2  739.83   17.95
  -2   0  -3  472.33   11.95
   2   0  -3  485.21   13.01
   2   0   3  460.32   10.78
   0  -2   3  468.62   12.56
   0   2   3  489.51   12.91
   2   0   3  484.95   12.05
  -2   0   3  444.48   10.89
   0  -2  -3  451.17   12.72
  -2   0   3  484.69   12.91
   0   2  -4   64.18    2.13
  -2   0  -4   65.58    3.13
   0   2   4   60.45    3.80
   2   0   4   68.76    3.52
  -2   0   4   63.18    2.89
   0  -2   4   62.11    3.57
   0  -2   4   64.34    4.00
   2   0   4   62.15    2.78
   0  -2  -4   58.58    3.70
  -2   0   4   69.45    3.86
   0   2   4   63.10    3.78
   2   0  -4   70.95    3.97
  -2   0  -5  110.98    4.13
   0  -2   5  106.21    5.01
  -2   0   5  110.11    4.36
   0   2  -5  106.10    3.06
   2   0  -5  112.09    5.32
   0  -2   5   98.48    5.37
   2   0   5  108.66    4.21
  -2   0   5  109.14    5.10
   0  -2  -5  102.91    5.30
   0   2   5  106.21    4.59
   0   2   5  107.72    5.39
   0  -2   6 1037.98   26.99
   2   0  -6 1109.75   26.52
   0   2  -6 1009.46   22.47
   0   2   6 1028.92   26.44
   0   2   6 1045.13   24.69
   2   0   6  993.45   22.85
   0  -2  -6 1030.91   26.54
  -2   0  -6 1041.20   23.71
   2   0   6 1042.34   24.59
  -2   0   6 1073.03   25.95
   0  -2   6 1083.18   25.99
   0   2   7 1034.25   26.49
   0  -2   7 1053.99   26.15
   2   0   7  984.43   24.85
   2   0  -7 1069.32   26.53
   0  -2  -7  997.29   26.66
   0   2  -7  999.37   22.61
   0   2   7  984.89   24.27
  -2   0  -7 1092.25   26.29
  -2   0  -7 1058.73   23.20
   0  -2   7 1058.39   27.34
   2   0   7  984.63   22.68
  -2   0   7 1050.24   25.81
   0   2  -8 1897.09   41.40
  -2   0  -8 2100.01   45.67
   0   2  -8 1936.22   43.08
  -2   0   8 2033.32   44.68
   0   2   8 1955.09   45.54
  -2   0  -8 2007.53   45.08
   0  -2  -8 1905.78   45.93
   2   0   8 1903.20   44.00
   2   0  -8 2049.55   45.73
   2   0   8 1845.87   41.16
   0  -2   8 2015.69   45.32
   0  -2   8 1943.39   46.58
  -2   0  -8 1957.39   41.18
   0   2   8 1781.81   42.64
   0   2   9  689.40   17.81
   0   2  -9  727.08   18.41
   0  -2  -9  694.84   21.02
   0  -2   9  737.12   20.57
  -2   0  -9  773.63   20.99
   0  -2   9  741.68   21.79
   2   0  -9  776.44   20.90
  -2   0  -9  751.14   20.34
  -2   0  -9  694.78   15.93
   0   2   9  713.53   20.57
  -2   0   9  716.37   19.85
   2   0   9  746.95   19.70
   2   0   9  707.65   16.59
   0   2  -9  739.95   17.09
  -2   0   9  757.91   19.81
  -2   0  10 2777.38   64.59
  -2   0 -10 2887.45   65.02
   2   0  10 2961.52   64.68
   0  -2  10 2884.60   65.39
   0   2 -10 2758.13   62.48
   0  -2 -10 2705.56   66.02
   0   2 -10 2771.52   61.19
  -2   0  10 2946.35   64.24
   2   0  10 2895.68   60.58
  -2   0 -10 3253.30   66.78
   0   2  10 2604.56   65.40
   0  -2  10 2865.39   67.14
   2   0 -10 2995.55   65.85
   0   2  10 2847.04   61.72
  -2   0  11 2729.67   62.87
   0   2  11 2734.83   59.00
   0  -2  11 2775.95   63.49
   0   2 -11 2831.84   63.05
   2   0  11 2656.50   58.20
   0   2 -11 2738.77   59.17
   0   2  11 2750.03   63.51
   2   0 -11 2635.62   63.62
  -2   0 -11 2874.99   63.35
   2   0  11 2700.68   62.75
   0   2 -11 2571.20   60.16
   0  -2 -11 2666.63   64.25
  -2   0  11 2819.59   61.92
   0  -2  12    0.93    1.71
  -2   0 -12    2.86    1.47
   0   2  12    2.26    1.54
   2   0  12    1.06    1.45
   0   2 -12    1.01    0.76
   0   2 -12    0.73    1.21
   2   0  12    3.11    0.73
  -2   0  12    2.04    1.63
   0   2  12    1.50    0.58
   2   0 -12    2.10    1.58
   0   2 -12    2.27    0.84
  -2   0 -12    3.02    1.94
   2   0 -13  646.94   20.17
   0   2  13  602.79   19.67
   2   0  13  639.34   19.82
   0   2 -13  652.42   20.16
  -2   0  13  611.30   19.60
   0   2 -13  598.11   16.99
   0  -2  13  620.85   20.02
   0   2  13  572.76   14.39
  -2   0 -13  650.50   19.90
   2   0 -14  511.87   17.19
   0  -2  14  487.13   17.05
   0   2 -14  475.25   14.03
  -2   0 -14  628.31   20.51
   0   2  14  470.68   16.67
  -2   0 -14  535.90   17.15
   2   0  14  530.86   17.30
   0   2 -14  545.81   17.66
  -2   0  14  475.27   16.69
  -2   0  15   46.06    4.95
   0   2  15   46.99    4.79
  -2   0 -15   50.16    4.97
   0   2 -15   51.18    3.88
   0   2 -15   62.94    5.69
   2   0 -15   48.24    4.87
   2   0  15   50.93    5.10
  -2   0 -15   52.66    6.06
   0  -2  15   53.21    5.31
   0   2 -16  364.80   15.42
  -2   0 -16  303.53   13.62
   0  -2  16  318.16   14.20
   0   2  16  297.93   13.49
   2   0 -16  294.30   13.50
  -2   0  16  295.85   13.73
  -2   0 -16  307.81   16.03
   0   2 -16  316.48   11.50
   2   0  16  313.04   14.05
  -2   0  17   10.99    2.99
   0   2  17    9.26    2.43
   2   0 -17    9.22    2.39
   0   2 -17   14.57    3.31
   2   0  17   11.05    2.73
  -2   0 -17    7.55    3.09
   0  -2  17   12.73    3.20
   0   2 -17   11.72    2.12
   0   2  18   67.79    6.22
   0   2 -18   67.85    7.20
   2   0 -18   67.73    6.32
  -2   0 -18   50.78    7.28
   0  -2  18   68.56    6.68
  -2   0  18   71.12    6.73
   2   0  18   70.78    6.91
  -2   0  19    5.18    1.28
   0   2  19    5.52    1.21
   0  -2  19    4.69    1.15
   0   2  19    4.61    1.97
   0  -2  19    7.64    2.81
   2   0  19    3.59    2.18
   0   2 -19    5.86    2.77
  -2   0  19    6.13    2.55
  -2   0 -19    1.04    2.29
   2   0 -19    5.35    2.25
  -2   0  19    5.80    1.27
  -2   0  19    6.69    1.33
   2   0  19    5.54    1.16
   0  -2  19    6.50    1.36
   0   2  19    6.32    1.22
   2   0  19    5.57    1.26
  -2   0  19    5.41    1.28
   0  -2  19    5.91    1.35
   0  -2  20  198.46    6.83
   0  -2  20  183.64    6.87
   0  -2  20  181.15    6.96
   2   0  20  193.05    7.19
  -2   0  20  193.96    7.34
   0   2  20  186.43    7.22
  -2   0  20  203.85   12.49
   0   2 -20  130.27   11.49
   0  -2  20  188.42   12.03
   0   2  20  186.51   11.96
   2   0  20  214.30   12.79
   2   0 -20  195.31   11.41
   0   2  20  187.18   11.22
   2   0  20  187.90    6.93
  -2   0  20  185.29    6.94
  -2   0  20  197.03    7.37
   0  -2  20  191.40    7.24
   0   2  20  182.69    6.65
   0   2  20  196.40    7.46
   2   0  20  186.90    7.30
  -2   0  20  196.45    7.57
  -2   0 -20  250.29   11.51
   0   2  20  186.58    7.11
   0  -2  20  183.66    7.32
  -2   0  21    1.82    1.36
   0   2  21    0.16    0.98
   0  -2  21    0.50    0.75
   0  -2  21    0.12    0.87
   2   0  21   -0.12    0.88
   0  -2  21    0.24    1.15
   2   0 -21    1.98    1.88
   0   2  21   -0.66    1.92
   0  -2  21   -0.15    2.35
   0   2  21   -1.01    1.90
   0   2 -21    1.24    2.00
   2   0  21    0.57    1.75
  -2   0  21    1.29    2.11
   0  -2  21    0.51    1.12
  -2   0  21    1.16    1.27
   2   0  21    1.40    0.98
   0   2  21    0.10    0.89
   0  -2  21    0.11    0.78
   0   2  21    1.04    0.99
  -2   0  21    0.58    1.02
   0  -2  21    0.62    1.04
   2   0  21    0.87    0.93
  -2   0 -21    1.42    2.73
   0   2  21    0.84    0.88
  -2   0  21    1.59    1.23
  -2   0  22  249.89    9.08
   2   0  22  252.49    8.97
   0   2  22  258.65    9.17
   0  -2  22  243.75    8.51
   0  -2  22  268.30    8.52
   0  -2  22  239.72    8.73
  -2   0  22  263.72   15.41
   2   0 -22  249.87   13.76
   0  -2  22  265.34   15.42
   0   2  22  249.90   14.85
   2   0  22  280.60   15.70
   0   2  22  257.11    9.22
   0  -2  22  252.74    8.97
  -2   0  22  243.65    8.67
  -2   0  22  254.70    9.17
   0   2  22  245.38    8.40
   2   0  22  248.65    8.59
   0  -2  22  243.70    8.41
   0   2  22  245.86    8.89
   2   0  22  263.38    9.22
   0  -2  22  247.38    9.21
   0  -2  23  224.31    8.51
  -2   0  23  229.23    8.78
   2   0  23  230.92    8.70
   0   2  23  233.63    8.82
   0  -2  23  246.67    8.20
   0  -2  23  226.94    8.26
   0  -2  23  242.13   15.10
   2   0  23  245.61   15.02
  -2   0  23  242.30   15.20
   0   2  23  225.01   14.54
   0  -2  23  227.38    8.58
  -2   0  23  219.54    8.33
   2   0  23  219.33    8.18
   0   2  23  219.63    8.03
  -2   0  23  231.42    8.80
   0   2  23  231.25    8.82
   0  -2  23  220.71    8.08
   0  -2  23  235.14    8.98
   2   0  23  234.11    8.87
   0   2  23  227.23    8.60
   0  -2  24    9.88    1.96
   0  -2  24    8.53    1.65
   0   2  24   10.26    1.82
   2   0  24    9.65    1.87
  -2   0  24    8.88    1.85
   2   0  24   10.72    3.66
  -2   0  24   11.18    3.63
   0   2  24   10.10    3.47
   0  -2  24    9.61    3.56
   0   2  24   11.68    1.96
   0  -2  24    9.27    1.54
   0  -2  24   10.87    2.37
  -2   0  24    8.39    2.09
   2   0  24   10.82    1.93
  -2   0  24   10.44    1.85
   0   2  24   10.46    1.84
   0  -2  24   11.01    2.06
   0   2  24   10.82    1.82
  -2   0 -24    3.26    3.18
   2   0  24   12.17    2.01
   2   0  25   31.49    3.06
   0  -2  25   30.25    2.96
   0  -2  25   31.28    3.07
   0   2  25   31.82    3.12
  -2   0  25   31.41    3.20
   0  -2  25   32.12    5.78
  -2   0  25   28.04    5.48
   0   2  25   33.08    6.02
   2   0  25   33.99    5.84
   0   2  25   33.02    2.94
   0   2  25   30.13    3.01
   2   0  25   30.16    2.91
   0  -2  25   32.15    3.51
   0  -2  25   29.58    2.70
  -2   0  25   30.94    3.29
  -2   0  25   30.54    3.07
   0  -2  25   31.48    3.17
   2   0  25   31.13    3.11
  -2   0 -25    7.71    3.70
   0   2  25   34.33    3.17
   0  -2  26    9.12    2.16
   0   2  26   11.20    2.27
   2   0  26    9.60    1.99
   0  -2  26    9.28    1.78
  -2   0  26   11.78    2.18
  -2   0  26   12.49    4.17
   0   2  26    9.22    3.52
   0  -2  26   10.60    3.63
   2   0  26    9.15    3.35
  -2   0  26    8.05    1.81
   0  -2  26    9.00    1.62
   0   2  26    9.27    1.74
   2   0  26   10.09    2.04
   0  -2  26    9.53    2.79
   0   2  26    8.41    1.78
  -2   0  26    7.77    2.46
   0   2  26   10.69    2.01
   2   0  26    8.74    1.92
   0  -2  27   78.56    5.10
   2   0  27   87.60    5.36
  -2   0  27   79.01    5.29
   0  -2  27   81.97    4.76
   0   2  27   80.49    5.30
   0   2  27   81.42    9.38
   2   0  27   79.68    9.27
   0  -2  27   80.20    9.48
  -2   0  27   74.61    9.42
   0  -2  27   78.04    4.61
   0   2  27   78.44    4.69
   2   0  27   76.19    4.82
  -2   0  27   79.32    5.34
  -2   0  27   82.68    5.24
   0   2  27   79.94    5.11
   0  -2  27   76.45    5.39
   0   2  27   75.96    4.98
   2   0  27   79.78    5.22
   2   0  28    0.24    1.18
   0  -2  28    1.24    1.36
  -2   0  28   -0.18    1.46
   0   2  28    0.68    1.34
   0  -2  28    3.61    2.35
   0  -2  28   -0.28    2.73
   0   2  28    2.50    2.48
   2   0  28    2.26    2.62
   2   0 -28    2.88    3.28
  -2   0  28    0.19    2.66
   0   2  28    0.38    1.00
   2   0  28    1.96    2.10
  -2   0  28    1.89    1.34
   0  -2  28    1.22    0.98
   0  -2  28    6.42    3.46
   0   2  28    1.45    1.33
  -2   0  28    3.64    3.13
   2   0  28    2.79    1.72
   0   2  28    2.24    1.50
   0  -2  29   11.68    2.24
   2   0  29   12.31    2.11
  -2   0  29   11.83    2.48
   0   2  29   11.98    2.36
   2   0 -29   21.53    7.67
   0  -2  29   10.58    3.98
  -2   0  29   15.00    4.78
   2   0  29   11.98    4.22
   0   2  29    8.75    3.49
   0  -2  29    9.44    3.55
   0   2  29    9.56    1.91
   2   0  29    9.60    2.59
  -2   0  29   12.59    2.28
   0   2  29   10.15    1.99
  -2   0  29    8.65    3.32
   0   2  29   11.56    2.26
   2   0  29    9.98    2.16
   0  -2  30    0.63    1.24
   2   0  30    1.10    1.46
   0   2  30    1.74    1.47
  -2   0  30    0.32    1.45
   0   2  30    3.02    2.75
   2   0  30   -1.25    2.67
  -2   0  30   -1.52    3.04
   0  -2  30    1.65    3.11
   2   0 -30    6.36    5.68
   2   0  30    3.26    2.54
   0   2  30   -0.56    1.65
   0   2  30   -0.55    1.20
   0  -2  30    3.32    3.46
  -2   0  30   -0.78    3.52
  -2   0  30    0.23    1.38
   2   0  30    0.60    1.49
   0   2  30    0.94    1.34
  -2   0  31  143.06    7.76
   0   2  31  151.75    7.81
   0  -2  31  146.19    7.70
   2   0  31  151.96    7.70
   0  -2  31  131.78   13.39
   2   0  31  145.95   13.46
  -2   0  31  135.12   13.87
   0   2  31  132.39   13.34
  -2   0  31  140.40    7.33
   0   2  31  130.93    6.61
   0   2  31  127.93    6.81
   0  -2  31  135.60    7.87
  -2   0  31  133.66    7.80
   2   0  31  133.26    6.98
   0   2  31  143.02    7.43
   2   0  31  139.37    7.59
   2   0  32   18.06    2.79
   0  -2  32   20.57    2.96
   0   2  32   19.00    2.98
  -2   0  32   20.91    3.22
  -2   0  32   21.10    4.83
   0  -2  32   14.75    4.60
   2   0  32   18.23    3.51
  -2   0  32   17.39    2.62
   0   2  32   18.19    2.54
   0   2  32   18.50    2.84
   2   0  32   18.15    2.89
   0  -2  33    0.34    1.41
  -2   0  33    1.22    1.78
   0   2  33    0.44    1.64
  -2   0  33   -1.58    1.18
   2   0  33   -0.43    1.37
   0  -2  33    3.92    4.81
   0   2  33   -0.39    1.01
   2   0  33    2.54    3.28
   0   2  33    2.56    2.54
  -2   0  33    3.87    4.58
  -2   0  33   -0.17    1.06
   2   0  33    1.39    1.54
  -2   0  34   83.83    5.94
   2   0  34   84.17    5.65
  -2   0  34   80.73    4.84
   0   2  34   84.52    5.79
   2   0  34   81.18    5.99
  -2   0  34   79.42    6.77
  -2   0  34   83.93    5.41
   0  -2  34   78.89    6.85
   0   2  34   75.63    4.95
   0   2  34   85.68    5.62
   2   0  35   15.27    2.53
  -2   0  35   13.44    1.99
  -2   0  35   12.25    2.45
   0   2  35   11.69    2.42
   0  -2  35   10.52    5.01
   0   2  35   12.96    3.09
  -2   0  35   14.05    4.82
   0   2  35   13.73    2.12
   2   0  35   16.87    3.96
  -2   0  35   12.72    2.13
   0   2  36    8.15    2.16
  -2   0  36    7.71    2.10
   2   0  36    8.81    1.98
   2   0  36    4.07    3.56
   0   2  36    8.89    2.98
   0  -2 -36    2.13    5.16
   0  -2  36   12.13    5.23
  -2   0  36    7.19    4.48
  -2   0  36    7.76    1.69
   0   2  37    0.98    1.33
   2   0  37   -0.14    1.11
   0  -2  37    0.48    4.85
   0  -2 -37   -1.26    4.90
  -2   0  37    0.13    0.98
  -2   0  37    2.08    4.27
   2   0  37   -1.27    3.66
   0   2  37   -0.93    2.62
   0   2  38    9.99    2.05
   2   0  38    9.74    1.94
   0  -2  38   11.34    5.11
   0   2  38    9.20    2.99
  -2   0  38   10.18    4.18
   0  -2 -38    4.67    4.49
   2   0  38    9.70    3.87
  -2   0  38   10.08    1.73
   0   2  39    5.72    1.67
   2   0 -39   -1.37    4.80
   0  -2 -39    3.99    3.95
   2   0  39    3.93    3.58
   0   2  39    4.23    2.39
  -2   0  39    5.70    3.82
   0  -2  39    7.02    4.90
   2   0 -40    4.57    4.52
   0  -2 -40    1.21    5.01
   0   2  40    0.15    0.97
   0  -2 -40   -0.85    3.12
   2   0  40    2.37    3.50
   0  -2  40    2.47    4.42
  -2   0  40    1.14    3.38
   2   0 -40    3.03    4.11
   0  -2 -41    0.24    4.47
   2   0 -41    3.61    4.05
   2   0  41    3.63    3.09
   0  -2  41    2.14    3.87
  -2   0 -41    1.57    3.71
  -2   0  41    6.23    2.89
   0  -2 -42   23.69    4.49
   2   0 -42   44.38    4.38
   0  -2  42   39.89    4.36
   2   0 -42    0.99    5.70
   0  -2 -42    2.06    5.67
   0  -2 -42   23.59    4.47
   1  -2 -42    7.21    3.47
  -1  -2  42    8.91    3.39
   1  -2 -42    4.62    5.70
   1  -2 -41    6.83    4.23
   1   2  41    7.13    1.44
   2   1 -41    0.15    3.74
  -2   1  41    5.70    2.13
  -2  -1 -41    1.39    3.97
  -1  -2  41    7.50    3.94
   2  -1  41    8.82    3.57
   1  -2 -41    0.98    4.13
   1  -2 -41    4.37    6.40
   1   2  40    5.93    1.54
   1  -2 -40    0.99    4.53
   2   1 -40    3.67    4.23
  -2  -1 -40    0.99    4.70
   2  -1  40    5.44    3.90
  -2   1  40    6.07    2.62
  -1  -2  40    3.10    4.36
   1  -2 -40   -0.49    5.14
   1  -2 -39    5.48    5.37
   1   2  39   37.10    3.32
   2   1 -39    5.19    4.78
  -2   1  39   37.50    3.12
   2  -1  39   38.03    4.99
  -1  -2  39   39.53    5.78
  -2   1  39   37.23    4.19
   1   2  38   47.37    3.91
   1  -2 -38   39.69    4.42
   2  -1  38   49.17    5.43
  -2   1  38   52.04    4.94
  -1  -2  38   46.37    6.17
  -2   1  38   44.59    3.57
   1   2  38   51.45    4.28
   2  -1  37   -0.08    1.10
   1   2  37    1.18    1.40
  -2   1  37    0.33    1.39
   2  -1  37    0.36    4.05
  -1  -2  37    5.63    5.38
  -2   1  37    2.72    3.48
   1   2  37    0.20    2.66
  -2   1  37    1.58    1.19
   1  -2 -37   -2.03    4.02
   2  -1  36   18.19    2.56
   1   2  36   18.75    2.73
  -2   1  36   20.19    2.95
  -2   1  36   18.18    2.28
  -2   1  36   17.16    2.44
  -1  -2  36   15.93    5.68
   2  -1  36   19.84    4.45
  -2   1  36   20.43    4.26
   1   2  36   17.80    3.29
   1  -2 -36    6.22    4.54
   1   2  35    9.25    2.25
  -2   1  35   16.93    3.04
  -2   1  35   11.19    2.15
   2  -1  35    9.00    1.99
   2  -1  35    8.81    4.19
  -1  -2  35    6.44    5.40
   1   2  35   10.37    2.88
   1  -2 -35    1.99    4.55
  -2   1  35    7.29    3.75
  -2   1  35   12.89    2.22
  -2   1  34    9.98    2.37
   2  -1  34    7.47    1.85
   1   2  34   11.30    2.40
   1   2  34    7.10    2.69
   1  -2 -34   -1.14    4.64
  -2   1  34    8.40    3.81
  -2   1  34    8.18    1.92
   2  -1  34    8.84    3.84
  -1  -2  34    8.41    5.47
   1   2  33   38.04    3.93
   2  -1  33   32.00    3.44
  -2   1  33   33.58    3.86
  -1  -2  33   36.30    6.13
   2  -1  33   34.20    4.61
  -1  -2  33   30.93    2.98
   1   2  33   30.94    3.58
  -2   1  33   26.84    4.39
  -2   1  33   31.47    3.41
   1   2  33   32.59    3.51
   1   2  32   16.73    2.77
  -1  -2  32   14.35    2.55
   2  -1  32   15.10    2.50
  -2   1  32   14.05    2.71
  -1  -2  32   10.48    4.90
  -1  -2  32   12.17    1.91
  -2   1  32   13.54    2.38
  -2   1  32   15.52    3.83
   1   2  32   14.76    2.81
   2  -1  32   11.54    3.64
   2  -1  32   15.17    2.76
   1   2  32   13.34    2.45
  -1  -2  31   23.70    3.21
   1   2  31   22.82    3.18
  -2   1  31   24.82    3.29
   2  -1  31   23.77    3.01
  -1  -2  31   25.01    6.14
   2   1 -31   34.17    9.99
  -2   1  31   18.00    5.08
   1   2  31   17.90    5.10
   2  -1  31   18.62    5.25
   1  -2 -31   41.87    9.56
  -1  -2  31   21.07    5.02
   1   2  31   21.59    2.90
  -2   1  31   21.12    2.95
   1   2  31   20.60    2.52
  -1  -2  31   22.85    2.75
  -2   1  31   24.01    3.95
   2  -1  31   19.69    3.84
   1   2  31   23.60    3.05
   2  -1  31   25.40    3.33
  -2   1  30   94.64    6.14
   1   2  30   97.39    6.14
   2  -1  30   94.79    5.86
  -1  -2  30   86.50    4.89
  -1  -2  30   93.44    6.06
  -1  -2  30   97.47   11.41
   2  -1  30   98.84   11.02
  -2   1  30   94.33   11.34
   1  -2 -30  118.29   15.05
   1   2  30   90.87   10.58
   1   2  30   86.04    5.16
  -2   1  30   95.35    6.13
   1   2  30   86.28    5.19
   2  -1  30   94.83    6.11
  -2   1  30   97.82    6.07
  -1  -2  30   96.85    6.94
  -1  -2  30   92.70    5.43
   1   2  30   98.14    6.00
   2  -1  30   92.51    6.14
   1   2  29   57.07    4.59
  -2   1  29   56.60    4.65
  -1  -2  29   46.17    3.45
   2  -1  29   57.22    4.41
  -1  -2  29   50.19    4.35
   1   2  29   43.43    7.19
  -1  -2  29   55.75    8.38
   2  -1  29   50.47    7.89
  -2   1  29   54.76    8.57
   1   2  29   48.85    3.77
  -2   1  29   57.01    4.57
   1   2  29   49.45    3.80
  -2   1  29   56.90    4.62
  -1  -2  29   50.33    3.87
  -1  -2  29   48.37    5.22
   2  -1  29   56.64    4.75
   2  -1  29   57.09    4.64
   1   2  29   52.08    4.29
   2  -1  28   34.43    3.38
  -1  -2  28   33.02    3.47
  -2   1  28   32.68    3.56
  -1  -2  28   32.24    2.86
   1   2  28   30.90    3.41
  -2   1  28   34.76    6.76
  -1  -2  28   30.05    6.05
   2  -1  28   34.66    6.46
   1   2  28   35.07    6.33
  -1  -2  28   32.16    3.09
   1   2  28   30.73    2.97
  -1  -2  28   27.41    4.28
  -2   1  28   29.12    3.31
   1   2  28   30.27    3.04
   2  -1  28   29.98    3.50
  -2   1  28   33.89    3.55
   2  -1  28   32.63    3.51
   1   2  28   32.94    3.41
  -2   1  27   35.06    3.53
  -1  -2  27   33.08    2.90
   2  -1  27   37.33    3.40
  -1  -2  27   33.73    3.41
   1   2  27   36.25    3.61
   2   1 -27   56.00   10.46
   2  -1  27   35.12    6.47
  -2   1  27   36.72    6.69
  -1  -2  27   36.28    6.52
   1   2  27   34.31    6.33
   1   2  27   33.10    3.04
  -2   1  27   37.68    3.53
  -1  -2  27   33.73    3.13
  -2   1  27   34.01    3.45
   1   2  27   32.05    3.05
   2  -1  27   38.51    3.67
  -1  -2  27   31.56    4.01
   2  -1  27   37.98    3.65
   1   2  27   36.34    3.45
   2  -1  26  199.68    8.36
  -2   1  26  199.11    8.65
  -1  -2  26  187.46    7.50
  -1  -2  26  192.40    8.42
   1   2  26  206.50    8.69
  -1  -2  26  193.30    7.65
  -1  -2  26  198.90   14.88
   1   2  26  185.22   14.05
   2  -1  26  197.42   14.68
  -2   1  26  210.24   15.57
  -2   1  26  201.74    8.78
  -1  -2  26  191.17    8.40
   1   2  26  192.17    8.01
   1   2  26  194.49    7.75
  -1  -2  26  194.42    8.03
   2  -1  26  193.90    8.12
  -2   1  26  192.46    8.11
   1   2  26  200.91    8.41
   2  -1  26  200.32    8.65
  -2   1  25   94.63    5.52
  -1  -2  25   99.97    5.15
   2  -1  25  103.10    5.52
  -1  -2  25   91.35    5.39
   1   2  25   99.48    5.63
  -2   1  25   99.03   10.31
   1   2  25   99.34    9.93
   2  -1  25  106.35   10.36
  -1  -2  25   92.76    9.80
   1   2  25   95.38    5.23
  -2   1  25   93.89    5.26
   2  -1  25  102.92    5.46
  -1  -2  25   93.98    5.13
  -1  -2  25   96.01    5.79
  -2   1  25  101.32    5.77
   1   2  25  100.34    5.09
   1   2  25  100.76    5.52
   2  -1  25  100.75    5.71
   2  -1  24    7.93    1.64
   1   2  24    6.81    1.66
  -1  -2  24    7.70    1.72
  -2   1  24    6.98    1.63
  -1  -2  24    8.02    1.99
  -1  -2  24    6.64    1.48
   1   2  24    6.29    3.10
  -1  -2  24    4.44    2.46
  -1   2 -24    1.32    2.38
   2  -1  24    8.28    3.36
  -2   1  24    8.13    3.37
   2  -1  24    8.14    1.79
   1   2  24    8.03    1.60
  -2   1  24    8.88    1.85
   1   2  24    6.87    1.52
  -1  -2  24    6.10    2.39
  -2   1  24    7.69    1.72
  -1  -2  24    6.89    1.46
   1   2  24    6.82    1.59
   2  -1  24    5.79    1.58
  -1  -2  23   43.44    3.23
   2  -1  23   45.60    3.38
  -1  -2  23   44.49    3.45
  -1  -2  23   49.48    3.46
  -2   1  23   46.08    3.59
   1   2  23   45.50    3.57
  -1  -2  23   44.94    6.46
   2  -1  23   45.07    6.47
   1   2  23   46.78    6.37
  -2   1  23   44.67    6.57
  -1   2 -23   21.87    5.45
   1   2  23   44.52    3.36
  -1  -2  23   41.61    3.70
  -2   1  23   46.92    3.36
  -2   1  23   48.15    3.71
   2  -1  23   45.95    3.41
   1   2  23   42.42    3.12
  -1  -2  23   42.54    3.24
   1   2  23   46.67    3.50
  -2   1  23   47.28    3.60
   2  -1  23   46.22    3.57
   1   2  22   83.31    4.76
   2  -1  22   85.08    4.56
  -2   1  22   80.08    4.65
  -1  -2  22   83.71    4.27
  -1  -2  22   77.70    4.53
  -1  -2  22   90.81    4.59
   2  -1  22   91.87    8.90
  -2   1  22   84.32    8.72
  -1   2 -22   51.87    7.74
   1   2  22   75.68    7.97
  -1  -2  22   80.54    8.27
   2   1 -22   84.07    7.19
   1   2  22   81.71    4.56
   2  -1  22   78.52    4.45
  -1  -2  22   80.03    4.68
  -1  -2  22   80.51    4.42
  -2   1  22   78.46    4.39
   1   2  22   81.84    4.29
  -2   1  22   82.79    4.85
  -2   1  22   87.52    4.85
   1   2  22   82.19    4.56
   2  -1  22   83.90    4.72
   1   2  21   64.08    4.02
  -1  -2  21   63.76    3.60
   2  -1  21   61.76    3.74
  -1  -2  21   65.78    3.79
  -2   1  21   63.48    3.96
  -1  -2  21   60.32    3.85
   1   2  21   57.01    6.61
  -1   2 -21   48.39    6.91
  -2   1  21   63.97    7.24
  -1  -2  21   58.89    6.84
   2   1 -21   59.65    5.94
   2  -1  21   65.15    7.37
  -2   1  21   62.59    4.05
   1   2  21   63.99    3.65
   1   2  21   66.67    3.96
   2  -1  21   60.52    3.73
  -1  -2  21   58.71    3.63
  -2   1  21   61.18    3.68
  -1  -2  21   60.15    4.01
  -2   1  21   62.48    3.97
   1   2  21   62.98    3.88
   2  -1  21   64.09    3.98
  -1  -2  20  326.05    9.68
  -2   1  20  297.23    9.92
   2  -1  20  298.99    9.53
   1   2  20  307.55   10.05
  -1  -2  20  291.66    9.28
  -1  -2  20  292.58    9.81
   2  -1  20  336.33   16.32
  -2   1  20  323.17   16.42
   1   2  20  303.96   13.97
   1   2  20  286.00   15.16
  -1   2 -20  294.55   13.31
   2   1 -20  295.36   13.86
  -1   2 -20  323.67   17.78
  -1  -2  20  310.38   15.89
   1   2  20  306.99    9.87
  -1  -2  20  306.25    9.89
   1   2  20  312.08    9.42
   2  -1  20  295.69    9.66
  -1  -2  20  300.97    9.58
  -2   1  20  317.72   10.27
  -2   1  20  282.17    9.36
  -2   1  20  313.51   10.08
   2  -1  20  304.61    9.99
  -1  -2  20  303.80   10.29
   1   2  20  291.55    9.77
  -2   1  19   36.21    2.83
   1   2  19   39.94    2.97
  -1  -2  19   37.63    2.84
  -1  -2  19   45.36    2.94
   2   1 -19   39.52    4.63
  -1   2 -19   47.99    6.22
  -1  -2  19   38.17    5.20
  -2   1  19   36.78    5.32
   1   2  19   36.57    4.52
  -1   2 -19   38.38    4.23
   2  -1  19   43.03    5.48
   1   2  19   39.62    5.27
  -1  -2  19   41.04    3.02
  -2   1  19   35.44    2.61
  -2   1  19   37.53    2.92
   2  -1  19   39.11    2.80
  -2   1  19   38.27    2.91
  -1  -2  19   42.02    3.13
   1   2  19   38.32    2.85
   2  -1  19   42.24    2.99
  -2  -1 -19   31.81    4.49
  -2   1  18  363.29   16.84
   2   1 -18  372.86   15.35
  -1   2 -18  374.57   14.52
  -1  -2  18  365.29   16.66
  -1   2 -18  422.10   18.34
   2  -1  18  403.45   17.06
   1  -2 -18  366.24   16.99
   1   2  18  363.49   15.31
  -1   2 -17   88.51    7.46
   2   1 -17   74.27    6.13
   1  -2 -17   75.14    7.08
  -2   1  17   73.75    6.82
   1   2  17   78.89    6.31
   2  -1  17   89.48    7.29
  -1   2 -17   75.03    5.59
  -1  -2  17   73.57    6.73
   1   2  16   34.55    4.10
   2  -1  16   38.36    4.59
  -1   2 -16   38.80    3.84
  -2   1  16   38.69    4.79
  -1   2 -16   42.82    5.00
   2   1 -16   37.41    4.17
  -1  -2  16   37.84    4.75
   1  -2 -16   35.50    4.71
  -1   2 -15   77.04    5.31
   1   2  15   83.07    6.07
   1  -2 -15   81.07    6.82
   2   1 -15   88.84    6.22
  -1  -2  15   81.99    6.59
  -2   1  15   82.56    6.61
  -2   1  15   78.52    4.90
  -1   2 -15   82.11    4.31
  -1   2 -15   95.08    7.04
   2  -1  15   87.56    6.60
  -1   2 -14    7.04    1.68
  -2   1  14    8.47    1.68
  -1   2 -14    6.32    1.31
   2   1 -14    9.73    2.17
   1   2  14    5.63    1.74
  -2   1  14    6.96    2.24
  -2  -1 -14    4.36    2.65
   1  -2 -14    6.51    2.35
  -1   2 -14    8.35    2.35
  -1  -2  14    7.03    2.39
   2  -1  14    8.64    2.36
  -1  -2  13  582.55   19.15
  -1   2 -13  606.39   19.24
   2   1 -13  603.61   18.59
  -1   2 -13  560.80   15.86
   1   2  13  572.98   18.27
   2  -1  13  596.33   18.63
  -2   1  13  560.02   19.20
  -1   2 -13  581.46   17.16
  -2   1  13  540.49   16.47
   1  -2 -13  572.54   19.83
  -1   2 -12   27.67    2.90
  -1   2 -12   26.12    2.49
  -2   1  12   26.61    3.47
   2   1 -12   29.31    3.31
  -1  -2  12   26.60    3.50
   1   2  12   22.37    2.96
   2  -1  12   22.39    2.95
  -1  -2  12   26.72    3.75
   1  -2 -12   22.34    3.54
  -2   1  12   27.61    2.78
  -2  -1 -12   27.19    3.46
  -1   2 -12   24.58    3.22
  -2  -1 -12   17.45    3.65
   1  -2 -11  683.00   21.78
  -2   1  11  701.00   19.62
  -2  -1 -11  726.14   21.41
  -1  -2  11  721.83   21.17
  -1   2 -11  717.43   19.57
  -1  -2  11  720.05   22.38
   1   2  11  679.71   15.51
  -2   1  11  706.26   21.55
   2  -1  11  719.08   20.35
   2   1 -11  753.36   20.81
   1   2  11  721.56   20.61
  -1   2 -10  468.43   13.96
  -2  -1 -10  464.70   15.26
   1  -2 -10  462.64   15.81
   2   1 -10  496.87   14.94
   1   2  10  402.07   11.04
  -2   1  10  455.17   15.56
  -2   1  10  445.86   14.16
  -1  -2  10  466.77   15.12
   1   2  10  459.82   14.64
   2  -1  10  459.55   14.34
  -1  -2  10  485.54   16.34
  -2  -1 -10  438.85   16.18
   2  -1   9  691.81   19.60
  -2   1   9  683.00   20.99
   1   2   9  718.92   20.20
   1  -2  -9  718.94   21.47
  -1  -2   9  755.32   21.85
  -2   1   9  703.45   19.85
   2   1  -9  763.08   20.46
   1   2   9  714.91   17.07
  -1   2  -9  735.96   19.66
  -2  -1  -9  699.72   20.79
  -2  -1  -9  748.43   22.07
  -1  -2   9  747.55   20.66
  -1  -2   8  626.55   19.11
   2  -1   8  626.68   17.25
  -2   1   8  609.72   18.67
   1  -2  -8  624.00   18.83
  -2   1   8  641.43   17.83
  -1   2  -8  609.21   17.28
   1   2   8  599.43   15.33
   2   1  -8  663.82   18.12
  -1  -2   8  619.01   17.92
  -2  -1  -8  640.89   18.37
   1   2   8  608.40   17.86
   2  -1   7   13.23    1.83
   2   1  -7   10.39    1.89
  -1  -2   7    9.57    1.76
  -2   1   7   10.60    1.83
  -2  -1  -7   13.00    2.25
   1   2   7   10.38    1.79
   1  -2  -7   12.33    2.27
  -1   2  -7   12.83    1.81
  -1  -2   7    9.09    1.98
   1  -2  -6  667.27   19.21
  -1  -2   6  644.53   19.31
  -2   1   6  678.10   18.61
   2  -1   6  675.66   17.74
  -1  -2   6  678.71   18.37
   2   1  -6  723.82   18.75
   1   2   6  660.01   18.58
  -2   1   5  381.07   11.93
   2  -1   5  385.91   10.96
  -1  -2   5  377.10   11.58
  -1   2  -5  378.96   10.06
   1   2   5  379.46   11.91
   1  -2  -5  382.53   12.35
   2   1  -5  402.74   11.99
  -1  -2   5  401.77   12.73
  -1  -2   4  271.50    9.07
  -2   1   4  249.74    9.34
   1  -2  -4  266.92    9.65
  -1  -2   4  264.16    9.83
   1   2   4  259.92    9.25
  -2  -1  -4  307.99    9.26
  -1   2  -4  262.72    8.03
   2   1  -4  283.31    9.38
  -1  -2   3  312.60   10.21
  -2  -1  -3  324.90    9.48
   2   1  -3  330.45    9.65
  -1   2  -3  312.86    8.59
   1   2   3  314.23    9.59
   1  -2  -3  305.16    9.77
  -2   1   3  321.63   10.09
   2  -1   3  314.76    8.40
  -1  -2   3  317.25    9.41
   2  -1   3  307.74    8.58
  -2   1   3  309.53    9.81
   2  -1   2   35.80    2.35
   1  -2  -2   38.64    2.74
  -1  -2   2   34.08    2.90
  -1   2  -2   37.42    2.42
  -1  -2   2   37.19    2.63
   1  -2  -2   42.87    1.96
  -2   1   2   41.41    3.00
  -1   2  -2   37.21    2.91
   1   2   2   35.94    2.19
  -2  -1  -2   39.69    2.59
   1   2   2   36.13    2.67
   2   1  -2   42.44    2.88
  -2  -1  -2   41.71    2.34
   2  -1   2   35.98    2.12
  -2  -1  -2   39.22    2.67
   1  -2  -1   94.29    4.19
  -1  -2   1   88.12    4.20
   1   2   1  100.89    4.01
   2  -1   1   94.80    3.56
  -1   2  -1   96.85    4.31
  -1  -2   1   97.13    5.03
   2   1  -1   80.34    6.16
  -2  -1  -1  108.07    3.47
   2  -1   1   93.12    4.42
   1  -2  -1  102.13    4.59
   2  -1   1   95.40    4.08
  -2  -1  -1  101.73    4.13
  -2  -1  -1   94.63    4.24
  -2   1   1   98.16    4.47
  -1   2  -1   96.87    3.34
   1  -2   0   55.89    3.03
  -1   2   0   64.80    2.63
  -2  -1   0   66.18    3.05
  -1   2   0   63.10    3.52
   2  -1   0   60.63    3.47
  -2  -1   0   71.47    2.23
  -1  -2   0   68.24    4.22
   1  -2   0   60.35    3.28
   2   1   0   62.48    3.47
   2   1   0   73.96    4.79
   2  -1   0   60.06    3.29
  -2   1   0   63.05    3.30
  -2  -1   0   69.22    3.52
   2  -1  -1   83.28    4.01
  -2   1  -1   83.89    3.59
  -2   1  -1   78.35    4.10
  -2  -1   1   78.26    2.85
   1  -2   1   77.64    3.27
   1  -2   1   77.83    3.93
  -1   2   1   83.47    4.22
  -1   2   1   84.76    3.36
   1  -2   1   79.32    3.85
   2   1   1   84.11    4.47
  -2  -1   1   87.42    3.36
   2   1   1   76.28    3.88
  -2  -1   1   80.32    3.79
  -2   1  -2   45.62    2.39
   1   2  -2   54.34    4.13
   2   1   2   44.07    2.98
  -2  -1   2   45.88    2.84
  -1   2   2   44.72    3.48
  -1   2   2   48.35    2.66
   2  -1  -2   48.68    3.13
  -2  -1   2   48.26    2.27
   1  -2   2   46.80    2.99
   2  -1  -2   56.84    4.44
  -1   2   2   45.73    3.25
  -2  -1   2   49.07    2.30
   1  -2   2   48.75    3.04
  -2   1  -2   41.01    2.94
   1  -2   2   46.54    2.10
   2   1   2   43.40    3.26
  -2   1  -3  327.11    9.84
  -2  -1   3  339.44   10.25
   1  -2   3  323.61    9.88
   1  -2   3  317.81   10.09
   2  -1  -3  329.23   10.31
   2   1   3  326.77   10.24
   2  -1  -3  457.43   13.36
  -2  -1   3  320.67    8.64
  -2  -1   3  329.45    9.60
   2   1   3  314.00    9.90
  -1   2   3  333.81   10.27
   1  -2   3  321.61    7.66
  -1   2   4  280.55    9.26
  -2  -1   4  295.87    9.52
  -2  -1   4  278.81    8.92
   1  -2   4  281.70    9.11
  -2  -1   4  287.00    8.21
   2  -1  -4  286.88    9.59
   1  -2   4  282.75    9.57
   2   1   4  269.34    9.32
   1   2  -4  292.04    8.19
   1   2  -5  398.79   10.78
   1  -2   5  407.34   12.56
  -2  -1   5  406.73   11.17
   2   1   5  398.92   12.54
  -2  -1   5  403.05   11.82
  -1   2   5  366.86   11.72
   2   1   5  377.91   10.77
   1  -2   5  400.76   11.82
   2  -1  -5  373.10   14.29
  -2   1  -5  390.08   11.24
   2  -1  -5  423.11   12.66
  -2  -1   6  672.36   18.03
   1  -2   6  651.88   18.12
  -2   1  -6  642.60   16.94
   2  -1  -6  689.82   18.90
  -2   1  -6  681.82   18.28
   1  -2   6  658.61   18.88
   2   1   6  640.47   16.77
  -2  -1   6  674.09   17.42
  -1   2   6  622.37   17.58
   1   2  -6  695.80   16.85
   2   1   6  674.91   18.89
   2   1   7   18.81    1.93
   1   2  -7   16.90    1.35
   1   2  -7   17.11    1.76
  -1   2   7   11.64    2.71
  -2  -1   7   19.07    2.31
   2  -1  -7   19.65    2.60
   1  -2   7   18.56    2.34
  -1   2   7   18.44    2.10
  -2   1  -7   19.34    1.86
  -2   1  -7   20.37    2.44
   1  -2   7   20.67    2.77
  -2  -1   7   19.58    2.24
  -2  -1   8  646.86   17.61
   1   2  -8  661.26   17.11
   1   2  -8  607.48   14.93
  -2   1  -8  613.95   15.87
   1  -2   8  641.14   18.07
  -2  -1   8  647.61   18.16
   1  -2   8  616.58   19.10
   1   2  -8  619.55   16.24
   2   1   8  611.38   16.36
  -1   2   8  611.25   18.85
  -1   2   8  625.51   17.04
   2  -1  -8  626.72   18.74
  -2   1  -8  649.02   17.94
   1   2  -9  812.35   20.66
  -1   2   9  768.02   20.07
   1   2  -9  768.13   19.33
  -2   1  -9  743.96   18.53
  -2   1  -9  771.62   21.07
   1   2  -9  754.90   17.92
   2   1   9  736.84   19.39
   2  -1  -9  791.14   22.26
  -2  -1   9  737.50   21.40
  -1   2   9  761.44   22.18
  -2  -1   9  762.25   20.87
   1  -2   9  779.09   21.44
  -2   1 -10  488.88   15.58
   1   2 -10  491.25   12.73
  -1   2  10  496.87   16.63
  -1   2  10  495.18   14.56
  -2  -1  10  519.74   15.93
   1  -2  10  503.96   16.02
   2  -1 -10  516.62   16.96
   1   2 -10  545.30   15.67
  -2   1 -10  511.82   12.97
   1   2 -10  499.44   14.06
   2   1  10  469.78   14.11
  -2   1 -11  691.18   20.08
   1  -2  11  689.29   20.65
  -2   1 -11  693.90   21.10
   2   1  11  660.79   18.49
  -1   2  11  715.90   18.72
   1   2 -11  673.82   18.39
   2  -1 -11  706.49   21.64
   1   2 -11  676.33   16.91
  -2   1 -11  690.92   16.61
  -1   2  11  660.82   21.08
  -2  -1  11  686.79   20.43
   1   2 -11  769.97   20.65
   2  -1 -12   51.11    4.84
  -2   1 -12   43.06    3.91
  -1   2  12   42.33    4.32
  -2   1 -12   49.53    4.66
   1  -2  12   46.18    4.30
   2   1  12   43.52    3.35
  -1   2  12   39.40    3.13
   1   2 -12   42.98    2.69
  -2  -1  12   45.68    4.24
   1   2 -12   48.32    3.43
  -2   1 -12   42.43    2.17
   1   2 -12   52.36    4.43
  -2   1 -13  614.61   18.77
  -2  -1  13  587.39   19.12
  -1   2  13  576.24   16.00
   1   2 -13  584.13   16.84
   2   1  13  626.68   19.61
   2  -1 -13  617.19   20.32
   1   2 -13  599.31   15.52
   2   1  13  585.99   16.80
   1  -2  13  590.30   19.27
  -2   1 -13  546.94   13.06
  -2   1 -13  634.37   20.31
  -1   2  13  571.09   19.69
   1  -2  14   12.38    2.85
   1   2 -14   10.58    2.48
   1   2 -14   11.80    1.86
  -2  -1  14   11.73    2.75
  -1   2  14   10.63    2.52
   1   2 -14    9.31    1.43
   2   1  14   10.37    1.83
   2   1  14    8.29    2.25
   2  -1 -14   12.22    2.79
  -2   1 -14   13.78    3.01
  -1   2  14    8.13    1.35
  -2   1 -14   10.42    2.24
  -1   2  15   64.06    6.01
   1   2 -15   71.73    4.70
   1   2 -15   75.73    6.50
  -2  -1  15   71.15    5.93
   1  -2  15   69.23    5.95
  -1   2  15   62.27    3.62
  -2   1 -15   80.19    6.89
   2  -1 -15   74.83    6.41
   2   1  15   72.39    6.10
   2   1  15   64.01    4.42
  -2   1 -15   74.17    5.64
  -2  -1  16   51.80    5.30
   1   2 -16   35.19    3.88
   2  -1 -16   54.69    5.57
   1  -2  16   51.89    5.37
  -2   1 -16   62.14    6.28
   2   1  16   52.49    5.42
   2   1  16   45.29    3.70
   1   2 -16   41.48    5.25
  -2   1 -16   49.75    4.77
  -1   2  16   48.73    5.15
  -1   2  17   84.45    7.25
   2   1  17   94.12    7.56
  -2   1 -17   93.60    6.92
   1  -2  17   91.58    7.42
  -2  -1  17   85.36    7.16
  -2   1 -17  108.73    8.78
   2  -1 -17   89.91    7.43
   1   2 -17   63.90    7.01
   1   2 -17   92.39    5.70
   2   1  17   88.24    5.26
   1   2 -18  363.83   13.43
   1  -2  18  376.84   16.69
   2   1  18  412.41   17.26
   2  -1 -18  403.39   17.27
  -2   1 -18  408.56   15.98
  -2  -1  18  388.90   16.80
  -1   2  18  380.37   16.78
  -1   2  19   38.59    2.88
   2   1  19   38.62    2.87
  -2  -1  19   35.96    2.82
   1  -2  19   38.71    2.75
  -2  -1  19   38.83    2.69
   2   1  19   36.84    5.06
  -2   1 -19   43.15    6.34
  -2   1 -19   43.10    5.01
   2  -1 -19   41.47    5.27
  -2  -1  19   39.76    5.29
   1  -2  19   40.14    5.42
  -1   2  19   35.12    5.00
  -2  -1  19   38.39    2.82
   1  -2  19   38.34    2.85
  -1   2  19   42.06    3.12
  -2  -1  19   37.31    2.83
   2   1  19   38.63    2.92
   1  -2  19   37.80    2.92
  -1   2  19   38.92    2.80
   1  -2  20  300.06    8.93
  -1   2  20  286.14    9.68
   2   1  20  304.97    9.90
  -2  -1  20  297.85    9.20
  -2  -1  20  285.94    9.74
   1  -2  20  281.98    9.33
   1  -2  20  300.39    9.53
   2   1  20  313.76   15.78
  -1   2  20  292.00   15.80
  -2   1 -20  263.63   16.77
  -1   2  20  293.14   15.19
   2  -1 -20  300.80   15.41
  -2  -1  20  296.53   15.44
   1  -2  20  327.34   16.19
   2   1  20  293.36    9.31
   1  -2  20  289.74    9.62
  -1   2  20  308.47   10.20
  -1   2  20  274.59    8.95
  -2  -1  20  300.78    9.72
  -2  -1  20  286.99    9.48
   2   1  20  289.63    9.78
  -1   2  20  298.35    9.65
   1  -2  20  299.75    9.83
  -1   2  21   66.38    4.05
   2   1  21   67.55    4.13
   1  -2  21   66.21    3.90
   1  -2  21   63.02    3.60
   1  -2  21   61.27    3.74
  -2  -1  21   62.55    4.00
  -2  -1  21   67.32    3.71
  -2  -1  21   69.53    7.42
   2   1  21   66.99    7.20
   1  -2  21   70.00    7.43
   2  -1 -21   67.52    7.14
  -1   2  21   63.18    7.39
  -2   1 -21   40.16    6.79
  -2  -1  21   64.49    3.95
   2   1  21   66.05    3.77
  -1   2  21   64.01    3.67
  -1   2  21   67.70    4.28
  -2  -1  21   64.79    4.09
   1  -2  21   67.32    4.03
   2   1  21   67.79    4.11
   1  -2  21   61.92    4.01
  -1   2  21   65.77    3.99
   1  -2  22   86.88    4.63
   2   1  22   89.82    4.93
  -1   2  22   86.84    4.86
  -2  -1  22   85.07    4.84
   1  -2  22   82.12    4.52
   1  -2  22   97.81    4.46
  -2  -1  22   84.54    8.62
   2  -1 -22   89.12    8.35
  -1   2  22   85.59    8.76
   2   1  22   95.67    8.85
   1  -2  22   98.29    9.19
  -2  -1  22   83.95    4.76
  -1   2  22   91.53    5.11
  -2  -1  22   89.36    4.83
  -1   2  22   81.58    4.35
   2   1  22   85.81    4.48
   1  -2  22   91.92    4.87
   1  -2  22   86.28    4.84
   2   1  22   86.82    4.85
  -1   2  22   86.79    4.72
  -1   2  23   43.52    3.46
   1  -2  23   42.48    3.13
  -2  -1  23   42.51    3.48
   1  -2  23   39.02    3.19
   2   1  23   44.08    3.50
  -1   2  23   45.13    6.65
   2   1  23   39.02    6.10
   1  -2  23   43.40    6.29
  -2  -1  23   38.61    5.99
  -2  -1  23   44.01    3.62
   2   1  23   44.15    3.21
  -1   2  23   47.30    3.72
   1  -2  23   42.04    3.41
  -2  -1  23   41.89    3.38
  -1   2  23   40.74    3.08
  -1   2  23   44.61    3.39
   1  -2  23   42.71    3.47
   2   1  23   40.79    3.33
  -2   1 -23   49.10    5.73
   2   1  24    6.62    1.71
  -2  -1  24    6.61    1.64
  -1   2  24    6.32    1.66
   1  -2  24    4.90    1.70
  -1  -2 -24   -5.29    2.98
   1  -2  24    6.12    1.50
  -1   2  24    4.27    2.86
  -2  -1  24    5.70    2.62
   2   1  24    7.11    2.96
   1  -2  24    4.89    3.03
   1  -2  24    6.14    1.73
  -2  -1  24    7.62    1.64
  -1   2  24    6.21    1.64
  -2  -1  24    7.94    2.49
   2   1  24    5.32    1.41
  -1   2  24    5.47    1.38
   2   1  24    6.24    1.59
  -2   1 -24    5.00    3.00
  -1   2  24    5.17    1.39
   1  -2  24    5.43    1.57
   2   1  25  123.53    6.29
   1  -2  25  113.81    5.85
   1  -2  25  121.92    5.52
  -1   2  25  113.27    6.08
  -2  -1  25  112.84    6.07
  -2  -1  25  115.52   10.89
   1  -2  25  115.22   10.89
  -1   2  25  114.16   11.06
   2   1  25  123.36   11.02
  -2  -1  25  114.92    6.17
   2   1  25  114.90    5.61
  -1   2  25  119.20    6.34
  -1   2  25  115.69    5.64
  -2  -1  25  117.01    6.07
   1  -2  25  112.11    6.02
  -1   2  25  118.41    6.05
   1  -2  25  113.01    6.17
   2   1  25  117.92    6.11
  -2   1 -25   81.22    7.37
   2   1  26  218.63    8.97
  -2  -1  26  204.27    8.78
  -1   2  26  204.18    8.78
   1  -2  26  206.88    8.53
   1  -2  26  213.78    7.88
   1  -2  26  221.39   15.63
   2   1  26  215.52   15.03
  -1   2  26  204.97   15.34
  -2  -1  26  205.47   15.12
   2  -1 -26  336.45   23.55
  -1   2  26  203.30    8.08
   1  -2  26  207.55    8.57
  -2  -1  26  203.15    8.73
   2   1  26  207.88    8.07
  -2  -1  26  208.30    8.61
  -1   2  26  207.20    8.90
  -1   2  26  205.29    8.59
   2   1  26  213.02    8.80
   1  -2  26  207.64    8.91
  -2  -1  27   40.93    3.82
   1  -2  27   40.08    3.40
  -1   2  27   40.73    3.77
   2   1  27   42.90    3.87
   1  -2  27   38.19    3.47
  -2  -1  27   39.73    6.96
   2  -1 -27   65.28   10.84
   2   1  27   49.07    7.29
  -1   2  27   36.26    6.59
   1  -2  27   38.39    6.75
  -1   2  27   41.51    3.81
   1  -2  27   36.98    3.94
  -2  -1  27   41.05    4.47
  -1   2  27   37.69    3.31
  -2  -1  27   41.18    3.59
   2   1  27   40.07    3.46
  -1   2  27   39.11    3.54
   1  -2  27   41.04    3.77
   2   1  27   44.02    3.87
  -1   2  28   24.61    3.07
   2   1  28   27.42    3.21
   1  -2  28   25.98    2.99
  -2  -1  28   28.63    3.30
   1  -2  28   26.29    3.02
  -2  -1  28   28.30    5.86
  -1   2  28   21.52    5.30
   1  -2  28   25.00    5.74
   2  -1 -28   39.58    9.07
   2   1  28   28.27    5.69
  -2  -1  28   23.01    4.03
  -1   2  28   26.00    3.06
  -2  -1  28   27.06    3.00
  -1   2  28   26.00    2.83
   2   1  28   23.72    3.03
   1  -2  28   22.10    3.49
   2   1  28   25.86    3.06
  -1   2  28   29.22    3.18
   1  -2  28   26.01    3.15
   1  -2  29   54.00    3.94
   1  -2  29   50.90    4.24
  -1   2  29   54.62    4.54
   2   1  29   56.24    4.54
  -2  -1  29   53.14    4.53
   2   1  29   44.59    7.31
   2  -1 -29   80.34   12.98
  -1   2  29   45.44    7.77
  -2  -1  29   64.19    9.20
   1  -2  29   52.57    8.21
  -2  -1  29   53.27    4.25
  -1   2  29   55.88    4.06
  -1   2  29   56.38    4.48
  -2  -1  29   51.11    5.36
   1  -2  29   53.26    4.99
   2   1  29   55.03    4.26
   2   1  29   56.37    4.52
  -1   2  29   55.65    4.40
   1  -2  30   91.86    5.77
  -2  -1  30   89.55    5.97
  -1   2  30   89.07    5.90
   2   1  30   87.00    5.76
  -2  -1  30   85.52   10.73
  -1   2  30   78.61   10.52
   2   1  30   78.69    9.82
   1  -2  30   94.12   10.98
   1  -2  30   87.43    6.15
   2   1  30   82.90    5.33
  -1   2  30   86.15    5.59
  -1   2  30   87.13    5.24
  -2  -1  30   89.54    5.64
  -2  -1  30   88.29    6.72
   2   1  30   87.67    5.76
   1  -2  31   23.39    2.99
  -2  -1  31   29.67    3.58
  -1   2  31   25.49    3.34
   2   1  31   27.58    3.38
  -2  -1  31   23.20    2.65
   2   1  31   19.40    5.02
   1  -2  31   26.36    5.88
  -1   2  31   20.19    5.67
  -2  -1  31   25.27    6.28
   2  -1 -31   35.43   10.07
   1   2 -31   47.73   10.45
   1  -2  31   25.46    4.52
  -2  -1  31   25.58    3.06
  -1   2  31   22.91    2.95
   2   1  31   23.70    3.39
  -2  -1  31   21.81    4.95
  -1   2  31   26.29    3.06
   2   1  31   25.89    3.20
  -2  -1  32   15.90    2.81
  -2  -1  32   16.38    2.23
   1  -2  32   19.20    2.83
  -1   2  32   20.48    3.05
   2   1  32   16.66    2.69
   1  -2  32   15.77    4.46
  -2  -1  32   15.01    5.10
  -1   2  32   18.70    2.87
   2   1  32   14.62    3.13
  -2  -1  32   17.16    2.54
  -1   2  32   15.42    2.40
   2   1  32   18.17    2.80
  -1   2  33   33.19    3.82
  -2  -1  33   35.67    3.93
   1  -2  33   34.15    3.58
   2   1  33   32.09    3.58
  -2  -1  33   28.81    2.84
  -2  -1  33   33.08    6.18
  -1   2  33   32.61    3.67
   2   1  33   33.27    3.87
   1  -2  33   30.21    5.02
  -1   2  33   30.74    3.35
  -2  -1  33   30.57    3.23
   2   1  33   31.52    3.57
   2   1  34    8.81    2.18
  -1   2  34    8.98    2.33
  -2  -1  34    7.74    1.57
   1  -2  34   10.21    2.17
  -2  -1  34    4.59    5.16
  -2  -1  34    8.68    1.85
   1  -2  34    7.32    4.43
  -1   2  34    8.46    1.85
   2   1  34    8.04    3.11
  -1   2  34    8.35    2.88
   2   1  34    7.74    2.02
   2   1  35    7.49    2.00
  -1   2  35    7.95    2.19
  -2  -1  35    6.32    5.45
   2   1  35    6.67    3.13
  -1   2  35    8.70    3.01
  -2  -1  35    6.76    1.66
   1  -2  35    4.25    4.59
  -1   2  35    5.61    1.62
   2   1  36   16.30    2.55
  -1   2  36   17.01    2.70
   1  -2  36   14.72    5.08
  -2  -1  36   15.94    2.21
  -1   2  36   15.98    2.30
  -2  -1  36   18.15    5.54
  -1   2  36   17.79    3.47
   2   1  36   14.65    3.47
  -1   2  37   -0.18    1.46
   2   1  37    1.06    1.31
  -1   2  37    1.59    2.62
   2   1  37    1.60    3.08
  -2  -1  37    0.53    4.83
   1  -2  37    0.74    4.53
  -1   2  37    1.33    1.11
   2  -1 -38    5.36    5.45
   2   1  38   54.27    4.15
  -1   2  38   55.04    4.26
  -1  -2 -38    7.27    5.49
  -2  -1  38   66.83    6.38
  -1   2  38   54.08    4.37
  -1   2  38   51.93    3.78
   2   1  38   57.12    4.95
   1  -2  38   57.21    6.04
  -1   2  39   42.39    3.61
   2  -1 -39   13.15    5.31
   2   1  39   43.57    3.58
   1  -2  39   38.32    5.40
   2   1  39   41.30    4.28
  -1   2  39   42.17    3.78
  -1  -2 -39   15.44    5.17
  -2  -1  39   41.72    5.45
   2  -1 -40    2.21    4.61
   2   1  40    3.53    1.33
  -2  -1  40    5.74    3.99
  -1  -2 -40    2.17    4.10
   2   1  40    4.99    2.93
   1  -2  40   -0.44    4.33
   2  -1 -40    4.01    4.15
  -1  -2 -41    0.89    4.83
   1   2 -41    3.14    3.98
   2  -1 -41    5.45    3.70
  -1  -2 -41    8.41    3.23
  -2  -1  41    5.80    3.36
   1  -2  41   10.86    4.12
   2  -1 -41    2.17    6.89
   2  -1 -42   10.41    3.29
  -1  -2 -42    6.20    4.41
  -2  -1  42    8.94    2.77
   1  -2  42    8.74    3.46
   2  -1 -42    2.61    3.67
   2  -1 -42    2.29    5.33
   2  -2   0 3737.97   85.19
   2  -2   0 3923.11   84.17
  -2   2   0 4043.02   86.20
  -2  -2   0 3840.31   87.24
  -2  -2   0 4139.13   84.84
   2  -2   1  377.09   10.37
  -2   2   1  401.07   11.98
   2  -2  -1  395.02   10.81
  -2  -2   1  379.65   12.29
   2  -2  -1  374.65   11.23
  -2   2  -1  399.30   12.40
   2  -2  -1  382.48    9.87
   2  -2   1  374.92   10.61
  -2   2  -1  370.06   11.25
   2  -2   2  483.60   13.16
   2  -2   2  490.87   12.39
   2  -2  -2  527.41   13.45
  -2   2  -2  517.98   14.54
  -2  -2   2  476.08   14.17
  -2   2   2  494.05   14.43
   2  -2  -2  487.51   11.89
   2   2   2  470.32   13.57
   2  -2  -2  491.13   13.71
  -2  -2   2  473.54   12.80
   2  -2   2  470.80   12.83
  -2   2  -2  510.38   13.01
  -2  -2   3  177.82    7.53
   2  -2   3  193.70    6.92
   2  -2   3  180.42    6.88
   2  -2   3  189.84    5.99
  -2   2   3  176.74    7.59
  -2  -2   3  197.10    6.82
   2   2   3  176.90    7.18
   2  -2  -3  219.45    8.13
   2  -2  -3  188.87    7.47
  -2   2  -3  194.05    7.80
  -2   2   3  188.22    7.96
   2  -2  -3  220.86    6.46
  -2   2  -3  198.29    6.38
   2  -2  -4  154.96    8.54
  -2   2  -4  130.14    6.07
   2  -2   4  136.60    4.41
   2   2  -4  125.40    3.77
  -2  -2   4  106.47    5.25
   2   2  -4  102.48    7.74
  -2  -2   4  124.96    6.05
  -2   2  -4  128.13    4.50
   2   2  -4  109.84    5.58
  -2   2   4  126.67    6.10
   2  -2   4  129.77    5.64
   2  -2  -4   88.62    6.07
   2  -2   4  123.39    5.38
  -2   2  -5  676.61   13.96
   2  -2   5  681.44   16.34
   2   2  -5  712.42   14.12
  -2  -2   5  656.34   16.10
  -2   2  -5  655.28   17.05
   2   2   5  644.62   16.35
   2  -2   5  642.95   13.94
  -2  -2   5  656.53   17.40
   2  -2   5  655.42   16.99
   2   2  -5  669.26   16.45
  -2   2   5  633.47   17.06
   2  -2  -5  644.92   17.45
   2   2   6   12.08    1.93
   2   2  -6   13.35    1.40
   2  -2   6   12.05    1.82
  -2  -2   6   10.91    2.11
   2   2  -6   17.11    3.94
   2  -2  -6   12.98    2.35
  -2   2  -6   13.15    1.95
   2  -2  -6   11.33    2.73
   2  -2   6   13.41    1.13
  -2   2   6   12.94    2.11
   2   2  -6   13.28    1.93
  -2   2  -6   12.72    0.94
  -2  -2   6   12.55    1.83
   2   2   7  351.34   11.84
   2   2  -7  414.96   11.04
  -2  -2   7  359.31   11.88
  -2   2  -7  360.80   11.86
   2  -2  -7  356.27   13.08
  -2  -2   7  360.63   12.94
  -2   2   7  341.93   12.23
  -2   2  -7  367.76   12.55
   2  -2   7  368.54   12.15
   2  -2   7  357.04    9.33
   2   2   7  363.20   13.14
   2   2  -7  387.04   12.06
  -2   2   8   78.14    4.98
   2  -2  -8   74.51    5.52
   2   2  -8   90.53    4.46
  -2   2  -8   73.62    4.96
   2   2  -8   85.13    4.82
  -2   2  -8   72.96    4.49
  -2   2   8   77.22    5.63
   2   2   8   76.65    4.65
  -2  -2   8   78.12    4.90
   2  -2   8   80.00    5.00
  -2  -2   8   79.78    5.36
  -2   2  -9 1433.36   36.28
   2  -2  -9 1421.51   37.59
   2  -2   9 1411.90   35.95
  -2   2   9 1428.36   36.12
  -2   2  -9 1385.49   34.71
  -2  -2   9 1403.06   37.29
  -2  -2   9 1423.77   35.97
   2   2   9 1365.44   35.37
  -2   2   9 1366.09   37.57
   2   2  -9 1501.74   35.67
  -2   2 -10   21.31    2.35
  -2   2  10   23.44    3.39
   2  -2 -10   25.69    3.46
  -2   2 -10   24.27    2.99
   2   2 -10   25.36    2.76
  -2  -2  10   20.66    2.84
   2   2 -10   23.29    2.74
   2  -2  10   22.58    2.94
   2   2  10   23.21    2.66
  -2  -2  10   22.41    3.17
  -2   2  10   23.33    2.76
   2  -2 -11   18.04    3.09
  -2  -2  11   16.97    3.04
  -2   2  11   16.86    2.91
  -2  -2  11   16.24    2.62
   2   2 -11   20.29    2.53
  -2   2  11   16.06    2.40
   2   2  11   14.72    1.02
   2   2 -11   14.70    2.36
   2  -2  11   19.06    2.79
   2   2  11   16.74    2.39
  -2   2 -11   18.16    2.09
  -2   2 -11   17.04    2.53
  -2   2  12  150.07    7.46
  -2   2 -12  142.16    6.21
   2  -2  12  148.50    7.89
  -2  -2  12  147.78    8.07
   2   2 -12  150.43    7.47
  -2   2 -12  151.40    7.74
   2   2  12  149.83    7.43
  -2   2  12  149.70    8.73
   2  -2 -12  148.62    8.87
   2   2 -12  111.76    7.37
  -2  -2  12  154.04    8.77
  -2   2 -13  383.43   11.87
  -2   2  13  407.89   13.68
  -2   2  13  391.43   15.84
   2   2 -13  426.26   14.04
  -2  -2  13  415.22   15.09
   2  -2  13  414.97   14.95
  -2   2 -13  397.72   14.23
  -2   2 -13  421.23   15.65
   2   2  13  396.94   13.92
   2  -2 -13  419.28   16.32
  -2   2  14    2.59    1.81
  -2   2 -14    4.06    1.88
  -2   2 -14    3.67    0.91
   2   2  14    3.78    1.64
  -2  -2  14    3.48    1.81
   2  -2 -14    4.17    2.01
   2   2 -14    4.12    1.59
  -2   2 -14    1.43    1.24
   2  -2  14    2.74    1.70
   2   2 -14    2.20    1.57
  -2   2  14    3.74    1.34
   2  -2  15    0.19    1.46
  -2   2 -15   -0.36    1.17
   2  -2 -15    0.63    1.67
  -2  -2  15    0.85    1.52
  -2   2  15    1.81    1.09
  -2   2 -15    0.59    1.52
  -2   2  15   -0.18    1.69
   2   2  15    0.52    1.17
   2   2 -15   -0.05    1.31
   2   2 -15    0.08    1.19
  -2  -2  16  392.22   16.15
  -2   2 -16  390.44   14.92
   2  -2 -16  387.11   17.13
   2   2 -16  397.15   14.54
  -2   2 -16  420.78   17.31
  -2   2  16  367.02   16.75
  -2   2  16  361.68   12.78
   2  -2  16  395.95   16.09
   2   2  16  385.18   14.59
   2  -2 -17 1012.16   32.35
  -2  -2  17  988.89   30.93
   2  -2  17 1009.23   30.83
   2   2 -17  991.80   28.16
  -2   2  17  967.49   31.82
  -2   2 -17 1014.66   29.10
  -2   2  17  905.78   25.52
   2   2  17  981.41   28.58
  -2  -2  18  148.81    5.66
  -2   2  18  136.73    5.69
  -2  -2  18  132.34    5.71
   2   2  18  145.06    5.95
   2  -2  18  138.75    5.58
   2   2  18  146.21    8.24
  -2  -2  18  130.62    9.33
  -2   2  18  132.53    9.79
  -2   2 -18  163.61   10.90
   2  -2  18  141.34    9.59
   2  -2 -18  139.76   10.14
   2   2  18  142.49    9.69
   2   2 -18  130.81    7.83
  -2   2 -18  144.78    8.68
  -2   2  18  138.70    5.95
   2  -2  18  135.42    5.61
  -2  -2  18  123.84    5.41
   2  -2  18  129.19    5.57
   2   2  18  141.43    5.82
   2   2  19   30.15    2.67
  -2  -2  19   33.64    2.62
  -2   2  19   26.33    2.41
   2  -2  19   30.24    2.59
  -2  -2  19   30.27    2.62
   2  -2  19   28.63    4.54
   2  -2 -19   31.77    4.99
   2   2  19   28.48    4.63
  -2   2 -19   36.16    5.44
   2   2 -19   29.99    3.79
  -2   2 -19   31.07    4.07
  -2   2  19   30.15    4.78
  -2  -2  19   30.48    4.73
   2  -2  19   26.16    2.37
  -2  -2  19   24.04    2.42
  -2   2  19   24.62    2.18
  -2   2  19   28.23    2.68
  -2  -2  19   27.23    2.40
   2   2  19   28.73    2.55
   2  -2  19   24.23    2.36
  -2   2  19   29.74    2.48
   2  -2  20   16.42    1.85
   2   2  20   18.85    2.21
  -2  -2  20   17.16    2.10
   2  -2  20   18.60    1.85
  -2  -2  20   20.49    2.20
   2  -2  20   17.70    2.09
  -2   2  20   18.21    2.14
  -2  -2  20   18.50    3.80
   2   2  20   18.04    3.90
  -2   2  20   21.73    4.39
   2  -2  20   18.83    3.90
   2  -2 -20   15.69    3.74
  -2   2 -20   22.14    4.63
  -2   2 -20   19.41    3.49
  -2  -2  20   17.58    2.38
   2  -2  20   20.20    2.13
  -2   2  20   18.39    2.16
   2   2  20   18.20    1.85
  -2  -2  20   17.37    2.00
  -2   2  20   15.86    1.82
   2  -2  20   18.14    2.12
  -2   2  20   19.33    2.09
   2   2  20   17.71    2.05
  -2  -2  21   43.04    3.11
  -2  -2  21   39.22    3.22
   2   2  21   45.81    3.42
   2  -2  21   40.66    2.94
  -2   2  21   41.04    3.17
   2  -2  21   39.12    2.71
  -2  -2  21   37.70    2.68
   2  -2  21   39.79    3.13
  -2  -2  21   39.06    5.70
  -2   2 -21   42.10    5.13
  -2   2 -21   44.25    6.79
   2   2  21   41.98    5.80
  -2   2  21   44.20    6.29
   2  -2 -21   40.49    5.83
   2  -2  21   47.98    6.27
   2   2  21   43.16    2.94
   2   2  21   43.31    3.04
  -2   2  21   44.27    3.48
  -2  -2  21   41.91    3.17
  -2  -2  21   43.05    3.46
   2  -2  21   42.98    3.17
  -2   2  21   40.18    2.91
  -2   2  21   43.07    3.15
   2  -2  21   41.15    3.18
   2   2  21   44.62    3.27
  -2   2  22   37.79    3.19
  -2  -2  22   44.50    3.24
   2  -2  22   38.95    2.87
  -2  -2  22   39.12    3.29
   2  -2  22   37.77    2.99
  -2  -2  22   37.65    2.72
   2   2  22   39.94    3.28
   2  -2  22   42.06    6.06
  -2   2  22   37.12    6.13
  -2   2 -22   37.47    6.68
   2   2  22   41.08    5.94
  -2  -2  22   35.55    5.69
  -2   2  22   42.29    3.43
   2   2  22   41.97    2.98
   2  -2  22   42.82    3.24
  -2   2  22   37.10    2.92
   2   2  22   40.25    2.96
  -2  -2  22   45.60    3.68
  -2  -2  22   38.54    3.11
   2   2  22   43.20    3.33
   2  -2  22   41.35    3.29
  -2   2  22   42.65    3.31
   2  -2  23  340.93   10.15
  -2  -2  23  322.52   11.15
  -2  -2  23  313.40   10.01
  -2   2  23  322.97   11.12
   2  -2  23  324.14   10.67
   2   2  23  337.38   11.36
  -2  -2  23  342.24   10.65
  -2   2  23  323.89   18.67
  -2  -2  23  333.93   18.14
   2  -2  23  358.05   18.85
   2   2  23  320.10   17.53
   2   2  23  308.67   10.27
  -2  -2  23  321.99   10.90
  -2  -2  23  319.03   10.92
   2  -2  23  326.09   10.88
   2   2  23  322.88   10.31
  -2   2  23  305.69   10.38
  -2   2  23  338.99   11.65
   2  -2  23  332.12   11.20
   2   2  23  326.22   11.06
  -2   2  23  331.31   11.07
  -2  -2  24    5.11    1.76
   2   2  24    3.71    1.39
   2  -2  24    4.23    1.18
   2  -2  24    3.89    1.58
  -2  -2  24    5.15    1.51
  -2   2  24    3.44    1.42
  -2  -2  24    2.34    1.19
  -2   2 -24    0.17    3.44
  -2   2  24    6.50    3.35
   2  -2 -24    5.53    2.86
  -2  -2  24    2.59    2.63
   2   2  24    4.19    2.67
   2  -2  24    3.29    2.58
  -2  -2  24    4.19    2.48
   2   2  24    3.98    1.21
   2   2  24    4.72    1.38
  -2  -2  24    4.09    1.34
  -2   2  24    4.60    1.52
  -2   2  24    4.31    1.30
   2  -2  24    4.30    1.39
   2  -2  24    5.89    1.68
  -2   2  24    4.68    1.43
   2   2  24    5.12    1.56
   2  -2  25    1.01    1.06
   2   2  25    0.79    1.23
  -2  -2 -25    1.31    3.36
  -2   2  25    0.00    1.25
   2  -2  25    1.43    1.56
  -2  -2  25    0.87    1.25
  -2   2  25   -0.40    2.19
   2   2  25    1.64    2.11
  -2  -2  25   -0.61    1.93
  -2   2 -25    0.66    2.57
   2  -2  25   -0.01    1.98
   2  -2 -25   -0.83    3.34
   2  -2  25    1.70    1.55
  -2   2  25    0.60    1.20
   2   2  25    1.32    1.15
  -2   2  25    0.65    1.00
   2   2  25    1.30    0.84
  -2  -2  25    1.95    1.12
  -2  -2  25    0.86    2.68
   2  -2  25    0.41    1.09
  -2   2  25    1.09    1.28
   2   2  25    0.77    1.23
  -2   2 -25    1.26    2.75
   2   2  26   75.44    5.01
   2  -2  26   67.39    4.47
  -2  -2  26   66.84    4.76
  -2   2  26   69.85    4.83
   2  -2  26   74.67    4.31
   2   2 -26  117.50   14.84
   2  -2 -26  119.83   13.94
  -2  -2  26   63.41    8.24
   2   2  26   62.21    8.02
  -2   2  26   68.91    9.00
   2  -2  26   75.23    9.18
   2  -2  26   68.39    4.72
  -2  -2  26   67.95    5.29
  -2   2  26   74.15    5.11
  -2   2  26   69.69    4.47
  -2  -2  26   68.30    4.58
   2   2  26   66.65    4.22
   2   2  26   70.94    4.77
  -2   2 -26   49.12    5.88
   2  -2  26   71.00    4.87
   2  -2  27   23.60    2.68
  -2  -2  27   23.57    2.57
  -2   2  27   24.03    2.99
   2  -2  27   25.24    2.74
  -2  -2  27   24.34    3.07
   2   2  27   27.53    3.17
  -2  -2  27   26.68    5.94
  -2   2  27   18.22    4.59
   2  -2 -27   37.74    8.35
   2   2 -27   43.14    9.35
   2   2  27   23.90    5.16
   2  -2  27   29.79    5.99
  -2  -2  27   22.79    4.02
   2  -2  27   24.13    3.20
   2   2  27   23.13    2.66
  -2  -2  27   23.99    2.84
  -2   2  27   22.17    2.64
  -2   2  27   22.94    2.92
   2  -2  27   23.86    2.99
   2   2  27   23.72    2.88
  -2   2 -27   15.12    3.69
  -2  -2  28   36.37    3.22
  -2   2  28   36.30    3.67
   2   2  28   36.58    3.69
   2  -2  28   37.14    3.44
  -2  -2  28   37.32    3.78
   2   2  28   33.90    6.14
  -2  -2  28   33.72    6.53
   2  -2 -28   69.92   11.54
   2   2 -28   66.87   12.02
  -2   2  28   44.47    7.75
   2  -2  28   35.92    6.57
   2   2  28   36.92    3.28
  -2   2  28   38.91    3.78
  -2  -2  28   38.81    3.59
  -2  -2  28   38.31    4.97
  -2   2  28   36.81    3.38
   2  -2  28   38.84    4.05
   2   2  28   37.47    3.60
   2  -2  28   39.39    3.84
  -2   2 -28   10.42    3.27
  -2  -2  29   20.19    2.42
  -2   2  29   18.90    2.86
   2  -2  29   20.04    2.65
  -2  -2  29   20.15    2.91
   2   2  29   18.86    2.80
  -2  -2  29   21.03    5.62
  -2   2  29   23.02    5.56
   2   2 -29   34.52    9.43
   2  -2  29   18.86    4.90
   2   2  29   20.93    4.84
   2  -2 -29   31.14    9.16
   2  -2  29   18.33    3.38
  -2  -2  29   15.89    4.63
  -2  -2  29   16.85    2.37
   2   2  29   15.88    2.45
  -2   2  29   21.28    2.71
  -2   2  29   17.45    2.75
   2   2  29   17.87    2.58
   2  -2  29   18.84    2.89
  -2   2  30    3.40    1.68
  -2  -2  30    4.16    1.36
   2  -2  30    5.37    1.75
   2   2  30    6.09    1.95
  -2  -2  30    4.56    1.89
   2  -2  30    5.18    2.92
   2   2 -30    6.64    6.11
  -2   2  30    1.23    1.91
   2   2  30    0.98    1.98
   2  -2 -30    4.65    6.50
  -2  -2  30    3.10    2.49
   2  -2  30    6.10    3.19
   2   2  30    6.32    2.01
  -2  -2  30    4.79    1.50
  -2   2  30    5.31    1.87
  -2   2  30    4.56    1.62
  -2  -2  30    7.07    4.92
   2   2  30    4.43    1.68
   2  -2  30    5.47    2.02
  -2  -2  31   31.05    2.94
   2   2  31   31.62    3.53
   2  -2  31   31.11    3.30
  -2   2  31   34.86    3.78
  -2   2  31   29.42    3.26
  -2  -2  31   27.96    5.70
   2  -2  31   31.87    4.47
  -2   2  31   32.22    3.51
  -2  -2  31   30.21    3.26
   2   2  31   31.40    3.26
   2   2  31   30.94    3.46
  -2  -2  32    4.31    1.34
   2   2  32    5.15    1.87
   2  -2  32    4.41    1.62
  -2   2  32    3.77    1.92
  -2  -2  32    5.33    5.47
  -2  -2  32    1.80    1.18
   2  -2  32    4.27    3.69
   2   2  32    5.11    2.20
  -2   2  32    3.11    1.72
  -2   2  32    3.03    1.50
   2  -2 -32    1.28    3.96
   2   2  32    4.95    1.80
  -2  -2  33   56.94    3.86
  -2   2  33   62.86    4.99
   2  -2  33   55.99    4.43
   2   2  33   59.14    4.74
  -2   2  33   57.20    4.74
  -2  -2  33   59.72    4.42
  -2  -2  33   53.60    6.97
  -2   2  33   59.45    4.74
   2  -2  33   60.80    5.66
   2   2  33   55.85    4.37
   2   2  33   57.31    4.61
   2   2  34   16.18    2.72
   2  -2  34   13.39    2.21
  -2   2  34   15.74    2.81
   2  -2  34   16.80    4.60
  -2   2  34   13.81    2.37
  -2   2  34   16.03    3.21
   2  -2 -34    5.29    3.90
   2   2  34   14.14    3.02
  -2  -2  34   22.49    6.39
   2   2  34   16.43    2.66
   2   2  35    7.77    2.05
  -2   2  35    7.53    2.06
  -2   2  35    6.02    2.71
   2  -2  35    5.30    4.18
  -2  -2  35    4.47    5.75
  -2   2  35    7.00    1.83
   2  -2 -35    7.69    3.76
   2   2  35    8.69    2.76
   2   2  35    8.64    2.08
   2   2  36    7.99    2.00
  -2   2  36    8.87    2.14
   2   2  36   10.51    2.86
  -2   2  36    9.04    2.83
   2  -2 -36    7.59    3.30
  -2   2  36    8.83    1.92
   2  -2  36    6.43    4.31
  -2  -2  36    5.14    5.72
   2  -2 -37   -1.73    5.61
   2   2  37    0.78    1.22
  -2   2  37    0.15    1.30
  -2   2  37    1.00    0.91
   2  -2  37   -1.58    4.32
  -2   2  37    2.21    1.20
   2   2  37    0.42    2.44
  -2  -2  37   -1.47    5.37
  -2   2  37   -1.03    2.59
   2  -2 -38   -2.04    5.47
   2   2  38    7.40    1.81
  -2   2  38    8.49    1.95
  -2   2  38    7.51    1.62
  -2   2  38   12.06    2.79
   2  -2  38    7.93    4.41
  -2  -2  38   10.08    5.20
   2   2  39    0.86    1.13
   2  -2 -39    4.00    4.92
   2   2 -39   -2.68    4.21
  -2   2  39   -1.62    2.12
  -2  -2 -39   -5.35    5.47
  -2  -2  39   -1.88    4.62
   2  -2  39    4.05    4.12
  -2   2  39    1.44    1.09
   2  -2 -39   -3.16    4.96
   2  -2 -40    6.20    4.39
   2   2  40    0.69    0.97
   2   2 -40   -0.13    3.91
  -2  -2 -40   -0.67    4.77
  -2  -2  40   -0.31    4.15
  -2   2  40   -1.55    1.74
   2  -2  40   -0.03    3.88
   2  -2 -40   -2.97    7.47
   2  -2 -40   -5.28    4.59
   2  -2 -40   -1.92    3.83
   2   2 -41    6.43    3.50
   2  -2 -41    8.19    3.61
   2   2  41    7.65    1.50
  -2  -2 -41    1.84    3.77
   2  -2 -41   -2.06    4.02
  -2  -2  41   12.10    3.88
   2  -2  41    7.47    3.85
   2  -2 -41    7.60    3.01
   2  -2 -41    4.94    6.07
  -2  -2 -42    4.78    4.47
   2  -2 -42    0.88    2.78
  -2  -2  42    3.99    2.81
   2  -2 -42   -3.75    4.57
   3   0   0   -0.15    0.83
   0   3   0    0.57    0.72
  -3   0   0    1.28    1.05
   0   3   0    0.14    0.88
   0   3   0    0.25    0.92
  -3   0   0    0.58    0.71
  -3   0   1   70.82    3.57
  -3   0  -1   70.41    4.30
   3   0   1   63.56    3.37
   0   3   1   68.45    3.95
   0  -3  -1   83.31    5.39
   0   3  -1   71.33    4.19
   0   3  -1   72.06    3.93
  -3   0  -1   71.94    3.89
  -3   0   1   62.71    2.73
   3   0  -1   58.19    4.29
   3   0   1   67.54    4.04
   0  -3   1   76.42    4.97
   0  -3   2 1921.74   44.57
   3   0   2 1779.68   38.97
   3   0  -2 1939.11   43.40
  -3   0  -2 1875.28   42.61
   0   3  -2 1925.72   42.87
   0   3   2 1884.29   42.76
  -3   0  -2 1944.34   43.06
  -3   0   2 1872.38   41.34
  -3   0   2 1905.34   39.34
  -3   0   2 1847.45   39.85
   0  -3   2 1908.05   43.36
   3   0   2 1707.38   41.06
   0  -3  -2 2138.62   45.27
   0   3   3  420.09   12.44
   3   0  -3  435.34   12.87
  -3   0   3  411.93    9.72
  -3   0   3  414.57   10.59
  -3   0  -3  411.67   12.16
   0  -3   3  405.99   12.50
   3   0   3  387.19   11.08
  -3   0  -3  395.94   12.02
   0  -3   3  407.26   13.33
   3   0   3  396.20    9.35
   0  -3   4  583.98   17.99
   0  -3   4  621.65   17.20
  -3   0  -4  659.47   16.57
   3   0  -4  619.46   17.43
   3   0   4  611.78   14.28
   0   3   4  654.21   17.52
   3   0   4  638.18   16.26
  -3   0   4  614.13   14.37
   0   3   5  915.80   20.30
   0  -3   5  884.88   19.74
   0  -3   5  883.10   21.18
   3   0   5  923.24   18.92
  -3   0   5  903.19   20.26
  -3   0  -5  901.21   18.37
   3   0  -5  918.05   20.48
   3   0   5  886.39   16.54
  -3   0   5  843.75   16.46
  -3   0  -6 2444.99   52.18
  -3   0   6 2292.52   51.18
   0  -3   6 2465.61   54.12
  -3   0   6 2272.77   51.55
   0   3   6 2481.19   54.72
   3   0  -6 2436.92   54.63
   0   3   6 2392.34   54.91
   0   3   6 2293.39   53.00
   0  -3   6 2226.85   55.05
   0   3  -6 2523.75   49.12
   3   0   6 2282.71   51.12
  -3   0   6 2340.40   54.38
   0   3   7 1266.24   32.06
   3   0   7 1118.91   26.97
   0  -3   7 1305.76   31.41
   0  -3   7 1247.54   32.70
   3   0   7 1265.55   28.78
  -3   0  -7 1283.77   28.92
  -3   0   7 1311.67   31.73
   3   0  -7 1335.28   32.10
   0   3   7 1190.37   29.98
  -3   0   7 1249.09   29.36
   0   3   8  187.39    9.33
   3   0   8  194.31    7.35
   3   0   8  190.75    5.71
  -3   0  -8  200.50    6.91
  -3   0  -8  204.78    8.65
  -3   0   8  208.20    8.91
   0  -3   8  190.40    9.59
  -3   0   8  200.17    7.77
   3   0  -8  208.74    9.29
   0   3   8  190.88    7.66
   3   0  -8  206.53   12.49
  -3   0  -8  198.63    8.67
   0  -3   8  202.27    8.92
  -3   0   9  596.67   17.42
   0  -3   9  592.47   20.05
  -3   0  -9  609.10   15.46
  -3   0  -9  620.04   18.77
  -3   0   9  607.25   18.49
   0  -3   9  594.14   18.72
   3   0   9  585.23   16.89
   3   0   9  605.11   14.17
   0   3   9  608.63   19.35
  -3   0  -9  632.78   18.86
   3   0  -9  635.53   19.40
   0   3   9  583.28   16.78
  -3   0 -10 1424.65   30.38
   3   0 -10 1560.88   36.56
   0  -3  10 1578.08   36.09
   0   3  10 1378.51   32.55
   0   3  10 1419.98   36.34
  -3   0  10 1419.20   33.87
  -3   0  10 1517.05   35.17
   0  -3  10 1468.81   37.58
  -3   0 -10 1551.53   35.77
  -3   0 -10 1615.05   36.20
   0   3 -10 1478.60   32.77
   3   0  10 1449.97   33.46
  -3   0  11  483.45   16.19
   0   3  11  466.03   16.86
   0  -3  11  493.35   16.93
   0  -3  11  465.87   18.00
   0   3  11  427.69   13.80
   3   0  11  479.08   15.32
  -3   0 -11  483.79   16.59
   3   0 -11  516.82   17.50
   0   3 -11  465.65   14.20
  -3   0  11  457.05   15.50
  -3   0 -11  531.31   17.43
  -3   0  12  259.37   10.95
  -3   0 -12  278.77   11.85
   3   0  12  271.39   10.93
   0   3 -12  255.10    9.54
   0  -3  12  280.43   12.05
  -3   0 -12  302.14   12.79
   3   0 -12  275.00   12.24
   0  -3  12  261.76   13.11
   0   3  12  267.68   12.09
  -3   0  12  249.96   10.94
   0   3  12  259.45    9.22
   0  -3  13 1465.91   42.30
   0  -3  13 1517.52   40.55
   0   3 -13 1424.64   36.19
   3   0  13 1575.35   39.28
  -3   0 -13 1592.63   40.50
  -3   0  13 1467.83   38.50
   3   0 -13 1573.21   41.04
  -3   0  13 1425.11   38.92
   0   3  13 1439.31   35.47
   0   3 -13 1474.41   38.94
   0   3  13 1482.90   40.51
  -3   0  14    2.89    1.71
  -3   0 -14    2.46    1.73
   3   0  14    2.74    1.75
   0   3  14    3.59    1.01
  -3   0 -14    2.69    2.21
   0   3 -14    2.24    0.81
   3   0 -14    1.80    3.11
   3   0 -14    3.50    1.93
   0  -3  14    4.28    2.31
   0   3 -14    2.54    1.60
   0   3  14    2.79    1.51
   3   0  15  163.71    9.19
   0   3  15  142.66    9.26
  -3   0  15  143.16    8.84
  -3   0 -15  158.82    9.50
   3   0 -15  147.78    9.67
   0   3 -15  137.49    6.81
   0   3 -15  150.21    8.76
   0  -3  15  154.68    9.53
   3   0 -16    3.56    3.11
  -3   0  16    1.52    1.66
   3   0  16    2.83    1.96
  -3   0 -16    2.98    2.10
   0   3 -16    2.41    1.10
   3   0 -16    2.57    1.97
   0   3  16    2.35    1.72
   0  -3  16    1.67    1.93
  -3   0 -16    2.06    1.79
   0   3 -16    1.77    1.61
  -3   0  17   46.66    5.41
   0   3 -17   48.25    5.37
   0   3  17   41.12    5.10
   0  -3  17   47.28    5.49
  -3   0 -17   47.09    6.33
  -3   0 -17   46.28    5.42
   0   3 -17   43.25    3.76
   3   0 -17   51.72    5.70
   3   0  17   54.28    5.75
  -3   0  18  111.85    5.19
   0   3  18  109.27    5.11
   0  -3  18  116.77    4.75
  -3   0 -18   92.28    9.37
   0   3 -18  135.76    9.48
  -3   0  18  104.40    8.32
   3   0  18  126.23    9.12
   0   3  18  116.81    8.85
   3   0 -18  125.56    9.13
   0   3 -18  117.49    6.53
  -3   0 -18  114.80    8.79
   0  -3  18  117.93    9.00
   3   0  18  114.80    5.14
   3   0  18  100.30    4.69
  -3   0  18  105.63    4.83
  -3   0  18  111.02    5.18
   0  -3  18  113.84    5.21
   3   0  18  108.66    5.15
   0  -3  18  113.96    5.25
  -3   0  19    4.50    1.27
   3   0  19    2.17    0.92
   0  -3  19    2.93    1.06
   0   3  19    2.02    1.08
   0  -3  19    2.57    1.25
   0  -3  19    1.90    1.03
   0   3  19    5.24    2.36
   3   0 -19    3.03    1.98
  -3   0  19    2.75    1.83
   3   0 -19    4.21    3.59
  -3   0 -19    1.11    2.36
   0   3 -19    3.69    1.94
   0  -3  19    4.03    2.44
   3   0  19    2.57    1.98
   3   0  19    2.20    1.11
   3   0  19    1.90    0.85
  -3   0  19    1.03    1.00
   0   3  19    1.46    0.89
  -3   0  19    1.82    0.97
   0  -3  19    1.07    0.95
   0   3  19    2.42    0.92
   3   0  19    2.01    1.02
   0  -3  19    2.45    1.16
   0  -3  20   64.65    3.81
   3   0  20   70.51    3.94
   0   3  20   63.77    4.00
   0  -3  20   71.76    3.84
  -3   0  20   68.23    4.14
   0  -3  20   65.77    3.83
   3   0  20   83.52    7.90
  -3   0  20   70.71    7.41
   3   0 -20  117.00   12.14
   0   3  20   64.02    6.91
  -3   0 -20   29.91    6.09
   0   3 -20   71.92    7.86
   0  -3  20   68.58    7.32
   3   0 -20   74.25    7.39
   0  -3  20   65.79    4.00
   0   3  20   53.34    3.15
  -3   0  20   64.79    4.04
  -3   0  20   64.69    3.88
   0   3  20   62.76    4.15
   3   0  20   65.15    3.94
   3   0  20   56.93    3.55
   3   0  20   62.40    3.96
   0  -3  20   66.21    4.10
   0   3  20   63.96    3.78
   0  -3  21   12.27    2.03
   0   3  21   12.93    1.94
   0  -3  21   16.38    2.01
   3   0  21   13.09    1.82
   0  -3  21   18.81    2.10
  -3   0  21   11.85    1.89
  -3   0 -21    4.06    2.92
   0   3  21   14.50    3.51
   3   0 -21   21.58    5.85
   0   3 -21    9.17    3.20
   3   0 -21   15.85    3.67
   3   0  21   14.20    3.52
  -3   0  21   14.46    3.63
   0  -3  21   14.32    3.80
  -3   0  21   16.13    2.16
   0  -3  21   14.25    2.14
   0   3  21   12.66    1.99
   0  -3  21   12.48    1.63
   3   0  21   13.17    1.74
  -3   0  21   12.53    1.90
   0   3  21   10.25    1.41
   0   3  21   11.59    1.74
   0  -3  21   13.32    2.03
   3   0  21   14.52    1.99
   0   3  22    3.80    1.39
   0  -3  22    2.10    1.14
   0  -3  22    2.59    1.69
   3   0  22    2.54    1.06
   0  -3  22    2.57    1.08
  -3   0  22    1.46    1.05
   3   0 -22    1.87    1.86
  -3   0  22    0.46    1.99
   3   0 -22    1.03    3.24
   0   3  22    2.26    2.51
   3   0  22    1.39    2.06
   0  -3  22    3.61    2.72
   0   3  22    1.84    1.69
   0   3 -22    3.20    2.65
   0  -3  22    1.94    0.86
  -3   0  22    1.31    1.06
   0   3  22    1.70    0.90
   0  -3  22    2.98    1.66
   3   0  22    2.33    1.09
   0   3  22    1.72    1.12
  -3   0  22    1.73    1.26
   0   3  22    2.03    1.00
  -3   0 -22    2.33    3.27
   3   0  22    3.52    1.27
   0  -3  23   14.52    2.04
   0   3  23   11.25    1.98
   0  -3  23   12.55    2.25
   3   0  23   12.06    1.84
  -3   0  23   12.48    2.05
   0  -3  23   14.25    2.00
   0  -3  23   11.69    3.69
   0   3 -23    6.33    3.21
  -3   0  23   15.26    4.00
   0   3  23   13.64    3.78
   3   0  23   13.73    3.72
   0   3  23   11.42    3.20
   3   0 -23   11.49    3.21
   3   0 -23   27.96    6.83
   0  -3  23   14.09    1.81
  -3   0  23   16.38    2.26
   0  -3  23   14.12    2.49
   3   0  23   15.39    2.04
   0   3  23   16.66    2.34
   0   3  23   13.17    1.71
  -3   0  23   16.63    2.34
  -3   0 -23   12.90    4.21
   3   0  23   18.57    2.35
   0   3  23   14.27    2.00
   0  -3  24   85.04    4.72
   3   0  24   81.84    4.84
   0  -3  24   77.52    4.68
  -3   0  24   81.65    5.05
   0  -3  24   76.75    4.64
   0   3  24   82.25    4.96
   3   0 -24   77.56    8.26
   0   3  24   76.59    8.76
   3   0 -24  132.12   14.85
   0  -3  24   82.12    9.07
   0   3 -24   16.71    5.34
  -3   0  24   78.14    8.82
   3   0  24   87.72    9.23
   0   3  24   80.35    4.94
   0  -3  24   78.54    4.39
   3   0  24   77.53    4.48
   0  -3  24   77.82    5.08
  -3   0  24   75.94    4.76
   0   3  24   74.80    4.20
  -3   0  24   82.99    5.10
   3   0  24   79.86    4.91
   0   3  24   79.79    4.72
  -3   0 -24   54.22    6.56
   3   0  25   37.18    3.33
   0  -3  25   35.22    3.19
  -3   0  25   36.25    3.41
   0  -3  25   31.48    3.09
   0  -3  25   37.16    3.40
   0   3  25   35.05    3.32
   3   0 -25   37.32    5.83
   0   3  25   34.77    6.30
  -3   0  25   38.50    6.42
   0  -3  25   37.70    6.43
   3   0 -25   58.40   10.28
   3   0  25   39.41    6.51
   0   3  25   33.31    3.26
  -3   0  25   40.92    3.61
   0  -3  25   37.39    4.00
   0  -3  25   33.72    2.86
  -3   0  25   37.71    3.63
   3   0  25   35.31    3.12
   0   3  25   31.93    2.83
  -3   0 -25   17.69    4.65
   3   0  25   35.31    3.37
   0   3  25   32.75    3.04
   0   3  26    0.95    1.37
   0  -3  26    0.89    1.55
   0  -3  26    0.06    1.04
   0  -3  26    0.92    2.33
   3   0  26    0.24    1.10
  -3   0  26    1.48    1.52
   0   3  26   -0.01    2.04
   3   0  26   -0.47    2.12
   3   0 -26   -0.24    3.86
  -3   0  26   -1.09    2.56
   0  -3  26    0.22    1.95
   0   3  26    0.13    0.89
  -3   0  26    0.87    1.18
   0   3  26    0.74    1.17
   0  -3  26    0.08    2.65
   3   0  26    0.83    1.24
  -3   0  26   -0.71    2.14
   0  -3  26   -0.17    0.87
  -3   0 -26   -0.89    3.52
   0   3  26    0.74    1.13
   3   0  26    0.73    1.27
   0  -3  27    2.88    1.37
   0  -3  27   -0.40    2.58
   0   3  27    1.48    1.32
  -3   0  27    1.46    1.29
   3   0  27    2.71    1.39
   3   0 -27    4.72    4.59
   0  -3  27    2.47    1.89
   3   0  27    2.04    2.34
  -3   0  27    2.95    2.35
   0   3  27    5.47    3.36
  -3   0  27    0.39    2.74
   0   3  27    3.05    1.19
   0   3  27    1.94    1.25
   0  -3  27   -1.50    3.59
  -3   0  27    3.23    1.48
   3   0  27    1.60    1.38
   3   0  27    2.67    1.52
   0   3  27    3.18    1.40
   0   3  28   15.96    2.58
  -3   0  28   12.92    2.37
   0  -3  28   16.04    2.44
   3   0  28   15.56    2.36
   0  -3  28   17.25    3.18
   0  -3  28   20.65    5.31
   0   3  28   17.90    4.88
  -3   0  28   15.03    4.33
   3   0  28   12.70    4.33
   3   0 -28   19.88    7.63
   0  -3  28   18.00    3.95
  -3   0  28   15.74    2.51
   3   0  28   14.05    2.50
   0   3  28   16.25    2.13
  -3   0  28   14.46    3.53
   0   3  28   16.38    2.48
   0   3  28   16.28    2.46
   3   0  28   17.98    2.71
   0  -3  29    3.00    2.83
   3   0  29    2.15    1.28
   0   3  29    1.45    1.56
   0  -3  29    2.35    1.54
  -3   0  29    3.18    1.73
   0  -3  29    1.69    2.23
   3   0 -29    8.37    6.95
   0   3  29    3.82    2.93
  -3   0  29    6.01    3.44
   3   0  29    2.56    2.47
   0   3  29    1.29    0.98
   0  -3  29   -1.61    3.66
  -3   0  29    1.42    1.35
   0   3  29    1.93    1.37
  -3   0  29    2.59    3.41
   3   0  29    1.64    2.07
   0   3  29    1.91    1.32
   3   0  29    1.17    1.50
   3   0  30    0.68    1.36
  -3   0  30   -0.16    1.61
   0   3  30    1.98    1.56
   0  -3  30    0.61    1.27
   0  -3  30   -1.88    2.73
   0   3  30    1.03    2.42
   3   0  30    2.63    2.57
  -3   0  30    1.87    2.78
   3   0 -30   -3.46    8.60
  -3   0  30    0.87    1.45
  -3   0  30   -0.15    3.66
   0  -3  30    1.73    3.99
   0   3  30   -0.81    1.26
   0   3  30   -0.76    1.15
   3   0  30    0.45    2.22
   0   3  30    1.35    1.34
   3   0  30   -0.75    1.61
   0   3  31   -0.58    1.52
  -3   0  31    0.85    1.63
   3   0  31   -0.18    1.23
  -3   0  31    3.42    4.26
   0   3  31   -0.72    1.38
   0  -3  31    0.26    4.14
   0   3  31    1.39    1.28
   3   0  31    2.10    2.62
  -3   0  31    0.97    1.42
   3   0  31    0.11    1.41
   0   3  31    0.38    1.28
  -3   0 -32    3.33    5.64
   0   3  32   19.37    2.87
  -3   0  32   23.60    3.47
   3   0  32   21.16    2.77
  -3   0  32   19.38    4.91
   3   0  32   17.47    3.42
   0   3  32   17.99    2.58
   0   3  32   16.63    2.26
   0  -3  32   17.30    5.17
  -3   0  32   21.66    3.10
   0   3  32   18.13    2.75
   3   0  32   18.52    2.91
  -3   0 -33   15.89    8.05
   0   3  33   11.46    2.40
  -3   0  33   13.71    2.24
   3   0  33   11.77    2.19
  -3   0  33   14.85    2.79
   0   3  33   10.44    2.05
  -3   0  33   14.23    2.74
   0   3  33   13.80    2.10
   0  -3  33    9.93    4.93
  -3   0  33   14.83    4.86
   3   0  33   18.16    3.61
   3   0  33   13.51    2.59
  -3   0  34    0.63    1.49
   3   0  34    0.52    1.24
   0   3  34   -1.34    1.65
  -3   0  34   -0.60    1.16
   0  -3  34   -2.91    5.09
  -3   0  34    0.41    1.25
  -3   0  34    2.41    4.53
   0  -3 -34   -2.26    6.12
   0   3  34   -0.67    1.02
   0   3  34   -0.90    1.20
   3   0  34    2.77    3.40
   3   0  34    0.49    1.60
  -3   0  35   34.45    3.20
   0   3  35   31.47    3.52
   3   0  35   29.26    3.16
   3   0  35   33.55    4.34
   0  -3  35   26.15    5.74
  -3   0  35   32.78    3.44
  -3   0  35   40.09    5.60
   0   3  35   31.11    3.17
   3   0  35   36.27    3.76
   3   0  36  107.45    5.99
   0   3  36  118.66    6.51
  -3   0  36  104.57    5.55
   0  -3 -36   31.19    6.45
  -3   0  36  112.88    7.53
   0   3  36  108.87    5.86
  -3   0  36  110.24    6.21
   3   0  36  110.12    6.50
   0  -3  36  111.51    7.88
   3   0  37    0.62    1.02
  -3   0  37    0.10    0.83
   0   3  37   -0.15    1.26
   3   0 -37    3.45    5.05
  -3   0  37   -0.57    1.19
   0  -3  37    2.31    5.22
   3   0  37    1.67    3.47
  -3   0  37    1.36    4.09
   0  -3 -37    1.29    5.07
   0   3  38   20.52    2.64
   3   0 -38    7.28    4.83
   3   0  38   18.56    2.39
  -3   0  38   22.29    2.58
   3   0  38   23.83    4.08
   0  -3  38   27.99    5.72
   0  -3 -38   20.71    4.74
  -3   0  38   21.73    4.30
   3   0 -39   44.19    5.63
   0   3  39   60.15    4.16
   0  -3  39   62.44    6.28
   3   0  39   55.43    4.85
   0  -3 -39   55.61    5.01
  -3   0  39   63.60    5.16
   0   3  40    6.53    1.47
   0  -3 -40    1.22    4.62
   3   0 -40    8.60    3.87
   0  -3  40   10.19    4.64
  -3   0  40    9.68    3.04
   0  -3 -40    8.31    2.95
   3   0  40    9.15    3.33
   0  -3 -40    2.15    5.47
   0  -3 -41   10.60    4.34
   3   0 -41   10.24    3.28
   0   3  41    7.78    1.52
  -3   0  41   12.08    2.61
   3   0  41    8.79    2.96
   3   0 -41    2.88    4.51
   0  -3  41   10.18    4.00
   3   0 -41   -1.34    5.64
   0  -3 -41    5.68    6.06
   0  -3 -41    2.89    4.47
   3   0 -41   -2.53    4.45
   0  -3 -42    1.69    3.23
   3   0 -42    1.82    3.45
   0  -3  42   -1.47    3.26
   3   0 -42    1.18    4.93
   1  -3 -42    8.94    3.05
  -1  -3  42    8.87    3.34
   3   1 -42   -0.30    3.78
   1   3  41   12.01    1.78
   1  -3 -41   13.53    3.81
   3   1 -41   12.66    3.31
  -3   1  41   11.41    2.12
   1  -3 -41    0.77    3.43
  -1  -3  41   10.38    4.14
  -3  -1 -41    0.03    4.25
   3  -1  41   11.67    3.38
   1  -3 -41   11.55    3.70
   1  -3 -41    6.56    5.43
   1  -3 -40   22.25    4.82
   3   1 -40   29.62    4.31
   1   3  40   28.88    2.72
  -1  -3  40   26.89    5.02
   3  -1  40   28.68    4.22
  -3   1  40   21.51    2.98
   1  -3 -40   13.47    4.70
   1  -3 -40   11.29    7.29
   1   3  39    6.63    1.63
   3   1 -39    4.09    4.17
   1  -3 -39    3.98    5.04
  -1  -3  39   10.82    5.32
  -3   1  39    6.10    2.67
   3  -1  39   12.24    3.90
  -3   1  39    8.32    1.65
   1  -3 -39   10.30    2.91
   1  -3 -39    2.63    5.69
  -3   1  38   16.09    2.02
   3   1 -38    5.11    4.64
   1  -3 -38    3.06    5.47
   1   3  38   17.45    2.44
   3  -1  38   16.02    4.13
  -3   1  38   14.80    3.47
   1  -3 -38   20.52    3.64
  -3   1  38   17.20    2.27
  -1  -3  38   17.62    5.60
   1   3  37    3.50    1.59
   3   1 -37   -4.26    4.79
  -3   1  37    2.51    1.18
   1  -3 -37    2.40    5.63
  -3   1  37    4.63    3.38
   3  -1  37    4.09    3.71
  -3   1  37    3.59    1.40
   1  -3 -37    2.00    3.74
  -1  -3  37    5.54    5.60
   1   3  36   12.28    2.28
   3  -1  36   12.23    2.03
  -3   1  36   12.37    2.00
  -3   1  36   12.29    2.48
  -3   1  36   11.33    2.16
   3  -1  36   12.34    3.98
   1  -3 -36    6.83    4.44
  -3   1  36   12.26    3.66
  -1  -3  36    8.39    5.74
  -3   1  35   22.20    3.03
   3  -1  35   19.65    2.54
   1   3  35   20.12    2.83
  -3   1  35   26.15    2.99
   1  -3 -35   12.22    5.04
  -1  -3  35   20.21    6.28
  -3   1  35   22.89    4.37
  -3   1  35   20.56    2.85
   3  -1  35   20.64    4.20
  -3   1  34    3.17    1.76
   1   3  34    3.01    1.64
   3  -1  34    2.86    1.36
  -3   1  34    3.86    3.63
  -1  -3  34    2.91    5.56
   1  -3 -34    1.16    5.27
   3  -1  34    6.02    3.66
  -3   1  34    1.71    1.38
   1   3  34    2.39    1.47
   3  -1  33   40.09    3.65
  -3   1  33   42.36    4.23
   1   3  33   41.70    3.96
   1   3  33   36.91    3.17
  -3   1  33   40.18    3.98
  -3   1  33   39.79    4.93
   3  -1  33   41.20    4.73
   1   3  33   33.63    3.25
  -1  -3  33   38.46    6.61
   3  -1  33   40.04    4.13
   1   3  33   38.04    3.73
  -3   1  32   35.98    3.91
   1   3  32   35.60    3.73
   3  -1  32   30.21    3.21
   1   3  32   30.91    3.13
   1   3  32   32.93    2.97
  -3   1  32   34.03    3.74
  -1  -3  32   31.15    5.99
   3  -1  32   34.06    4.36
  -3   1  32   37.92    4.74
   3  -1  32   32.32    3.73
   1   3  32   34.31    3.49
   3  -1  31   38.62    3.56
  -3   1  31   41.65    4.12
   1   3  31   38.45    3.85
   1   3  31   36.72    3.44
  -1  -3  31   34.77    5.76
   1   3  31   35.29    3.11
  -3   1  31   38.94    4.02
  -3   1  31   40.38    4.68
   3  -1  31   38.53    4.32
   1   3  31   39.46    3.72
   3  -1  31   39.28    4.13
  -3   1  30  131.94    7.41
   1   3  30  125.81    7.01
   3  -1  30  130.32    6.75
   1   3  30  121.19   12.69
   3   1 -30  138.24   19.46
  -1  -3  30  129.24   13.33
   3  -1  30  135.96   13.29
  -3   1  30  124.81   13.27
  -1  -3  30  119.16    7.67
   3  -1  30  119.90    6.84
  -3   1  30  134.56    7.47
   1   3  30  128.44    6.12
  -3   1  30  132.54    7.43
   1   3  30  125.78    6.57
   3  -1  30  136.62    7.45
   1   3  30  132.81    6.94
   3  -1  29   45.96    3.92
  -3   1  29   45.91    4.22
   1   3  29   42.91    3.98
  -1  -3  29   41.34    7.36
   1   3  29   37.16    6.99
   3  -1  29   48.81    7.95
   3   1 -29   61.12   13.18
  -3   1  29   40.30    7.52
   1   3  29   46.33    3.51
   1   3  29   42.69    3.70
  -3   1  29   45.45    4.24
  -1  -3  29   47.68    5.41
  -1  -3  29   44.37    3.67
  -3   1  29   48.63    4.42
   3  -1  29   44.95    4.20
   3  -1  29   48.66    4.36
   1   3  29   44.54    3.88
  -1  -3  28  376.42   12.30
  -3   1  28  396.35   13.78
  -1  -3  28  371.57   13.17
   3  -1  28  384.81   12.97
  -1  -3  28  380.44   12.07
   1   3  28  379.95   13.33
   3  -1  28  426.83   23.49
  -3   1  28  387.36   23.19
   1   3  28  352.60   21.48
  -1  -3  28  373.71   22.52
  -3   1  28  396.36   13.96
  -3   1  28  382.44   13.27
   1   3  28  356.71   12.71
  -1  -3  28  369.02   13.18
   3  -1  28  359.00   12.69
   1   3  28  367.96   12.01
  -1  -3  28  377.71   12.63
   1   3  28  390.00   13.12
   3  -1  28  392.21   13.76
  -3   1  27   27.47    3.19
   3  -1  27   28.30    2.95
   1   3  27   30.91    3.24
  -1  -3  27   35.23    2.93
  -1  -3  27   30.91    3.21
  -1  -3  27   25.53    3.44
   3  -1  27   35.78    6.66
  -3   1  27   32.37    6.50
  -1  -3  27   25.87    5.60
   1   3  27   24.14    5.33
   3   1 -27   43.79   10.47
  -1  -3  27   34.72    5.05
  -3   1  27   31.51    3.56
  -3   1  27   32.31    3.34
   1   3  27   29.19    3.03
   3  -1  27   29.00    3.19
   1   3  27   28.64    2.73
  -1  -3  27   30.71    3.01
   1   3  27   29.73    3.05
   3  -1  27   29.86    3.31
  -3   1  26    3.09    1.53
  -1  -3  26    3.30    1.57
   3  -1  26    1.81    1.26
  -1  -3  26    2.54    1.39
   1   3  26    2.08    1.34
  -1  -3  26    0.91    2.41
  -1  -3  26    3.06    1.20
   1   3  26    0.55    2.34
   3  -1  26    1.73    2.15
  -1  -3  26    1.61    1.84
  -3   1  26    3.54    3.14
   3   1 -26    3.15    4.78
   1   3  26    2.42    1.21
  -1  -3  26    2.60    2.97
  -1  -3  26    1.67    0.93
   1   3  26    3.48    1.23
   3  -1  26    1.87    1.36
  -3   1  26    2.79    1.56
  -3   1  26    1.94    1.45
   1   3  26    3.02    1.46
   3  -1  26    2.84    1.52
  -1  -3  25   11.45    2.67
   1   3  25   13.53    2.22
  -1  -3  25    9.89    1.88
  -1  -3  25    8.60    1.85
   3  -1  25   12.30    1.97
  -3   1  25   13.14    2.32
  -1  -3  25   12.09    1.75
   1   3  25    9.85    3.34
   3   1 -25   19.62    6.61
  -3   1  25   13.26    4.14
   3  -1  25   16.81    4.49
  -1   3 -25    3.24    3.45
  -1  -3  25   10.22    3.58
  -1  -3  25    8.71    2.97
  -1  -3  25   13.17    1.96
  -3   1  25   11.70    2.13
   1   3  25   10.98    1.89
   3  -1  25   11.77    1.98
  -3   1  25   13.03    2.19
   1   3  25    9.62    1.64
   3  -1  25   11.67    2.09
   1   3  25   10.75    1.95
  -1  -3  24  109.72    5.44
  -1  -3  24  103.44    5.57
   3  -1  24  103.99    5.39
  -1  -3  24  121.72    5.68
  -1  -3  24  109.07    5.16
  -3   1  24  105.70    5.83
   1   3  24  108.94    5.81
   1   3  24   96.80    9.72
   3  -1  24  120.78   10.89
  -3   1  24  110.29   10.71
  -1  -3  24  113.21   10.69
  -1   3 -24   63.11    9.28
   3   1 -24  196.33   18.26
  -3   1  24  105.57    5.56
  -3   1  24  103.10    5.89
   3  -1  24  106.66    5.50
   1   3  24  111.24    5.13
  -1  -3  24  108.03    5.47
  -1  -3  24  103.21    5.94
   1   3  24  106.56    5.66
   1   3  24  104.97    5.53
   3  -1  24  103.16    5.79
  -1  -3  23   50.32    3.74
   1   3  23   54.18    3.90
  -1  -3  23   50.57    3.35
   3  -1  23   55.34    3.72
  -3   1  23   53.19    3.98
  -1  -3  23   52.06    3.57
  -1  -3  23   56.12    3.86
   3   1 -23   84.94   11.90
  -1  -3  23   53.62    7.22
   3  -1  23   59.38    7.57
   3   1 -23   56.20    6.57
  -3   1  23   49.90    7.12
  -1   3 -23   34.58    6.40
   1   3  23   49.70    6.77
   1   3  23   50.39    3.32
   1   3  23   55.17    3.88
  -1  -3  23   54.51    4.26
  -3   1  23   55.43    4.11
  -3   1  23   56.64    3.82
   3  -1  23   56.83    3.82
  -1  -3  23   55.12    3.68
   1   3  23   53.31    3.78
  -3  -1 -23   22.42    5.08
   3  -1  23   59.17    4.12
  -1  -3  22   48.50    3.60
  -3   1  22   52.65    3.82
  -1  -3  22   49.64    3.43
  -1  -3  22   49.19    3.23
  -1  -3  22   56.97    3.74
   1   3  22   58.44    3.96
   3  -1  22   53.59    3.58
  -1   3 -22   53.07    7.54
  -1  -3  22   50.83    6.79
   3  -1  22   54.34    6.93
   1   3  22   53.74    6.81
  -3   1  22   55.19    7.12
   3   1 -22   44.94    6.17
   3  -1  22   53.16    3.65
  -1  -3  22   50.19    3.46
   1   3  22   50.40    3.69
  -3   1  22   52.55    3.60
  -3   1  22   51.76    3.86
   1   3  22   52.08    3.23
  -1  -3  22   48.84    3.94
   1   3  22   54.13    3.71
  -3  -1 -22   35.72    5.61
   3  -1  22   56.17    3.92
  -1  -3  21  242.10    8.20
   3  -1  21  240.91    8.50
  -3   1  21  246.32    9.07
   1   3  21  250.15    9.07
  -1  -3  21  246.08    8.55
  -1  -3  21  267.21    8.79
  -1  -3  21  240.16    8.84
   1   3  21  240.26   13.49
  -1   3 -21  308.95   17.01
   3  -1  21  278.38   15.48
  -1  -3  21  258.98   15.09
   3   1 -21  266.23   14.21
  -3   1  21  257.30   15.25
  -1  -3  21  253.51    8.71
  -1  -3  21  246.36    8.92
  -3   1  21  249.61    9.24
   1   3  21  256.19    9.17
  -3   1  21  237.05    8.61
   3  -1  21  241.19    8.63
   1   3  21  244.23    8.16
   3  -1  21  248.85    9.10
  -3  -1 -21  195.79   11.58
   1   3  21  254.17    8.87
  -1  -3  20    4.31    1.21
  -1  -3  20    5.77    1.66
  -1  -3  20    3.47    0.90
   1   3  20    3.59    1.18
  -1  -3  20    5.26    1.35
   3  -1  20    7.15    1.30
  -3   1  20    4.55    1.32
   3   1 -20    7.80    3.73
  -1   3 -20    6.42    2.95
  -3   1  20    3.43    2.51
   3   1 -20    5.13    2.19
   3  -1  20    7.16    2.63
  -1  -3  20    2.69    2.07
   1   3  20    4.21    2.08
  -1   3 -20    3.52    1.37
  -1  -3  20    4.14    1.76
  -3   1  20    4.38    1.25
   3  -1  20    4.29    1.20
   1   3  20    4.13    1.22
  -3   1  20    5.26    1.36
  -1  -3  20    5.12    1.17
   3  -1  20    5.96    1.43
  -3  -1 -20    8.80    4.03
   1   3  20    5.79    1.25
   3  -1  20    6.13    1.42
  -1  -3  19   43.61    3.09
  -1  -3  19   38.09    2.90
  -3   1  19   39.52    3.06
   1   3  19   40.18    3.06
  -1  -3  19   38.34    2.73
  -3   1  19   43.20    5.79
  -1   3 -19   45.35    4.55
  -1   3 -19   43.31    5.84
   3   1 -19   43.85    5.26
   3  -1  19   39.01    5.14
   1   3  19   40.66    5.19
  -1  -3  19   41.84    5.63
  -3   1  19   36.43    2.78
  -1  -3  19   35.95    3.00
   1   3  19   37.94    2.97
   3  -1  19   33.78    2.64
   3  -1  19   40.16    3.05
  -1  -3  19   35.73    2.70
  -3   1  19   36.68    3.02
   3  -1  19   38.76    2.99
  -3  -1 -19   47.52    5.43
   1   3  19   37.79    2.83
   1   3  18  233.41    8.20
  -1  -3  18  229.09    8.02
  -3   1  18  236.37    8.20
  -1  -3  18  231.86    7.82
   3  -1  18  231.69   12.59
  -1  -3  18  246.15   13.39
   3   1 -18  261.06   13.05
  -1   3 -18  238.85   10.83
  -3   1  18  243.33   13.34
  -1   3 -18  264.04   13.79
   1   3  18  216.22   12.39
  -1  -3  18  223.40    8.00
  -3   1  18  227.03    8.28
   3  -1  18  235.37    8.25
  -3   1  18  223.16    7.78
   3  -1  18  218.57    7.78
   3  -1  18  237.93    8.23
   1   3  18  230.99    7.98
   3   1 -17  208.36   11.51
  -1   3 -17  216.88   11.82
  -1  -3  17  207.87   11.83
   3  -1  17  213.60   11.36
  -1   3 -17  199.64    9.53
   3   1 -17  338.11   19.27
   1   3  17  196.09   11.02
  -3   1  17  208.37   11.69
  -1   3 -16   97.76    6.23
  -3   1  16   84.76    5.88
   3   1 -16  146.19   12.32
  -1   3 -16   94.42    5.81
   3  -1  16   87.62    6.98
  -3  -1 -16   41.55    6.50
  -3   1  16   89.10    7.26
  -1  -3  16   98.33    7.71
   1   3  16   88.67    7.11
  -1   3 -16   98.57    7.56
   3   1 -16  100.70    7.49
   1  -3 -16  102.01    8.34
   3   1 -15  137.66    8.85
  -1   3 -15  139.27    8.72
   1   3  15  137.28    8.62
  -3   1  15  133.74    8.65
  -3   1  15  133.34    7.52
  -1  -3  15  137.91    8.94
   1  -3 -15  130.06    9.27
   3  -1  15  138.20    8.26
  -1   3 -15  138.75    7.27
  -1   3 -15  132.82    7.33
  -3  -1 -14  164.51   11.47
  -3   1  14  191.38    9.46
   1   3  14  199.01   10.35
  -1   3 -14  201.42    9.08
   3  -1  14  203.90    9.85
  -1   3 -14  195.97   10.31
  -1  -3  14  208.87   10.95
  -1   3 -14  197.30    9.10
  -3  -1 -14  213.10   11.34
   1  -3 -14  207.83   11.47
   3   1 -14  223.39   10.92
  -1  -3  14  206.40   11.95
  -3   1  13   52.23    4.54
  -1  -3  13   52.39    5.68
   1   3  13   49.57    2.79
  -3  -1 -13   59.66    5.57
   3  -1  13   55.94    4.64
  -1   3 -13   48.74    4.27
   1   3  13   50.38    4.80
  -3  -1 -13   53.90    5.96
   3   1 -13   59.94    5.22
   1  -3 -13   54.09    5.58
  -1  -3  13   49.40    4.97
  -1  -3  12   49.89    5.35
  -3  -1 -12   57.83    5.73
  -1   3 -12   51.97    4.15
  -3  -1 -12   52.26    5.06
  -1  -3  12   53.23    4.92
   3  -1  12   48.61    4.32
   3   1 -12   57.43    5.10
  -3   1  12   46.72    5.04
   1   3  12   47.53    4.66
   1   3  12   46.98    2.96
  -3   1  12   54.58    4.67
   1  -3 -12   54.86    5.45
  -3  -1 -11  242.74   11.32
  -3   1  11  190.83   10.24
  -1  -3  11  197.46   10.89
   3  -1  11  210.33    8.84
  -1  -3  11  204.65    9.83
  -1   3 -11  196.55    8.79
  -3  -1 -11  209.98   10.25
   3   1 -11  207.63    9.81
  -3   1  11  203.77    9.46
   1   3  11  198.13    9.68
   1   3  11  180.07    7.09
   1  -3 -11  203.67   10.50
  -3   1  10  331.07   12.64
   3   1 -10  348.01   13.04
  -1   3 -10  322.91   11.76
   1   3  10  320.14   12.75
   1  -3 -10  310.16   13.47
  -3   1  10  318.93   13.47
  -1  -3  10  317.27   12.83
   1   3  10  307.25   10.23
  -3  -1 -10  361.20   13.53
   3  -1  10  321.14   11.49
  -1  -3  10  320.73   13.91
  -3   1   9  294.23   12.65
   1   3   9  319.74   10.24
  -1   3  -9  314.20   11.36
  -3  -1  -9  335.54   12.62
   1   3   9  309.92   12.35
  -3   1   9  320.34   12.32
  -3  -1  -9  393.28   13.50
   1  -3  -9  293.32   12.78
   3  -1   9  307.80   10.85
   3   1  -9  328.91   12.38
  -1  -3   9  321.48   13.36
   3   1  -9  426.03   18.39
  -1  -3   9  298.31   12.15
   3   1  -8  268.12   10.73
   3   1  -8  283.91   15.04
   1   3   8  269.21   10.80
  -1  -3   8  261.32   10.52
  -1  -3   8  259.62   11.57
  -1   3  -8  257.03    8.47
  -3   1   8  260.12   11.30
   3  -1   8  257.47    9.32
  -3   1   8  265.97   10.82
  -3  -1  -8  286.46   11.04
   1  -3  -8  256.21   11.22
   3  -1   7   96.63    4.85
  -1   3  -7   93.51    4.41
   1   3   7   93.08    5.84
  -1  -3   7   95.69    5.67
  -1  -3   7   98.15    6.41
  -3   1   7   94.93    5.85
   1   3   7   95.84    6.09
  -3  -1  -7  109.84    5.88
   1  -3  -7   91.90    6.01
   3   1  -7  102.69    5.97
  -1  -3   6  174.69    7.93
  -3   1   6  184.69    8.38
  -1  -3   6  169.12    8.76
   1   3   6  172.88    8.24
   3  -1   6  187.14    6.93
  -3  -1  -6  199.92    8.11
   3   1  -6  185.76    8.32
   1  -3  -6  177.75    8.45
  -1   3  -6  184.06    6.83
   1  -3  -5  486.57   15.81
  -1  -3   5  487.41   16.53
   3  -1   5  510.23   13.60
  -3  -1  -5  550.86   14.82
  -3  -1  -5  511.18   14.20
  -3   1   5  506.72   15.90
  -1  -3   5  502.67   15.35
   3   1  -5  529.41   15.80
   1   3   5  489.56   15.64
   1  -3  -5  533.04   14.40
  -1   3  -5  492.88   14.05
  -1  -3   4 2398.04   45.98
  -3  -1  -4 2445.65   44.70
  -3  -1  -4 2436.41   45.67
   1  -3  -4 2268.80   46.27
   3  -1   4 2374.66   44.45
  -1  -3   4 2324.67   47.84
   3  -1   4 2371.14   42.92
  -3  -1  -4 2560.48   44.37
   1   3   4 2321.67   46.26
   3   1  -4 2391.49   46.40
  -1   3  -4 2392.48   44.44
   3   1  -3  449.77   13.97
  -1  -3   3  453.25   15.13
  -3  -1  -3  469.06   13.33
   1  -3  -3  494.78   14.33
  -1  -3   3  440.32   13.75
   1  -3  -3  425.91   13.76
  -3   1   3  437.63   14.39
   3  -1   3  455.35   13.07
  -3  -1  -3  487.14   12.38
   3  -1   3  445.22   11.64
  -3  -1  -3  434.18   13.42
  -1   3  -3  429.24   13.11
   1   3   3  451.42   14.15
  -1  -3   2  130.57    6.11
   1   3   2  124.03    6.11
   3  -1   2  122.18    4.50
  -3  -1  -2  128.71    4.73
   1  -3  -2  125.98    5.90
   1   3   2  128.30    4.73
  -1   3  -2  136.03    5.95
  -1   3  -2  135.11    5.06
   1  -3  -2  152.04    6.88
   3  -1   2  123.44    6.34
  -3   1   2  130.16    6.40
   3  -1   2  123.06    5.62
  -3  -1  -2  120.88    5.83
   3  -1   2  141.51    4.29
   3   1  -2  133.27    6.24
  -1  -3   2  137.25    7.19
  -3  -1  -2  127.84    5.59
   3  -1   1   99.08    5.43
  -3   1   1  104.49    5.32
   1  -3  -1   96.88    4.84
   3  -1   1   91.92    3.26
  -3  -1  -1   99.30    3.62
   1  -3  -1  102.36    5.62
   1   3   1  102.11    4.22
  -3  -1  -1  102.08    5.16
  -1  -3   1  111.81    6.43
  -1   3  -1  101.21    4.21
   1   3   1   98.08    5.26
   3  -1   1   98.35    4.94
  -1   3  -1  104.53    5.23
  -3  -1  -1   99.58    4.61
   1  -3   0  467.34   13.83
  -1   3   0  454.44   13.78
  -3   1   0  446.50   13.78
   3  -1   0  466.97   14.19
   1   3   0  462.33   13.64
   1  -3   0  424.21   12.38
  -3  -1   0  459.89   13.55
  -3  -1   0  448.47   12.20
  -1   3   0  457.98   12.03
   3  -1   0  452.17   13.21
   3   1   0  425.67   13.10
   1  -3   1   96.94    4.30
   1   3  -1  104.60    5.43
  -3  -1   1  107.42    4.33
  -3   1  -1   95.75    5.39
  -3  -1   1   97.73    4.66
  -1  -3  -1  126.32    6.71
  -1   3   1  103.74    5.67
   1  -3   1  114.10    5.63
   3   1   1  102.68    5.07
  -1   3   1  110.19    4.63
   3  -1  -1  109.74    5.39
   3  -1  -1  129.65    6.54
  -3  -1   2  113.47    5.00
  -3  -1   2  131.52    4.01
   1   3  -2   94.51    6.39
  -3  -1   2  127.15    4.64
   1  -3   2  130.74    6.17
  -1   3   2  130.46    6.43
   1  -3   2  127.35    6.07
  -1   3   2  131.28    5.41
   3  -1  -2  170.13    8.02
  -1   3   2  138.22    6.52
   1  -3   2  123.21    4.56
  -3   1  -2  127.53    5.97
   3   1   2  114.62    5.47
  -3   1  -2  121.36    5.97
   3  -1  -2  123.89    6.00
  -3  -1   3  461.92   11.84
   3   1   3  435.84   13.76
  -3   1  -3  480.40   14.36
   3   1   3  442.12   14.86
   3  -1  -3  485.55   14.73
   1  -3   3  459.61   14.64
   1  -3   3  472.74   14.49
  -3  -1   3  473.83   11.94
  -1   3   3  488.16   13.80
  -3  -1   3  452.75   13.16
  -1   3   3  480.85   14.89
  -1   3   4 2476.73   55.40
  -3  -1   4 2393.68   52.07
   1  -3   4 2371.01   55.56
   3  -1  -4 2461.25   55.47
   3   1   4 2241.97   54.23
  -3  -1   4 2658.06   51.32
   1  -3   4 2509.11   55.07
  -3  -1   4 2337.75   53.37
  -3   1  -4 2392.88   54.47
   3   1   5  487.57   15.01
  -3  -1   5  533.71   15.76
  -3   1  -5  514.81   14.63
  -3  -1   5  510.83   14.05
  -1   3   5  506.41   15.20
   1  -3   5  499.07   15.75
   1  -3   5  513.40   15.18
   3  -1  -5  531.58   15.93
  -3  -1   5  506.50   13.18
  -1   3   6  165.34    7.76
  -3  -1   6  199.49    8.37
   1   3  -6  192.84    6.22
   3  -1  -6  201.62    8.58
   1  -3   6  188.84    8.55
  -3   1  -6  203.35    7.46
   3   1   6  191.18    8.15
   1  -3   6  198.87    8.08
  -3  -1   6  193.49    6.69
  -3  -1   6  180.43    7.16
  -1   3   7   90.25    5.28
  -3   1  -7   93.35    4.83
   3  -1  -7   93.14    5.91
   1  -3   7   90.16    6.04
   3   1   7   85.10    4.26
  -3   1  -7   88.96    5.53
  -3  -1   7   97.10    5.89
   3   1   7   89.39    5.66
  -1   3   7   92.01    6.11
  -3  -1   7   85.35    4.65
   1  -3   7   92.34    5.58
  -3  -1   7   93.23    5.03
   1   3  -7   96.15    4.24
   1   3  -8  340.13    9.78
  -1   3   8  311.75   11.22
  -3  -1   8  304.76   11.09
   3  -1  -8  333.46   12.65
  -3  -1   8  341.35   12.36
   3   1   8  303.94    9.88
   1  -3   8  339.60   12.12
  -3   1  -8  334.22   10.61
  -1   3   8  328.76   12.89
  -3  -1   8  320.67   10.82
   1  -3   8  312.87   12.86
  -3   1  -8  331.85   12.11
   1  -3   9  296.47   12.68
   1   3  -9  307.02    9.17
   1  -3   9  299.89   11.77
  -3   1  -9  297.72    9.70
  -1   3   9  286.36   10.62
   3  -1  -9  298.36   15.27
   3  -1  -9  312.66   12.48
  -3  -1   9  294.69   10.67
   3   1   9  271.40    9.30
  -3  -1   9  294.62   10.90
  -3   1  -9  297.81   11.61
  -1   3   9  297.38   12.55
   1   3 -10  307.00    9.48
  -1   3  10  311.02   13.14
  -3   1 -10  312.27   12.36
   3  -1 -10  320.22   13.13
  -3   1 -10  333.85   10.07
  -3  -1  10  306.11   11.41
   3   1  10  333.41   11.66
   1  -3  10  315.25   12.45
   1  -3  10  305.84   13.48
  -1   3  10  303.52   11.13
   1   3 -10  290.55    9.28
  -3  -1  10  316.00   11.78
   3   1  10  297.95    9.87
   3   1  11  207.65    8.99
   1  -3  11  187.04   10.43
   1   3 -11  173.89    6.50
   1   3 -11  175.77    6.66
  -3   1 -11  191.81    9.30
  -3  -1  11  189.80    8.75
  -3   1 -11  198.77    6.92
  -1   3  11  189.45    8.21
   3   1  11  178.79    7.12
   1   3 -11  183.20    8.27
   3  -1 -11  201.08   10.21
   1  -3  11  196.29    9.52
  -1   3  11  186.94    9.93
  -1   3  12   34.60    3.36
   1   3 -12   33.51    2.44
   1  -3  12   36.55    4.18
   1   3 -12   38.41    3.63
   3   1  12   39.52    4.00
  -3   1 -12   37.59    2.49
  -3   1 -12   34.52    4.20
  -3  -1  12   36.85    3.84
   3   1  12   37.22    2.89
   3  -1 -12   37.55    4.46
  -1   3  12   30.51    4.32
   1   3 -12   33.22    2.65
  -3   1 -12   36.56    4.02
   1  -3  13   56.05    5.25
   1   3 -13   53.81    4.57
  -1   3  13   51.93    5.40
   3   1  13   57.07    3.66
   3  -1 -13   57.91    5.69
   1   3 -13   48.71    3.29
   1   3 -13   49.29    3.11
  -1   3  13   50.66    4.06
  -3   1 -13   62.70    5.71
  -3   1 -13   57.83    5.14
   3   1  13   64.81    5.28
  -3   1 -13   51.17    2.69
  -3  -1  13   53.67    4.82
   3   1  14  221.30    8.29
  -3   1 -14  235.66   11.15
  -3   1 -14  238.08   11.92
  -1   3  14  214.20    8.93
   1   3 -14  206.60    7.67
   1   3 -14  251.44   11.15
   3  -1 -14  250.09   12.39
  -1   3  14  215.09   11.61
   1  -3  14  224.97   11.32
   3   1  14  244.25   11.41
  -3  -1  14  223.21   10.75
   1   3 -14  213.95    8.00
   1   3 -15  162.23    9.10
  -1   3  15  138.51    9.37
  -3   1 -15  165.93   10.09
   1   3 -15  137.95    6.21
  -1   3  15  125.81    6.50
  -3  -1  15  134.40    8.50
   3  -1 -15  159.50   10.02
   1  -3  15  150.61    9.30
   3   1  15  161.30    9.38
  -3   1 -15  144.83    8.93
   1   3 -15  139.89    5.99
   3   1  15  142.60    6.21
  -1   3  16   92.79    7.72
  -3   1 -16   84.89    6.84
  -3  -1  16   84.01    6.91
   1  -3  16   91.34    7.46
   1   3 -16   98.01    7.43
  -3   1 -16   99.39    8.21
   3   1  16   97.80    7.51
   3  -1 -16  100.48    8.09
  -3   1 -17  234.05   13.37
   1  -3  17  186.67   11.30
  -3  -1  17  188.83   11.06
   3  -1 -17  201.61   12.07
  -3   1 -17  196.71   11.09
  -1   3  17  177.92   11.39
   3   1  17  216.33   11.99
   1   3 -17  214.95   12.00
   1  -3  18  222.73    7.96
  -1   3  18  228.64    8.08
  -3  -1  18  226.05    8.21
   1  -3  18  222.05    7.23
   1   3 -18  224.75   13.23
  -3   1 -18  292.45   15.56
   1  -3  18  240.74   13.27
   3   1  18  268.03   13.74
   3  -1 -18  247.06   13.78
  -3  -1  18  237.83   12.84
  -1   3  18  227.29   13.15
  -3   1 -18  248.06   12.76
  -3  -1  18  231.02    8.15
   1  -3  18  235.44    8.12
  -1   3  18  238.38    8.54
  -3  -1  18  224.95    7.87
   3   1  18  236.75    8.28
   1  -3  18  221.82    8.02
  -3  -1  19   47.45    3.38
   1  -3  19   46.94    2.92
  -1   3  19   48.07    3.33
   1  -3  19   46.38    3.24
   3   1  19   52.88    3.40
   1  -3  19   48.36    3.06
  -3   1 -19   59.14    6.18
   1  -3  19   52.66    6.18
  -1   3  19   46.75    6.07
  -3  -1  19   50.10    5.83
   1   3 -19   39.88    5.72
  -3   1 -19   59.76    7.48
   3   1  19   55.29    6.26
   3  -1 -19   51.74    6.29
   3   1  19   43.72    2.90
   3   1  19   47.25    3.16
  -3  -1  19   43.23    3.16
   1  -3  19   47.63    3.30
  -3  -1  19   39.91    3.02
  -1   3  19   45.10    3.41
   3   1  19   45.26    3.27
  -1   3  19   43.42    2.97
   1  -3  19   45.64    3.22
   1  -3  20    4.62    1.21
   1  -3  20    5.60    1.42
  -1   3  20    3.41    1.10
  -3  -1  20    4.20    1.30
   3   1  20    6.19    1.38
   1  -3  20    6.07    1.32
   3   1  20    5.04    2.19
   1   3 -20    3.51    2.20
   1  -3  20    3.69    2.59
  -3   1 -20    6.16    2.98
  -3  -1  20    4.48    2.26
  -1   3  20    5.65    2.62
  -3   1 -20    6.60    2.39
   3  -1 -20    7.10    3.78
   3  -1 -20    4.40    2.42
  -1   3  20    3.95    0.98
  -1   3  20    9.19    1.96
   1  -3  20    5.44    1.40
  -3  -1  20    4.26    1.52
   3   1  20    6.45    1.25
  -3  -1  20    4.30    1.19
   1  -3  20    4.15    1.22
  -1   3  20    5.35    1.24
   3   1  20    6.05    1.44
   1  -3  21  264.08    8.85
  -1   3  21  262.55    9.23
  -3  -1  21  260.63    9.42
   1  -3  21  261.92    9.10
   1  -3  21  268.64    8.54
   3   1  21  273.40    9.35
  -3  -1  21  252.89   14.73
  -3   1 -21  260.42   14.52
   3  -1 -21  264.88   15.44
   1  -3  21  281.57   15.65
   3   1  21  299.50   16.06
  -3   1 -21  232.04   16.46
   3  -1 -21  454.50   24.29
  -1   3  21  270.14   15.45
  -1   3  21  239.19    8.18
  -3  -1  21  249.93    8.98
  -1   3  21  290.78    9.94
  -3  -1  21  255.25    9.23
   3   1  21  260.33    8.64
   1  -3  21  259.43    9.17
  -3   1 -21  208.28    9.15
   1  -3  21  259.32    9.23
  -1   3  21  263.63    8.97
   3   1  21  264.93    9.31
   1  -3  22   45.37    3.28
   3   1  22   44.60    3.42
  -1   3  22   43.80    3.35
   1  -3  22   48.35    3.50
   1  -3  22   42.89    3.21
  -3  -1  22   41.23    3.44
  -1   3  22   44.39    6.41
   3  -1 -22   41.02    5.96
   3   1  22   45.37    6.26
  -1   3  22   35.95    5.68
  -3   1 -22   31.86    6.58
   1  -3  22   50.88    6.88
  -3  -1  22   46.20    6.34
  -3  -1  22   42.78    3.40
  -1   3  22   48.74    3.71
   3   1  22   43.09    3.07
   1  -3  22   45.94    3.47
  -1   3  22   40.19    2.88
  -3  -1  22   38.31    3.36
   3   1  22   43.25    3.45
  -1   3  22   45.63    3.34
   1  -3  22   41.47    3.34
  -3  -1  23   52.10    3.94
  -1   3  23   54.25    3.93
   1  -3  23   49.26    3.51
   1  -3  23   45.92    3.41
   1  -3  23   48.78    3.65
   3   1  23   49.98    3.74
   3  -1 -23   49.95    6.79
   3  -1 -23   78.51   10.89
   1  -3  23   51.96    7.11
   3   1  23   59.65    7.44
  -1   3  23   52.88    7.23
  -3   1 -23   33.47    7.15
  -3  -1  23   51.27    6.83
  -1   3  23   49.97    6.69
  -1   3  23   48.57    3.28
  -1   3  23   60.86    4.27
   3   1  23   52.14    3.50
  -3  -1  23   50.76    4.01
   1  -3  23   48.99    3.77
  -3  -1  23   53.26    3.90
   3   1  23   55.58    3.95
   1  -3  23   52.21    3.87
  -1   3  23   52.43    3.70
  -1   3  24  119.35    6.05
   1  -3  24  108.67    5.56
   3   1  24  116.13    5.98
  -3  -1  24  113.99    6.08
   1  -3  24  115.38    5.86
   1  -3  24  115.15    5.55
  -3  -1  24  111.13   10.45
   3   1  24  125.10   10.96
   3  -1 -24  116.06   10.54
  -1   3  24  113.43   10.92
   1  -3  24  121.20   11.15
  -3  -1  24  107.78    5.88
   3   1  24  104.25    5.33
  -1   3  24  107.23    5.22
   1  -3  24  113.34    5.94
  -3  -1  24  107.18    5.94
  -1   3  24  113.26    6.17
   3   1  24  111.14    5.89
  -3   1 -24  135.49    9.61
  -1   3  24  115.53    5.80
   1  -3  24  109.40    5.93
   1  -3  25   13.72    2.12
   3   1  25   15.38    2.32
   1  -3  25   16.00    2.55
   1  -3  25   12.58    2.55
  -3  -1  25   14.74    2.36
  -1   3  25   14.73    2.21
  -3  -1  25   17.88    4.38
   3   1  25   15.28    4.09
   3  -1 -25   20.50    6.12
   3  -1 -25   13.65    3.93
   1  -3  25   16.08    4.10
  -1   3  25   15.84    4.38
   3   1  25   13.42    1.97
  -3  -1  25   16.54    2.39
  -1   3  25   14.12    1.89
  -3  -1  25   15.51    3.20
  -1   3  25   14.79    2.34
   1  -3  25   19.52    2.92
   3   1  25   16.19    2.34
   1  -3  25   14.89    2.38
  -1   3  25   13.75    2.09
  -3   1 -25   16.56    4.20
   1  -3  26    4.67    2.32
  -1   3  26    3.55    1.52
  -3  -1  26    3.14    1.46
   3   1  26    3.90    1.39
   1  -3  26    2.11    1.26
   1  -3  26    2.69    2.06
   3  -1 -26    3.87    4.48
  -3  -1  26    6.84    3.36
  -1   3  26    3.67    2.70
   3   1  26    2.90    2.56
  -1   3  26    4.46    1.61
  -3  -1  26    2.66    2.97
  -1   3  26    2.85    1.11
  -3  -1  26    5.06    1.59
   3   1  26    2.81    1.31
   1  -3  26    4.82    2.36
  -3   1 -26    2.12    3.60
   3   1  26    3.75    1.50
  -1   3  26    3.63    1.44
   1  -3  27   38.02    3.73
   3   1  27   32.39    3.37
  -3  -1  27   30.12    3.41
   1  -3  27   34.36    3.27
  -1   3  27   32.41    3.45
   3   1  27   27.11    5.79
   3  -1 -27   43.73    9.48
   1  -3  27   38.12    6.78
  -3  -1  27   35.45    6.45
  -1   3  27   30.81    6.28
   3   1  27   30.58    3.11
  -1   3  27   33.66    3.45
  -3  -1  27   32.87    3.34
  -1   3  27   33.71    3.01
  -3  -1  27   32.93    4.71
   1  -3  27   31.02    4.06
   3   1  27   31.90    3.32
  -3   1 -27   13.94    4.10
  -1   3  27   33.65    3.24
  -3  -1  28  387.79   13.62
  -1   3  28  388.20   13.40
   1  -3  28  404.81   12.44
   3   1  28  388.97   13.30
   1  -3  28  387.14   12.99
   3   1  28  384.48   21.83
  -3  -1  28  382.23   22.60
  -1   3  28  385.24   22.90
   1  -3  28  413.21   23.35
   3   1  28  375.45   12.33
   1  -3  28  372.49   13.16
  -1   3  28  385.63   12.48
  -3  -1  28  397.84   13.62
  -1   3  28  388.73   13.52
  -3  -1  28  394.84   13.71
   3   1  28  393.57   13.41
  -1   3  28  388.64   13.06
   1  -3  29   44.47    3.86
  -3  -1  29   46.16    4.26
   3   1  29   45.05    4.02
   1  -3  29   46.87    4.26
  -1   3  29   48.58    4.30
   1  -3  29   49.20    8.12
   3  -1 -29   50.15   11.76
  -1   3  29   41.30    7.41
  -3  -1  29   45.11    7.80
   3   1  29   46.23    7.50
   3   1  29   45.40    3.84
  -3  -1  29   44.94    4.12
  -1   3  29   48.78    3.81
  -3  -1  29   50.02    5.76
   1  -3  29   47.87    5.01
  -1   3  29   48.91    4.18
   3   1  29   47.46    4.14
  -1   3  29   48.26    3.99
  -3  -1  30  134.58    7.50
  -1   3  30  132.32    7.30
   3   1  30  135.00    7.13
   1  -3  30  132.60    6.58
   1  -3  30  137.41    7.06
  -1   3  30  116.95   12.70
   3   1  30  118.69   12.02
   3  -1 -30  119.06   19.09
  -3  -1  30  131.87   13.41
   1  -3  30  138.07   13.67
   3   1  30  125.58    6.53
  -1   3  30  139.85    6.73
  -3  -1  30  134.74    7.32
   1  -3  30  125.77    7.60
  -3  -1  30  129.53    8.23
  -1   3  30  130.27    7.14
   3   1  30  136.24    7.26
  -3  -1  31   37.57    3.46
   3   1  31   37.57    3.74
   1  -3  31   34.56    3.44
  -1   3  31   37.66    3.87
  -3  -1  31   40.68    4.11
  -3  -1  31   37.46    3.79
   3   1  31   36.40    3.77
   1  -3  31   38.41    5.30
  -3  -1  31   41.82    6.17
  -1   3  31   34.22    3.54
  -1   3  31   42.02    3.62
   3   1  31   37.67    3.90
   3   1  32   31.96    3.50
  -1   3  32   31.62    3.61
  -3  -1  32   30.53    3.15
   1  -3  32   27.00    4.87
  -3  -1  32   31.85    5.90
  -1   3  32   35.01    3.31
  -1   3  32   30.39    3.37
   3   1  32   31.90    3.80
  -3  -1  32   32.97    3.56
   3   1  32   32.22    3.61
   3   1  33   44.22    4.02
  -1   3  33   49.23    4.42
  -3  -1  33   46.44    3.79
   1  -3  33   48.71    5.82
  -3  -1  33   50.74    4.34
  -1   3  33   50.58    3.97
  -3  -1  33   48.79    6.53
   3   1  33   47.61    4.41
  -1   3  33   45.22    4.01
   3   1  33   48.12    4.36
   3   1  34    5.60    1.77
  -3  -1  34    4.29    1.38
  -1   3  34    4.50    1.78
   1  -3  34    4.11    4.59
  -3  -1  34    4.46    1.76
  -3  -1  34    6.50    5.66
  -1   3  34    5.87    1.61
  -1   3  34    4.42    1.55
   3   1  34    2.68    2.71
   3   1  34    1.94    1.52
   3   1  35   19.78    2.69
  -1   3  35   18.53    2.79
  -3  -1  35   20.15    2.41
  -1   3  35   20.03    2.45
  -1   3  35   18.11    2.51
   3   1  35   20.45    3.50
   1  -3  35   14.94    4.91
  -3  -1  35   26.56    5.87
  -3  -1  35   19.25    2.65
   3   1  35   19.78    2.85
   3  -1 -36    2.08    5.02
   3   1  36    8.07    1.86
  -1   3  36    7.98    2.05
  -3  -1  36    9.25    1.69
  -3  -1  36    8.57    1.78
   3   1  36   11.13    3.30
  -3  -1  36   10.57    5.17
   1  -3  36   12.45    5.02
  -1   3  36    6.51    1.64
   3   1  36    8.63    2.05
   3  -1 -37   -1.34    4.90
  -3  -1  37    4.53    1.21
  -1   3  37    2.31    1.52
   3   1  37    3.53    1.48
   1  -3  37    8.02    5.09
  -1   3  37    2.94    1.31
  -1  -3 -37    1.23    5.91
  -3  -1  37    4.80    4.95
   3   1  37    3.36    3.01
   3  -1 -37    4.62    4.98
  -1   3  38   22.80    2.75
   3   1  38   19.69    2.49
   3  -1 -38   16.64    5.21
  -1   3  38   18.92    2.30
   3   1  38   18.17    3.40
  -1  -3 -38    4.55    5.33
  -3  -1  38   22.90    5.00
   1  -3  38   21.24    5.26
   3  -1 -38   14.51    4.64
  -1   3  39    8.64    1.81
   3  -1 -39    5.99    4.37
   3   1  39    8.58    1.69
   3   1  39    6.06    2.83
  -1  -3 -39   -0.54    4.56
   1  -3  39   10.95    4.78
  -3  -1  39   10.11    4.23
  -1  -3 -40    3.38    5.19
   3   1  40   29.97    2.76
   3  -1 -40   33.04    4.48
  -1   3  40   34.35    3.02
   1  -3  40   26.88    4.86
  -3  -1  40   32.66    4.24
   3  -1 -40    1.65    5.06
  -1  -3 -40   26.31    4.20
   3  -1 -40    8.23    6.37
   3  -1 -40    0.64    4.68
  -1  -3 -41    5.33    4.28
   1   3 -41    3.98    3.55
   3  -1 -41    8.04    2.93
   3  -1 -41    5.76    4.07
   1  -3  41    7.25    3.84
  -1  -3 -41    8.61    2.98
  -3  -1  41    7.79    2.91
  -1  -3 -41   -3.11    5.09
   3  -1 -41   10.41    5.74
   3  -1 -41   -0.68    3.61
  -1  -3 -41   -1.28    6.04
   1  -3  42    6.35    3.38
   3  -1 -42    9.66    4.27
   2   3  41   19.51    2.13
   2  -3 -41   27.49    3.77
   3  -2  41   18.58    3.74
  -2  -3  41   18.80    3.98
  -3  -2 -41   10.50    4.40
   2  -3 -41   21.51    2.93
   2  -3 -41   24.21    5.32
   3   2 -40   13.68    3.59
   2   3  40   16.59    2.14
   2  -3 -40   18.21    4.04
  -2  -3  40   14.77    4.58
   2  -3 -40    5.59    3.95
  -3   2  40   16.21    2.01
   3  -2  40   15.54    3.97
  -3  -2 -40    0.58    5.04
   2  -3 -40    9.13    5.56
   2  -3 -40   15.68    3.59
   3   2 -39   30.17    4.73
   2  -3 -39   37.37    5.05
   2   3  39   40.82    3.36
  -3   2  39   36.98    3.13
   3  -2  39   41.33    4.79
  -2  -3  39   38.56    5.65
   2  -3 -39    6.34    4.94
  -3   2  39   36.79    3.28
   2  -3 -39   42.30    5.33
   2  -3 -39   13.23    6.80
   3   2 -38    8.68    4.36
   2   3  38   28.30    2.93
  -3   2  38   29.00    2.67
   2  -3 -38   23.68    5.62
  -2  -3  38   34.89    6.15
  -3   2  38   29.33    2.92
  -3   2  38   29.59    3.32
   3  -2  38   31.01    4.68
   2  -3 -38   14.56    5.56
   2  -3 -38   -0.27    7.32
   2  -3 -38   -0.68    4.85
  -3   2  37   70.60    4.92
   2   3  37   74.73    4.90
  -3   2  37   64.37    4.20
   2  -3 -37   28.45    6.59
   2  -3 -37   74.89    4.61
  -3   2  37   62.90    4.50
  -2  -3  37   72.57    7.42
  -3   2  37   69.47    4.82
   3  -2  37   67.28    5.78
   2  -3 -37   20.57    6.56
   2   3  36    9.92    2.03
  -3   2  36   12.22    2.34
   2  -3 -36    4.19    5.75
  -3   2  36   11.82    2.17
   2  -3 -36   12.73    3.50
  -2  -3  36    7.69    5.95
   3  -2  36   10.62    4.19
  -3   2  36   13.74    2.99
  -3   2  35    6.97    1.96
   2   3  35    4.42    1.68
   2  -3 -35    2.22    6.31
  -2  -3  35    6.72    6.20
   2  -3 -35    8.56    3.89
   3  -2  35    5.75    3.79
  -3   2  35    9.21    2.88
  -3   2  35    4.15    1.60
   2   3  35    5.78    1.81
   2   3  34   16.94    2.67
   3  -2  34   17.03    2.27
  -3   2  34   18.52    2.88
  -3   2  34   18.80    3.32
   3  -2  34   19.94    4.37
  -3   2  34   19.55    2.81
  -2  -3  34   19.11    6.34
   2  -3 -34   19.09    4.70
   2   3  34   17.85    2.68
   2   3  33   13.78    2.49
  -3   2  33   14.52    2.60
   3  -2  33   14.73    2.20
   3  -2  33   11.60    4.06
   2  -3 -33    8.29    4.65
  -2  -3  33   16.46    6.40
  -3   2  33   15.39    2.65
  -3   2  33   14.92    2.96
   2   3  33   15.15    2.51
  -2  -3  32   22.40    2.47
   3  -2  32   22.12    2.65
   2   3  32   22.51    2.99
  -3   2  32   25.09    3.33
   3  -2  32   25.66    4.56
   2  -3 -32    9.62    4.74
  -3   2  32   23.33    3.08
  -2  -3  32   35.37    7.40
  -3   2  32   22.80    3.18
   2   3  32   22.60    2.92
   3  -2  32   23.35    3.26
   2   3  31   20.02    2.88
   3  -2  31   20.25    2.57
  -3   2  31   19.61    2.98
  -2  -3  31   16.73    2.23
  -2  -3  31   26.16    6.25
   2   3  31   20.17    2.31
  -3   2  31   20.94    2.97
   2  -3 -31    8.09    4.65
  -3   2  31   19.40    2.73
   3  -2  31   20.13    3.78
   2   3  31   21.58    2.82
   3  -2  31   20.71    3.17
   3  -2  30   98.45    5.60
   2   3  30  106.23    6.33
  -3   2  30   99.75    6.35
  -2  -3  30   95.85    5.34
   2   3  30   95.55   11.10
  -3   2  30   94.26   11.57
  -2  -3  30   96.35   11.42
   3   2 -30  120.45   18.30
   3  -2  30  100.24   11.65
  -2  -3  30   98.42    5.82
   3  -2  30  102.26    6.35
   2   3  30  100.57    5.23
  -3   2  30  107.65    6.25
  -2  -3  30   96.57    7.64
  -3   2  30  106.20    6.60
   3  -2  30  104.84    6.52
   2   3  30  108.75    6.25
   2   3  29    7.39    1.98
   3  -2  29    9.83    1.92
  -3   2  29    9.81    2.26
  -2  -3  29    7.95    1.72
  -3   2  29    7.98    3.94
   3   2 -29   10.16    6.64
   3  -2  29    8.73    3.24
   2   3  29    7.03    3.45
  -2  -3  29    5.08    2.99
   2   3  29    9.55    1.83
   2  -3 -29   -0.13    4.02
  -3   2  29    9.98    2.14
  -3   2  29    7.88    2.20
   3  -2  29    8.49    2.60
  -2  -3  29    8.74    1.90
  -2  -3  29    9.73    4.99
   3  -2  29   10.57    2.35
   2   3  29    8.29    2.02
  -2  -3  28   40.89    3.33
   3  -2  28   48.61    3.87
   2   3  28   42.49    3.88
  -3  -2 -28   -1.05    6.84
  -3   2  28   41.89    3.96
   2   3  28   34.91    6.35
   3  -2  28   46.44    7.77
   3   2 -28   48.94   11.47
  -2  -3  28   36.15    6.79
  -3   2  28   42.95    7.42
  -3   2  28   42.60    3.80
   2  -3 -28    2.95    3.84
   2   3  28   39.14    3.13
  -2  -3  28   35.39    5.14
  -3   2  28   40.59    4.01
   3  -2  28   48.05    4.32
  -2  -3  28   39.00    3.55
   2   3  28   38.61    3.31
   2   3  28   43.40    3.80
   3  -2  28   47.65    4.34
   2   3  27   33.67    3.44
   3  -2  27   32.38    3.06
  -2  -3  27   34.40    3.04
  -3   2  27   34.58    3.51
  -3  -2 -27   -1.57    5.52
   2  -3 -27   64.87   11.13
   2   3  27   34.18    6.33
  -2   3 -27   10.44    4.93
   3  -2  27   35.18    6.60
  -2  -3  27   34.94    6.51
   3   2 -27   47.86   11.02
  -3   2  27   32.72    6.53
  -2  -3  27   33.90    3.24
   3  -2  27   31.44    3.44
  -3   2  27   35.21    3.70
  -3   2  27   32.88    3.27
  -2  -3  27   36.19    5.10
   2   3  27   30.02    2.94
   2   3  27   38.22    3.09
   3  -2  27   33.64    3.51
   2   3  27   34.52    3.36
   3  -2  26   74.66    4.59
  -2  -3  26   73.41    4.42
  -3   2  26   76.14    5.10
  -2  -3  26   73.18    4.81
   2   3  26   69.81    4.83
  -2  -3  26   71.77    4.37
  -2   3 -26   30.26    6.95
   3  -2  26   83.35    9.86
   3   2 -26  133.34   16.87
  -3   2  26   76.14    9.71
  -2  -3  26   72.63    9.09
   2  -3 -26  126.21   14.24
   2   3  26   71.81    8.84
  -2  -3  26   75.14    4.77
  -3   2  26   74.87    4.79
   2   3  26   66.33    4.36
   2   3  26   74.37    4.29
   3  -2  26   75.32    4.92
  -3   2  26   78.05    5.32
  -2  -3  26   73.88    5.63
  -2   3 -26  108.43    8.98
   2   3  26   69.83    4.75
   3  -2  26   78.46    5.22
  -2  -3  25   28.69    2.71
   2   3  25   32.86    3.24
  -2  -3  25   29.49    2.72
  -2  -3  25   33.91    3.50
  -2  -3  25   28.78    3.09
   3  -2  25   27.70    2.75
  -3   2  25   28.80    3.13
   3  -2  25   31.04    5.81
  -2  -3  25   28.27    5.80
  -3   2  25   31.23    6.19
  -2   3 -25   26.45    6.46
   3   2 -25   51.07   10.22
   2  -3 -25   53.86    9.29
   2   3  25   31.25    5.62
  -3   2  25   32.52    3.46
   2   3  25   29.80    2.86
   3  -2  25   27.46    2.89
  -2  -3  25   27.05    3.97
   2   3  25   29.32    2.62
  -2  -3  25   29.06    2.89
  -3   2  25   30.55    3.01
   3  -2  25   30.12    3.15
   2   3  25   28.43    2.93
  -2  -3  24  139.15    6.25
  -2  -3  24  141.57    6.88
   3  -2  24  146.63    6.52
  -2  -3  24  153.44    6.78
   2   3  24  148.47    7.02
  -3   2  24  153.56    7.13
  -2  -3  24  143.18    6.39
   3  -2  24  167.01   13.06
   2   3  24  143.34   11.78
   3   2 -24  273.94   22.21
  -2   3 -24  129.05   12.92
  -3   2  24  152.07   12.95
  -2  -3  24  146.85   12.25
   2  -3 -24  246.56   18.59
   3  -2  24  151.58    6.91
  -3   2  24  151.68    7.42
  -2  -3  24  141.76    7.13
   2   3  24  146.50    6.63
  -2  -3  24  154.63    6.88
   2   3  24  144.63    6.15
  -3   2  24  152.81    6.80
   3  -2  24  153.95    7.18
   2   3  24  155.82    6.96
  -3   2  23   56.79    4.10
  -2  -3  23   55.31    3.58
  -2  -3  23   62.70    4.22
   3  -2  23   56.19    3.67
  -2  -3  23   55.90    3.65
   2   3  23   54.12    3.98
   3  -2  23   55.66    3.46
  -2  -3  23   52.49    3.92
   3  -2  23   62.65    7.75
  -2  -3  23   57.31    7.34
  -3   2  23   51.34    7.35
   2  -3 -23   96.85   11.16
   2   3  23   52.18    6.85
  -2   3 -23   64.13    8.64
   3   2 -23  103.07   13.30
  -3   2  23   57.55    3.88
   2   3  23   55.15    3.46
   2   3  23   53.67    3.72
  -2  -3  23   53.51    4.38
  -3   2  23   60.01    4.36
   3  -2  23   57.99    4.02
  -2  -3  23   54.88    3.87
   2   3  23   57.83    3.98
   3  -2  23   62.69    4.26
   2   3  22  198.85    8.12
  -2  -3  22  227.52    8.06
   3  -2  22  203.36    7.03
   3  -2  22  195.38    7.45
  -3   2  22  203.03    8.16
  -2  -3  22  194.87    8.05
  -2  -3  22  199.04    7.42
  -2  -3  22  202.01    7.57
  -3   2  22  216.11   14.59
  -2  -3  22  212.52   14.00
   2   3  22  199.42   13.28
  -2   3 -22  250.24   16.27
   3  -2  22  221.60   14.12
  -2   3 -22  201.20   11.90
   3  -2  22  202.80    8.02
  -3   2  22  194.89    7.68
  -3   2  22  208.23    8.52
   2   3  22  196.40    7.20
  -2  -3  22  198.60    7.85
   2   3  22  196.00    7.77
  -2  -3  22  192.89    8.09
   2   3  22  199.40    7.97
   3  -2  22  206.41    8.23
   3  -2  21  293.72    8.86
  -2  -3  21  331.03   10.13
   2   3  21  296.21   10.23
  -2  -3  21  287.48    9.54
   3  -2  21  288.74    9.42
  -3   2  21  302.17   10.27
  -2  -3  21  287.77    9.52
  -2  -3  21  297.61   10.23
   2  -3 -21  473.83   23.23
  -3   2  21  308.00   17.23
  -2   3 -21  332.60   14.98
  -2   3 -21  366.06   18.94
   3  -2  21  326.27   16.89
   2   3  21  277.65   15.60
   3   2 -21  534.54   28.60
  -2  -3  21  301.19   16.54
   2   3  21  283.66    9.19
   2   3  21  297.27   10.07
   3  -2  21  290.81    9.96
  -2  -3  21  296.54    9.99
  -2  -3  21  279.26    9.92
  -3   2  21  292.79   10.52
  -3   2  21  276.45    9.63
   3  -2  21  287.53   10.10
   2   3  21  291.48    9.99
  -2  -3  20  106.33    4.88
   3  -2  20   93.00    4.25
   3  -2  20  104.47    4.71
  -3   2  20  109.62    5.33
  -2  -3  20  101.60    4.77
   2   3  20  102.71    5.24
  -2  -3  20  103.44    5.27
  -2  -3  20  117.55    5.33
   3  -2  20  107.65    8.98
   3   2 -20  113.18    8.35
   3   2 -20  185.55   16.29
   2  -3 -20  104.23    9.73
  -3   2  20  116.13    9.91
   2   3  20  102.62    7.88
  -2  -3  20  108.81    9.23
  -2   3 -20  113.00    8.05
  -2   3 -20  129.94   10.48
  -3   2  20  105.15    5.48
   2   3  20  105.03    5.11
  -2  -3  20  105.32    5.12
  -2  -3  20  102.92    5.26
   3  -2  20   99.19    5.07
  -3   2  20   99.39    4.94
   3  -2  20  101.11    5.13
  -3  -2 -20   35.23    5.87
   2   3  20  105.32    5.20
   3  -2  19   23.30    2.33
  -2  -3  19   22.38    2.09
   2   3  19   23.54    2.37
  -2  -3  19   24.26    2.45
  -2  -3  19   23.62    2.39
  -3   2  19   22.32    2.29
  -2  -3  19   24.36    2.21
   3  -2  19   23.21    4.06
   2   3  19   21.77    3.75
  -2  -3  19   24.69    4.42
   2  -3 -19   21.24    4.41
   3   2 -19   20.53    3.51
  -3   2  19   22.67    4.47
  -2   3 -19   24.66    3.66
  -2   3 -19   24.29    4.62
   3   2 -19   35.39    7.13
  -2  -3  19   21.95    2.51
  -3   2  19   20.89    2.12
  -3   2  19   20.38    2.27
   3  -2  19   25.10    2.47
  -2  -3  19   25.07    2.35
   3  -2  19   22.39    2.25
   2   3  19   23.51    2.32
   3  -2  19   23.00    2.26
  -3  -2 -19    9.08    3.59
  -2  -3  18   27.06    2.57
  -2  -3  18   25.55    2.13
   2   3  18   24.27    2.36
   3  -2  18   24.52    2.32
  -3   2  18   26.09    2.39
  -2  -3  18   23.44    2.38
   3   2 -18   29.28    4.05
  -2   3 -18   25.64    3.68
   2   3  18   24.89    3.82
  -2   3 -18   30.43    4.84
  -3   2  18   24.30    3.20
  -2  -3  18   27.54    4.52
   3  -2  18   28.68    4.40
   2  -3 -18   23.82    4.59
  -3   2  18   22.53    2.38
  -2  -3  18   23.52    2.52
  -2  -3  18   25.32    2.29
  -3   2  18   23.76    2.20
   3  -2  18   23.67    2.33
   3  -2  18   24.13    2.27
  -3  -2 -18   17.67    4.20
   3  -2  18   24.43    2.28
   2   3  18   24.63    2.26
   3  -2  17   67.54    3.71
   2   3  17   67.25    3.83
  -2  -3  17   82.10    4.01
  -2  -3  17   67.12    3.85
  -3   2  17   63.42    5.25
  -2  -3  17   77.97    7.16
  -2   3 -17   75.26    7.06
   2   3  17   64.08    6.02
   3   2 -17   76.95    6.42
   2  -3 -17   70.67    7.47
  -3   2  17   62.76    6.88
   3  -2  17   71.14    6.40
  -2   3 -17   70.29    5.87
   3  -2  17   70.09    3.97
  -2  -3  17   62.81    3.67
  -3   2  17   66.12    3.89
   3  -2  17   65.27    3.72
  -3  -2 -17   51.74    5.61
   2  -3 -16   17.97    3.97
   3  -2  16   17.46    3.18
   2   3  16   15.20    2.90
  -2   3 -16   17.21    3.06
  -3   2  16   16.29    2.65
  -2  -3  16   17.24    3.41
   3   2 -16   23.74    3.49
  -3   2  16   20.44    3.89
  -2   3 -16   21.32    3.70
  -2   3 -15  156.42    9.70
  -2   3 -15  138.76    8.30
  -3   2  15  140.83    8.22
  -2  -3  15  154.40    9.59
   3  -2  15  146.47    8.78
  -2   3 -15  142.74    7.31
  -3   2  15  138.26   10.05
   2   3  15  145.15    8.63
   2  -3 -15  145.19   10.08
  -2  -3  15  157.77   10.47
   3   2 -15  159.94    9.02
   3   2 -14   22.34    5.39
  -2  -3  14   11.31    2.70
  -2  -3  14   10.69    2.83
   2   3  14   11.03    2.41
   3  -2  14   11.88    2.51
  -2   3 -14   11.05    2.02
  -3   2  14   11.77    2.49
   2  -3 -14   10.14    2.92
   3   2 -14   14.77    2.82
  -3   2  14   11.50    2.96
  -2   3 -14   11.64    2.39
   2   3  13  222.27   10.85
  -3   2  13  211.99   12.07
  -2   3 -13  234.50   10.09
  -2  -3  13  235.77   12.60
   3   2 -13  247.58   11.24
  -2  -3  13  242.49   11.66
   2  -3 -13  233.76   12.32
   3  -2  13  226.00   10.64
  -3   2  13  244.38   11.32
   3   2 -13  402.37   20.23
  -2   3 -13  236.14   10.86
   2  -3 -13  381.38   15.67
   2  -3 -12  129.97    8.57
   2  -3 -12  211.15   11.09
  -3   2  12  129.64    7.87
   2   3  12  121.78    7.34
   3   2 -12  200.37   14.18
  -3   2  12  124.16    8.57
   2   3  12  119.85    4.90
   3  -2  12  114.12    6.99
  -2  -3  12  121.87    8.49
   3   2 -12  131.60    7.59
  -2  -3  12  127.58    7.90
  -2   3 -12  131.62    7.58
  -2   3 -12  130.59    7.00
  -2  -3  11   55.76    4.96
  -2   3 -11   53.34    4.31
  -3   2  11   57.94    5.67
   2  -3 -11   48.53    5.17
   3   2 -11  106.46    9.83
   3  -2  11   55.10    4.57
   2   3  11   50.41    4.66
  -3   2  11   57.72    5.08
  -2   3 -11   54.16    4.74
   2   3  11   46.60    3.10
  -2  -3  11   56.31    5.59
   2  -3 -11  100.09    7.28
   3   2 -11   55.75    4.73
  -2   3 -10  319.37   12.64
  -2  -3  10  311.77   13.75
   2   3  10  313.11   12.41
  -2  -3  10  313.47   12.60
  -2   3 -10  308.51    8.23
   3  -2  10  324.24   12.00
  -2   3 -10  317.06   12.07
   2  -3 -10  308.41   13.44
   3   2 -10  328.71   12.49
  -3   2  10  299.52   13.64
  -3   2  10  318.97   12.94
   3   2  -9  118.62   10.11
   2  -3  -9   91.63    6.57
   2   3   9   86.31    5.72
  -2  -3   9   84.72    6.52
  -2  -3   9   89.18    5.91
   3  -2   9   95.40    5.64
   2  -3  -9  128.75    8.35
   3   2  -9   82.29    5.81
   3  -2   9   90.75    4.19
  -2   3  -9   90.54    3.59
   2   3   9   90.21    6.56
  -2   3  -9   85.95    5.98
  -2   3  -9   92.41    5.77
  -3   2   9   94.58    6.86
  -3   2   9   92.50    6.21
  -3   2   8  436.09   16.04
   2  -3  -8  436.45   16.81
   2  -3  -8  415.08   15.40
   3   2  -8  438.10   20.21
   2   3   8  438.66   15.72
   2   3   8  414.06   14.55
   3  -2   8  421.06   11.89
  -2   3  -8  428.56   14.52
   3  -2   8  433.74   13.88
   3   2  -8  428.26   14.55
  -2  -3   8  426.35   14.37
  -3   2   8  421.16   15.01
  -2   3  -8  443.62   11.42
  -2  -3   8  403.40   15.43
  -2  -3   7  358.98   12.26
  -2   3  -7  373.89   12.66
   2   3   7  354.36   12.43
   3  -2   7  362.84   10.06
  -2  -3   7  356.72   13.43
  -3   2   7  375.76   13.75
  -2   3  -7  365.75    9.74
  -3   2   7  356.38   12.88
   3   2  -7  382.35   12.58
   2  -3  -7  356.09   13.16
   3  -2   7  374.38   11.60
   2   3   7  367.11   13.34
  -2   3  -6   51.55    3.03
   2   3   6   52.33    4.46
   2  -3  -6   18.17    3.07
   3  -2   6   48.26    3.54
   3   2  -6   48.34    3.98
   2   3   6   49.82    4.08
   2  -3  -6   51.92    4.61
  -3   2   6   51.51    4.66
   3   2  -6   20.55    4.47
  -2   3  -6   55.63    4.34
  -3   2   6   51.31    4.42
   2  -3  -6   27.39    4.85
  -2  -3   6   51.91    4.00
   3  -2   6   48.88    3.04
  -2  -3   6   50.99    4.51
  -3   2   5  327.89   12.14
   3  -2   5  343.07   10.04
  -2   3  -5  338.83   10.12
   2   3   5  335.67   11.69
  -2  -3   5  346.45   12.78
   2  -3  -5  346.58   12.25
   2  -3  -5  509.31   17.86
   3  -2   5  342.22   10.62
  -2   3  -5  349.12   12.24
  -2  -3   5  349.58   11.65
   3   2  -5  340.78   11.78
  -3   2   5  341.20   12.78
   2  -3  -4  560.19   16.91
   3   2  -4  586.99   16.75
   3  -2   4  537.57   15.04
  -2  -3   4  543.81   17.56
  -2  -3   4  555.86   16.24
   2  -3  -4  648.53   15.05
   3  -2   4  570.75   14.96
  -3   2   4  567.92   17.62
  -2   3  -4  553.12   15.11
  -3   2   4  534.64   17.17
  -2   3  -4  572.71   17.28
   2  -3  -4  626.70   16.00
   2   3   4  528.24   16.34
   3  -2   3  981.77   23.63
  -3   2   3 1057.94   26.42
  -2  -3   3  976.57   26.58
  -2   3  -3  958.73   26.23
   3  -2   3  983.51   23.77
  -2   3  -3  986.78   24.21
   2  -3  -3 1046.44   22.74
  -2   3  -3  991.68   21.65
   3   2  -3  994.23   25.17
   2  -3  -3 1083.37   24.48
   2   3   3  980.39   24.14
  -2  -3   3  987.97   24.85
   2  -3  -3 1016.94   25.42
   3  -2   2  724.82   18.99
  -2   3  -2  755.22   21.14
  -2  -3   2  740.64   21.56
  -2   3  -2  727.58   19.54
   2   3   2  696.80   19.18
   2  -3  -2  730.06   19.95
  -2   3  -2  740.86   16.66
   2  -3  -2  761.86   17.86
  -3   2   2  768.55   20.79
   2  -3  -2  686.65   18.90
  -2  -3   2  700.43   19.62
  -2   3  -1   77.80    4.66
   2   3   1   78.05    4.60
   3  -2   1   70.86    4.23
   2  -3  -1   70.35    4.38
  -2   3  -1   86.47    3.18
  -3   2   1   78.47    4.83
  -2  -3   1   76.47    5.48
   2  -3  -1   73.65    4.03
   3  -2   0  310.34   11.01
  -3  -2   0  314.17   11.21
   2  -3   0  306.07   10.21
   2  -3   0  311.79   10.16
  -2  -3   0  337.93   12.55
   3   2   0  395.41   13.90
   2   3   0  367.60   12.53
   3   2   0  301.92   11.18
   3  -2   0  315.46   10.63
  -3   2   0  332.57   11.09
  -2   3   0  323.49    8.75
  -2   3   0  327.85   11.29
   2   3  -1   52.47    5.28
   3   2   1   83.48    5.58
  -3   2  -1   78.53    4.45
  -2   3   1   82.23    5.14
  -3  -2   1   74.89    4.75
  -2  -3  -1  107.40    5.70
   3   2   1   76.20    4.84
  -3   2  -1   71.82    5.10
   2  -3   1   80.23    4.42
   3  -2  -1   83.77    4.78
  -2  -3  -1   80.08    5.80
   2  -3   1   77.42    4.08
   3  -2  -1   76.27    4.61
  -3   2  -2  717.01   19.27
   3   2   2  653.45   18.35
   3  -2  -2  785.79   18.99
  -3  -2   2  651.57   18.18
   3  -2  -2  709.67   18.42
  -3   2  -2  679.81   17.25
  -3  -2   2  694.70   16.41
  -2   3   2  717.73   19.44
   3   2   2  631.48   19.11
   2  -3   2  650.82   17.57
   2  -3   2  641.26   16.30
  -3  -2   3 1024.71   23.43
   2  -3   3 1002.50   25.09
  -3   2  -3  996.93   25.91
   3   2   3  976.87   25.69
  -3   2  -3 1024.46   23.45
   3  -2  -3 1026.03   25.61
   2  -3   3  981.38   24.81
  -2   3   3 1000.36   26.35
  -2   3   3 1064.16   26.68
  -3  -2   3  933.69   24.88
   3   2   3  932.34   25.34
   2  -3   3  973.47   22.56
   2  -3   4  524.01   15.88
  -2   3   4  537.66   16.66
   2  -3   4  518.22   15.57
  -3   2  -4  529.66   13.69
  -2   3   4  540.01   17.08
  -3   2  -4  547.72   16.34
   2  -3   4  499.40   12.87
  -3  -2   4  534.66   15.84
   3  -2  -4  529.23   16.28
   3  -2  -4  520.22   11.90
   3   2   4  503.02   16.07
  -3  -2   4  532.77   14.44
   2  -3   5  335.21   11.82
  -3   2  -5  342.47   11.82
   3   2   5  317.51   11.85
   2  -3   5  320.00    8.20
  -3  -2   5  334.72   10.38
   2   3  -5  334.35   15.26
   2   3  -5  335.04   10.81
  -2   3   5  331.23   12.11
   3  -2  -5  319.59   12.09
  -3  -2   5  323.70   11.50
   2  -3   5  340.40   11.48
  -3   2  -5  311.85    8.91
  -3  -2   6   69.45    4.73
  -2   3   6   71.43    5.54
   3  -2  -6   70.94    5.12
  -3   2  -6   63.29    4.52
   3   2   6   60.92    4.11
  -3  -2   6   62.01    4.02
   2  -3   6   64.93    4.85
   2   3  -6   66.56    4.11
  -2   3   6   64.00    4.81
  -3   2  -6   66.84    4.94
   3  -2  -6   82.03    6.71
   3   2   6   62.44    4.84
   2  -3   6   69.55    4.72
   2   3  -7  366.42   11.27
  -3   2  -7  373.10   12.99
  -2   3   7  354.03   13.72
  -3  -2   7  352.91   11.31
  -2   3   7  342.89   12.39
  -3  -2   7  345.99   12.26
   2  -3   7  360.82   12.35
   3   2   7  336.16   12.79
   3   2   7  339.96   11.36
   2  -3   7  338.43   12.78
   3  -2  -7  367.18   13.26
  -3   2  -7  347.49   11.81
   2   3  -8  444.97   12.73
   2  -3   8  463.21   15.16
   2   3  -8  452.65   13.79
  -2   3   8  454.42   16.52
   3   2   8  420.30   13.77
  -2   3   8  430.57   14.83
  -3   2  -8  465.45   15.55
  -3  -2   8  440.67   14.05
  -3  -2   8  448.79   15.06
  -3   2  -8  428.24   14.04
   2  -3   8  447.02   15.78
   3  -2  -8  447.23   16.01
   3   2   8  442.37   15.62
  -3   2  -9   96.54    5.48
   2   3  -9  100.70    5.00
   3   2   9   95.95    5.41
   3  -2  -9  103.15    6.99
   2   3  -9  104.86    5.46
  -2   3   9   92.23    6.88
   3  -2  -9   71.98    7.54
  -3  -2   9  102.06    5.81
  -3  -2   9  100.63    6.30
   2  -3   9  100.17    6.31
   2   3  -9   86.59    3.23
  -3   2  -9  103.87    6.56
  -2   3   9   93.04    6.09
   2  -3   9   87.69    6.45
   2   3 -10  292.43    7.72
  -3  -2  10  316.17   12.71
   3  -2 -10  312.01   16.29
   2   3 -10  343.41   11.17
  -2   3  10  319.70   13.80
  -3   2 -10  331.49   12.88
  -3  -2  10  324.65   12.06
   3  -2 -10  330.99   13.76
  -3   2 -10  322.46   11.07
   2   3 -10  351.15   11.45
   2  -3  10  322.49   12.72
   3   2  10  293.27   11.03
  -2   3  10  307.19   12.13
  -3  -2  11   71.79    5.39
  -3   2 -11   71.79    5.63
   3  -2 -11   80.66    6.49
   2   3 -11   82.61    5.11
   2   3 -11   74.76    4.83
   2  -3  11   73.35    5.65
  -2   3  11   67.24    6.14
   3   2  11   69.16    4.68
   3  -2 -11   83.90    8.17
   2   3 -11   63.57    2.39
  -3  -2  11   75.94    5.79
  -3   2 -11   74.47    4.56
  -2   3  11   67.63    5.22
  -3   2 -12  114.65    5.79
  -2   3  12  114.91    8.28
   3  -2 -12  128.83    8.59
   2  -3  12  119.42    7.51
   3   2  12  110.82    6.22
  -3  -2  12  111.29    7.04
   2   3 -12  138.22    7.22
  -3   2 -12  113.41    7.36
   2   3 -12  125.94    6.41
  -3  -2  12  107.21    7.46
  -2   3  12  112.02    6.95
   3   2  13  222.60    9.67
  -2   3  13  223.99   12.19
  -3   2 -13  227.66   11.10
  -3  -2  13  231.65   10.97
  -3   2 -13  232.28    8.77
   2   3 -13  277.11   11.47
  -3  -2  13  224.39   11.46
  -2   3  13  229.88   10.53
   2  -3  13  240.80   11.38
   3  -2 -13  253.15   12.76
   2   3 -13  241.07    9.73
   2  -3  14   12.95    2.97
  -3   2 -14   12.15    2.70
   3   2  14   13.09    2.16
  -3  -2  14   14.08    2.75
  -3   2 -14   15.34    3.21
   2   3 -14   14.67    2.22
  -2   3  14   11.74    2.26
   3  -2 -14   14.78    3.35
   2   3 -14   14.50    2.75
   3  -2 -14   20.43    4.62
  -2   3  14   13.49    3.26
  -3   2 -14   12.94    1.72
   3  -2 -15  147.44   10.06
   2   3 -15  127.39    8.67
  -3   2 -15  151.99    8.91
  -2   3  15  141.55    9.82
   2  -3  15  143.85    9.06
   3   2  15  148.21    7.71
  -3   2 -15  159.62    9.93
  -3  -2  15  149.11    9.06
  -2   3  15  144.26    7.94
   2   3 -15  143.93    7.48
   2   3 -16   19.68    2.63
   2   3 -16   13.25    3.04
  -2   3  16   18.16    2.66
   3  -2 -16   21.72    4.24
   3  -2 -16   29.37    5.68
   3   2  16   18.32    2.75
  -3   2 -16   19.99    3.42
  -3  -2  16   17.52    3.24
  -3   2 -16   18.16    3.70
   2  -3  16   19.87    3.58
  -2   3  16   19.15    3.92
   3   2  16   19.46    3.40
   2  -3  17   74.26    4.00
  -3  -2  17   74.98    4.14
  -3  -2  17   83.52    3.97
   3   2  17   84.57    7.26
  -3   2 -17   89.44    7.86
  -3   2 -17   81.44    6.72
   2  -3  17   78.98    7.05
  -3  -2  17   75.65    6.89
  -2   3  17   77.64    7.64
   3  -2 -17   79.84    7.89
  -3  -2  17   70.98    3.93
   2  -3  17   73.51    3.96
  -2   3  17   80.02    4.33
  -3  -2  17   73.67    4.02
   3   2  17   76.44    4.11
  -3  -2  18   19.52    2.16
   2  -3  18   17.49    2.01
   2  -3  18   17.86    1.69
  -2   3  18   16.79    1.93
  -3  -2  18   17.96    1.99
   3   2  18   17.84    2.05
   2  -3  18   18.32    3.64
  -3   2 -18   16.91    3.27
   3  -2 -18   32.65    6.22
  -3   2 -18   20.40    4.14
   3   2  18   17.42    3.59
   2   3 -18    6.57    2.54
   3  -2 -18   22.24    4.35
  -3  -2  18   16.21    3.61
  -2   3  18   14.08    3.59
  -3  -2  18   13.94    1.96
  -3  -2  18   16.34    1.92
  -2   3  18   16.66    2.07
   2  -3  18   15.27    1.85
   2  -3  18   14.74    1.81
   3   2  18   17.72    2.05
  -2   3  19   20.69    2.18
  -3  -2  19   21.27    2.19
   2  -3  19   18.10    1.78
   2  -3  19   21.22    2.24
   3   2  19   19.32    2.15
  -3  -2  19   18.81    2.20
   2  -3  19   20.16    3.94
  -3  -2  19   18.84    3.75
   3   2  19   19.33    3.86
   3  -2 -19   20.49    4.33
  -2   3  19   17.75    4.25
   3  -2 -19   28.76    5.98
  -3   2 -19   23.92    4.72
  -3   2 -19   23.26    3.96
  -3  -2  19   17.39    2.03
   3   2  19   19.00    1.81
  -2   3  19   20.71    2.37
  -3  -2  19   15.56    2.22
   2  -3  19   20.72    2.21
  -2   3  19   18.71    1.83
  -2   3  19   19.35    1.93
   2  -3  19   17.73    2.08
   3   2  19   17.52    2.05
  -2   3  20  107.35    5.23
  -3  -2  20  102.45    5.31
   2  -3  20  108.77    5.22
   3   2  20  100.38    5.18
   2  -3  20   99.98    4.68
  -3  -2  20  108.43    4.96
   2  -3  20   98.82    4.52
   3   2  20  104.06    8.98
   3  -2 -20  108.81    9.77
  -3  -2  20  100.69    8.72
  -2   3  20  100.43    9.32
  -3   2 -20  124.01   10.70
  -3   2 -20  102.44    8.27
   2  -3  20  114.38    9.43
  -3  -2  20   95.29    5.12
   3   2  20  100.93    4.58
  -2   3  20   92.51    4.51
  -2   3  20  105.99    5.51
  -3  -2  20  104.48    5.19
   2  -3  20  104.19    5.21
   2  -3  20  105.02    5.10
  -2   3  20   97.73    4.83
   3   2  20  100.94    5.11
  -3  -2  21  295.58    9.32
   2  -3  21  278.61    9.58
   3   2  21  275.31    9.71
   2  -3  21  280.89    9.06
  -2   3  21  284.86    9.69
   2  -3  21  269.55    8.63
  -3  -2  21  269.43    9.78
  -2   3  21  290.20   16.70
   3  -2 -21  297.75   16.98
   2  -3  21  298.32   16.22
  -3   2 -21  294.24   14.98
   3   2  21  294.67   15.82
  -3   2 -21  344.29   19.13
  -3  -2  21  261.79   15.09
  -2   3  21  260.26    8.80
  -3  -2  21  260.70    9.47
  -2   3  21  287.09   10.19
   2  -3  21  280.81    9.61
  -3  -2  21  270.55    9.57
   3   2  21  264.35    8.83
   3   2  21  282.18    9.71
  -2   3  21  275.22    9.31
   2  -3  21  275.65    9.55
   2  -3  22  207.26    7.32
   2  -3  22  211.99    8.19
   3   2  22  209.66    8.30
  -3  -2  22  205.75    8.35
   2  -3  22  203.67    7.62
  -2   3  22  209.38    8.22
  -2   3  22  205.12   14.16
  -3   2 -22  231.54   16.26
  -2   3  22  185.51   13.77
  -3  -2  22  201.89   13.41
  -3   2 -22  213.23   13.02
   3  -2 -22  210.61   14.42
   2  -3  22  216.47   14.11
   3   2  22  225.11   14.06
  -3  -2  22  197.18    8.12
  -2   3  22  215.04    8.68
   3   2  22  204.21    7.50
  -2   3  22  192.56    7.41
   2  -3  22  211.47    8.20
  -3  -2  22  211.46    8.23
  -2   3  22  215.48    7.99
   2  -3  22  204.29    8.14
   3   2  22  207.33    8.18
  -2   3  23   48.52    3.70
   3   2  23   44.87    3.63
   2  -3  23   45.46    3.42
   2  -3  23   41.61    3.21
  -3  -2  23   46.58    3.73
   2  -3  23   43.01    3.56
   2  -3  23   46.27    6.87
  -3  -2  23   41.23    6.25
  -3   2 -23   45.53    6.04
  -3   2 -23   43.87    7.52
   3  -2 -23   48.75    6.96
  -2   3  23   42.56    6.57
   3  -2 -23   65.51   10.16
   3   2  23   50.64    6.75
  -2   3  23   45.80    3.81
   2  -3  23   44.35    3.52
   3   2  23   43.35    3.11
  -3  -2  23   50.96    4.18
  -2   3  23   41.95    3.15
  -3  -2  23   46.65    3.67
  -2   3  23   46.11    3.48
   2  -3  23   43.70    3.52
   3   2  23   48.18    3.68
   2  -3  24  147.13    7.10
  -2   3  24  150.51    7.03
   2  -3  24  145.59    6.52
  -3  -2  24  142.88    7.07
   2  -3  24  156.60    6.40
   3   2  24  152.59    7.06
  -2   3  24  144.22   12.62
  -3  -2  24  148.67   12.13
  -3   2 -24  101.37   12.29
   2  -3  24  161.51   12.90
   3  -2 -24  164.70   13.16
   3   2  24  149.23   12.06
   3  -2 -24  204.01   18.47
  -2   3  24  141.91    6.38
   2  -3  24  146.08    6.89
  -3  -2  24  146.69    7.30
   3   2  24  152.32    6.37
  -3  -2  24  145.85    6.97
  -2   3  24  155.58    7.43
   2  -3  24  149.88    7.08
  -2   3  24  147.33    6.73
   3   2  24  152.09    6.96
  -2   3  25   26.63    2.99
   2  -3  25   28.56    2.80
  -3  -2  25   26.85    3.03
   3   2  25   29.02    3.08
   2  -3  25   31.07    3.20
   3  -2 -25   36.68    8.37
   2  -3  25   29.83    5.78
  -3   2 -25   11.08    5.09
  -2   3  25   29.46    5.91
  -3  -2  25   28.52    5.75
   2   3 -25   49.37   10.06
   3   2  25   25.59    5.16
  -2   3  25   30.06    3.30
  -2   3  25   27.73    2.69
   3   2  25   28.17    2.73
  -3  -2  25   28.68    3.05
   2  -3  25   30.81    3.17
  -3  -2  25   24.31    3.94
  -2   3  25   26.27    2.77
   3   2  25   28.77    3.00
   2  -3  25   27.65    3.04
  -2   3  26   80.23    5.13
  -3  -2  26   78.68    4.75
  -3  -2  26   74.81    5.11
   2  -3  26   79.72    4.80
   3   2  26   82.25    5.17
   2  -3  26   75.69    4.66
   2  -3  26   77.99    9.52
  -3   2 -26   17.86    6.01
   3  -2 -26   93.52   14.21
  -3  -2  26   75.23    9.23
   2   3 -26  135.18   16.18
   3   2  26   78.84    9.09
  -2   3  26   79.67    9.72
  -3  -2  26   80.02    5.09
  -3  -2  26   80.42    5.91
  -2   3  26   81.98    4.78
  -2   3  26   81.43    5.38
   2  -3  26   78.19    5.15
   3   2  26   77.58    4.50
  -3   2 -26   85.12    8.01
   3   2  26   73.17    4.90
   2  -3  26   72.60    4.98
   3   2  27   29.50    3.21
   2  -3  27   35.60    3.18
  -3  -2  27   30.78    3.35
   2  -3  27   39.04    3.70
  -2   3  27   32.56    3.44
  -3  -2  27   31.66    3.09
   3   2  27   27.90    5.75
  -3  -2  27   31.85    6.45
   2   3 -27   60.17   11.53
  -2   3  27   29.16    6.22
   3  -2 -27   35.01    9.69
   2  -3  27   35.09    6.50
  -2   3  27   33.43    3.58
  -3  -2  27   35.05    5.14
  -2   3  27   32.99    3.11
   3   2  27   29.99    2.91
  -3  -2  27   33.61    3.36
   3  -2 -27    3.97    2.64
   2  -3  27   38.02    4.02
  -3   2 -27   27.31    5.10
   3   2  27   29.47    3.21
   2  -3  27   33.75    3.53
   2  -3  28   45.03    3.92
  -3  -2  28   42.22    3.53
   3   2  28   38.44    3.70
  -2   3  28   39.26    3.78
   2  -3  28   37.04    3.39
  -3  -2  28   38.69    3.81
   2   3 -28   70.64   12.89
   2  -3  28   42.59    7.54
  -3  -2  28   41.44    7.21
   3  -2 -28   44.87   11.46
   3   2  28   40.11    6.81
  -2   3  28   32.65    6.80
  -3  -2  28   41.04    3.81
   3  -2 -28    7.65    3.20
  -2   3  28   43.75    3.61
   2  -3  28   45.61    4.39
   3   2  28   42.59    3.54
  -2   3  28   42.52    4.01
  -3  -2  28   41.94    5.50
   3   2  28   43.02    3.78
   2  -3  28   40.01    3.95
  -3   2 -28   28.51    6.32
  -3  -2  29    5.76    1.49
   3   2  29    7.48    1.93
   2  -3  29    6.38    1.65
   2  -3  29    8.10    2.83
  -2   3  29    6.87    2.03
   3   2  29    5.31    2.81
   2   3 -29    8.45    5.84
  -2   3  29    1.43    3.08
  -3  -2  29    9.08    3.71
   3  -2 -29    4.91    8.48
   2  -3  29    5.02    2.71
   3   2  29    6.52    1.94
   2  -3  29    8.19    3.28
   3  -2 -29    2.96    3.18
  -3  -2  29    8.39    1.95
  -3  -2  29   10.39    5.18
  -2   3  29    6.45    1.88
  -2   3  29    6.39    1.57
  -3   2 -29    1.88    3.20
   3   2  29    8.32    2.17
  -3  -2  30   91.33    5.45
  -2   3  30   99.61    6.25
   2  -3  30  107.55    5.74
   3   2  30   96.78    5.96
   2  -3  30  101.88    5.77
   3  -2 -30   59.04   14.76
   2  -3  30  106.96   12.07
  -3  -2  30   98.16   11.56
   3   2  30   91.82   10.56
   2   3 -30  171.63   20.99
  -2   3  30   99.68   11.89
  -2   3  30  106.95    5.96
   3   2  30   92.56    5.31
   3  -2 -30   44.62    4.87
  -2   3  30   98.16    6.19
  -3  -2  30  101.27    6.10
  -3  -2  30   95.00    7.66
   2  -3  30   95.87    6.59
   3   2  30   93.82    5.96
   2  -3  31   24.97    3.43
   3   2  31   23.98    3.08
  -2   3  31   23.88    3.16
   2  -3  31   22.69    2.72
  -3  -2  31   20.54    2.61
  -2   3  31   24.74    3.10
   2  -3  31   25.37    4.69
  -2   3  31   26.40    2.98
  -3  -2  31   21.83    6.23
   3   2  31   21.85    2.86
  -3  -2  31   22.54    2.96
   3  -2 -31   14.68    3.61
   3   2  31   21.66    2.98
  -3  -2  32   20.33    2.52
  -2   3  32   20.95    3.10
   3   2  32   20.67    2.85
  -2   3  32   21.35    2.97
   3   2  32   21.32    3.15
  -3  -2  32   21.62    2.86
   3  -2 -32   16.81    3.66
  -3  -2  32   34.81    7.15
   2  -3  32   30.95    5.68
  -2   3  32   23.69    2.84
   3   2  32   19.88    2.80
   3   2  33   16.61    2.66
  -3  -2  33   14.85    2.16
  -2   3  33   18.02    2.80
   3   2  33   16.47    2.81
   2  -3  33   15.30    4.64
  -2   3  33   13.13    2.34
  -3  -2  33   14.19    6.13
  -3  -2  33   13.02    2.29
  -2   3  33   16.66    2.45
   3   2  33   14.49    2.53
  -2   3  34   18.89    2.93
   3   2  34   15.53    2.53
   3  -2 -34    7.84    6.24
  -3  -2  34   14.73    2.12
  -2   3  34   14.78    2.45
  -3  -2  34   16.01    6.15
   3   2  34   14.45    2.80
   2  -3  34   14.71    4.51
  -2   3  34   17.73    2.36
   3   2  34   17.73    2.73
  -3   2 -35   -1.13    5.35
  -3  -2  35    7.13    1.57
   3   2  35    9.14    2.00
  -2   3  35    8.43    2.16
   3  -2 -35    1.90    5.67
  -3  -2  35    8.75    5.81
   3   2  35    7.14    2.43
  -2   3  35    6.43    1.76
  -2   3  35    8.58    1.75
   2  -3  35    9.07    4.50
   3   2  35    8.29    2.03
  -3  -2  36    8.12    1.53
   3   2  36    9.86    2.05
  -2   3  36   10.64    2.22
   3  -2 -36    5.52    5.58
  -3  -2  36    9.40    5.70
   3   2  36    8.59    2.73
  -2   3  36    9.34    1.93
   2  -3  36   10.69    4.65
  -2   3  36    6.82    1.66
   3  -2 -36   -2.41    5.65
   3   2  36    9.29    2.01
   3  -2 -37   38.98    6.04
  -2   3  37   72.01    4.87
   3   2  37   62.11    4.48
   2  -3  37   59.00    5.90
  -3  -2  37   60.43    6.75
  -2   3  37   57.16    4.19
   3  -2 -37   36.46    5.62
   3   2  38   34.74    3.28
   3  -2 -38   32.76    5.45
  -2   3  38   32.82    3.25
  -2   3  38   31.70    2.98
  -2  -3 -38    3.00    6.02
   2  -3  38   34.42    5.20
  -3  -2  38   36.55    5.78
   3  -2 -38   33.94    4.71
   3  -2 -38    2.68    7.33
   3   2  39   40.16    3.38
  -2   3  39   40.38    3.38
   2   3 -39    5.39    3.93
   3  -2 -39   40.09    5.16
   2  -3  39   38.76    5.01
  -3  -2  39   40.22    5.34
  -2   3  39   36.04    3.05
  -2  -3 -39   13.06    5.51
   3  -2 -39    6.49    5.47
   3  -2 -39   -0.15    4.73
   3  -2 -39   44.34    4.25
   3  -2 -39    0.09    6.99
   2   3 -40    3.73    3.47
   3   2  40   14.89    2.02
   3  -2 -40   20.90    3.94
   2  -3  40   14.13    4.23
  -2  -3 -40   12.51    4.50
   3  -2 -40    5.20    4.20
  -2   3  40   10.31    1.58
  -3  -2  40   12.92    3.92
   3  -2 -40    3.13    3.65
   3  -2 -40    3.65    5.54
   3  -2 -40   15.17    2.65
   3   2  41   17.47    2.03
  -3  -2  41   20.63    3.54
   3  -2 -41   17.79    3.75
   2  -3  41   19.15    3.93
  -2  -3 -41   22.25    3.82
   3  -2 -41   22.69    4.88
   3  -3   0    1.04    1.08
  -3  -3   0    0.64    1.50
   3   3   0    0.91    1.65
  -3   3   0    0.33    1.17
   3  -3   0    0.70    0.77
   3   3   0    0.70    1.31
  -3   3   0    0.35    1.24
  -3   3   1  590.35   17.20
  -3   3  -1  574.04   16.21
   3  -3  -1  561.09   15.92
   3  -3  -1  540.87   13.57
  -3  -3   1  507.23   17.07
   3   3   1  524.52   16.78
  -3   3  -1  513.69   17.70
   3  -3   1  544.22   15.21
   3   3  -1  648.46   20.08
   3   3   1  582.75   17.31
   3   3  -1  559.42   17.17
   3  -3   1  557.62   14.34
  -3  -3  -1  564.65   17.71
  -3   3  -2   38.15    4.38
  -3   3  -2   42.48    3.52
   3  -3  -2   45.49    3.78
   3  -3  -2   46.56    3.37
  -3  -3   2   40.77    4.06
   3  -3  -2   40.28    2.52
   3  -3   2   40.49    3.05
   3  -3   2   40.97    3.12
  -3   3   2   40.47    4.12
   3   3   2   45.93    3.96
  -3   3   2   37.16    3.94
   3   3  -2   33.13    4.83
   3   3   2   44.44    4.08
  -3   3   3   68.74    5.33
   3  -3   3   63.41    4.05
  -3   3  -3   61.34    5.32
  -3  -3   3   61.05    4.89
  -3  -3   3   65.08    4.23
   3   3   3   63.67    5.02
  -3   3   3   66.85    5.21
   3  -3  -3   49.77    4.72
   3  -3  -3   53.91    2.93
  -3   3  -3   66.90    4.15
   3  -3   3   64.45    3.74
   3  -3  -3   71.77    4.17
   3   3   3   65.37    4.68
  -3   3   4  620.36   19.76
  -3  -3   4  637.98   19.60
  -3   3  -4  655.29   19.78
   3  -3  -4  619.65   15.41
   3  -3   4  646.63   17.82
   3  -3   4  609.91   16.23
  -3  -3   4  659.56   18.03
   3  -3  -4  650.29   19.17
  -3   3   4  681.98   20.36
   3  -3   4  611.86   17.76
   3   3   4  616.90   19.47
   3   3   4  627.16   18.64
  -3   3  -4  644.77   16.97
  -3   3   5  123.15    7.32
   3  -3  -5  153.87    7.15
   3  -3  -5  127.76    7.26
  -3  -3   5  123.14    7.28
   3  -3   5  122.83    6.28
  -3   3   5  129.32    7.75
   3   3  -5  128.23    6.72
   3   3  -5  114.79    3.76
   3  -3  -5  127.80    5.07
   3   3   5  123.01    7.29
  -3   3  -5  125.59    5.38
   3  -3   5  122.98    6.41
   3   3   5  119.10    6.56
  -3   3  -5  115.67    7.14
   3  -3   5  125.60    5.04
  -3  -3   5  128.71    6.48
  -3   3   6   13.78    2.88
   3  -3   6   15.04    1.50
   3   3   6   16.53    2.46
  -3   3  -6   15.88    1.67
   3  -3  -6   16.84    2.89
  -3   3  -6   14.76    2.68
   3   3  -6   15.02    2.29
   3   3  -6    9.76    3.94
  -3   3   6   15.12    2.76
   3   3  -6   13.11    1.26
  -3  -3   6   14.88    2.31
   3  -3   6   13.57    2.21
   3  -3  -6   18.15    2.96
   3   3   6   13.53    2.69
  -3  -3   6   17.97    2.97
  -3   3   7    3.59    1.88
  -3   3  -7    2.30    1.48
  -3   3  -7    2.74    0.70
   3   3  -7    1.88    3.02
  -3  -3   7    3.15    1.78
   3   3   7    4.68    2.00
   3   3   7    3.25    1.43
   3  -3  -7    1.62    2.55
   3  -3   7    2.06    1.43
   3   3  -7    1.48    0.72
  -3  -3   7    3.77    1.55
  -3   3   7    2.46    1.56
   3   3  -7    2.52    1.29
   3  -3   7    2.43    0.68
   3  -3  -7    5.21    3.42
   3  -3  -7    2.07    1.74
   3  -3   8    1.69    0.51
  -3   3   8    0.87    1.23
  -3   3   8    3.31    1.86
   3  -3  -8   -1.45    2.96
   3   3   8    0.91    1.10
   3   3  -8    0.84    1.00
   3  -3  -8    1.68    1.74
  -3  -3   8    1.72    1.16
  -3  -3   8    3.93    1.97
   3   3  -8    1.23    3.21
   3   3   8    1.89    1.67
  -3   3  -8    1.99    0.50
  -3   3  -8    2.75    1.41
   3   3  -8    1.64    0.80
   3  -3  -8    0.35    3.16
   3  -3   8    1.52    1.45
  -3   3  -8    0.61    1.41
   3  -3  -9   -2.32    3.62
   3  -3  -9   -2.76    3.30
   3   3  -9    1.22    0.77
   3   3  -9    2.60    1.45
  -3   3  -9    1.61    1.27
  -3  -3   9    0.39    1.45
  -3   3   9    2.49    1.95
  -3  -3   9    1.38    1.32
   3   3   9    1.61    1.69
   3   3  -9    2.26    3.07
  -3   3   9    1.30    1.42
   3  -3   9    1.74    0.46
  -3   3  -9    1.58    1.64
   3   3   9    0.86    1.16
   3  -3   9    1.81    1.38
   3  -3  -9    1.17    1.58
  -3   3  10  167.32    8.86
   3  -3 -10   84.19    8.88
  -3   3 -10  167.99    8.15
   3  -3 -10  185.21    9.96
   3   3 -10  169.86    8.05
  -3  -3  10  166.07    9.16
   3   3  10  166.52    8.18
   3   3 -10  246.60   15.44
   3   3  10  166.68    9.35
  -3   3 -10  179.31    9.34
   3  -3  10  173.59    8.55
  -3  -3  10  170.29    8.38
  -3   3  10  179.89   10.06
  -3   3  11  486.27   16.64
  -3   3 -11  477.39   15.09
  -3  -3  11  477.66   17.27
  -3   3 -11  508.88   16.99
   3   3  11  468.05   15.32
   3  -3 -11  325.45   18.41
   3  -3 -11  510.54   18.22
  -3  -3  11  490.18   15.99
   3   3 -11  519.74   15.70
   3  -3  11  499.20   16.23
   3   3 -11  743.28   27.54
  -3   3  11  486.86   18.14
  -3   3  12   19.43    3.60
  -3  -3  12   18.40    3.16
  -3   3 -12   19.51    2.65
   3  -3 -12   13.50    4.41
   3  -3 -12   17.59    3.62
   3  -3  12   15.52    2.80
   3   3 -12   30.24    6.01
   3   3  12   18.77    2.87
  -3  -3  12   17.07    3.55
  -3   3 -12   19.31    3.28
   3   3 -12   19.92    2.95
  -3   3  12   21.61    3.39
  -3   3  13   58.16    6.27
  -3  -3  13   53.48    5.74
   3  -3 -13   55.65    7.48
  -3   3 -13   49.98    4.28
   3  -3  13   57.03    5.24
  -3   3  13   57.80    5.44
  -3   3 -13   53.75    5.41
   3   3  13   49.79    4.63
   3  -3 -13   52.42    5.86
   3   3 -13   59.72    5.04
  -3  -3  13   55.28    5.29
  -3   3  14    5.25    1.95
   3   3  14    4.24    1.40
  -3  -3  14    3.65    1.62
   3  -3  14    6.08    2.42
   3  -3 -14    4.98    2.52
   3   3 -14    7.84    4.34
  -3   3 -14    3.42    1.26
  -3   3 -14    5.79    2.32
   3  -3 -14    9.58    4.11
  -3  -3  14    5.00    2.35
  -3   3  14    4.00    2.40
   3   3 -14    4.79    1.71
   3   3 -15   43.38    4.55
  -3   3 -15   42.60    4.85
   3  -3 -15   49.80    7.23
   3  -3  15   37.07    4.61
  -3   3  15   44.11    4.77
  -3  -3  15   42.94    5.00
   3   3  15   43.56    4.49
  -3   3  15   39.78    5.48
  -3  -3  15   38.95    5.15
   3  -3 -15   46.58    5.89
  -3  -3  16  494.02   12.69
   3   3  16  404.73   12.36
   3  -3  16  423.28   12.38
   3  -3  16  422.11   17.58
  -3  -3  16  458.58   18.56
  -3   3 -16  460.07   19.25
   3   3 -16  493.76   17.39
   3  -3 -16  450.18   20.17
  -3   3  16  411.27   19.44
   3  -3 -16  549.57   24.79
  -3   3  16  424.95   16.80
  -3   3 -16  438.22   17.60
   3   3  16  404.11   16.13
   3  -3  16  414.20   12.43
   3  -3  16  441.91   12.87
  -3  -3  16  438.43   12.65
  -3   3  16  437.20   12.93
   3   3  16  441.60   12.62
  -3  -3  17   36.69    2.65
  -3   3  17   36.84    2.80
  -3  -3  17   44.07    2.99
   3  -3  17   37.51    2.82
   3   3  17   34.94    2.76
   3  -3 -17   48.57    7.40
   3  -3  17   37.55    4.89
  -3   3 -17   38.27    4.75
  -3  -3  17   37.29    5.07
  -3   3  17   35.00    5.39
   3  -3 -17   41.55    5.94
  -3   3 -17   38.47    5.34
   3   3 -17   42.04    4.59
  -3   3  17   37.54    4.31
   3   3  17   36.31    4.30
   3  -3  17   40.21    3.00
  -3   3  17   37.77    3.01
   3  -3  17   38.30    2.87
  -3  -3  17   36.48    2.99
  -3  -3  17   38.56    2.92
   3   3  17   37.61    2.89
  -3  -3  18   75.84    4.07
   3  -3  18   64.98    3.26
   3   3  18   62.49    3.84
  -3  -3  18   68.13    3.74
   3  -3  18   65.43    3.85
  -3   3  18   63.95    3.79
  -3  -3  18   68.77    6.96
   3   3 -18   75.65    6.18
  -3   3  18   69.68    7.61
   3   3  18   65.70    5.91
  -3   3 -18   71.40    7.38
  -3   3 -18   73.38    6.65
   3  -3 -18   64.34    7.48
   3  -3 -18   91.72   10.39
   3  -3  18   70.79    6.94
   3   3 -18  131.66   13.50
  -3   3  18   60.84    3.98
   3  -3  18   61.75    3.80
  -3  -3  18   69.04    3.98
  -3   3  18   64.91    3.74
   3  -3  18   69.57    4.14
  -3  -3  18   60.21    3.87
   3   3  18   64.38    3.86
   3  -3  18   62.29    3.68
  -3  -3  19    1.28    0.90
  -3  -3  19    1.17    0.74
  -3  -3  19    0.46    1.30
   3  -3  19   -0.46    1.11
  -3   3  19    0.75    0.76
   3  -3  19    0.88    0.71
   3   3  19    0.65    0.93
   3  -3 -19    0.07    2.11
  -3   3 -19    0.76    1.73
   3  -3  19    2.21    2.07
   3  -3 -19    1.94    3.37
   3   3 -19    4.00    4.01
  -3   3  19   -1.31    2.34
  -3  -3  19    1.59    1.83
   3   3  19    0.84    1.47
  -3   3 -19    2.13    1.77
  -3  -3  19    0.51    0.82
  -3   3  19    0.68    0.99
  -3  -3  19    0.88    1.64
   3  -3  19    1.42    0.97
   3  -3 -19    0.54    1.40
  -3   3  19    0.14    0.74
   3  -3  19    1.54    1.12
   3   3  19    1.13    1.00
   3  -3  19    0.63    0.82
   3   3  20   36.42    3.07
  -3  -3  20   34.69    2.56
  -3  -3  20   35.92    2.84
   3  -3  20   32.87    2.46
  -3   3  20   35.70    2.97
   3  -3  20   38.25    3.10
  -3  -3  20   40.41    3.15
   3  -3  20   43.22    5.73
  -3   3 -20   35.75    5.77
  -3   3 -20   39.48    5.07
   3  -3 -20   37.81    6.09
  -3  -3  20   39.36    5.60
  -3   3  20   39.25    6.23
   3  -3 -20   47.84    8.28
   3   3  20   35.90    5.26
   3   3 -20   75.68   10.91
   3  -3  20   35.02    3.04
  -3   3  20   36.07    3.21
  -3  -3  20   37.60    3.04
  -3  -3  20   35.58    3.33
  -3   3  20   37.77    2.89
   3  -3  20   35.97    2.89
   3   3  20   36.33    2.99
  -3  -3  21   17.02    1.85
   3  -3  21   17.57    1.90
   3  -3  21   15.00    2.28
  -3  -3  21   19.13    2.45
  -3  -3  21   15.66    1.99
  -3   3  21   18.54    2.29
   3   3  21   18.20    2.29
   3  -3  21   17.11    1.92
   3  -3 -21   13.13    3.85
  -3   3 -21   15.83    3.41
   3   3 -21   30.19    7.70
  -3  -3  21   17.60    4.08
  -3   3 -21   22.88    4.93
   3  -3  21   19.31    4.21
   3   3  21   19.20    4.06
   3  -3 -21   21.33    6.11
   3   3  21   16.73    1.88
  -3  -3  21   18.79    2.89
   3  -3 -21    1.87    1.76
  -3   3  21   16.50    2.02
  -3  -3  21   15.51    2.08
   3  -3  21   16.29    2.18
  -3   3  21   17.62    2.37
   3   3  21   18.34    2.25
   3  -3  21   17.31    2.13
  -3   3  22    1.17    1.01
  -3  -3  22    3.21    1.95
  -3  -3  22    0.71    0.91
   3   3  22    1.55    1.10
  -3  -3  22    2.09    1.00
   3  -3  22    2.70    1.67
   3  -3  22    2.01    1.33
   3  -3  22    1.90    0.94
  -3  -3 -22   -0.80    3.98
   3  -3 -22    1.17    2.16
  -3  -3  22    1.02    2.22
   3   3 -22    6.63    4.51
  -3   3  22    2.82    2.49
   3  -3 -22    7.18    5.26
  -3   3 -22    1.97    2.33
   3  -3  22    2.60    2.31
  -3   3 -22    1.57    1.61
   3   3  22    1.35    1.70
   3  -3 -22    0.77    1.95
  -3   3  22    1.20    0.91
  -3  -3  22    0.27    2.28
  -3  -3  22    1.36    1.16
  -3   3  22    0.69    1.04
   3  -3  22    0.39    1.02
   3   3  22    1.26    0.85
   3   3  22    0.96    1.00
   3  -3  22    1.09    1.03
  -3  -3  23  143.71    6.47
   3   3  23  136.96    6.57
  -3   3  23  140.27    6.62
  -3  -3  23  136.65    6.21
  -3  -3  23  133.19    5.74
   3  -3  23  140.46    5.89
   3  -3  23  137.03    5.96
   3  -3 -23  167.34   16.24
   3  -3  23  150.67   12.06
  -3  -3  23  136.82   11.47
   3   3  23  140.59   11.34
  -3   3 -23  138.44   10.68
   3   3 -23  247.22   21.27
  -3   3  23  132.39   11.95
  -3   3 -23  171.16   14.44
   3  -3 -23  147.19   12.63
  -3   3  23  138.98    6.27
  -3  -3  23  136.42    6.52
  -3  -3  23  132.81    6.95
  -3   3  23  147.75    7.14
   3   3  23  142.15    5.91
   3  -3  23  146.32    6.75
   3  -3  23  138.51    6.57
   3   3  23  144.20    6.61
   3   3  24    4.37    1.52
   3  -3  24    4.32    1.87
  -3  -3 -24   -4.10    5.84
  -3  -3  24    5.17    1.37
  -3   3  24    3.36    1.47
  -3  -3  24    4.12    2.22
   3  -3  24    3.29    1.11
  -3  -3  24    4.31    2.79
   3   3 -24    7.60    5.04
  -3   3 -24    4.82    2.44
  -3   3  24    6.14    2.86
   3  -3 -24    2.64    5.24
  -3   3 -24    5.99    3.54
   3  -3  24    6.16    3.52
   3   3  24    3.97    1.99
  -3  -3  24    3.74    1.39
  -3   3  24    3.46    1.53
   3   3  24    4.89    1.26
  -3   3  24    4.92    1.41
   3  -3 -24    0.67    2.45
  -3  -3  24    6.64    3.38
   3  -3  24    4.05    1.45
   3  -3  24    1.69    1.20
   3   3  24    3.16    1.42
   3  -3  25   89.62    4.90
  -3   3  25   95.70    5.61
  -3  -3  25   94.26    5.17
   3  -3  25  100.48    5.19
   3   3  25   92.17    5.48
  -3   3  25   88.19   10.17
   3   3  25   84.93    9.41
   3   3 -25  162.30   18.52
   3  -3 -25   97.24   14.32
  -3  -3  25   90.46    9.79
  -3   3 -25   78.64   10.81
   3  -3  25   97.39   10.39
   3   3  25   91.81    4.74
  -3  -3  25   95.73    5.57
  -3   3  25   95.48    5.28
  -3  -3  25   94.41    6.32
  -3   3  25  101.09    6.08
   3  -3  25   92.27    5.48
   3  -3  25   98.47    5.69
   3   3  25   88.65    5.29
  -3  -3  26   43.64    3.47
   3  -3  26   42.21    3.36
  -3   3  26   41.62    3.79
   3   3  26   39.94    3.64
   3  -3  26   46.43    3.63
  -3   3 -26   30.21    7.24
   3   3  26   42.33    6.84
  -3   3  26   43.90    7.58
   3  -3 -26   34.74   10.24
  -3  -3  26   33.91    6.40
   3   3 -26   71.65   12.77
   3  -3  26   41.78    7.15
  -3  -3  26   46.93    3.88
   3   3  26   44.52    3.24
  -3   3  26   49.11    4.28
  -3  -3  26   39.82    5.21
   3  -3 -26   16.06    3.57
   3  -3  26   46.37    4.04
  -3   3  26   47.82    3.72
   3  -3  26   43.89    3.85
   3   3  26   41.33    3.70
   3  -3  27   45.28    3.51
  -3  -3  27   43.80    3.55
  -3   3  27   43.96    3.99
   3   3  27   45.54    3.92
   3  -3  27   53.60    3.97
  -3  -3  27   53.18    8.06
  -3   3 -27   18.68    6.37
   3   3 -27   66.59   12.87
   3  -3  27   49.52    7.94
   3   3  27   39.47    6.72
  -3   3  27   43.89    7.48
  -3   3  27   44.15    3.75
   3   3  27   40.31    3.14
  -3  -3  27   44.81    3.89
   3  -3 -27   16.98    3.79
   3  -3  27   44.78    4.10
  -3  -3  27   45.07    5.68
  -3   3  27   48.17    4.31
   3   3  27   45.67    3.90
   3  -3  27   46.73    4.08
  -3   3 -27   54.78    6.63
   3  -3  28    1.69    2.25
  -3  -3  28    0.95    1.23
   3   3  28    0.07    1.32
  -3   3  28    1.06    1.50
   3  -3  28    0.77    0.92
   3  -3  28    0.61    2.52
  -3   3  28    1.66    1.85
  -3  -3  28    1.49    2.59
   3   3 -28    7.07    5.84
   3   3  28    0.22    1.89
  -3   3  28    0.34    1.37
   3  -3  28    0.99    2.03
   3   3  28    1.21    1.17
  -3  -3  28    1.39    1.28
  -3  -3  28    0.20    4.75
  -3   3  28    0.27    1.06
   3  -3 -28    1.18    3.42
   3   3  28    1.82    1.40
   3  -3  28    1.50    1.30
  -3   3 -28    0.56    3.32
  -3   3  29   36.25    3.75
   3   3  29   34.86    3.54
  -3  -3  29   35.04    3.27
   3  -3  29   38.14    3.38
   3  -3  29   34.62    6.95
   3   3 -29   37.86   10.82
  -3  -3  29   36.44    7.09
   3   3  29   38.20    6.78
  -3   3  29   33.93    6.72
   3  -3 -29   18.82    4.21
  -3  -3  29   37.66    6.17
  -3  -3  29   38.17    3.63
  -3   3  29   37.50    3.56
  -3   3  29   37.05    3.91
   3  -3  29   37.54    4.19
   3   3  29   32.65    3.49
   3  -3  29   38.80    3.94
  -3   3 -29   23.69    4.82
   3  -3  30   10.29    1.87
   3   3  30   10.54    2.14
  -3  -3  30    7.94    1.70
  -3   3  30   11.87    2.42
  -3   3  30   11.25    2.10
   3  -3 -30   12.04    3.93
  -3   3  30   12.52    2.53
   3  -3  30   10.79    3.27
  -3  -3  30   13.05    6.08
  -3  -3  30   11.16    2.17
   3   3  30   10.31    2.10
  -3   3 -30    4.61    3.36
  -3   3  31   15.96    2.51
   3  -3  31   15.26    2.19
   3   3  31   17.33    2.68
  -3  -3  31   19.26    2.46
  -3   3  31   20.11    2.96
  -3  -3  31   15.39    6.33
   3  -3 -31   17.26    3.96
  -3   3  31   20.42    2.82
   3  -3  31   19.53    3.96
   3   3  31   18.86    2.77
  -3  -3  32    4.70    1.39
   3   3  32    4.14    1.66
  -3   3  32    5.60    1.91
  -3   3  32    7.56    1.83
  -3  -3  32   -2.22    6.57
   3  -3 -32    3.33    3.68
   3  -3  32    3.02    3.59
  -3   3  32    6.50    2.01
   3   3  32    4.92    1.77
  -3  -3  33   26.20    2.77
  -3   3  33   29.17    3.50
   3   3  33   27.14    3.21
   3  -3  33   33.15    5.10
   3  -3 -33   34.51    4.21
  -3   3  33   26.70    3.24
  -3  -3  33   41.06    7.64
  -3   3  33   28.11    3.12
   3   3  33   30.57    3.37
   3   3  34   80.25    5.35
  -3  -3  34   73.43    4.56
   3  -3 -34   25.35    6.67
  -3   3  34   78.31    5.43
   3  -3 -34   83.54    5.35
  -3   3  34   84.95    5.23
   3  -3  34   79.47    6.33
  -3   3  34   82.90    5.57
  -3  -3  34   84.65    8.42
   3   3  34   79.00    5.29
   3  -3 -34   20.62    7.40
   3  -3 -35    7.78    6.07
  -3   3  35   11.74    2.24
   3   3  35    9.09    2.04
  -3  -3  35   11.07    1.68
   3  -3  35    9.73    4.19
  -3   3  35    9.60    1.99
  -3   3  35    9.45    1.88
  -3  -3  35   14.22    6.40
   3   3  35   10.75    2.20
   3  -3 -35    1.04    6.10
   3  -3 -36   15.09    5.54
   3   3  36   20.45    2.70
  -3   3  36   19.53    2.68
  -3   3  36   21.21    2.73
  -3  -3  36   21.73    6.07
  -3   3  36   20.70    2.49
   3  -3  36   20.29    4.48
   3  -3 -36   16.47    5.73
   3   3  36   21.44    2.74
   3   3 -37    6.58    3.96
   3   3  37   14.71    2.30
   3  -3 -37   14.28    5.19
  -3   3  37   15.36    2.36
  -3   3  37   15.32    2.28
  -3  -3  37   17.80    5.82
   3  -3  37   12.14    4.21
   3  -3 -37    5.63    6.11
  -3   3  37   15.81    2.21
   3  -3 -37    3.17    8.45
   3  -3 -37   19.23    4.92
   3  -3 -37   -2.39    5.13
  -3   3  38    5.34    1.63
  -3   3  38    5.57    1.32
   3   3 -38    6.94    3.77
   3   3  38    5.53    1.52
   3  -3 -38    5.61    4.04
   3  -3 -38    1.38    4.94
  -3  -3 -38    1.04    6.43
  -3  -3  38    7.42    5.05
  -3   3  38    2.22    1.13
   3  -3  38    7.26    4.00
   3  -3 -38    3.39    3.52
   3  -3 -38    2.93    4.12
   3  -3 -38    1.25    6.87
   3   3 -39    9.74    3.46
   3   3  39   13.57    2.05
  -3   3  39   10.79    1.56
   3  -3 -39   14.97    3.75
  -3   3  39   10.46    1.69
  -3  -3  39   15.07    4.76
  -3  -3 -39   -0.17    5.57
   3  -3 -39   10.20    4.27
   3  -3  39   13.01    4.02
   3  -3 -39    8.84    5.61
   3  -3 -39   11.86    2.95
   3  -3 -39    6.80    3.40
   3   3  40    2.51    1.07
   3  -3 -40    2.91    3.05
  -3  -3  40    3.83    3.67
  -3   3  40    2.32    0.98
  -3  -3 -40    1.08    4.86
   3  -3  40    4.89    3.59
   3  -3 -40    3.64    2.13
  -3  -3  41   70.15    4.84
   3  -3  41   64.62    4.75
   4   0   0  342.90   11.09
   0   4   0  361.22   11.62
  -4   0   0  370.03   11.75
   0   4   0  372.61   10.73
   4   0   0  335.63    9.93
  -4   0   0  365.25   10.36
  -4   0   1 1084.78   26.35
   4   0  -1 1356.51   32.81
   0   4  -1 1063.34   27.93
  -4   0  -1 1128.10   27.08
   0   4   1 1102.94   28.36
   0   4  -1  826.48   25.69
   0  -4   1 1197.35   30.80
  -4   0  -1 1138.21   28.37
   0   4  -1 1078.32   26.93
  -4   0   1  962.00   23.90
   0   4   1 1086.77   27.24
   4   0   1 1022.77   26.08
   4   0   1 1091.39   27.72
   4   0  -1 1059.19   27.92
  -4   0   1 1093.14   28.49
   0  -4  -1 1213.30   30.78
   0   4  -2  214.40    9.11
   0  -4  -2  242.79   10.73
  -4   0   2  228.18    6.60
  -4   0  -2  217.29    8.79
  -4   0   2  213.09    7.93
   4   0  -2  206.77    9.18
   0   4  -2  209.65    8.51
   0  -4   2  230.13   10.75
   0   4   2  218.17    8.95
   4   0   2  202.96    8.90
   4   0   2  191.15    7.74
  -4   0  -2  228.47    9.38
  -4   0  -3  457.39   14.35
   0   4  -3  434.12   13.63
  -4   0   3  417.59   10.74
   0   4   3  451.98   14.32
   4   0   3  406.10   12.62
   4   0  -3  421.63   14.46
   0  -4   3  450.44   16.10
   0  -4  -3  463.91   15.71
  -4   0  -3  442.53   14.02
   4   0   3  394.99    9.84
  -4   0   3  435.83   10.40
   0  -4   3  417.02   14.48
  -4   0   3  425.38   12.38
   0   4  -3  457.55   14.28
  -4   0  -4   28.72    3.20
   0  -4   4   27.94    3.77
   0   4   4   30.62    3.24
   4   0   4   27.89    1.66
  -4   0   4   27.66    1.80
  -4   0   4   28.65    1.91
   0   4  -4   30.44    3.12
  -4   0   4   27.86    2.34
  -4   0   4   26.14    3.28
   0  -4  -4   31.57    4.62
  -4   0  -4   31.12    3.22
   4   0   4   27.56    2.65
   4   0  -4   27.34    3.28
   4   0  -4   23.51    4.64
   0  -4   4   29.27    3.41
  -4   0   5   35.14    2.50
   0   4   5   44.39    4.01
   4   0   5   37.41    3.18
  -4   0   5   36.60    2.25
   0   4   5   39.95    4.03
   4   0   5   35.69    2.20
   4   0  -5   40.01    4.02
   0  -4   5   41.27    4.05
   0  -4   5   40.84    4.48
  -4   0  -5   30.96    3.56
  -4   0  -5   36.97    3.44
  -4   0   5   38.40    4.01
  -4   0   5   35.17    2.36
  -4   0   6    2.00    0.77
   4   0   6    0.83    1.08
   0  -4   6    1.21    1.54
   4   0  -6    0.05    3.11
  -4   0   6    1.53    0.85
  -4   0  -6    1.95    1.54
   4   0  -6    2.06    1.54
   0   4   6    2.52    1.33
   0   4   6    1.42    1.51
  -4   0  -6    1.72    1.07
   0  -4   6    2.89    1.97
   0   4   6    0.32    1.43
  -4   0   6    1.40    1.64
   4   0   6    1.33    0.79
  -4   0   6    1.71    0.73
   0   4  -7  186.24    5.02
  -4   0   7  197.62    9.57
   0  -4   7  199.95    9.33
   0  -4   7  174.50    9.78
  -4   0  -7  205.98    9.29
   4   0  -7  202.20    9.62
  -4   0   7  184.59    7.21
   0   4   7  204.78    9.53
  -4   0   7  186.97    6.24
   4   0  -7  210.12    9.19
   0   4   7  187.49    8.58
   0   4   7  197.52    9.77
  -4   0  -7  209.05    8.23
   4   0   7  200.13    6.97
   0   4   8  383.48   12.65
   0  -4   8  363.69   14.92
  -4   0   8  394.38   14.00
  -4   0   8  359.87    8.99
   0   4   8  398.88   14.47
   4   0  -8  396.86   14.04
  -4   0  -8  403.87   13.01
  -4   0  -8  394.15   11.61
   4   0   8  369.02   10.60
  -4   0  -8  396.32   13.51
   0  -4   8  394.48   13.76
  -4   0   8  370.49   11.23
   4   0   8  344.35    9.12
   0  -4   9  963.86   27.28
   4   0  -9 1005.77   27.64
   0   4   9  923.90   25.17
   0   4   9  944.31   27.78
   4   0   9  870.02   21.01
   0  -4   9  927.77   28.54
   4   0   9  961.03   23.54
  -4   0  -9  991.71   27.07
  -4   0  -9 1013.56   26.58
  -4   0   9  935.81   24.35
  -4   0   9  966.17   27.28
  -4   0  -9  988.42   23.93
   0  -4  10    9.18    2.70
  -4   0  10    6.55    1.69
   0  -4  10   10.31    2.45
   4   0  10    6.84    0.83
  -4   0 -10    7.82    1.44
  -4   0  10    6.33    0.75
  -4   0 -10    8.78    2.29
   0   4  10    8.88    2.69
   4   0 -10    8.00    2.31
   0   4  10    8.38    1.74
   4   0 -10    3.35    3.87
  -4   0 -10    8.95    2.28
   4   0  10    7.25    1.66
  -4   0  10    8.51    2.21
   0   4  11    1.47    1.17
  -4   0  11    1.92    1.24
   0   4  11    2.96    2.13
  -4   0 -11    1.57    0.67
   0   4 -11    1.14    0.85
   4   0 -11    0.47    3.00
  -4   0 -11    0.17    1.49
  -4   0  11    1.95    1.53
   0  -4  11    2.46    2.31
   4   0 -11    1.50    1.70
   0  -4  11    1.68    1.90
  -4   0 -11    2.49    1.54
   4   0  11    1.10    1.00
  -4   0 -12   43.42    4.76
   0   4  12   44.04    3.79
   0   4 -12   46.55    3.84
  -4   0 -12   49.51    5.02
   0   4  12   49.44    5.33
   4   0 -12   31.19    6.35
   4   0  12   42.19    3.84
   0  -4  12   51.27    5.26
  -4   0  12   42.69    4.61
  -4   0  12   41.29    4.03
   0  -4  12   49.58    5.78
  -4   0 -12   35.05    2.69
   4   0 -12   47.23    5.15
  -4   0  13    0.94    1.25
   4   0  13    1.36    1.27
   0   4  13    1.31    1.75
   4   0 -13    0.79    3.22
   0   4  13    1.92    1.13
  -4   0  13    1.17    1.37
   0  -4  13   -0.19    2.26
  -4   0 -13    2.55    2.06
  -4   0 -13    0.59    1.81
   0   4 -13    1.10    1.05
   0  -4  13    0.22    1.66
   4   0 -13    0.53    1.50
   4   0 -14  194.88   11.06
   0   4 -14  169.37    7.99
   4   0 -14  180.15   15.13
  -4   0  14  179.40    9.84
   4   0  14  205.76    9.68
  -4   0  14  163.96    9.17
   0  -4  14  182.20   11.80
  -4   0 -14  194.11   10.74
   0  -4  14  178.48   10.62
   0   4  14  148.75   10.60
  -4   0 -14  214.32   11.68
   0   4  14  156.12    7.50
   4   0  15   16.94    3.02
   0   4 -15   18.10    3.09
   4   0 -15   20.94    5.67
   4   0 -15   16.70    3.47
   0   4  15   18.83    3.61
   0   4 -15   18.87    2.47
  -4   0  15   14.32    2.79
  -4   0 -15   18.60    3.57
  -4   0 -15   19.07    3.84
   0  -4  15   19.95    3.68
   0  -4  16   22.00    4.15
   0   4  16   23.05    4.00
  -4   0  16   20.53    3.42
   4   0 -16   24.48    4.08
  -4   0 -16   23.11    4.46
  -4   0 -16   19.61    3.96
   4   0 -16   18.78    5.62
   0   4 -16   18.78    2.51
   0   4 -16   23.73    3.70
   4   0  16   20.55    3.41
  -4   0  16   20.61    2.06
  -4   0  17 1814.43   41.71
   0   4  17 1827.40   41.43
   0  -4  17 1855.58   41.62
   0  -4  17 1757.28   40.42
  -4   0 -17 2124.22   55.34
   0   4 -17 1915.27   49.23
   4   0 -17 2043.16   52.41
   4   0  17 2029.70   49.62
  -4   0 -17 1960.76   51.45
   4   0 -17 2144.87   64.00
  -4   0  17 1762.30   48.53
   0   4 -17 1724.09   43.86
   0  -4  17 1847.53   50.86
   0   4  17 1760.97   50.25
   4   0  17 1715.91   40.89
   0   4  17 1806.63   41.79
   0  -4  17 1818.83   41.49
   4   0  17 1819.21   41.51
  -4   0  17 1841.88   41.51
  -4   0  17 1770.13   41.62
   4   0  17 1856.00   41.92
   0  -4  18  349.88   10.56
   0   4  18  359.57   11.30
   0  -4  18  357.00   10.94
  -4   0  18  387.78   11.73
   0  -4  18  374.18   11.44
   0   4  18  359.26   17.27
   4   0 -18  437.04   19.11
  -4   0  18  368.77   16.67
   0   4 -18  406.38   17.35
   0  -4  18  383.44   17.96
  -4   0 -18  410.36   18.45
   4   0  18  422.36   17.52
   4   0 -18  449.06   25.87
  -4   0 -18  397.19   20.42
   4   0  18  355.35   10.96
   4   0  18  384.53   11.47
  -4   0  18  383.12   11.44
  -4   0  18  372.52   11.53
   0   4  18  372.03   11.68
   0  -4  18  376.11   11.42
   4   0  18  387.54   11.74
  -4   0 -18  269.73   11.50
   0   4  18  348.85   10.71
   0  -4  19   49.00    3.23
   0   4  19   50.97    3.52
  -4   0  19   51.17    3.62
   0  -4  19   46.66    3.34
   4   0  19   53.87    3.29
   0  -4  19   48.53    3.21
   4   0 -19   55.97    6.65
   0  -4  19   50.74    6.46
  -4   0 -19   50.99    6.38
   4   0  19   61.65    6.49
   4   0 -19   48.62    8.96
   0   4  19   46.97    6.00
  -4   0  19   46.30    5.75
   0   4 -19   55.43    6.20
  -4   0 -19   41.70    6.67
   4   0  19   49.81    3.29
  -4   0  19   50.45    3.51
  -4   0  19   46.15    3.44
   4   0  19   52.75    3.54
   0   4  19   51.49    3.62
   0  -4  19   51.60    3.54
   0   4  19   47.66    3.14
  -4   0 -19   27.33    3.16
   4   0  19   51.12    3.61
   0  -4  20   50.13    3.50
  -4   0  20   47.09    3.51
   0  -4  20   53.31    3.45
   0   4  20   49.70    3.51
   0  -4  20   46.39    3.27
   4   0  20   51.91    3.35
   4   0 -20   53.25    9.55
   0   4 -20   55.13    6.54
   0  -4  20   54.72    6.84
  -4   0  20   47.78    6.09
   4   0  20   61.61    6.90
  -4   0 -20   32.83    6.40
   0   4  20   49.05    6.20
   4   0 -20   53.84    6.72
   0   4  20   47.04    3.58
   4   0  20   46.76    3.25
   0  -4  20   46.76    3.56
  -4   0  20   50.57    3.67
   4   0  20   53.16    3.62
  -4   0  20   49.48    3.51
   4   0  20   51.71    3.68
  -4   0 -20   21.55    2.90
   0   4  20   46.56    3.20
   0  -4  21   61.18    3.91
   0  -4  21   59.11    3.77
   4   0  21   61.74    3.81
   0  -4  21   62.59    3.97
   0   4  21   60.97    4.01
  -4   0  21   59.45    4.10
   4   0 -21   72.26    7.90
   0  -4  21   57.67    7.20
   0   4  21   56.18    6.86
  -4   0  21   56.40    6.83
   0   4 -21   57.74    7.14
   4   0 -21   68.49   11.08
  -4   0 -21   27.39    6.24
   4   0  21   72.57    7.82
  -4   0  21   66.23    4.31
   0   4  21   59.81    4.09
  -4   0  21   66.60    4.12
   4   0  21   63.31    3.85
   4   0  21   72.48    4.31
   0  -4  21   66.00    4.28
   0   4  21   61.00    3.77
   4   0  21   64.52    4.27
   0  -4  22    5.10    2.20
  -4   0  22    5.01    1.51
   4   0  22    5.45    1.36
   0   4  22    4.87    1.52
   0  -4  22    5.39    1.38
   0  -4  22    4.52    1.44
  -4   0 -22    2.51    3.09
   0  -4  22    6.74    2.87
   4   0 -22    6.35    3.02
   4   0 -22    3.85    4.60
   4   0  22    6.24    3.01
  -4   0  22    4.84    2.42
   0   4  22    5.65    2.47
   0   4 -22    7.43    3.29
   0  -4  22    3.38    1.76
   0   4  22    5.21    1.47
   4   0  22    4.51    1.45
  -4   0  22    5.18    1.68
   4   0  22    4.41    1.33
  -4   0  22    3.93    1.44
   4   0  22    4.43    1.44
   0   4  22    4.84    1.26
   0   4  23   -0.71    1.16
  -4   0  23    0.51    1.19
   0  -4  23    0.82    1.09
   0  -4  23    1.26    2.10
   0  -4  23    0.59    1.11
   4   0  23    1.38    1.11
   4   0  23   -0.42    1.75
   4   0 -23   -0.07    5.15
   0   4 -23    0.61    2.16
   4   0 -23   -0.93    1.94
   0  -4  23    0.03    2.30
  -4   0  23   -1.37    2.53
   0   4  23    0.28    1.88
  -4   0  23   -0.36    1.36
  -4   0  23   -0.13    1.15
   0   4  23    0.46    1.01
   4   0  23    0.91    1.04
   0  -4  23    0.03    1.95
  -4   0 -23   -0.12    3.86
   0   4  23    0.47    0.94
   4   0  23    0.84    1.23
   0  -4  24   45.48    3.90
   0   4  24   39.70    3.50
  -4   0  24   44.00    3.83
   4   0  24   39.63    3.31
   0  -4  24   42.83    3.50
   0   4  24   39.62    5.97
   4   0 -24   42.78   10.17
   0  -4  24   39.26    6.63
   4   0  24   49.93    7.06
   0   4 -24   21.60    5.44
   4   0 -24   45.08    6.63
  -4   0  24   40.17    6.42
   0   4  24   42.92    6.82
   0  -4  24   44.79    4.14
  -4   0  24   42.54    3.73
  -4   0  24   39.88    3.62
   0   4  24   40.52    3.61
   4   0  24   42.16    3.42
   0   4  24   39.73    3.28
  -4   0 -24   39.21    6.05
   4   0  24   43.88    3.70
  -4   0  25   42.84    3.81
   0  -4  25   46.01    3.68
   4   0  25   39.11    3.36
   0  -4  25   47.03    3.97
   0   4  25   45.57    3.77
   0   4  25   36.70    6.54
   4   0 -25   46.21    6.96
  -4   0  25   34.50    6.22
   4   0  25   46.81    7.05
   4   0 -25   40.13   10.57
   0  -4  25   44.07    7.29
  -4   0  25   44.10    3.88
   4   0  25   42.82    3.48
   0   4  25   45.30    3.81
  -4   0  25   41.47    3.78
   0  -4  25   43.63    4.26
   0   4  25   42.33    3.47
  -4   0 -25   32.59    5.94
   4   0  25   45.64    3.86
   0  -4  26   22.78    3.49
  -4   0  26   24.13    3.00
   0  -4  26   21.34    2.77
   0   4  26   24.08    2.88
   4   0  26   23.69    2.68
  -4   0  26   20.32    4.98
   0  -4  26   20.64    5.26
   4   0  26   28.60    5.88
   4   0 -26   24.39    9.69
   0   4  26   22.17    5.36
  -4   0  26   21.38    2.87
   0   4  26   26.18    3.01
   0  -4  26   19.08    3.63
   4   0  26   22.86    2.65
  -4   0  26   23.25    3.35
   0   4  26   22.63    2.61
   4   0  26   27.53    3.12
  -4   0 -26   13.20    4.70
   0  -4  27   35.35    3.57
   0  -4  27   36.93    4.04
  -4   0  27   34.78    3.69
   0   4  27   38.26    3.63
   4   0  27   36.47    3.32
   0   4  27   34.59    6.77
   4   0  27   32.98    6.47
  -4   0  27   32.96    6.68
   4   0 -27   25.44   11.74
   0  -4  27   42.25    7.24
  -4   0  27   41.39    3.99
  -4   0  27   39.17    4.22
   4   0  27   33.60    3.30
   0  -4  27   38.76    4.52
   0   4  27   38.07    3.59
  -4   0 -27   11.55    4.44
   0   4  27   37.28    3.32
   4   0  27   39.01    3.73
   0  -4  28   25.80    4.04
   0   4  28   23.20    2.99
   4   0  28   23.41    2.76
  -4   0  28   21.23    3.08
   4   0  28   22.04    5.03
  -4   0  28   23.84    5.86
   0   4  28   18.31    4.92
   4   0 -28   15.39   10.45
   0  -4  28   31.11    6.51
  -4   0  28   23.53    3.17
   0   4  28   20.07    2.78
   0  -4  28   19.13    4.14
   4   0  28   21.47    2.81
  -4   0  28   24.24    4.14
   0   4  28   19.47    2.52
   4   0  28   21.83    2.99
   4   0  29  128.93    6.69
   0   4  29  140.02    7.32
   0  -4  29  134.07    7.04
  -4   0  29  138.03    7.51
   0   4  29  125.13   12.98
  -4   0  29  128.93   13.01
   4   0 -29   99.95   18.02
   0  -4  29  128.65   13.21
   4   0  29  136.61   13.07
   0  -4  29  136.64    7.76
   4   0  29  133.38    6.86
   0   4  29  122.88    6.84
  -4   0  29  138.40    7.64
  -4   0  29  148.45    8.36
   0   4  29  135.72    6.81
   4   0  29  141.05    7.42
   0   4  30   41.58    4.02
  -4   0  30   46.50    4.37
   4   0  30   44.03    3.74
   0  -4  30   45.95    4.73
  -4   0  30   47.34    8.36
   4   0  30   41.60    7.35
   4   0 -30   23.96   13.76
  -4   0  30   43.96    5.47
   0   4  30   40.99    3.90
  -4   0  30   44.97    4.34
   4   0  30   40.76    3.87
   0  -4  30   44.97    5.60
   4   0  30   41.33    4.01
   0   4  30   50.35    4.06
   0   4  31   11.89    2.44
  -4   0  31    9.27    2.24
   4   0  31   10.04    1.92
   0  -4  31    4.99    3.58
  -4   0  31   11.52    2.47
   0   4  31    9.66    2.03
   4   0  31   12.48    2.97
  -4   0  31   10.07    4.45
   0  -4  31    8.48    4.61
   0   4  31   11.22    2.10
   4   0  31   12.06    2.58
   0   4  32   67.97    5.09
   4   0  32   66.07    4.58
  -4   0  32   72.54    5.44
   0   4  32   61.17    4.66
  -4   0  32   67.55    6.58
   4   0  32   68.81    5.19
   0  -4  32   63.97    6.66
   4   0  32   68.66    5.23
   0   4  32   65.72    4.64
   0   4  33    2.60    1.71
   4   0  33    1.72    1.34
   4   0 -33    1.11    4.73
  -4   0  33    0.65    1.20
  -4   0 -33   -9.94    9.69
   0   4  33    2.40    1.28
   0  -4  33    5.53    5.21
  -4   0  33    1.06    4.54
   4   0  33    2.25    2.86
  -4   0  33    2.16    1.45
   0  -4 -33    0.50    6.68
   4   0  33    0.99    1.44
   0   4  34   17.30    2.70
   4   0 -34    1.19    4.92
   4   0  34   18.43    2.44
  -4   0  34   18.14    2.53
  -4   0  34   18.21    2.80
   0   4  34   15.43    2.38
   0  -4 -34    2.59    6.51
  -4   0  34   20.22    5.14
   0  -4  34   18.72    5.72
   4   0  34   17.89    3.46
   4   0  34   18.03    2.83
   0   4  35   71.01    5.03
   4   0  35   67.14    4.49
   4   0 -35   23.89    5.57
  -4   0  35   69.10    4.67
  -4   0  35   71.40    5.18
   4   0  35   70.40    5.37
   0   4  35   64.71    4.59
   0  -4  35   74.02    7.26
   0  -4 -35   31.58    6.65
  -4   0  35   66.78    6.42
   4   0  35   72.20    5.16
   0   4  36   -0.47    1.34
   4   0 -36    1.68    4.57
   4   0  36   -0.03    0.98
  -4   0  36   -0.23    0.99
   0   4  36    1.54    1.12
  -4   0  36   -0.55    4.01
   0  -4  36    2.91    5.45
  -4   0  36   -0.23    1.11
   4   0  36    0.00    2.99
   0  -4 -36    1.48    5.47
   4   0  36   -0.17    1.26
   0  -4 -37   14.76    6.38
   0   4  37   34.16    3.33
   4   0  37   27.62    2.76
  -4   0  37   29.61    2.87
   4   0 -37   25.16    5.05
  -4   0  37   35.09    4.73
   0  -4 -37   31.17    5.18
   4   0  37   32.07    4.13
  -4   0  37   34.70    3.36
   0  -4  37   35.64    6.18
   0  -4 -38    6.23    5.55
   4   0  38    8.03    1.53
   0   4  38    8.64    1.81
   4   0 -38   12.30    4.17
  -4   0  38    8.67    1.60
  -4   0  38    8.74    1.75
   0  -4  38    5.46    5.00
  -4   0  38    8.48    3.30
   0  -4 -38   14.20    4.13
   4   0  38    6.04    3.21
   0  -4 -38   -7.82    7.95
   0  -4 -38    4.53    7.13
   4   0 -39   22.75    4.00
   0  -4 -39   19.50    5.45
  -4   0  39   22.18    2.20
   0   4  39   20.83    2.45
   4   0 -39    6.02    5.65
   0  -4 -39   18.06    3.49
   0  -4  39   17.16    5.03
   4   0  39   20.01    3.55
  -4   0  39   19.85    3.36
   0  -4 -39   10.07    6.13
   4   0 -39   -2.64    6.32
   0  -4 -39   -1.99    6.48
   0  -4 -40   17.80    4.41
   4   0 -40   20.76    3.33
   0   4  40   18.06    2.15
  -4   0  40   15.53    2.75
   4   0  40   15.11    3.17
   0  -4 -40   16.67    2.76
   4   0 -40    9.28    4.67
   0  -4  40   15.57    4.58
   4   0 -40    3.12    4.53
   0  -4 -40   10.80    5.42
   4   0 -40    7.75    5.29
   0  -4 -40   13.84    4.87
   0   4  41   10.17    1.57
   0  -4 -41   11.74    3.44
   4   0 -41    7.55    3.61
   0  -4  41    6.56    3.88
   0  -4 -41    9.21    3.53
   4   0 -41    5.27    3.52
   4   0 -41    7.81    4.93
   1  -4 -41    2.57    2.70
   1   4  41    3.23    1.10
   4   1 -41   -0.83    3.72
  -4  -1 -41   -4.66    4.41
  -1  -4  41    4.70    3.60
   1  -4 -41    7.49    2.73
   4   1 -41    8.69    4.79
   4   1 -41    0.05    3.89
   1  -4 -40   20.05    4.18
   4   1 -40   18.68    3.16
   1   4  40   14.54    1.97
   4   1 -40    2.78    4.51
   4  -1  40   11.99    3.35
  -1  -4  40   14.44    4.62
   1  -4 -40   13.04    2.05
   4   1 -40   -0.40    5.62
   1  -4 -40   19.18    5.21
   1  -4 -40   18.71    4.06
   4   1 -40    0.20    4.87
   4   1 -39   25.18    3.98
   1  -4 -39   20.04    4.69
  -4   1  39   21.94    2.21
   1   4  39   24.88    2.59
   1  -4 -39    8.75    4.15
   4  -1  39   29.46    4.03
  -4   1  39   20.85    2.41
   1  -4 -39   25.21    2.90
  -4   1  39   18.32    2.81
  -1  -4  39   30.61    5.55
   1  -4 -39    8.93    6.33
   1  -4 -39   25.69    5.38
  -4   1  38   32.29    2.82
   1   4  38   34.86    3.19
   1  -4 -38   26.05    5.63
   4   1 -38   34.97    4.71
   1  -4 -38   42.11    4.06
   4  -1  38   32.89    4.28
  -4   1  38   33.69    3.76
  -1  -4  38   33.15    5.93
  -4   1  38   33.52    3.14
   1  -4 -38   18.78    6.41
   1   4  37   18.17    2.55
   4   1 -37   14.11    4.44
  -4   1  37   21.58    2.49
   1  -4 -37   15.24    6.13
   4  -1  37   17.76    3.97
   1  -4 -37   21.66    3.97
  -4   1  37   19.20    2.55
  -1  -4  37   19.42    5.97
  -4   1  37   19.48    3.60
   1  -4 -37    4.51    8.16
   1  -4 -37    5.36    7.22
   1   4  36   21.50    2.76
   1  -4 -36    6.12    6.02
  -4   1  36   22.06    2.60
   4   1 -36   11.02    4.54
   1  -4 -36   18.09    4.48
  -4   1  36   19.01    2.71
   4  -1  36   18.58    3.91
  -4   1  36   24.71    4.22
  -1  -4  36   19.68    6.12
  -4   1  35   29.65    3.12
   1   4  35   31.79    3.35
   1  -4 -35    9.19    6.36
   4   1 -35    7.32    4.86
   4  -1  35   29.54    2.84
  -4   1  35   31.29    4.34
  -4   1  35   30.10    3.33
  -1  -4  35   31.03    6.37
   4  -1  35   30.16    4.40
   1  -4 -35   29.32    5.40
   4  -1  34   20.01    2.36
   1   4  34   18.09    2.70
   1  -4 -34   12.80    5.80
   1   4  34   15.56    2.31
  -1  -4  34   20.06    6.21
  -4   1  34   19.71    3.01
   4  -1  34   19.24    3.86
  -4   1  34   22.70    4.29
   4  -1  34   18.08    2.79
   1   4  34   16.56    2.42
   1   4  33    8.93    2.14
   4  -1  33    9.34    1.78
  -4   1  33    9.34    2.32
   1   4  33   10.31    2.03
  -4   1  33   11.58    3.90
   4  -1  33   10.24    3.42
   1  -4 -33    3.47    5.72
  -4   1  33    8.35    2.21
  -1  -4  33    8.45    5.59
   1   4  33   10.38    2.00
   4  -1  33   11.41    2.49
  -4   1  32    8.37    2.19
   4  -1  32    7.89    1.66
   1   4  32    9.73    2.30
   1   4  32    8.33    1.77
   4  -1  32    5.84    2.93
  -1  -4  32    3.73    5.50
   1  -4 -32   12.31    6.55
  -4   1  32    7.90    3.54
  -4   1  32    7.96    2.09
   4  -1  32    9.09    2.21
   1   4  32    8.10    1.89
   1   4  31  135.56    7.24
   4  -1  31  133.33    6.61
  -4   1  31  146.10    7.76
  -1  -4  31  131.70    8.60
  -4   1  31  139.49    8.01
   1   4  31  131.63    6.93
   4  -1  31  143.39    7.45
  -4   1  31  146.79    7.95
   1   4  31  146.07    7.24
   4  -1  31  146.77    7.83
  -1  -4  30    8.08    3.60
  -4   1  30    9.61    2.08
   4  -1  30    7.84    1.67
   1   4  30   10.56    2.22
   4  -1  30   15.52    5.18
  -4   1  30    8.84    2.23
   4  -1  30    9.04    2.58
  -1  -4  30   11.35    4.88
  -4   1  30   11.76    3.12
   1   4  30    8.71    1.85
   1  -4 -30    0.30    5.79
   1   4  30   10.14    1.99
   4  -1  30    9.67    2.25
  -1  -4  29   96.45    6.11
  -4   1  29  102.52    6.38
   4  -1  29   94.62    5.47
   1   4  29   96.54    5.97
  -1  -4  29   91.00   11.19
   4   1 -29   70.31   16.31
   4  -1  29  103.76   11.61
   1   4  29   98.28   11.46
  -4   1  29  101.16   11.64
   4  -1  29  108.92    6.21
   1   4  29   93.01    5.72
  -4   1  29  103.42    6.54
  -1  -4  29  100.36    7.19
  -4   1  29  102.80    6.38
   4  -1  29  104.93    6.43
   1   4  29  104.54    5.88
   1   4  28   30.43    3.29
  -4   1  28   30.37    3.37
  -1  -4  28   28.39    3.13
   4  -1  28   26.16    2.83
  -1  -4  28   30.14    4.20
  -1  -4  28   30.86    6.27
  -4   1  28   29.60    6.49
   1   4  28   30.38    6.45
   4   1 -28   11.86    8.80
   4  -1  28   27.57    6.03
  -4   1  28   33.26    3.60
  -1  -4  28   30.90    4.77
  -4   1  28   32.47    3.60
   4  -1  28   28.26    3.25
   1   4  28   28.44    3.13
   1   4  28   30.59    3.09
   4  -1  28   28.90    3.44
  -1  -4  27   54.48    3.72
  -1  -4  27   57.01    4.83
   4  -1  27   51.16    3.82
  -1  -4  27   52.28    4.01
  -4   1  27   53.66    4.45
   1   4  27   51.27    4.17
   4   1 -27   53.63   13.01
  -4   1  27   58.11    8.41
   1   4  27   46.49    7.86
  -1  -4  27   49.17    7.97
   4  -1  27   57.75    8.31
   1   4  27   53.14    4.15
  -1  -4  27   54.81    5.29
   4  -1  27   52.07    4.10
  -4   1  27   54.08    4.55
  -4   1  27   54.78    4.48
   1   4  27   53.49    4.01
   4  -1  27   59.71    4.64
  -1  -4  26   99.06    5.06
  -4   1  26   99.94    6.00
  -1  -4  26   98.65    5.84
   4  -1  26   92.07    5.15
  -1  -4  26   92.53    5.29
   1   4  26   95.03    5.72
   4   1 -26   83.99   14.89
   4  -1  26  108.46   11.34
  -4   1  26   94.67   10.55
   1   4  26   91.31   10.45
  -1  -4  26   94.05   10.46
   1   4  26   93.92    5.56
  -1  -4  26   90.22    6.20
  -4   1  26   99.82    6.09
   4  -1  26   91.68    5.45
  -4   1  26   96.75    5.76
   1   4  26   98.83    5.47
   4  -1  26  103.06    6.01
  -1  -4  25    5.91    2.77
   4  -1  25    4.17    1.28
  -4   1  25    4.93    1.77
  -1  -4  25    4.98    1.34
   1   4  25    2.40    1.45
  -1  -4  25    4.01    1.42
   4  -1  25    4.97    2.90
  -4   1  25    6.70    3.14
   4   1 -25   11.32    7.23
  -1  -4  25    5.40    3.25
  -1   4 -25    2.14    2.48
   1   4  25    3.29    2.79
  -1  -4  25    4.99    3.01
   4  -1  25    4.79    1.60
   1   4  25    4.48    1.36
  -4   1  25    4.21    1.59
  -4   1  25    4.59    1.55
  -4  -1 -25   -1.13    3.81
   1   4  25    3.83    1.26
   4  -1  25    4.43    1.65
  -1  -4  24    4.92    1.17
  -1  -4  24    6.21    2.54
   1   4  24    4.03    1.56
  -4   1  24    5.47    1.76
  -1  -4  24    3.94    1.36
   4  -1  24    5.58    1.33
   4  -1  24    5.17    2.56
   1   4  24    5.07    2.89
  -1  -4  24    5.10    3.00
  -4   1  24    7.05    3.24
   4   1 -24    2.25    5.47
  -1   4 -24    2.20    2.30
  -4   1  24    4.88    1.64
   1   4  24    4.35    1.40
  -1  -4  24    5.79    2.92
  -4   1  24    5.96    1.74
   4  -1  24    6.45    1.69
   4  -1  24    6.52    1.74
   1   4  24    4.69    1.40
  -4  -1 -24    3.34    3.50
   1   4  23   48.08    3.73
  -4   1  23   45.23    3.72
   4  -1  23   46.43    3.36
  -1  -4  23   45.17    3.20
  -1  -4  23   48.90    3.91
  -1  -4  23   44.41    3.45
  -4   1  23   48.91    7.14
   4  -1  23   52.32    7.04
   4   1 -23   52.51    6.90
   4   1 -23   53.99   10.59
  -1   4 -23   47.03    7.27
  -1  -4  23   45.02    6.97
   4  -1  23   43.37    3.47
  -4   1  23   46.69    3.76
   1   4  23   43.22    3.56
  -4   1  23   44.99    3.82
  -1  -4  23   48.73    4.19
   4  -1  23   47.39    3.78
   1   4  23   44.90    3.50
  -4  -1 -23   33.10    6.03
  -1  -4  22  316.01   10.76
   1   4  22  321.27   11.13
   4  -1  22  319.11   10.41
  -1  -4  22  343.98   10.84
  -4   1  22  340.67   11.50
  -1  -4  22  329.58   10.31
  -4   1  22  319.53   17.97
  -1   4 -22  412.88   20.78
   1   4  22  315.80   16.88
  -1  -4  22  331.07   18.45
   4   1 -22  370.94   26.66
   4  -1  22  377.59   18.87
   4   1 -22  361.41   18.66
  -4   1  22  324.26   11.46
  -1  -4  22  336.97   10.83
  -4   1  22  335.56   11.13
   4  -1  22  342.86   11.53
   1   4  22  312.33   11.12
  -1  -4  22  313.81   11.13
   4  -1  22  321.75   10.87
   4  -1  22  334.79   11.41
   1   4  22  320.51   10.74
  -4  -1 -22  260.57   15.08
  -1  -4  21  209.35    8.14
  -1  -4  21  209.62    7.55
   4  -1  21  217.57    7.79
  -1  -4  21  230.07    8.21
  -4   1  21  224.78    8.70
   1   4  21  219.32    8.44
  -1   4 -21  264.61   15.54
  -4   1  21  219.25   14.02
   4   1 -21  273.74   22.04
   4  -1  21  239.57   14.19
   1   4  21  203.08   13.02
   4   1 -21  240.56   14.48
  -1  -4  21  213.99   14.20
   4  -1  21  207.74    8.07
  -4   1  21  224.01    8.41
  -1  -4  21  210.48    8.44
   4  -1  21  235.07    8.75
   1   4  21  213.11    8.47
  -1  -4  21  216.71    8.01
  -4   1  21  220.94    8.69
   1   4  21  216.25    8.07
   4  -1  21  223.28    8.63
  -4  -1 -21  248.16   13.20
   4  -1  20   17.54    1.83
  -4   1  20   21.30    2.38
  -1  -4  20   20.48    2.59
  -1  -4  20   18.36    2.15
   1   4  20   19.88    2.28
  -1  -4  20   17.27    1.83
   4  -1  20   16.75    3.63
   1   4  20   23.74    4.30
   4   1 -20   26.12    7.35
  -4   1  20   21.77    4.47
  -1  -4  20   15.78    3.77
  -1   4 -20   21.51    4.26
   4   1 -20   21.72    4.14
   4  -1  20   18.33    2.17
  -4   1  20   20.57    2.27
  -1  -4  20   17.91    1.99
  -4   1  20   19.69    2.35
  -1  -4  20   19.42    2.58
   1   4  20   17.32    2.12
   4  -1  20   18.47    2.25
   4  -1  20   19.62    2.29
   1   4  20   17.88    2.07
  -4  -1 -20   25.00    4.82
   1   4  19   77.77    4.38
  -1  -4  19   84.89    4.35
  -1  -4  19   76.79    4.25
  -4   1  19   74.70    4.38
  -1  -4  19   74.51    3.78
  -1  -4  19   82.58    8.22
  -4   1  19   75.26    7.52
  -1   4 -19   77.94    6.02
   4   1 -19  100.92   12.84
   4   1 -19   91.26    8.13
   1   4  19   70.34    7.09
   4  -1  19   81.51    7.41
  -1   4 -19   88.82    8.12
  -4   1  19   78.62    4.37
   4  -1  19   75.95    4.42
  -1  -4  19   75.93    4.05
  -1  -4  19   76.44    4.46
   4  -1  19   71.81    4.15
   1   4  19   73.96    4.37
  -4   1  19   79.16    4.54
   1   4  19   78.19    4.18
   4  -1  19   75.54    4.41
  -1  -4  18  253.19    8.67
   1   4  18  259.93    8.91
  -4   1  18  262.87    9.04
  -1  -4  18  258.42    8.83
   4  -1  18  266.38   13.46
  -1   4 -18  279.89   14.40
  -1   4 -18  255.93   11.64
   1   4  18  245.75   13.56
  -1  -4  18  271.81   14.86
   4   1 -18  293.46   14.97
  -4   1  18  258.25   13.87
   4  -1  18  266.26    9.12
  -4   1  18  265.57    8.99
   4  -1  18  255.66    8.73
  -1  -4  18  261.42    8.55
  -4   1  18  254.87    9.07
   1   4  18  254.03    8.95
  -1  -4  18  264.18    8.90
   1   4  18  266.44    8.68
   4  -1  18  268.27    9.12
  -1  -4  17    0.98    0.92
  -4   1  17    1.28    0.98
  -1  -4  17    1.61    1.58
   1   4  17    0.56    0.88
  -1  -4  17    0.63    2.03
  -4  -1 -17    1.65    2.12
   4   1 -17    3.22    2.24
   4  -1  17    1.31    1.45
   4   1 -17   -0.67    4.04
  -4   1  17    1.06    1.95
  -1   4 -17    0.17    1.20
  -4   1  17    1.22    1.35
   1   4  17    1.62    1.71
  -1   4 -17    0.74    1.60
   4  -1  17    0.90    0.94
   1   4  17    1.22    0.94
  -4   1  17    0.17    0.85
  -1  -4  17    2.56    1.41
   4  -1  17    1.50    1.06
  -4   1  17    1.42    0.95
   4  -1  17    1.25    1.00
  -1  -4  16  338.89    9.79
   1   4  16  331.80   10.15
  -4  -1 -16  337.18   16.42
  -1   4 -16  356.77   14.14
   4   1 -16  399.20   23.83
  -1   4 -16  332.91   13.37
  -1  -4  16  347.74   16.10
   4   1 -16  356.34   16.02
   4  -1  16  336.03   14.31
   1   4  16  336.01   15.48
  -4   1  16  317.86   14.75
  -1   4 -16  345.81   15.38
  -4   1  16  313.14   14.02
   4  -1  16  328.15   10.30
  -4   1  16  320.43   10.26
  -4   1  15   15.34    3.04
   4   1 -15   23.04    6.04
  -1   4 -15   16.92    2.80
  -1   4 -15   13.83    2.57
   1   4  15   15.92    3.28
  -4  -1 -15   13.48    3.55
  -4  -1 -15   19.27    3.84
   4  -1  15   19.67    3.16
  -4   1  15   14.86    2.91
  -1  -4  15   15.54    3.73
  -1  -4  15   16.37    3.44
   4   1 -15   17.79    3.38
  -1  -4  14  144.85   10.53
   1   4  14  142.30    9.31
   4  -1  14  146.23    8.22
  -1   4 -14  150.92    8.16
  -1   4 -14  154.38    8.64
   4   1 -14  155.44   14.11
  -4  -1 -14  151.67   10.75
  -1  -4  14  151.65    9.77
  -4   1  14  149.61    8.88
   4   1 -14  156.06    9.72
  -4   1  14  148.76    9.06
  -4  -1 -14  165.27   10.44
   1   4  13   44.85    5.02
   1   4  13   41.64    3.31
  -4  -1 -13   51.03    5.93
  -1  -4  13   41.25    5.56
  -1   4 -13   44.70    3.31
  -1   4 -13   47.92    4.43
   4  -1  13   48.96    4.33
   1  -4 -13   45.96    5.49
  -4  -1 -13   46.50    5.27
  -1  -4  13   48.31    5.41
  -4   1  13   45.36    4.85
   4   1 -13   44.63    4.95
   4   1 -13   44.93    8.04
   4   1 -12   20.64    5.97
   1   4  12   22.01    2.56
  -4  -1 -12   27.00    4.03
  -1   4 -12   24.72    3.10
  -1  -4  12   24.24    4.23
   1   4  12   20.88    3.41
  -4   1  12   22.53    3.41
   4   1 -12   26.81    3.77
  -4  -1 -12   26.34    3.98
  -1   4 -12   24.04    2.43
   4  -1  12   23.35    2.95
   1  -4 -12   23.86    4.03
  -1  -4  12   24.28    3.70
   4  -1  11  153.86    7.53
  -1   4 -11  160.97    8.19
  -4  -1 -11  199.64   10.51
   4   1 -11  168.63    9.29
  -4   1  11  165.32    9.46
  -1  -4  11  155.10   10.14
  -1   4 -11  158.13    6.83
   1  -4 -11  155.23    9.71
   1   4  11  155.51    7.26
  -1  -4  11  162.27    9.31
   1   4  11  151.28    8.98
   4   1 -11  114.11   11.82
  -4  -1 -11  180.47    9.80
   4  -1  10  117.70    6.18
   1   4  10  120.14    6.28
   4   1 -10  123.10    7.69
   1  -4 -10  115.11    8.05
  -1  -4  10  111.33    8.22
  -1  -4  10  127.07    7.82
  -1   4 -10  123.75    5.89
  -4   1  10  125.56    7.92
  -4  -1 -10  130.43    8.05
   1   4  10  116.79    7.72
   1   4   9  215.14   10.55
   1   4   9  203.62    8.77
  -1  -4   9  203.18   11.14
   4  -1   9  218.21    8.52
   1  -4  -9  217.09   10.83
  -4  -1  -9  228.35   10.68
  -1  -4   9  224.54   10.47
   4   1  -9  212.73   10.31
  -1   4  -9  202.43    8.24
  -4   1   9  212.64   10.60
   4   1  -8   16.37    4.74
  -4  -1  -8   63.03    4.87
   4   1  -8   56.11    5.00
   1   4   8   56.96    5.16
   1  -4  -8   98.63    5.31
  -1  -4   8   53.72    5.48
   1   4   8   57.73    5.23
  -4  -1  -8   55.36    4.91
   4  -1   8   60.17    3.94
   1  -4  -8   58.09    5.32
  -1   4  -8   57.52    3.93
  -4   1   8   65.52    5.78
  -1  -4   8   58.30    5.00
   1  -4  -7  958.25   25.79
  -4  -1  -7 1030.56   22.87
  -4   1   7 1008.62   26.05
  -4  -1  -7 1057.36   25.54
   1  -4  -7  943.89   22.40
   1   4   7 1038.92   26.32
  -4  -1  -7 1130.24   24.74
  -1  -4   7 1028.80   25.42
  -1  -4   7 1011.62   27.37
  -1   4  -7 1006.55   22.93
   4  -1   7  998.63   21.90
   4   1  -7 1011.29   25.56
   1   4   7  997.86   25.80
  -4  -1  -6  832.67   18.27
   1   4   6  817.48   20.48
  -1  -4   6  755.59   21.50
  -1  -4   6  777.93   19.54
   4   1  -6  786.37   19.77
   1  -4  -6  752.46   19.95
   4  -1   6  758.28   15.68
   1   4   6  736.72   19.76
  -1   4  -6  799.62   17.68
  -4   1   6  701.05   20.24
  -4  -1  -6  796.04   19.44
  -4  -1  -6  785.89   17.58
   4   1  -5  442.89   15.09
  -1  -4   5  441.56   14.88
   1   4   5  443.58   15.28
  -4  -1  -5  447.70   13.76
  -1  -4   5  418.22   16.47
  -4  -1  -5  454.56   13.30
  -4  -1  -5  449.10   14.64
   4  -1   5  425.21   11.69
  -1   4  -5  411.92   13.53
   4  -1   5  427.59   13.66
  -4   1   5  417.06   15.21
   1  -4  -5  413.17   14.87
   1   4   5  414.54   14.95
   4  -1   4  537.83   14.23
   1  -4  -4  625.82   18.44
  -1  -4   4  567.30   17.85
  -4  -1  -4  584.96   15.86
   1   4   4  579.56   18.20
   1   4   4  569.97   18.13
   4  -1   4  569.92   16.78
   1  -4  -4  551.79   17.70
  -4  -1  -4  577.29   17.05
  -4   1   4  556.04   18.26
  -4  -1  -4  569.62   17.27
  -1  -4   4  592.57   20.02
   4   1  -4  574.14   17.94
  -1   4  -4  589.93   16.95
   4  -1   3   45.94    2.55
  -1   4  -3   46.12    3.77
   1   4   3   45.16    4.15
   1   4   3   45.90    4.17
   4  -1   3   48.69    3.80
   4   1  -3   48.26    4.20
  -1  -4   3   47.03    4.17
  -4  -1  -3   51.10    4.06
   1  -4  -3   45.19    4.00
  -4  -1  -3   42.98    3.03
  -1   4  -3   44.07    3.20
   1  -4  -3   56.50    4.64
   4  -1   3   49.93    2.78
  -1  -4   3   49.66    5.05
  -4  -1  -3   46.32    3.83
   1  -4  -2  624.58   18.46
   4   1  -2  551.02   17.30
   4  -1   2  540.67   13.92
  -1   4  -2  571.48   17.03
  -4  -1  -2  578.10   17.08
  -4  -1  -2  548.49   16.22
   1   4   2  550.42   13.97
  -1   4  -2  545.17   15.28
   1  -4  -2  519.80   16.46
   1   4   2  559.30   17.36
  -4  -1  -2  551.83   14.41
   4  -1   2  551.74   16.62
  -1  -4   2  606.85   19.96
   4  -1   2  528.16   17.90
   4  -1   1  208.40    9.58
   4   1  -1  199.11    8.81
   1   4   1  205.54    6.70
  -4  -1  -1  191.07    8.90
  -4  -1  -1  191.61    7.88
  -1   4  -1  208.59    8.95
   1  -4  -1  187.42    8.00
  -1  -4   1  218.33   10.69
   1   4   1  207.95    8.93
  -1   4  -1  199.85    7.47
   4  -1   1  185.34    6.28
   4  -1   1  200.28    8.58
   4  -1   0  515.21   15.92
   1  -4   0  552.27   17.27
   4  -1   0  519.55   13.51
  -1  -4   0  563.12   18.68
   1   4   0  509.74   16.31
   1   4   0  499.36   14.48
  -4   1   0  509.95   16.63
   4  -1   0  512.29   17.58
  -4   1   0  497.86   15.43
  -4  -1   0  515.46   16.44
  -1   4   0  534.17   16.49
  -4  -1   0  460.32   14.32
  -4  -1   0  505.73   14.57
   1   4   0  518.06   16.11
   4   1   0  478.23   15.51
  -1   4   0  513.04   14.57
   1  -4   1  248.23   10.07
   4   1   1  220.96    8.68
   4  -1  -1  232.95    9.14
  -4   1  -1  171.38    9.33
   4  -1  -1  271.04   10.89
  -4  -1   1  199.89    7.48
  -4  -1   1  226.37    7.56
  -1   4   1  247.00    9.72
  -1   4   1  244.16    8.22
  -1  -4  -1  259.79   11.23
   1   4  -1  228.43    9.09
  -4   1  -1  232.70    8.97
  -4  -1   1  217.66    9.47
  -4  -1   2  510.53   14.24
   4  -1  -2  549.00   16.56
   4   1   2  515.74   15.75
   1  -4   2  577.41   17.56
  -4   1  -2  550.25   16.47
   4   1   2  572.66   18.26
   1   4  -2  566.33   16.63
  -1   4   2  562.94   15.52
  -1   4   2  546.32   17.26
  -4  -1   2  536.58   14.17
  -4   1  -2  569.26   16.95
  -1  -4  -2  612.61   18.88
  -1   4   2  548.71   17.18
  -1   4   3   37.58    3.85
  -4   1  -3   36.95    3.75
   4   1   3   36.45    4.09
  -4  -1   3   38.85    2.93
  -1  -4  -3   48.26    5.12
   4   1   3   36.02    3.35
   1  -4   3   36.29    3.73
  -1  -4  -3   37.75    4.22
   4  -1  -3   40.63    3.85
  -4   1  -3   44.22    3.91
   1   4  -3   32.81    4.14
   4   1   3   38.71    1.63
   1  -4   3   36.36    3.87
  -1   4   3   39.19    4.06
   4  -1  -3   49.59    5.13
  -4  -1   3   41.22    2.10
  -4  -1   3   39.28    2.62
  -1   4   3   39.15    3.33
  -4   1  -4  554.60   16.32
  -4  -1   4  507.32   12.82
   1  -4   4  507.36   16.38
   4   1   4  490.39   11.62
   4  -1  -4  536.54   16.59
  -4   1  -4  549.54   16.45
  -4  -1   4  538.10   14.21
  -1   4   4  540.37   16.88
  -1   4   4  557.81   15.73
   1  -4   4  513.09   16.95
   4   1   4  514.98   15.58
  -1   4   4  533.54   17.25
  -4  -1   4  552.22   16.99
  -4  -1   4  517.64   12.56
  -1   4   5  406.52   14.32
  -4   1  -5  406.04   14.37
   4   1   5  374.61   10.34
  -4  -1   5  418.67   14.77
   4  -1  -5  350.57   16.47
   1  -4   5  398.12   14.09
  -4   1  -5  424.91   13.86
  -4  -1   5  399.64   12.25
   1  -4   5  376.72   14.62
   4  -1  -5  387.08   14.27
  -4  -1   5  394.28   10.50
   4   1   5  390.68   13.56
  -1   4   5  415.70   15.18
  -4  -1   5  393.83   11.09
  -1   4   6  797.34   23.29
  -4  -1   6  753.83   20.80
  -1   4   6  833.23   24.63
  -4   1  -6  848.86   23.59
   4  -1  -6  854.53   24.03
  -4  -1   6  788.65   20.02
  -4   1  -6  801.33   22.60
   4   1   6  794.95   22.80
  -4  -1   6  855.34   18.28
  -4  -1   6  846.45   24.05
   1  -4   6  815.96   24.36
   4   1   6  780.35   19.24
   1  -4   6  817.85   23.44
  -1   4   7 1067.69   29.59
  -1   4   7 1028.44   27.68
   1   4  -7 1051.57   24.25
  -4   1  -7 1096.60   27.01
   1  -4   7 1001.67   29.19
   4   1   7 1031.73   27.74
  -4  -1   7 1116.03   29.01
   4  -1  -7 1063.72   28.80
  -4  -1   7 1036.47   25.11
  -4   1  -7 1050.68   28.24
   4   1   7 1037.59   24.21
  -4  -1   7 1053.57   25.75
   1  -4   7 1077.63   28.28
   1  -4   8   59.54    5.56
   4   1   8   59.57    3.71
   4  -1  -8   68.41    5.76
   4  -1  -8   61.12    5.62
   1   4  -8   64.67    3.56
  -4   1  -8   60.37    5.07
  -4  -1   8   56.42    4.26
  -4  -1   8   62.09    4.10
   4   1   8   54.37    3.60
  -1   4   8   60.59    4.80
  -4  -1   8   66.29    5.44
  -4   1  -8   64.43    4.47
   1  -4   8   61.88    5.17
  -1   4   8   61.86    5.58
   4   1   8   59.71    4.99
  -4  -1   9  210.08    8.78
   4  -1  -9  220.15   10.71
   1   4  -9  229.67    7.24
  -1   4   9  208.82    9.39
   1  -4   9  213.65   11.17
  -4   1  -9  223.55   10.39
   4   1   9  221.53    8.22
  -1   4   9  225.47   11.11
  -4  -1   9  204.18    8.45
  -4  -1   9  222.19   10.39
   1  -4   9  222.13   10.43
   4   1   9  203.90    7.57
  -4   1  -9  223.70    8.76
   4   1  10  130.30    6.42
   1  -4  10  127.68    7.93
  -4  -1  10  120.04    6.53
  -1   4  10  116.66    6.91
  -4   1 -10  124.84    7.73
  -1   4  10  125.86    8.40
   1  -4  10  117.59    8.38
  -4  -1  10  125.59    6.73
   4  -1 -10  131.68    8.31
   4   1  10  111.16    5.34
   1   4 -10  121.75    4.84
  -4   1 -10  123.68    6.23
   1  -4  11  181.11    9.83
   1   4 -11  162.04    6.86
  -4   1 -11  173.68    7.48
  -4   1 -11  174.70    9.50
   4   1  11  160.38    6.58
   1  -4  11  168.57   10.48
   4  -1 -11  185.19   10.29
   4   1  11  188.09    8.26
  -1   4  11  174.34   10.20
  -4  -1  11  174.58    8.36
   1   4 -11  163.20    5.81
  -1   4  11  159.90    8.23
   4   1  12   21.02    2.16
  -1   4  12   20.84    2.96
   1  -4  12   20.93    3.86
   4  -1 -12   10.45    4.77
  -4   1 -12   23.94    3.74
  -4   1 -12   22.16    2.33
   1  -4  12   24.97    3.90
   4  -1 -12   23.04    3.80
  -1   4  12   21.52    3.87
   1   4 -12   23.74    2.33
  -4   1 -12   21.05    3.47
  -4  -1  12   22.01    2.99
   4   1  12   26.09    3.22
  -1   4  13   38.16    3.87
  -4   1 -13   41.47    4.76
   1   4 -13   40.45    4.00
   4   1  13   38.26    2.86
  -1   4  13   40.74    5.18
   4   1  13   44.29    4.32
  -4  -1  13   43.13    4.37
  -4   1 -13   40.09    2.91
   1   4 -13   38.13    2.95
   1  -4  13   42.35    5.59
   1  -4  13   43.39    5.03
   4  -1 -13   46.50    5.41
  -4   1 -13   42.30    4.93
   4  -1 -13   34.70    6.95
   4  -1 -14  172.51   10.73
  -4   1 -14  163.74    9.76
   4  -1 -14  137.33   13.10
  -1   4  14  152.91   10.31
  -1   4  14  149.70    7.93
   1   4 -14  150.91    6.43
  -4   1 -14  171.94   10.31
   1  -4  14  156.08    9.87
   1   4 -14  164.12    8.70
  -4  -1  14  165.52    9.07
   4   1  14  184.13    9.50
   4  -1 -15   21.94    4.13
   4   1  15   24.66    3.60
  -1   4  15   18.17    2.68
   1   4 -15   20.64    3.08
   4  -1 -15   15.48    5.54
  -4  -1  15   15.23    2.96
   1  -4  15   19.11    3.72
  -4   1 -15   21.69    3.77
  -1   4  15   20.99    4.02
  -4   1 -15   22.44    3.99
   1  -4  16  301.87    9.70
  -1   4  16  296.29   15.40
  -4  -1  16  289.96   13.63
  -4   1 -16  317.52   14.75
   1  -4  16  307.51   15.19
   4  -1 -16  334.76   16.32
   1   4 -16  334.81   14.19
   4   1  16  352.36   14.95
  -4   1 -16  335.20   16.02
   4  -1 -16  298.21   20.06
  -4  -1  16  296.38    9.64
  -4  -1  16  296.79    9.57
  -1   4  16  299.87    9.88
   4   1  16  291.27    9.66
  -1   4  17    1.39    0.84
  -4  -1  17    0.36    0.93
   1  -4  17    0.69    0.86
   1  -4  17    0.60    0.91
   4   1  17    0.38    1.47
   4  -1 -17   -0.31    4.07
  -4   1 -17    1.53    2.28
   1   4 -17    1.42    1.56
  -1   4  17    0.36    1.86
   1  -4  17    0.08    2.20
  -4  -1  17    1.65    1.79
   4  -1 -17    1.61    2.37
  -4   1 -17    0.57    1.58
  -4  -1  17    0.52    0.93
   1  -4  17    1.19    0.96
  -4  -1  17    0.58    0.73
   4   1  17    0.74    0.78
  -1   4  17    0.60    0.95
   4   1  17    2.04    1.12
   1  -4  18  256.58    8.87
   4   1  18  261.02    8.74
  -1   4  18  246.98    8.70
  -4  -1  18  241.71    8.96
   1  -4  18  244.90    7.96
  -4   1 -18  278.23   14.44
  -4  -1  18  245.63   13.17
   1  -4  18  259.85   14.43
   4  -1 -18  281.28   15.53
  -4   1 -18  316.94   16.73
   4   1  18  285.43   14.57
   4  -1 -18  267.19   19.65
   1   4 -18  313.79   14.73
  -1   4  18  258.53   14.73
   1  -4  18  258.08    8.86
   4   1  18  236.72    8.19
  -1   4  18  254.01    9.20
  -4  -1  18  247.65    8.78
   4   1  18  260.01    8.72
  -4  -1  18  253.15    8.95
   4   1  18  254.07    9.00
   1  -4  18  253.62    8.75
  -1   4  19   68.55    4.14
   4   1  19   73.00    4.16
   1  -4  19   73.34    3.95
   1  -4  19   63.60    3.75
  -4  -1  19   76.15    4.48
   1  -4  19   78.19    4.37
   4  -1 -19   77.33    8.09
   1   4 -19   80.00    7.67
  -4  -1  19   77.66    7.31
  -4   1 -19   77.35    7.72
   4  -1 -19   78.00   10.83
  -1   4  19   73.49    7.81
   1  -4  19   78.83    7.86
   4   1  19   79.26    7.58
  -4   1 -19   93.22    9.26
  -4  -1  19   69.20    4.21
   4   1  19   75.12    4.18
   4   1  19   68.09    3.80
   1  -4  19   74.08    4.31
  -1   4  19   74.98    4.46
  -4  -1  19   75.45    4.38
  -4   1 -19   94.18    5.39
  -1   4  19   71.37    3.84
   1  -4  19   72.86    4.22
  -4  -1  19   72.42    3.88
   4   1  19   76.40    4.43
   1  -4  20   22.28    2.40
   1  -4  20   19.48    2.08
  -4  -1  20   20.70    2.45
  -1   4  20   18.32    2.18
   4   1  20   19.74    2.20
   1  -4  20   19.41    2.13
  -4  -1  20   18.93    4.12
  -4   1 -20   21.72    4.24
   1  -4  20   22.36    4.54
   1   4 -20   16.76    3.95
   4   1  20   22.64    4.42
  -1   4  20   17.91    4.03
   4  -1 -20   23.03    4.73
   4  -1 -20   27.48    7.47
  -4   1 -20   24.91    5.47
  -4  -1  20   17.57    2.25
   4   1  20   20.25    2.25
   4   1  20   19.43    2.08
   1  -4  20   18.98    2.27
  -1   4  20   18.07    2.35
  -4  -1  20   19.90    2.38
  -1   4  20   19.71    2.09
   1  -4  20   19.34    2.21
   4   1  20   21.19    2.39
  -4   1 -20   18.97    2.63
  -1   4  21  225.29    8.53
   4   1  21  234.10    8.51
   1  -4  21  230.26    7.93
   1  -4  21  226.24    8.59
   1  -4  21  209.74    7.96
  -4  -1  21  226.99    8.87
   1  -4  21  237.83   14.91
  -4   1 -21  230.56   16.73
  -4   1 -21  241.92   14.56
   4  -1 -21  207.10   18.88
  -4  -1  21  222.80   13.62
   1   4 -21  159.04   12.92
  -1   4  21  229.55   14.79
   4   1  21  283.91   15.60
   4  -1 -21  251.10   15.47
   4   1  21  237.02    8.57
  -4  -1  21  216.23    8.51
  -1   4  21  228.47    8.92
   4   1  21  217.79    7.93
  -4  -1  21  223.75    8.65
   1  -4  21  230.40    8.64
  -1   4  21  227.18    8.13
   4   1  21  225.15    8.70
  -4   1 -21  196.19    9.06
   1  -4  22  302.57    9.69
   4   1  22  305.17   10.29
   1  -4  22  307.12   10.39
  -4  -1  22  296.42   10.65
   1  -4  22  287.25    9.76
  -1   4  22  303.89   10.32
   4   1  22  352.00   18.22
   1   4 -22  142.62   13.24
  -4   1 -22  236.07   18.00
  -4   1 -22  281.98   16.50
   4  -1 -22  300.01   23.23
   1  -4  22  306.83   17.54
  -1   4  22  291.89   17.15
  -4  -1  22  288.60   16.27
   4  -1 -22  328.82   18.27
  -4  -1  22  295.38   10.39
   4   1  22  281.66    9.56
  -1   4  22  299.45   10.74
   1  -4  22  304.42   10.46
  -4  -1  22  291.20   10.47
  -1   4  22  301.64    9.87
   4   1  22  299.19   10.39
  -4   1 -22  187.28    9.77
   4   1  23   54.25    3.81
  -1   4  23   47.25    3.70
   1  -4  23   46.25    3.68
   1  -4  23   55.14    3.85
   1  -4  23   48.44    3.52
  -4  -1  23   50.92    4.02
  -4   1 -23   33.31    7.24
   1   4 -23   11.95    4.08
   4  -1 -23   40.99    9.91
   1  -4  23   53.99    7.64
   4  -1 -23   52.90    7.40
  -1   4  23   51.36    7.02
   4   1  23   65.22    7.88
  -4  -1  23   57.84    7.31
  -4  -1  23   49.11    3.91
   4   1  23   45.57    3.37
   1  -4  23   49.49    3.88
  -1   4  23   48.77    3.93
  -4  -1  23   51.55    4.11
  -4   1 -23   20.74    3.04
  -1   4  23   45.80    3.40
   4   1  23   48.40    3.81
   1  -4  24    4.13    1.65
  -1   4  24    3.34    1.52
  -4  -1  24    2.59    1.34
   1  -4  24    2.53    1.08
   4   1  24    2.77    1.26
   1  -4  24    2.86    2.19
   4  -1 -24    2.06    6.33
  -1   4  24    1.28    1.77
  -1   4  24    2.37    2.59
  -4  -1  24    2.39    1.91
  -4   1 -24    1.51    2.87
   4  -1 -24    5.33    3.03
   1  -4  24    2.51    2.43
   4   1  24    4.95    2.85
   4   1  24    2.86    1.19
  -4  -1  24    4.31    1.60
  -1   4  24    2.83    1.44
  -4  -1  24    4.76    2.59
   1  -4  24    3.86    2.09
  -4   1 -24    0.03    1.14
  -1   4  24    3.02    1.20
   4   1  24    3.96    1.50
   4   1  25    7.27    1.72
   1  -4  25    5.93    1.44
  -1   4  25    8.13    1.82
   1  -4  25    6.70    1.91
  -4  -1  25    7.75    1.99
   1  -4  25    3.72    2.52
  -1   4  25    5.67    3.00
  -4  -1  25    4.76    2.72
   4   1  25    9.20    3.67
   4  -1 -25    4.58    7.92
   1  -4  25    6.90    3.57
  -4   1 -25    2.78    2.97
   4  -1 -25    6.22    2.77
  -1   4  25    5.15    2.43
  -4  -1  25    4.80    2.89
  -1   4  25    6.19    1.85
  -4  -1  25    7.55    1.91
   4   1  25    5.63    1.45
   1  -4  25    4.76    2.35
  -1   4  25    6.56    1.52
  -4   1 -25    7.02    3.74
   4   1  25    5.64    1.59
   1  -4  26   85.58    5.41
  -4  -1  26   87.30    5.61
   1  -4  26   91.47    5.36
  -1   4  26   84.12    5.28
   4   1  26   80.00    5.03
   4   1  26  101.58   10.57
   4  -1 -26   65.52   13.50
   4  -1 -26   80.01    9.67
  -1   4  26   75.00    9.45
   1  -4  26   88.05   10.24
  -4  -1  26   81.58    9.56
  -1   4  26   85.74    5.49
   1  -4  26   83.21    5.53
   4   1  26   82.50    4.83
  -4  -1  26   87.45    6.16
  -4  -1  26   87.72    5.57
  -4   1 -26   80.37    8.30
   4   1  26   78.94    5.27
  -1   4  26   86.47    5.05
  -1   4  27   45.34    4.01
   1  -4  27   45.35    4.19
  -4  -1  27   46.27    4.23
   1  -4  27   52.31    4.51
   4   1  27   46.09    3.78
   1  -4  27   45.41    7.51
   4   1  27   45.85    7.36
   4  -1 -27   36.66   12.36
  -4  -1  27   42.91    7.15
  -1   4  27   41.72    7.22
  -4  -1  27   47.91    5.44
   1  -4  27   51.49    4.86
  -1   4  27   43.45    3.99
   4   1  27   48.60    3.74
  -4  -1  27   46.95    4.15
  -1   4  27   47.32    3.78
   4   1  27   50.71    4.20
  -4   1 -27   31.51    6.09
   4   1  28   30.90    3.23
  -4  -1  28   29.09    3.42
   1  -4  28   34.29    4.19
  -1   4  28   27.95    3.29
   1   4 -28   48.94   10.51
   4  -1 -28   18.59   11.50
   1  -4  28   31.50    6.57
   4   1  28   27.13    5.74
  -4  -1  28   25.43    5.82
  -1   4  28   30.85    6.55
   4   1  28   28.01    3.01
  -4  -1  28   29.30    5.13
  -4  -1  28   28.79    3.38
  -1   4  28   29.75    3.32
   1  -4  28   28.67    4.40
  -1   4  28   28.70    2.98
   4   1  28   28.32    3.26
  -4   1 -28   34.94    6.84
   4   1  29   91.41    5.59
  -1   4  29   90.52    5.77
   1  -4  29   98.06    6.06
  -1   4  29   84.36   10.84
   1   4 -29  159.97   18.68
   4  -1 -29   43.02   14.60
   1  -4  29  103.88   11.92
   4   1  29   93.50   10.70
  -4  -1  29   82.52   10.29
   1  -4  29   96.64    6.82
   4   1  29   96.56    5.54
  -4  -1  29   93.78    6.11
  -4  -1  29   93.24    7.50
  -1   4  29   95.04    5.99
  -1   4  29   90.02    5.44
  -4   1 -29   27.41    5.98
   4   1  29   95.11    5.88
   1  -4  30   14.11    3.73
  -4  -1  30   10.31    2.07
  -1   4  30    9.91    2.22
   4   1  30    9.62    2.01
   4   1  30    6.92    3.23
   1  -4  30   10.46    4.13
  -4  -1  30   13.03    5.44
  -1   4  30   11.42    2.23
   4   1  30    8.56    2.33
  -4  -1  30    8.13    2.06
   4   1  30   10.57    2.35
   4   1  31  118.64    6.51
  -4  -1  31  126.46    6.82
   1  -4  31  125.77    6.87
  -1   4  31  127.13    7.04
  -4  -1  31  133.12    8.83
  -4  -1  31  128.95    7.32
   1  -4  31  121.57    7.76
  -1   4  31  116.95    6.73
   4   1  31  118.39    6.43
   4   1  31  130.33    7.19
   4  -1 -32   13.78    5.99
   1  -4  32    3.92    3.32
   4   1  32    7.91    1.84
  -4  -1  32    8.38    1.96
  -1   4  32    9.88    2.30
   1  -4  32    7.32    4.61
   4   1  32    7.15    2.71
  -1   4  32    8.80    1.99
  -4  -1  32    8.12    2.15
  -4  -1  32    2.53    5.26
   4   1  32    6.87    2.03
  -4  -1  33    9.65    2.02
  -1   4  33   11.42    2.41
   4  -1 -33    4.03    5.33
   4   1  33   10.09    2.00
   4   1  33   10.05    2.71
  -4  -1  33   10.83    2.29
  -1   4  33   10.75    2.11
  -4  -1  33   10.22    5.57
   1  -4  33    8.89    4.88
   4   1  33   10.36    2.10
   4  -1 -34    5.40    5.26
  -1   4  34   12.97    2.46
  -4  -1  34   13.19    2.15
   4   1  34   13.24    2.18
  -1   4  34    9.46    2.00
  -4  -1  34   12.88    5.67
   1  -4  34   11.20    5.15
  -4  -1  34   12.21    2.36
   4   1  34   10.57    2.86
   4  -1 -34    0.88    5.05
   4   1  34   11.50    2.32
  -1   4  35   39.87    3.78
   4  -1 -35   20.80    5.83
   4   1  35   32.92    3.24
  -4  -1  35   32.76    3.16
  -4   1 -35  -11.66   10.16
  -4  -1  35   35.69    3.64
  -1  -4 -35    2.64    6.89
   1  -4  35   34.98    5.90
  -1   4  35   33.59    3.31
  -4  -1  35   39.61    6.24
   4   1  35   37.31    3.93
   4   1  35   35.98    3.60
   4   1  36   18.89    2.41
   4  -1 -36   17.35    5.03
  -4  -1  36   18.93    2.39
  -1   4  36   17.18    2.57
  -4  -1  36   20.69    5.26
   1  -4  36   14.36    4.99
  -1  -4 -36   10.72    6.63
  -4  -1  36   19.50    2.73
   4   1  36   16.23    3.30
  -1   4  36   16.70    2.43
   4   1  36   20.44    2.77
   4   1  37   22.06    2.58
  -1   4  37   24.00    2.86
   4  -1 -37   26.72    5.11
  -4  -1  37   22.77    2.47
   1  -4  37   20.79    5.41
   4   1  37   21.00    3.38
  -4  -1  37   28.50    5.11
  -1  -4 -37   10.49    5.72
  -1   4  37   23.19    2.65
  -1   4  38   35.73    3.31
  -1  -4 -38    5.34    5.39
   4  -1 -38   42.64    5.10
   4   1  38   34.54    3.05
  -4  -1  38   35.36    2.89
  -1   4  38   34.79    3.04
  -1  -4 -38   24.72    5.24
   1  -4  38   32.39    5.47
   4   1  38   36.15    3.77
  -4  -1  38   39.88    4.99
   4  -1 -38    0.94    5.72
   4  -1 -38    3.42    6.72
   4  -1 -38   -0.87    5.82
   4   1  39   28.21    2.61
  -1  -4 -39    0.52    4.85
   4  -1 -39   36.38    4.39
  -1   4  39   28.20    2.80
   4  -1 -39   10.20    5.21
  -4  -1  39   28.10    4.16
   1  -4  39   32.04    5.12
  -1   4  39   25.97    2.50
  -1  -4 -39   27.24    4.45
   4  -1 -39    3.24    4.95
   4  -1 -39   10.94    6.10
  -1  -4 -39    4.00    6.91
  -1  -4 -39    2.51    6.61
  -1   4  40   15.20    2.03
  -1  -4 -40    9.33    4.60
  -4  -1  40   13.58    3.13
   1  -4  40   20.20    4.57
  -1  -4 -40   17.99    3.47
   4  -1 -40   10.96    4.15
   4  -1 -40    8.27    3.90
  -1  -4 -40    6.77    5.42
   4  -1 -40   10.91    4.99
  -1  -4 -40    6.88    5.42
  -1   4  41    1.53    0.90
  -1  -4 -41    5.21    3.54
   4  -1 -41    3.52    3.12
   1  -4  41    3.02    3.74
  -4  -1  41    2.59    2.14
  -1  -4 -41    3.55    3.98
   2   4  41   18.93    2.02
   4   2 -41   13.52    3.82
   4  -2  41   22.61    3.44
  -2  -4  41   21.53    3.81
  -4  -2 -41    6.79    4.37
   4   2 -41    1.88    4.11
   2  -4 -40   11.52    3.28
   2   4  40    7.07    1.49
   4   2 -40    2.06    4.42
   4  -2  40    8.52    3.28
  -4   2  40    6.17    1.36
  -2  -4  40    6.45    4.28
  -4  -2 -40    2.92    5.04
   4   2 -40   -0.82    5.21
   2  -4 -40    6.40    2.70
  -4   2  39    6.67    1.30
   2  -4 -39    5.61    3.71
   4   2 -39   11.19    3.20
   2   4  39    7.30    1.62
  -2  -4  39    5.87    4.62
  -4   2  39    6.97    1.49
   4  -2  39    8.65    3.56
   2  -4 -39    6.57    3.55
   2  -4 -39   13.46    5.51
   2  -4 -39   11.41    3.48
   4   2 -38   30.47    4.25
   2  -4 -38   31.39    5.13
   2   4  38   26.12    2.72
  -4   2  38   24.90    2.47
  -4   2  38   26.23    2.80
  -2  -4  38   30.73    5.69
   4  -2  38   22.85    4.09
  -4   2  38   24.48    2.96
   2  -4 -38   12.86    4.55
   2  -4 -38   25.65    2.72
   2  -4 -38   20.59    7.03
   2  -4 -38   26.94    4.90
   2   4  37   30.64    3.09
   2  -4 -37   37.68    5.86
   4   2 -37   24.18    4.43
  -4   2  37   31.61    2.91
   4  -2  37   32.58    4.54
  -4   2  37   32.09    3.19
  -2  -4  37   26.86    6.15
  -4   2  37   30.51    3.37
   2  -4 -37   37.51    3.47
   2  -4 -37   10.46    5.44
   2  -4 -37   13.39    8.25
   2  -4 -37   33.35    5.94
   2  -4 -36   29.49    6.30
   4   2 -36   22.40    4.70
   2   4  36   37.53    3.47
   4  -2  36   39.65    4.79
  -4   2  36   41.71    3.98
  -4   2  36   42.36    3.80
  -2  -4  36   47.27    7.02
   2  -4 -36   52.02    4.42
   2  -4 -36   29.22    6.94
   2  -4 -35    5.57    6.11
   4   2 -35    0.79    4.05
   2   4  35   12.34    2.23
  -4   2  35   13.24    2.42
  -2  -4  35   10.11    6.21
  -4   2  35   12.37    2.82
   4  -2  35   13.86    3.95
  -4   2  35   13.38    2.38
   2  -4 -35   17.00    3.96
   2   4  35   12.98    2.19
   2  -4 -35    4.84    7.59
   2  -4 -34    2.44    6.19
   2   4  34   21.69    2.99
   4   2 -34    2.31    4.11
  -4   2  34   24.01    3.14
  -2  -4  34   19.20    6.59
   2  -4 -34   24.92    4.75
   4  -2  34   24.74    4.28
  -4   2  34   22.22    2.99
  -4   2  34   21.38    3.26
   2   4  34   22.56    2.83
   2   4  33    4.36    1.70
  -4   2  33    4.19    1.76
   2  -4 -33   -2.32    6.17
  -2  -4  33    6.21    6.57
   4  -2  33    7.97    3.47
  -4   2  33    3.12    1.87
   2  -4 -33    1.43    4.59
  -4   2  33    6.09    2.02
   4  -2  33    3.41    1.75
   2   4  33    4.47    1.65
   2   4  32  120.84    6.79
  -4   2  32  128.22    7.20
   4  -2  32  128.03    7.33
  -4   2  32  127.23    7.36
  -2  -4  32  117.93    8.94
   2  -4 -32  112.36    7.50
  -4   2  32  132.71    7.17
   4  -2  32  128.81    7.38
   2   4  32  130.31    6.79
  -4   2  31   49.88    4.60
  -2  -4  31   43.41    3.42
   2   4  31   46.12    4.12
   4  -2  31   46.55    4.56
  -4   2  31   49.72    4.38
  -2  -4  31   41.18    6.59
   2  -4 -31   35.47    5.73
  -4   2  31   51.16    4.59
   4  -2  31   50.06    4.58
   2   4  31   48.16    4.05
   2   4  30    3.18    1.68
  -4   2  30    3.76    1.97
  -2  -4  30    1.73    0.99
   4  -2  30    3.59    1.34
  -2  -4  30    2.36    5.18
   2  -4 -30   -2.23    5.02
   4  -2  30    2.55    2.17
  -4   2  30    1.48    1.48
   2   4  30    1.44    1.03
  -4   2  30    0.94    1.65
   4  -2  30    2.72    1.58
   2   4  30    1.69    1.39
   4  -2  29   13.44    2.11
  -4   2  29   17.02    2.75
   2   4  29   13.16    2.36
  -2  -4  29   14.23    2.07
   2   4  29   12.60    4.66
  -4   2  29   16.46    5.04
  -2  -4  29   10.88    4.22
   4  -2  29   18.57    5.01
   4   2 -29    9.13    8.75
  -2  -4  29   18.58    5.33
   4  -2  29   15.08    2.82
   2   4  29   12.45    2.07
  -4   2  29   16.40    2.84
   2  -4 -29    9.59    5.05
  -4   2  29   16.15    2.65
   2   4  29   15.93    2.40
   4  -2  29   16.49    2.70
  -2  -4  28  175.57    7.93
   4  -2  28  170.95    7.31
  -2  -4  28  168.72    7.45
  -2  -4  28  167.69    7.28
   2   4  28  170.77    8.06
  -4   2  28  179.81    8.43
  -4   2  28  181.22   15.45
   2   4  28  150.79   14.24
   4   2 -28  137.34   20.41
   4  -2  28  183.22   15.59
  -2  -4  28  170.31   15.01
  -2  -4  28  165.85    9.03
   2   4  28  162.04    7.58
  -4   2  28  176.14    8.69
  -4   2  28  180.14    8.30
   4  -2  28  178.69    8.14
   4  -2  28  183.13    8.64
   2   4  28  170.07    7.79
  -2  -4  27  105.33    5.56
   4  -2  27  109.12    5.63
  -2  -4  27  109.51    5.69
   2   4  27  108.87    6.14
  -2  -4  27  107.60    6.25
  -4   2  27  116.03    6.57
   2   4  27  100.28   11.14
  -2  -4  27  105.37   11.40
   4   2 -27   95.51   16.79
   4  -2  27  124.96   12.50
  -4   2  27  124.64   12.70
  -4   2  27  110.16    6.63
  -4   2  27  116.60    6.40
  -2  -4  27  101.52    7.09
   2   4  27  104.50    5.88
   4  -2  27  109.70    6.23
   4  -2  27  120.85    6.68
   2   4  27  111.40    6.05
  -4   2  26    7.65    2.07
  -2  -4  26    8.09    1.77
   2   4  26    7.00    1.81
  -2  -4  26    6.77    1.56
   4  -2  26    7.68    1.55
  -2  -4  26   14.22    3.69
  -4   2  26    4.41    3.07
  -2  -4  26    4.90    3.08
   4  -2  26   13.01    4.32
   4   2 -26   13.13    8.39
   2   4  26    8.85    3.69
  -2   4 -26    6.70    3.91
   2   4  26    5.73    1.58
  -4   2  26    5.20    1.65
  -4   2  26    6.21    1.94
   2  -4 -26   -0.64    3.90
   4  -2  26    7.19    1.82
  -2  -4  26   17.45    4.66
   4  -2  26    8.49    2.05
   2   4  26    6.36    1.69
  -2  -4  25   23.33    2.55
  -2  -4  25   24.58    2.54
  -4   2  25   23.23    2.92
   2   4  25   23.01    2.83
  -2  -4  25   29.31    3.70
   4  -2  25   23.23    2.43
  -2  -4  25   25.22    5.47
   2   4  25   23.99    5.17
  -2   4 -25   25.60    6.03
  -4   2  25   23.02    5.35
   4   2 -25   28.85    9.66
   4  -2  25   28.92    6.02
   2   4  25   22.02    2.60
   4  -2  25   22.92    2.77
  -4   2  25   23.98    2.83
  -4   2  25   24.77    3.07
  -2  -4  25   23.17    4.16
   2  -4 -25    2.29    3.64
   4  -2  25   27.32    3.06
   2   4  25   24.37    2.74
  -2  -4  24  118.23    5.80
  -4   2  24  125.58    6.52
  -2  -4  24  121.92    5.81
   2   4  24  121.05    6.23
   4  -2  24  117.74    5.58
  -2  -4  24  131.05    6.46
   2   4  24  113.97   10.83
  -2  -4  24  130.58   11.87
  -2   4 -24  149.99   13.58
   4   2 -24  126.75   16.94
  -4   2  24  122.23   11.65
   4  -2  24  128.11   11.43
  -2  -4  24  118.83    6.73
  -2  -4  24  124.34    6.20
   2   4  24  113.05    6.01
  -4   2  24  128.77    6.38
  -4   2  24  127.10    6.76
   4  -2  24  120.20    6.21
   2   4  24  124.64    6.12
   4  -2  24  117.75    6.36
  -2  -4  23    3.31    1.08
   2   4  23    2.13    1.22
  -4   2  23    3.37    1.38
  -2  -4  23    5.35    2.49
  -2  -4  23    4.46    1.32
   4  -2  23    3.48    2.32
  -2  -4  23    3.35    2.58
  -2   4 -23    7.29    3.29
  -4   2  23    2.43    2.42
   2   4  23    3.47    2.23
   4   2 -23    6.45    5.87
   2   4  23    4.78    1.49
   4  -2  23    2.63    1.41
  -4   2  23    2.85    1.41
  -4   2  23    2.85    1.27
   2  -4 -23    1.27    2.83
  -2  -4  23    3.92    2.85
  -2  -4  23    4.10    1.27
   2   4  23    3.13    1.16
   4  -2  23    3.52    1.41
   2   4  22   57.41    4.04
  -2  -4  22   52.46    3.52
  -2  -4  22   63.48    4.33
  -2  -4  22   56.25    3.79
  -4   2  22   60.06    4.18
   2  -4 -22   96.72   10.91
  -2   4 -22   68.13    8.36
  -4   2  22   56.16    7.64
  -2  -4  22   54.98    7.26
   4   2 -22   64.70   11.34
   4  -2  22   61.86    7.41
  -2  -4  22   55.92    3.86
  -4   2  22   54.80    3.95
   4  -2  22   55.95    3.93
  -4   2  22   60.78    4.44
   2   4  22   49.88    3.72
  -2  -4  22   52.96    4.36
  -4  -2 -22   20.59    4.90
   2   4  22   54.46    3.80
   4  -2  22   55.75    4.06
  -2  -4  21   76.93    4.65
  -4   2  21   73.30    4.56
  -2  -4  21   74.09    4.25
   2   4  21   70.16    4.39
  -2  -4  21   67.83    4.01
  -2  -4  21   72.68    8.17
  -4   2  21   73.19    8.18
   4   2 -21   80.12   12.37
  -2   4 -21   73.80    6.76
   2  -4 -21  107.00   10.76
  -2   4 -21   77.10    8.54
   4   2 -21   81.74    7.98
   4  -2  21   77.27    7.86
  -4   2  21   71.84    4.66
   4  -2  21   71.14    4.40
   4  -2  21   73.45    4.61
  -2  -4  21   72.98    4.36
  -2  -4  21   69.38    4.66
  -4   2  21   72.82    4.39
   2   4  21   66.97    4.26
   2   4  21   68.90    4.24
   4  -2  21   75.05    4.52
  -4  -2 -21   32.80    5.80
   2   4  20  271.20    9.34
  -2  -4  20  265.38    8.92
  -2  -4  20  286.92    9.34
  -2  -4  20  260.83    8.63
  -4   2  20  277.27    9.47
   2  -4 -20  445.48   21.27
   4   2 -20  311.66   15.73
   2   4  20  245.63   13.75
  -2   4 -20  303.28   16.50
  -4   2  20  268.80   15.50
  -2  -4  20  265.18   15.40
   4   2 -20  334.18   24.40
  -2   4 -20  271.81   13.32
   4  -2  20  274.01   14.66
   4  -2  20  276.72    9.64
  -4   2  20  277.21    9.36
   4  -2  20  258.94    9.12
  -4   2  20  273.22    9.70
  -2  -4  20  253.60    9.14
   2   4  20  262.98    9.18
  -2  -4  20  266.51    9.06
  -4   2  20  266.12    8.77
   2   4  20  271.87    9.12
  -4  -2 -20  147.60   11.34
   4  -2  20  268.87    9.37
  -2  -4  19   96.37    4.60
   2   4  19   99.51    5.04
  -2  -4  19   99.46    4.87
  -2  -4  19  104.55    5.10
  -4   2  19   96.89    5.05
  -2   4 -19  101.75    7.68
  -4   2  19  106.87    9.18
  -2   4 -19  118.17    9.66
   2   4  19   94.99    8.04
   4  -2  19  102.47    8.38
   4   2 -19  115.96   13.95
  -2  -4  19   98.99    8.95
   4   2 -19  124.06    9.33
  -2  -4  19   98.43    4.93
   2   4  19  101.16    5.06
  -4   2  19  107.25    5.22
   4  -2  19  107.26    5.38
  -4   2  19  101.47    5.29
  -2  -4  19   99.28    5.15
   4  -2  19   96.57    4.96
  -4  -2 -19   79.21    7.51
   2   4  19  103.70    5.02
  -4   2  19  103.31    4.86
   4  -2  19   98.48    5.03
  -4   2  18   40.12    3.05
  -2  -4  18   48.39    3.29
  -2  -4  18   42.75    2.82
  -2  -4  18   41.59    2.99
   2   4  18   41.20    3.06
   4   2 -18   45.54    5.64
   4  -2  18   40.44    5.13
  -2   4 -18   40.64    4.75
  -2   4 -18   41.84    5.59
   2  -4 -18   44.90    6.32
   4   2 -18   56.59    9.98
   2  -4 -18   66.44    7.73
  -2  -4  18   41.69    5.66
  -4   2  18   37.86    4.55
  -4   2  18   46.53    5.92
   2   4  18   37.62    4.99
  -4   2  18   41.11    3.12
  -2  -4  18   40.08    3.25
   4  -2  18   42.27    3.21
  -4   2  18   37.96    3.12
   4  -2  18   38.86    2.97
  -2  -4  18   40.98    3.00
   2   4  18   40.54    3.02
   2   4  18   41.71    2.98
  -4  -2 -18   39.45    5.66
   4  -2  18   37.82    2.91
  -2  -4  17   69.02    3.60
  -4   2  17   68.76    3.92
  -2  -4  17   74.68    4.09
   2   4  17   70.24    3.93
  -2  -4  17   70.59    3.88
   4   2 -17   85.25   11.56
  -2   4 -17   72.24    6.33
   4  -2  17   67.33    6.39
   2  -4 -17   70.57    7.68
   2   4  17   64.82    6.35
  -2   4 -17   70.86    7.13
   4   2 -17   83.50    7.33
  -4   2  17   67.10    6.25
  -2  -4  17   66.70    7.01
  -4   2  17   77.32    4.26
  -4   2  17   70.96    4.17
  -2  -4  17   64.94    3.91
   4  -2  17   68.96    3.94
   4  -2  17   76.82    4.26
  -2  -4  17   70.29    3.85
   2   4  17   68.50    3.82
   4  -2  17   68.40    3.90
  -4  -2 -17   65.26    6.89
   2   4  16   89.20    4.36
  -2  -4  16  103.44    4.49
   4   2 -16  102.68    7.88
  -2   4 -16  100.19    6.74
   4  -2  16   96.07    7.19
  -2  -4  16   95.90    8.08
   2  -4 -16   92.47    8.55
   4   2 -16  108.34   12.68
   2   4  16   85.96    7.21
  -2  -4  16   87.76    8.50
  -4   2  16   93.46    7.35
  -2   4 -16   95.58    7.06
   4  -2  16   88.36    4.41
   4  -2  16   92.02    4.58
  -4   2  16   89.59    4.57
  -4  -2 -16  114.84    7.85
  -2  -4  15  118.56    8.95
   4   2 -15  133.87   13.96
   2  -4 -15  118.38    9.52
   4  -2  15  120.66    7.90
  -4   2  15  122.83    8.63
   4   2 -15  126.54    8.91
   2   4  15  117.84    8.34
  -2  -4  15  116.41    9.72
  -2   4 -15  126.03    7.84
  -2   4 -15  132.31    8.32
  -2   4 -14  105.70    7.12
  -2   4 -14  103.95    7.33
   4   2 -14  107.97   12.37
   2   4  14   94.25    7.33
  -4   2  14  103.53    7.80
  -2  -4  14   95.86    8.41
   2  -4 -14   99.68    8.46
   4  -2  14  101.18    6.97
   4   2 -14  105.66    7.72
  -4   2  14   95.28    8.31
  -2  -4  14  117.98    8.42
   2   4  13   71.15    4.33
   4  -2  13   71.57    4.38
   2   4  13   73.91    6.35
  -4   2  13   79.27    7.37
  -2   4 -13   79.26    6.27
  -2  -4  13   77.28    7.43
   4   2 -13   72.60   10.20
   2  -4 -13   77.07    7.28
  -2   4 -13   76.35    5.99
  -2  -4  13   83.85    6.82
   4   2 -13   80.32    6.49
   4  -2  13   74.77    5.81
  -4   2  13   82.96    6.84
  -2  -4  12    2.66    2.01
  -2   4 -12    2.80    1.46
   4   2 -12    2.70    4.09
   2   4  12    2.01    0.85
  -2   4 -12    3.44    1.69
  -2  -4  12    3.95    2.43
   4   2 -12    3.04    1.75
  -4   2  12    2.60    1.60
  -4   2  12    3.68    2.43
   2   4  12    1.16    1.36
   2  -4 -12    4.39    2.48
   4  -2  12    2.22    1.44
   4  -2  12    1.97    0.93
   2  -4 -12    1.89    2.48
  -2   4 -11  164.10    8.84
  -4   2  11  146.21    9.68
   2  -4 -11  145.39    9.64
  -2   4 -11  151.11    8.56
   4   2 -11  152.57    8.71
  -4   2  11  150.65    9.29
  -2  -4  11  156.21    9.06
   4  -2  11  148.18    6.53
   2   4  11  152.26    8.92
  -2   4 -11  152.44    5.78
  -2  -4  11  156.55    9.97
   4  -2  11  154.06    7.90
   2  -4 -11  182.54   11.17
   4  -2  10   61.35    3.95
  -2   4 -10   62.87    3.58
  -4   2  10   57.29    5.54
   2   4  10   58.40    5.39
  -4  -2 -10   22.05    3.97
   2  -4 -10   51.55    6.12
   4   2 -10   31.43    6.74
   4   2 -10   65.45    5.47
   2  -4 -10   60.02    6.05
  -4   2  10   59.03    5.91
  -2  -4  10   56.49    5.91
   4  -2  10   59.16    4.59
  -2   4 -10   67.09    5.42
  -2  -4  10   62.37    5.45
   4   2  -9   17.80    2.97
   2  -4  -9   15.20    3.27
   2  -4  -9    3.99    4.64
   2   4   9   17.68    3.66
   4  -2   9   16.25    2.05
  -2  -4   9   16.92    2.93
   2   4   9   19.74    3.57
  -2   4  -9   16.50    2.86
  -4   2   9   16.27    3.24
   2  -4  -9    7.51    2.92
  -4  -2  -9    7.06    2.37
  -4   2   9   15.80    3.00
   4  -2   9   18.54    2.58
  -4  -2  -9   16.78    3.15
  -2  -4   9   12.57    2.93
  -2   4  -9   17.80    1.94
   4   2  -9    9.41    4.57
  -2   4  -8  310.30   12.31
   4  -2   8  313.59   10.59
   2  -4  -8  278.77   12.52
   2  -4  -8  187.97   13.70
   2   4   8  297.28   12.77
  -4  -2  -8  283.72   12.34
  -4   2   8  295.62   12.58
   4   2  -8  304.68   12.10
   2   4   8  284.07   11.98
  -4   2   8  293.33   13.18
  -2  -4   8  285.36   13.06
  -2   4  -8  306.41    9.56
   4  -2   8  297.78    9.75
  -2  -4   8  312.70   12.22
   2   4   7  535.10   17.86
  -2   4  -7  580.04   15.44
   4  -2   7  566.77   15.81
  -2  -4   7  551.97   19.42
   4  -2   7  572.01   15.60
   4   2  -7  574.10   18.06
   2  -4  -7  758.80   25.93
   2  -4  -7  524.32   18.39
   2  -4  -7  430.83   14.73
  -2  -4   7  567.40   17.84
  -4  -2  -7  564.27   18.44
  -2   4  -7  585.82   18.55
  -4   2   7  581.07   19.50
   4   2  -7  535.96   13.14
   2   4   7  554.26   18.82
  -4   2   7  554.43   18.68
   2   4   6  309.56   12.87
   4  -2   6  307.02   10.43
   4   2  -6  305.75   12.14
  -2   4  -6  333.64   12.87
  -4  -2  -6  310.53   12.44
  -2  -4   6  307.00   13.44
   4  -2   6  289.82   10.10
   2   4   6  302.39   12.21
   2  -4  -6  306.05   12.51
  -4   2   6  293.83   12.58
  -2  -4   6  318.78   12.17
  -4   2   6  308.70   13.24
   2  -4  -6  362.12    9.17
  -2   4  -6  325.24   10.59
  -4   2   5   98.50    6.82
   4   2  -5   28.14    5.60
   4   2  -5   93.34    6.18
  -2  -4   5   93.93    6.14
   4  -2   5   95.95    5.23
  -4  -2  -5   92.49    6.21
  -2   4  -5   97.93    6.60
  -2   4  -5   99.42    5.34
   2   4   5   91.31    6.13
  -2  -4   5   97.09    7.16
   2  -4  -5  103.53    3.65
   2   4   5   99.19    6.65
   4  -2   5   90.87    4.76
   2  -4  -5  102.53    5.88
  -4   2   5   90.78    6.45
   2  -4  -5   92.55    6.25
   4  -2   4  251.88    8.46
  -2  -4   4  264.46   10.45
   4  -2   4  257.63    9.33
  -2   4  -4  269.03   11.33
   4   2  -4  258.45   10.48
  -4  -2  -4  270.20   10.71
  -2   4  -4  265.11    9.62
  -4   2   4  268.19   11.37
   2   4   4  267.12   11.17
  -2  -4   4  264.04   12.08
   2  -4  -4  266.47    9.95
   2   4   4  248.61   10.45
  -4   2   4  256.74   11.10
  -2   4  -4  260.87    7.81
   2  -4  -4  254.46   10.48
  -4   2   3   46.87    4.74
  -2   4  -3   52.55    4.80
   4  -2   3   51.00    4.01
   2   4   3   50.73    4.47
   2   4   3   53.45    4.67
   2  -4  -3   60.61    4.25
  -2   4  -3   52.80    4.07
  -4  -2  -3   54.46    4.48
  -4   2   3   51.67    4.68
  -2  -4   3   48.76    5.10
  -2   4  -3   48.13    2.83
   4   2  -3   52.05    4.48
   4   2  -3   56.10    6.65
   2   4   3   52.65    3.58
   2  -4  -3   48.83    4.20
  -4   2   2  109.90    6.60
  -2  -4   2  113.57    7.65
   2   4   2  107.86    6.64
   2  -4  -2  110.97    5.96
   2   4   2  107.16    5.36
  -2   4  -2  108.90    4.48
   2  -4  -2  108.81    6.14
   2   4   2  105.81    6.42
  -2   4  -2  113.01    7.00
   4   2  -2  137.81    9.53
  -4  -2  -2  111.89    6.21
   4  -2   2  105.81    5.83
   4   2  -2  101.56    6.23
  -4   2   2  101.06    6.68
  -2   4  -2  115.17    6.26
   2  -4  -1  198.37    8.51
  -4   2   1  214.68    9.36
  -2   4  -1  208.84    9.17
   4  -2   1  213.71    8.82
  -2  -4   1  199.09   10.42
  -4  -2  -1  196.60    8.79
   4  -2   1  211.96    9.56
   2   4   1  201.57    8.29
  -2   4  -1  211.94    7.05
   2  -4  -1  201.49    8.51
  -4   2   1  211.90    9.91
   4   2  -1  256.69   12.97
  -2   4  -1  211.96   10.06
   2   4   1  208.54    9.50
   4   2  -1  207.69    9.40
  -4  -2  -1  217.12    8.90
  -4   2   0  792.43   23.52
  -2   4   0  809.92   24.02
   2   4   0  853.93   22.65
  -4  -2   0  756.35   21.82
  -2   4   0  774.73   22.98
   4  -2   0  784.73   23.06
   4   2   0  736.10   22.52
   2  -4   0  796.76   21.95
   2  -4   0  749.62   21.16
   4  -2   0  769.42   22.00
  -2  -4   0  820.39   24.94
  -4   2   0  793.93   22.22
  -2   4   0  821.16   19.98
   2   4   0  795.19   23.12
   4  -2  -1  224.01    9.20
   4   2   1  237.77   11.15
   2   4  -1  190.66    9.82
   2  -4   1  197.10    7.86
  -4   2  -1  198.54    8.74
  -2  -4  -1  225.52   10.90
  -2   4   1  212.09    9.68
  -4   2  -1  229.09   10.11
   4   2   1  206.82    9.30
   2   4  -1  207.79    9.53
  -2   4   1  199.48    9.98
   2  -4   1  207.16    8.82
  -2   4   1  218.06    7.54
  -4  -2   1  193.16    8.42
   4  -2  -1  231.28    9.78
  -2   4   2  138.31    7.83
   2   4  -2  144.11    7.60
   4  -2  -2  144.20    7.50
  -4  -2   2  123.75    6.36
   2  -4   2  124.13    6.76
   4  -2  -2  129.77    6.95
  -4   2  -2  132.48    6.22
   4   2   2  134.45    7.93
  -4   2  -2  134.48    7.52
  -2  -4  -2  136.11    8.54
  -2   4   2  136.95    7.73
   4   2   2  123.32    6.92
   2  -4   2  123.57    5.51
  -2   4   3   56.63    4.97
  -2   4   3   59.79    5.08
  -4  -2   3   54.73    3.17
   4  -2  -3   66.54    5.23
   2  -4   3   50.45    4.30
  -2  -4  -3   19.54    3.35
   4  -2  -3   53.24    4.46
  -4   2  -3   54.45    4.73
  -2  -4  -3   54.07    5.28
   4   2   3   51.63    4.51
  -4  -2   3   49.72    3.93
   4   2   3   59.54    5.14
   2  -4   3   50.38    3.10
   2   4  -3   12.54    3.40
  -2   4   4  263.31   11.48
   4   2   4  264.95   11.34
  -4  -2   4  260.28   10.02
   2  -4   4  253.84   10.59
   4  -2  -4  270.77   11.06
  -2   4   4  268.15   11.69
  -4   2  -4  267.02   11.19
   2  -4   4  237.73    7.64
  -4   2  -4  268.39   11.10
   2  -4   4  258.15   10.63
   4   2   4  263.66   10.89
  -4  -2   4  272.66    8.66
   4   2   5   91.52    6.18
  -2   4   5  101.20    6.74
  -4  -2   5  102.22    5.96
  -2   4   5  103.30    7.09
   2  -4   5  103.50    6.67
   4  -2  -5  128.84    8.12
   4  -2  -5  101.99    6.56
   2  -4   5   98.91    6.31
  -4   2  -5  101.83    6.43
  -4   2  -5  103.69    6.68
  -4  -2   5  103.95    4.99
  -4  -2   6  326.28   11.91
   4  -2  -6  307.95   12.92
   2  -4   6  313.67   12.76
  -2   4   6  302.72   12.87
   2   4  -6  326.97   16.28
  -2   4   6  331.66   13.86
   4  -2  -6  348.15   15.09
  -4   2  -6  311.06   12.26
   2  -4   6  324.34   12.49
  -4   2  -6  320.53   13.11
   2   4  -6  321.13   11.04
  -4  -2   6  309.90   10.49
   4   2   6  292.30   12.45
   2  -4   7  516.34   18.26
  -4   2  -7  528.16   17.16
  -2   4   7  497.09   17.94
   2  -4   7  543.79   17.74
   2   4  -7  733.47   24.65
  -2   4   7  553.30   19.34
  -4   2  -7  556.27   18.54
  -4  -2   7  530.78   16.90
   4   2   7  502.47   17.86
   4  -2  -7  548.80   18.56
   2   4  -7  532.51   15.68
  -4  -2   7  543.66   15.68
  -4  -2   8  285.39   10.57
   2   4  -8  294.21   10.50
  -4  -2   8  290.97   11.71
  -2   4   8  281.64   12.17
   4   2   8  291.50   12.53
   2   4  -8  523.57   20.04
   4   2   8  280.53   10.72
  -4   2  -8  330.00   13.31
   2  -4   8  293.57   12.97
   2  -4   8  302.25   12.48
   4  -2  -8  313.04   13.25
  -2   4   8  294.97   13.49
  -4   2  -8  313.82   11.84
   2  -4   9    8.57    2.53
  -4  -2   9    8.86    2.16
   4  -2  -9    3.26    3.75
  -4   2  -9   10.48    2.56
   4  -2  -9   10.83    3.24
  -2   4   9    8.06    2.11
  -2   4   9    8.17    2.59
   4  -2  -9   10.39    2.72
   4   2   9    8.98    1.83
   2  -4   9   10.85    2.64
  -4   2  -9   10.14    1.98
   2   4  -9   15.00    4.01
   4   2   9   10.78    2.57
  -4  -2   9   12.04    2.18
   2   4  -9    8.55    1.67
   2  -4  10   54.04    5.60
   4  -2 -10   55.81    5.92
   2  -4  10   59.60    5.47
   4  -2 -10   19.75    5.43
   4   2  10   52.57    4.16
  -2   4  10   50.40    4.85
   2   4 -10   99.57    8.91
  -2   4  10   57.35    5.84
  -4   2 -10   57.94    5.34
  -4   2 -10   56.03    4.43
   2   4 -10   53.02    3.92
  -4  -2  10   53.82    4.42
  -4  -2  10   55.59    4.89
   4  -2 -10   29.03    5.20
   2   4 -10   57.23    4.05
  -2   4  11  154.43    8.63
   4   2  11  151.67    7.36
   4  -2 -11   59.55    8.82
  -2   4  11  163.30   10.30
  -4  -2  11  164.48    8.30
   2   4 -11  162.09    7.46
   2   4 -11  285.76   15.40
   2   4 -11  177.33    7.62
  -4  -2  11  156.61    8.68
  -4   2 -11  168.52    7.93
   2   4 -11  148.02    5.35
  -4   2 -11  160.60    9.42
   4  -2 -11  167.30   10.11
   2  -4  11  160.69   10.09
   2  -4  11  173.41    9.60
   4  -2 -12    1.35    1.94
  -2   4  12    1.63    1.35
  -2   4  12    0.03    2.00
  -4  -2  12    1.29    1.28
   4   2  12    1.27    1.10
   2   4 -12    0.80    1.00
   4  -2 -12   -0.69    3.75
  -4   2 -12    1.77    1.07
   2  -4  12   -0.40    1.70
  -4  -2  12    0.68    1.28
   2   4 -12    1.92    0.99
  -4   2 -12    3.06    1.93
  -2   4  13   60.25    5.32
  -4  -2  13   69.99    5.69
  -4   2 -13   65.64    6.06
   2   4 -13   73.11    5.44
   4  -2 -13   70.53    6.88
   4   2  13   60.17    4.55
  -2   4  13   62.92    6.64
  -4  -2  13   70.19    5.98
   2   4 -13   67.54    4.53
  -4   2 -13   68.36    4.68
   4   2  13   79.99    6.08
   2  -4  13   69.93    6.30
  -4   2 -14  117.69    8.42
   4   2  14  114.95    6.54
   4   2  14  145.49    8.66
  -2   4  14  122.26    7.77
  -2   4  14  129.43    9.63
   2  -4  14  128.67    8.92
   2   4 -14  143.98    8.06
  -4  -2  14  124.32    8.06
   4  -2 -14  139.78    9.88
  -4   2 -14  133.40    9.20
  -2   4  15  124.81    7.90
   4  -2 -15  144.42   10.37
  -4   2 -15  129.13    8.93
  -2   4  15  122.50    9.64
   4   2  15  147.97    9.20
  -4   2 -15  133.31    9.54
   2   4 -15  150.18    8.76
  -4  -2  15  131.04    8.59
   2  -4  15  130.58    9.07
   2  -4  16   94.02    4.60
  -4  -2  16   93.06    4.70
   2  -4  16   85.09    3.93
   4   2  16  113.56    8.20
   2   4 -16  100.71    7.61
   4  -2 -16   68.24   10.12
  -2   4  16   82.06    6.51
   4  -2 -16  101.10    8.88
  -2   4  16   90.41    8.38
  -4  -2  16   88.02    7.25
  -4   2 -16   96.96    8.35
  -4   2 -16   88.36    7.48
   2  -4  16   90.44    7.81
  -4  -2  16   93.00    4.63
   2  -4  16   90.12    4.46
  -4  -2  16   85.87    4.45
  -2   4  16   91.49    4.73
   4   2  16   91.45    4.59
   4   2  17   66.19    3.78
  -2   4  17   64.30    3.74
   2  -4  17   57.46    3.19
   2  -4  17   59.32    3.71
  -4  -2  17   60.65    3.86
   4  -2 -17   42.21    8.76
   2   4 -17   57.31    6.09
   2  -4  17   66.43    6.81
   4  -2 -17   70.03    7.66
  -4  -2  17   59.60    6.11
  -4   2 -17   62.31    6.40
   4   2  17   79.39    7.16
  -2   4  17   59.46    6.99
  -4   2 -17   68.54    7.17
   4   2  17   62.89    3.54
  -4  -2  17   60.01    3.78
  -2   4  17   65.59    4.04
   2  -4  17   65.03    3.81
  -4  -2  17   60.45    3.79
   4   2  17   63.58    3.84
   2  -4  18   45.69    3.27
   2  -4  18   42.48    2.84
   4   2  18   45.26    3.24
  -2   4  18   46.48    3.22
  -4  -2  18   47.96    3.49
   2  -4  18   45.99    5.97
  -4  -2  18   46.82    5.57
   4  -2 -18   51.30    6.70
  -2   4  18   44.85    6.09
   4   2  18   58.15    6.37
  -4   2 -18   46.04    6.08
   2   4 -18   34.80    5.18
   4  -2 -18   34.72    8.18
  -4   2 -18   44.29    5.73
   4   2  18   45.07    3.02
   2  -4  18   44.93    3.24
  -4  -2  18   44.47    3.33
   4   2  18   45.77    2.87
  -4  -2  18   48.20    3.38
  -2   4  18   48.69    3.55
   4   2  18   44.27    3.27
   2  -4  18   45.87    3.17
  -4  -2  18   46.21    3.05
   2  -4  19   88.39    4.73
   4   2  19   81.86    4.55
  -4  -2  19   85.44    4.84
  -2   4  19   82.93    4.55
   2  -4  19   83.17    4.06
   2  -4  19   85.97    8.26
  -2   4  19   75.92    8.28
   4  -2 -19   87.85    9.00
  -4   2 -19   85.89    7.90
  -4  -2  19   75.63    7.26
  -4   2 -19   96.16    9.27
   4   2  19  101.02    8.70
   4  -2 -19   75.14   11.35
   2   4 -19   43.12    6.11
  -2   4  19   88.95    4.92
  -4  -2  19   83.42    4.66
   4   2  19   77.57    3.97
  -4  -2  19   77.91    4.66
   4   2  19   85.92    4.37
   2  -4  19   92.05    4.79
   2  -4  19   87.12    4.53
  -4  -2  19   84.02    4.26
   4   2  19   86.07    4.71
   2  -4  20  273.87    8.62
   2  -4  20  276.77    8.79
   4   2  20  286.80    9.67
  -2   4  20  284.57    9.52
   2  -4  20  290.49    9.70
  -4  -2  20  287.82    9.96
  -4  -2  20  272.36   14.96
  -2   4  20  270.58   16.30
   4  -2 -20  316.72   17.57
   4  -2 -20  228.50   19.59
  -4   2 -20  291.31   15.45
  -4   2 -20  362.32   19.10
   4   2  20  332.44   16.84
   2  -4  20  293.14   16.15
   4   2  20  268.90    8.67
  -4  -2  20  284.53    9.71
  -2   4  20  290.77   10.07
   2  -4  20  289.28    9.69
  -4  -2  20  272.70    9.55
  -2   4  20  265.00    8.64
   4   2  20  283.64    9.25
  -2   4  20  278.93    8.91
   4   2  20  287.85    9.75
   2  -4  20  275.89    9.39
   2  -4  21   72.96    4.05
   2  -4  21   80.14    4.70
   2  -4  21   73.61    4.01
  -4  -2  21   78.73    4.84
   4   2  21   74.30    4.54
  -2   4  21   78.75    4.58
  -4   2 -21   86.21    8.29
   4  -2 -21   84.24    9.22
   4   2  21   91.74    8.69
  -4  -2  21   69.93    7.41
   4  -2 -21   58.39   10.86
  -4   2 -21   96.00   10.02
   2  -4  21   78.64    8.48
  -2   4  21   71.89    8.45
   2  -4  21   75.94    4.54
  -2   4  21   70.25    3.90
   4   2  21   73.17    4.02
   4  -2 -21   38.20    3.16
  -2   4  21   81.55    4.94
  -4  -2  21   76.70    4.93
  -4  -2  21   77.16    4.66
   4   2  21   81.06    4.71
   2  -4  21   70.57    4.34
  -2   4  21   71.44    4.05
   4   2  22   58.65    4.06
  -2   4  22   56.75    3.94
   2  -4  22   57.78    4.07
  -4  -2  22   58.16    4.24
   2  -4  22   53.63    3.49
   2  -4  22   52.69    3.57
  -2   4  22   56.57    7.65
   2   4 -22  104.47   13.11
  -4   2 -22   74.46    9.52
   2  -4  22   57.57    7.54
   4   2  22   71.02    7.80
   4  -2 -22   57.86    7.71
  -4  -2  22   55.63    6.93
  -4   2 -22   57.40    7.16
   4  -2 -22   35.10    9.24
   4   2  22   54.72    3.46
   2  -4  22   55.37    3.96
  -2   4  22   52.15    4.06
   4  -2 -22   27.39    2.76
  -2   4  22   54.28    3.48
  -4  -2  22   52.92    4.36
  -4  -2  22   53.65    3.96
   4   2  22   58.46    4.03
  -4   2 -22   72.42    5.03
  -2   4  22   56.22    3.70
   2  -4  22   52.65    3.85
  -2   4  23    2.04    1.28
   4   2  23    0.26    1.03
   2  -4  23    1.49    1.48
   2  -4  23    3.46    2.02
   2  -4  23    0.95    0.76
   4   2  23   -0.11    2.09
  -4  -2  23   -0.82    2.25
   4  -2 -23    1.98    2.24
   4  -2 -23   -4.00    7.22
   2  -4  23    3.26    2.73
  -4   2 -23    0.21    2.43
  -4   2 -23    0.81    1.77
  -2   4  23    0.38    1.98
   2   4 -23    3.54    3.69
  -2   4  23    1.44    1.10
  -2   4  23    1.51    0.93
   4  -2 -23    1.03    1.62
  -4  -2  23    2.30    1.37
  -4  -2  23    3.37    2.76
   4   2  23    0.83    0.83
   2  -4  23    1.37    1.31
   2  -4  23    1.48    1.11
  -2   4  23    1.34    0.95
   4   2  23    0.82    1.21
  -4   2 -23   -0.90    1.56
   2  -4  24  143.16    6.94
   2  -4  24  145.31    6.45
   2  -4  24  129.89    6.06
   4   2  24  134.39    6.62
  -2   4  24  134.56    6.63
  -4   2 -24  117.11   13.06
   4   2  24  144.74   11.96
  -4   2 -24  121.15   11.07
  -2   4  24  135.32   12.30
   4  -2 -24   85.96   15.05
   4  -2 -24  148.28   12.98
  -2   4  24  127.06   11.81
  -4  -2  24  130.23   11.40
   2  -4  24  155.99   12.98
  -4  -2  24  138.07    6.83
   2  -4  24  139.84    6.84
  -2   4  24  135.00    6.96
   4   2  24  136.71    6.06
  -2   4  24  131.87    5.98
   4  -2 -24   90.07    5.15
  -4  -2  24  132.55    7.20
  -2   4  24  136.70    6.29
   2  -4  24  129.51    6.54
  -4   2 -24   96.98    6.48
   4   2  24  132.96    6.56
  -2   4  25   27.41    3.00
   2  -4  25   23.07    2.50
   2  -4  25   25.13    3.14
   2  -4  25   25.14    3.28
   4   2  25   24.16    2.81
  -2   4  25   21.94    5.32
  -4  -2  25   23.60    5.10
   4  -2 -25   13.77    9.49
   2   4 -25   45.42    9.81
   2  -4  25   21.91    5.13
  -4   2 -25   19.64    6.06
   4  -2 -25   26.95    5.72
   4   2  25   24.66    5.21
  -2   4  25   22.39    2.85
   2  -4  25   26.32    3.14
   4  -2 -25   16.78    2.66
   4   2  25   26.58    2.59
  -2   4  25   24.49    2.50
  -4  -2  25   28.74    4.41
  -4  -2  25   25.61    2.95
  -2   4  25   23.42    2.59
   4   2  25   24.56    2.90
   4   2  26    7.34    1.79
   2  -4  26   12.61    3.36
  -2   4  26    6.86    1.85
  -4  -2  26    6.74    1.73
  -2   4  26    5.17    3.06
   4   2  26    8.92    3.14
  -4  -2  26    6.11    3.20
   2   4 -26   11.30    5.41
   2  -4  26    3.30    2.81
   4  -2 -26    5.29    9.54
  -4   2 -26    5.41    4.26
   4  -2 -26    4.04    2.60
   2  -4  26    6.37    2.59
  -4  -2  26   14.63    4.82
  -4  -2  26    6.71    1.80
  -2   4  26    7.29    1.52
   4   2  26    5.51    1.54
  -2   4  26    5.42    1.68
   4   2  26    6.71    1.85
   2  -4  27  112.40    6.21
   4   2  27  103.23    5.96
  -4  -2  27  106.64    5.92
  -2   4  27  109.60    6.22
   2  -4  27  111.58   11.82
   4  -2 -27   61.70   15.19
  -4  -2  27   84.35   10.05
   2   4 -27  202.69   21.19
   4   2  27  105.91   10.89
  -2   4  27   98.73   11.25
  -2   4  27   98.94    5.40
  -4  -2  27  109.25    6.35
   4   2  27  102.71    5.42
  -2   4  27  100.85    6.23
  -4  -2  27  106.85    7.44
   2  -4  27  103.31    6.33
  -4   2 -27  116.84   10.14
   4   2  27  104.35    6.08
   4   2  28  173.55    8.13
  -4  -2  28  181.86    8.19
  -2   4  28  186.80    8.53
   2  -4  28  198.96    8.27
   4   2  28  185.01   14.75
  -2   4  28  170.59   15.17
   2  -4  28  204.00   16.47
  -4  -2  28  159.15   14.20
   4   2  28  177.43    7.54
  -4  -2  28  185.54    8.74
  -4  -2  28  181.07    9.89
   2  -4  28  178.49    8.71
  -2   4  28  181.07    8.72
  -2   4  28  190.12    7.96
   4   2  28  177.81    8.33
  -4   2 -28  160.26   11.87
   4   2  29   15.56    2.48
   2  -4  29   18.69    3.60
   4  -2 -29    2.88    5.38
  -4  -2  29   18.26    2.66
  -2   4  29   17.34    2.80
   4   2  29   19.70    5.28
  -2   4  29   20.85    5.44
   2   4 -29   32.29    9.60
   4  -2 -29   26.16   13.71
  -4  -2  29   11.13    3.94
   2  -4  29   19.27    5.26
  -2   4  29   16.13    2.60
  -2   4  29   15.66    2.28
  -4  -2  29   15.36    2.67
   4   2  29   13.38    2.37
   2  -4  29   17.33    3.80
  -4  -2  29   14.47    5.83
   4   2  29   14.60    2.46
  -4   2 -29    6.94    4.38
   2  -4  30    1.12    3.03
   4  -2 -30   -1.80    5.42
  -2   4  30    2.58    1.64
   4   2  30    5.04    1.91
  -4  -2  30    2.92    1.39
  -2   4  30    3.86    1.75
   2  -4  30    2.38    3.60
  -4  -2  30    2.55    5.72
   4   2  30    4.93    1.98
  -4  -2  30    3.93    1.60
  -4   2 -30    1.22    3.57
   4   2  30    3.09    1.59
  -2   4  31   55.48    4.57
   4   2  31   52.03    4.25
  -4  -2  31   53.68    4.22
   2  -4  31   51.63    4.80
  -2   4  31   51.96    4.46
   2  -4  31   46.74    5.40
   4   2  31   50.02    3.98
  -4  -2  31   49.22    7.04
  -4  -2  31   52.21    4.55
   4   2  31   44.91    4.11
   4   2  32  119.30    6.58
  -2   4  32  116.76    6.76
  -4  -2  32  120.48    6.47
   2  -4  32  123.89    6.52
   2  -4  32  108.32    7.39
  -4  -2  32  124.87    9.21
   4   2  32  109.70    5.84
  -2   4  32  111.45    6.59
  -4  -2  32  118.42    6.91
   4   2  32  116.83    6.67
   4   2  33    3.97    1.59
  -2   4  33    5.13    1.94
  -4  -2  33    3.70    1.39
   4  -2 -33   -2.62    5.57
   2  -4  33   11.64    4.62
   4   2  33    2.29    2.19
  -2   4  33    5.18    1.70
  -4  -2  33    9.09    6.38
  -4  -2  33    5.01    1.83
   4   2  33    4.03    1.73
   4  -2 -33    0.75    5.68
  -4  -2  34   26.58    2.89
   4  -2 -34   16.40    5.61
   4   2  34   23.75    2.94
  -2   4  34   23.61    3.04
   4   2  34   21.63    2.96
  -2   4  34   20.82    2.79
   2  -4  34   20.40    4.69
  -4  -2  34   23.76    6.37
   4   2  34   24.58    3.02
   4  -2 -34   12.99    5.30
   4  -2 -35   14.15    5.50
   4   2  35   11.52    2.07
  -2   4  35   12.82    2.44
  -4  -2  35   12.20    2.00
  -2   4  35   10.04    1.94
   4   2  35   12.64    2.68
  -4  -2  35   13.37    5.90
  -2  -4 -35    9.12    7.69
   2  -4  35   14.44    4.64
   4   2  35   12.59    2.27
   4  -2 -35    5.69    4.71
  -4  -2  36   37.97    3.22
   4  -2 -36   37.11    5.60
   4   2  36   35.40    3.39
  -2   4  36   38.23    3.62
  -4   2 -36   -4.21    8.74
   2  -4  36   35.14    5.28
  -2   4  36   38.02    3.45
  -2  -4 -36    6.77    7.04
  -4  -2  36   45.19    6.13
   4  -2 -36    1.22    9.02
   4   2  36   37.08    3.53
   4  -2 -36   42.50    4.93
  -2   4  37   25.51    2.85
   4  -2 -37   25.04    4.97
   4   2  37   24.35    2.72
  -4  -2  37   23.50    2.44
   4  -2 -37    9.68    6.27
  -2  -4 -37    7.14    6.41
  -4  -2  37   27.30    5.38
  -2   4  37   23.18    2.66
   2  -4  37   24.81    4.90
   4  -2 -37    3.69    5.53
   4  -2 -37   28.08    3.86
   4  -2 -37   -0.06    6.92
   4   2  37   21.24    2.70
  -2   4  38   30.63    3.03
   4  -2 -38   41.31    4.73
  -4  -2  38   29.99    2.58
   4   2  38   31.38    3.00
  -2  -4 -38   21.89    5.96
   2  -4  38   30.48    4.91
  -2   4  38   29.16    2.80
   4  -2 -38   12.92    5.25
  -4  -2  38   31.42    5.04
   4  -2 -38    5.75    4.77
   4  -2 -38   17.37    7.06
  -2   4  39    7.47    1.58
   4   2  39    8.82    1.67
  -2  -4 -39    2.50    5.13
  -2  -4 -39    4.04    4.70
  -2   4  39    8.28    1.51
   4  -2 -39    5.37    4.25
   2  -4  39    6.77    4.11
  -4  -2  39    5.69    3.65
   4  -2 -39    6.12    5.89
   4  -2 -39    4.05    3.70
  -2  -4 -39   -0.87    6.45
  -2  -4 -40   -1.99    4.28
  -2   4  40    5.32    1.37
   4   2  40    4.42    1.25
   2  -4  40    5.80    3.89
  -4  -2  40    2.74    2.83
  -2  -4 -40    4.58    3.52
   4  -2 -40    6.59    3.32
   4  -2 -40    4.04    2.81
  -2  -4 -40    3.98    5.47
   2  -4  41   23.96    3.89
  -4  -2  41   24.92    3.12
   4  -2 -41   26.40    3.24
   3   4  40   19.76    2.17
   4  -3  40   23.54    3.71
  -4  -3 -40    5.03    4.90
  -4   3  40   17.99    1.98
  -3  -4  40   26.71    4.25
   4   3 -40    5.49    4.18
   3  -4 -40   21.53    2.30
   4   3 -40    1.16    5.13
   3   4  39   82.42    4.64
  -4   3  39   70.90    3.94
   4  -3  39   77.42    5.31
  -4   3  39   78.65    4.48
  -3  -4  39   90.90    6.55
   3  -4 -39   88.44    5.30
   3  -4 -39   87.29    4.60
   3   4  38   12.77    1.96
   3  -4 -38   15.77    3.86
  -4   3  38   12.72    1.81
   4  -3  38   12.56    3.82
  -4   3  38   13.10    2.03
  -3  -4  38   17.36    5.26
   3  -4 -38   10.99    3.77
   3  -4 -38   16.32    3.29
   3  -4 -37    5.75    4.18
   3   4  37    7.01    1.68
  -4   3  37    7.34    1.72
   4  -3  37    7.95    3.67
   3  -4 -37    6.14    4.40
  -3  -4  37   11.03    5.69
   3  -4 -37    8.77    3.76
   3  -4 -37    0.00    6.87
  -4   3  36    9.38    2.02
   4   3 -36    9.29    3.80
   3   4  36    8.35    1.88
   3  -4 -36   10.70    4.77
  -4   3  36    8.42    1.92
  -4   3  36    7.76    1.62
  -3  -4  36   10.48    5.93
   3  -4 -36    3.30    5.31
   4  -3  36    6.48    3.70
   3  -4 -36    8.53    2.00
   3  -4 -36   10.82    4.92
   3  -4 -36    5.93    6.88
   3   4  36   10.46    1.98
   3   4  35   15.33    2.33
  -4   3  35   17.15    2.66
   4   3 -35    5.68    3.56
   3  -4 -35   24.84    5.98
   4  -3  35   15.44    4.07
   3  -4 -35    4.22    6.16
  -3  -4  35   13.99    6.37
  -4   3  35   16.96    2.28
   3  -4 -35   18.71    2.81
  -4   3  35   14.09    2.38
   3  -4 -35    1.58    4.92
   3  -4 -35   16.00    5.89
   3   4  35   17.00    2.45
   3  -4 -35   -6.40    9.13
   4   3 -34   -0.52    3.53
   3  -4 -34   28.40    6.25
  -4   3  34   32.93    3.49
  -3  -4  34   30.83    2.80
   3   4  34   31.74    3.39
  -4   3  34   36.98    3.45
  -3  -4  34   33.08    7.17
  -4   3  34   34.13    3.63
   4  -3  34   32.94    4.69
   3  -4 -34   31.49    3.74
   3  -4 -34    0.46    8.36
   3  -4 -34    6.29    5.95
   3   4  34   34.40    3.38
   3  -4 -34   33.11    7.04
   3   4  33   32.40    3.42
   4   3 -33   -0.88    3.65
  -3  -4  33   34.12    3.03
  -4   3  33   36.08    3.71
   3  -4 -33   22.72    6.32
  -4   3  33   36.09    3.46
  -4   3  33   33.01    3.66
  -3  -4  33   37.77    7.43
   3  -4 -33   39.22    4.22
   4  -3  33   35.21    4.66
   3   4  33   31.18    3.33
   3  -4 -33   17.09    6.93
   3  -4 -33    6.08    9.29
   3  -4 -32   18.46    6.56
   3   4  32   35.54    3.65
  -4   3  32   37.87    3.80
  -3  -4  32   35.45    3.19
  -4   3  32   40.72    3.75
   4  -3  32   33.77    4.57
   3  -4 -32   40.27    4.71
  -4   3  32   37.52    3.90
  -3  -4  32   34.54    7.26
   3   4  32   32.80    3.43
   3  -4 -32   13.74    7.84
   3   4  31   34.94    3.56
  -3  -4  31   35.09    3.18
   3  -4 -31    9.60    6.43
  -4   3  31   35.77    3.75
  -4   3  31   36.32    3.87
  -4   3  31   36.40    3.62
   4  -3  31   33.29    4.23
   3  -4 -31   40.95    4.91
  -3  -4  31   40.52    7.38
   3   4  31   41.66    3.80
   3  -4 -31   10.09    8.48
  -3  -4  30    7.16    1.56
   3  -4 -30    4.05    6.04
   3   4  30    6.70    1.84
  -4   3  30    8.04    2.13
   4  -3  30    9.71    2.86
   3  -4 -30    9.96    3.90
  -3  -4  30   11.97    6.29
  -4   3  30    8.77    2.26
  -4   3  30   10.32    2.13
   3   4  30    8.09    1.89
   4  -3  30   11.27    2.43
   3   4  29   13.43    2.36
  -3  -4  29   16.40    2.26
  -4   3  29   19.36    2.78
   3  -4 -29    2.89    5.36
  -4   3  29   14.01    4.32
  -3  -4  29   16.72    5.00
   3   4  29   15.26    4.64
   4  -3  29   14.05    5.01
   3  -4 -29   -2.66   14.75
  -3   4 -29    1.27    4.09
  -4   3  29   19.24    2.66
  -3  -4  29   19.52    6.00
  -4   3  29   16.88    2.80
   4  -3  29   21.10    3.23
   3  -4 -29   19.35    4.28
   3   4  29   17.93    2.59
   4  -3  29   19.07    2.85
  -3  -4  28   36.40    3.32
  -4   3  28   36.84    3.69
   3  -4 -28    6.12    5.48
   3   4  28   38.04    3.80
   4   3 -28   20.75   10.71
  -4   3  28   33.95    7.06
  -3  -4  28   39.59    7.24
   4  -3  28   31.73    6.65
  -3   4 -28   13.40    5.66
   3   4  28   39.56    7.22
  -3  -4  28   47.00    6.53
  -4   3  28   37.45    3.98
  -4   3  28   39.81    3.71
   3  -4 -28   38.97    4.73
   4  -3  28   38.22    3.80
   4  -3  28   40.81    3.96
  -3   4 -28   51.98    6.51
   3   4  28   37.35    3.62
   3   4  27  167.98    8.00
  -3  -4  27  178.01    7.73
  -3  -4  27  168.38    7.33
  -4   3  27  180.70    8.40
   3   4  27  171.93   14.37
   4   3 -27  136.92   20.35
  -3  -4  27  172.57   14.78
  -4   3  27  183.15   15.32
   4  -3  27  200.78   16.06
  -3   4 -27  117.40   14.73
   3  -4 -27  155.41    7.92
  -4   3  27  185.70    8.87
   4  -3  27  176.57    8.25
  -3  -4  27  171.97    9.49
  -4   3  27  185.73    8.28
   3   4  27  180.70    8.11
   4  -3  27  188.24    8.66
  -3  -4  26    3.36    1.33
  -3  -4  26    5.63    3.07
  -4   3  26    4.52    1.65
   3   4  26    5.61    1.73
  -3  -4  26    5.14    1.43
  -3   4 -26    1.91    3.01
   4  -3  26    3.97    2.45
  -3  -4  26    5.22    3.04
   4   3 -26    5.96    6.39
   3   4  26    5.73    3.27
  -4   3  26    4.87    2.69
   4  -3  26    4.84    1.89
  -4   3  26    5.36    1.60
  -3  -4  26    4.38    4.33
   3  -4 -26    4.46    3.52
  -4   3  26    3.94    1.73
   3   4  26    4.45    1.67
   4  -3  26    5.16    1.77
  -3  -4  25   18.15    3.31
  -4   3  25   21.01    2.72
  -3  -4  25   17.99    2.21
  -3  -4  25   19.16    2.37
   3   4  25   17.03    2.52
   3   4  25   17.92    4.48
  -4   3  25   20.52    5.27
  -3  -4  25   18.84    4.80
   4   3 -25   20.62    8.53
  -3   4 -25   27.49    6.37
   4  -3  25   23.79    5.47
   3  -4 -25   13.24    3.66
  -3  -4  25   13.05    4.01
  -4   3  25   19.21    2.43
   4  -3  25   19.03    2.61
   3   4  25   18.55    2.30
  -4   3  25   20.01    2.89
   4  -3  25   20.55    2.68
   3   4  25   19.13    2.49
  -3  -4  24  135.32    6.69
  -4   3  24  138.70    6.83
   3   4  24  123.18    6.43
  -3  -4  24  132.07    6.01
  -3  -4  24  135.56    6.30
   4  -3  24  133.21    5.85
  -4   3  24  122.72   11.78
   3   4  24  122.99   11.20
   4   3 -24  127.92   17.49
  -3   4 -24  167.85   14.76
   4  -3  24  144.86   12.42
  -3  -4  24  133.90   12.01
  -3  -4  24  126.22    7.18
   4  -3  24  131.00    6.63
  -4   3  24  134.30    6.54
  -4   3  24  138.25    7.16
   3  -4 -24   83.62    5.83
   3   4  24  127.60    6.19
  -3  -4  24  128.10    6.53
   3   4  24  131.35    6.51
   4  -3  24  133.82    6.72
   4  -3  23    6.28    1.67
  -3  -4  23    3.02    1.18
  -3  -4  23    3.32    2.42
   3   4  23    3.15    1.36
  -3  -4  23    3.73    1.14
  -4   3  23    2.25    1.20
   4   3 -23   -1.45    5.58
  -4   3  23    1.93    2.04
   4  -3  23    3.92    2.68
  -3   4 -23    3.59    2.08
  -3   4 -23    8.23    3.85
  -3  -4  23    4.19    2.63
   3   4  23    1.92    2.17
  -4   3  23    3.09    1.18
  -3  -4  23    3.12    1.32
   3  -4 -23    1.77    2.67
   3   4  23    3.49    1.22
  -3  -4  23    5.80    3.24
  -4   3  23    2.85    1.38
   4  -3  23    4.19    1.58
   3   4  23    3.88    1.39
   4  -3  23    1.13    1.12
  -3  -4  22   10.01    1.69
   4  -3  22    9.18    1.54
   3   4  22    6.39    1.59
  -3  -4  22    7.49    2.54
  -4   3  22    7.48    1.66
  -3  -4  22    7.67    1.57
   4  -3  22   12.68    3.75
  -3  -4  22    6.03    2.89
   3   4  22    6.55    3.04
  -4   3  22    9.26    3.76
  -3   4 -22    9.97    2.96
   4   3 -22    5.45    4.40
  -3   4 -22    9.70    3.60
  -3  -4  22    7.89    3.02
   3  -4 -22    3.45    2.52
  -4   3  22    7.13    1.63
  -3  -4  22    8.25    1.75
  -4   3  22    8.23    1.94
   4  -3  22    8.17    1.77
   3   4  22    7.09    1.51
   4  -3  22    6.82    1.64
   3   4  22    9.19    1.76
  -4   3  21   44.21    3.49
   4  -3  21   43.17    2.87
  -3  -4  21   42.30    3.12
   3   4  21   42.02    3.43
  -3  -4  21   51.24    3.95
  -3  -4  21   41.67    3.18
  -4   3  21   42.19    6.38
   4   3 -21   51.83   10.25
   4  -3  21   49.76    6.41
  -3   4 -21   43.39    5.77
  -3   4 -21   51.89    7.28
   3  -4 -21   36.48    8.66
   3   4  21   41.17    5.98
  -3  -4  21   40.93    6.33
   3  -4 -21   49.87    7.32
  -3  -4  21   45.40    4.12
   3   4  21   38.98    3.15
  -4   3  21   45.86    3.47
  -3  -4  21   42.49    3.42
   4  -3  21   41.13    3.34
   4  -3  21   45.65    3.68
   3  -4 -21   21.99    3.14
  -4   3  21   41.30    3.58
   3   4  21   40.94    3.31
   4  -3  21   42.36    3.38
  -4   3  20   24.25    2.50
  -3  -4  20   25.01    2.44
  -3  -4  20   24.87    2.40
  -3  -4  20   30.89    3.11
   4  -3  20   22.68    2.05
   3   4  20   23.80    2.51
   4  -3  20   26.44    4.59
  -3   4 -20   30.10    5.35
   4   3 -20   31.33    8.65
  -3  -4  20   24.36    4.78
  -3   4 -20   27.43    4.38
   3  -4 -20   28.74    7.77
   3  -4 -20   28.55    5.58
  -4   3  20   26.13    2.80
   4  -3  20   24.93    2.59
   3  -4 -20   14.46    2.67
  -3  -4  20   22.12    3.07
  -3  -4  20   25.92    2.61
  -4   3  20   28.80    2.74
   3   4  20   22.68    2.36
   4  -3  20   26.80    2.80
   3   4  20   27.53    2.70
  -4   3  20   27.65    2.54
   4  -3  20   25.49    2.55
  -3  -4  19   17.38    1.97
   4  -3  19   19.62    1.84
  -4   3  19   21.44    2.36
   4  -3  19   19.15    2.35
  -3  -4  19   18.50    2.06
   3   4  19   17.86    2.18
  -3  -4  19   19.97    2.58
  -3   4 -19   17.61    3.47
   4   3 -19   24.60    4.06
   3   4  19   13.56    3.07
   3  -4 -19   11.85    5.26
  -3  -4  19   18.68    4.22
  -3   4 -19   21.04    4.59
   4   3 -19   21.53    6.91
   4  -3  19   20.21    4.05
   3  -4 -19   21.61    4.71
   4  -3  19   19.59    2.35
  -4   3  19   20.23    2.35
  -4   3  19   21.40    2.48
   3   4  19   17.65    2.04
  -3  -4  19   19.73    2.79
   3  -4 -19    7.53    2.29
   4  -3  19   20.45    2.29
  -3  -4  19   16.62    2.11
  -4   3  19   20.28    2.20
   3   4  19   19.66    2.25
   4  -3  19   21.29    2.27
  -3  -4  18   10.36    1.61
  -3  -4  18   10.64    1.54
  -4   3  18   14.29    1.85
   4  -3  18   10.74    1.80
   3   4  18   10.75    1.68
   4  -3  18    9.66    1.33
  -3  -4  18   12.28    2.07
  -3  -4  18   10.73    3.18
   3  -4 -18    7.86    5.50
  -4   3  18   12.96    4.06
   4  -3  18    8.99    2.61
   4   3 -18   11.77    5.32
  -4   3  18   12.87    3.14
  -3   4 -18   10.52    2.93
   4   3 -18   12.42    2.88
  -3   4 -18   11.77    3.31
   3   4  18    7.25    2.53
   3  -4 -18   12.75    3.74
  -3  -4  18   11.70    2.30
  -3  -4  18   11.13    1.71
   4  -3  18   10.95    1.77
  -4   3  18   12.17    1.97
  -4   3  18   13.06    1.87
   3   4  18   11.08    1.57
   4  -3  18   10.93    1.72
   3  -4 -18    5.86    2.09
   4  -3  18   10.82    1.57
  -4   3  18   11.06    1.63
   3   4  18   12.02    1.74
  -3  -4  17  310.64    9.70
   4  -3  17  316.77    9.99
   3   4  17  303.14    9.91
   4  -3  17  306.58    9.08
  -3  -4  17  363.24   10.33
  -3  -4  17  313.62    9.73
  -4   3  17  312.55    9.94
  -4   3  17  305.74   14.90
  -3  -4  17  331.44   17.53
   4  -3  17  305.51   14.61
   3  -4 -17  267.38   18.58
   3   4  17  284.18   13.95
  -3   4 -17  324.83   15.27
  -4   3  17  315.42   17.43
   4   3 -17  360.47   24.67
   4   3 -17  363.34   15.92
  -3   4 -17  347.74   17.06
   3  -4 -17  336.77   17.78
  -3  -4  17  331.11   16.28
  -4   3  17  359.68   10.87
  -4   3  17  307.54   10.39
   4  -3  17  310.94   10.14
   4  -3  17  321.64   10.40
  -3  -4  17  317.88   10.17
  -3  -4  17  293.39    9.82
   4  -3  17  312.51    9.77
   3   4  17  307.32   10.02
  -4   3  17  302.80   10.01
  -3  -4  16   49.99    3.11
   4  -3  16   49.76    3.22
  -3  -4  16   52.67    3.39
  -4   3  16   47.92    5.63
   4   3 -16   61.17    6.10
   3  -4 -16   37.49    7.73
   4   3 -16   54.67    9.68
   4  -3  16   50.72    5.59
  -3  -4  16   48.23    6.37
   3   4  16   50.10    5.37
  -3  -4  16   52.85    6.12
   3   4  16   46.08    3.09
   3  -4 -16   54.67    6.87
  -3   4 -16   56.43    5.93
  -4   3  16   54.48    6.83
  -3  -4  16   45.16    3.27
  -4   3  16   48.59    3.44
  -4   3  16   55.31    3.71
   3  -4 -16   38.01    3.21
  -3  -4  16   48.08    3.26
   4  -3  16   49.05    3.29
   4  -3  16   48.14    3.38
   3   4  16   51.12    3.32
   4  -3  15    2.72    1.10
  -3  -4  15    1.90    0.92
  -3  -4  15    0.60    1.22
  -3  -4  15    1.15    2.04
   4   3 -15    0.52    3.46
  -3  -4  15    3.03    1.89
   4  -3  15    1.90    1.85
  -4   3  15    2.03    2.43
  -4   3  15    0.39    1.48
   3   4  15    0.90    0.72
   4   3 -15    1.75    1.29
   3   4  15    2.61    1.58
  -3   4 -15    2.50    1.69
  -3   4 -15    1.79    1.32
   3  -4 -15    4.18    2.35
   3  -4 -15    0.34    4.65
  -3  -4  15    1.16    0.89
   4  -3  15    1.92    1.05
   4  -3  15    1.07    0.99
  -4   3  15    1.16    0.85
  -4  -3 -15    4.10    4.46
   3   4  15    1.54    0.96
  -3   4 -14  407.17   15.68
  -3  -4  14  385.19   18.13
   4   3 -14  419.68   16.47
  -4   3  14  394.32   18.61
   3   4  14  370.18   15.82
  -3   4 -14  421.82   17.16
  -3  -4  14  428.27   17.56
   4  -3  14  401.13   16.02
   3  -4 -14  406.68   18.66
   4   3 -14  363.15   24.02
  -4   3  14  407.83   17.48
   3  -4 -13  189.63   11.99
   3   4  13  176.20   10.11
  -3   4 -13  187.08   10.01
  -4   3  13  187.38   12.00
   4   3 -13  150.08   15.04
  -4   3  13  185.22   10.95
   4   3 -13  197.43   10.33
  -3  -4  13  187.64   11.67
  -3  -4  13  201.76   11.08
  -3   4 -13  185.24   10.73
   4  -3  13  186.93   10.14
   3  -4 -12  199.20   11.71
   3   4  12  182.14   10.17
  -4   3  12  188.81   11.84
  -3   4 -12  195.26   10.11
   3  -4 -12   75.77    9.66
   4  -3  12  198.91   10.03
   4   3 -12  127.78   13.86
  -3  -4  12  180.04   11.25
  -3   4 -12  202.73   10.92
  -4   3  12  192.01   11.09
  -3  -4  12  189.84   10.47
   4   3 -12  188.51   10.02
   3  -4 -11  155.00   14.64
  -3   4 -11  227.73   11.11
   3   4  11  215.68   10.95
  -3   4 -11  225.76   11.66
   3  -4 -11  227.07   12.36
  -3  -4  11  208.59   11.97
  -3  -4  11  235.08   11.33
   4   3 -11  124.38   13.61
   4  -3  11  240.92   10.84
  -4   3  11  215.57   12.51
   4   3 -11  226.35   10.86
  -4   3  11  222.76   11.78
  -3   4 -10  233.95   11.24
   4   3 -10  104.39   12.46
   3  -4 -10  233.47   12.23
   3  -4 -10  315.51   18.53
   4  -3  10  244.20   10.68
  -4   3  10  223.14   11.78
   4  -3  10  227.64    7.60
  -3  -4  10  237.31   11.19
   3   4  10  220.97   10.97
  -3  -4  10  210.42   11.78
  -3   4 -10  237.66   11.99
   4   3 -10  228.37   10.79
   3   4  10  225.99   12.04
  -4   3  10  229.99   12.77
  -4   3   9   66.88    6.03
  -3  -4   9   60.71    6.14
   4  -3   9   69.61    3.76
  -3  -4   9   70.33    5.76
   3  -4  -9   69.27    6.23
   4   3  -9   26.00    6.40
   3  -4  -9  114.61   10.95
   3   4   9   65.30    5.55
   3   4   9   65.63    6.20
   4   3  -9   69.70    5.53
  -4   3   9   64.42    6.47
   3  -4  -9   43.12    5.31
  -3   4  -9   64.44    5.58
   4  -3   9   67.72    5.23
  -3   4  -9   58.15    3.28
  -3   4  -8  450.14   16.90
   4  -3   8  443.97   12.92
   3   4   8  451.83   17.61
   3  -4  -8  519.45   16.22
   3   4   8  450.88   16.51
   4   3  -8  454.63   16.27
  -4   3   8  439.90   17.21
  -3   4  -8  455.31   12.88
  -4   3   8  467.48   18.47
   3  -4  -8  447.79   17.28
  -3  -4   8  454.48   17.79
  -3  -4   8  456.19   16.25
   4  -3   8  465.30   15.44
  -4   3   7  278.26   13.34
  -3  -4   7  305.61   12.32
  -4   3   7  306.93   14.13
  -3   4  -7  283.60    9.94
   4   3  -7  305.45   12.55
   3   4   7  288.93   12.44
   3  -4  -7  324.67   11.03
  -3  -4   7  283.43   13.36
   4  -3   7  297.26    9.90
   4  -3   7  285.05   11.10
   3   4   7  295.45   13.42
  -3   4  -7  297.82   13.05
   3  -4  -7  296.56   13.13
   3  -4  -6   13.42    1.92
   3  -4  -6   13.48    1.88
   4  -3   6   12.34    2.02
  -4   3   6   15.19    3.13
   3   4   6   10.02    2.34
  -3  -4   6   19.26    3.71
  -3  -4   6   14.49    2.58
  -3   4  -6   12.61    1.88
   4   3  -6    2.39    3.39
   4  -3   6   12.39    1.74
  -4   3   6   14.78    2.99
   3   4   6   12.27    2.79
  -3   4  -6   13.54    2.70
   4   3  -6   12.85    2.48
   3  -4  -6   12.10    2.71
  -3   4  -6   12.03    1.26
   3   4   5   31.22    4.02
   3  -4  -5   28.43    2.64
  -3  -4   5   32.79    3.57
  -3  -4   5   31.70    4.16
   4   3  -5   34.78    3.90
  -3   4  -5   31.51    1.73
   4  -3   5   34.09    2.93
   3   4   5   30.24    3.64
  -4   3   5   28.83    4.24
   3  -4  -5   34.14    3.94
  -3   4  -5   31.03    4.01
  -3   4  -5   34.28    3.17
  -4   3   5   33.34    4.30
   4  -3   5   31.50    3.11
   3  -4  -5   29.82    2.72
  -3  -4   4  156.31    8.04
  -3   4  -4  154.55    8.92
   3  -4  -4  174.45    6.55
   4  -3   4  152.27    6.91
  -3   4  -4  159.02    7.44
   3  -4  -4  150.48    6.40
  -3  -4   4  159.87    9.24
  -3   4  -4  149.88    4.32
   4   3  -4  158.61    8.16
   3  -4  -4  161.12    8.49
  -4   3   4  162.30    9.13
  -4   3   4  147.44    8.79
   3   4   4  155.96    8.87
   3   4   4  151.66    8.26
  -4   3   3  316.39   13.61
   3  -4  -3  321.40   12.46
  -3   4  -3  308.45   13.36
   3  -4  -3  316.53   10.27
  -3   4  -3  324.18   11.82
   4  -3   3  314.11   11.07
  -4   3   3  331.50   13.39
  -3  -4   3  302.50   13.39
   4   3  -3  328.58   16.18
   3   4   3  304.96   13.04
   3   4   3  302.63   11.67
  -3   4  -2   14.79    2.87
   3   4   2   11.58    2.23
  -4   3   2   12.93    2.88
   4  -3   2   13.26    2.04
   3  -4  -2   12.90    1.85
  -4  -3  -2   11.58    2.89
  -3  -4   2   12.11    3.17
  -3   4  -2   14.75    2.44
   3  -4  -2   13.63    2.41
   4   3  -2   12.79    2.74
  -4   3   2   13.16    2.64
   4   3  -2   15.78    3.65
   3   4   2   15.40    2.82
  -3   4  -1  318.99   13.26
   3  -4  -1  305.41   11.39
  -4   3   1  338.36   13.54
  -3   4  -1  315.75   11.93
   4   3  -1  367.59   15.38
   4   3  -1  288.97   12.33
   3  -4  -1  270.47    9.87
   4  -3   1  308.34   11.08
  -4  -3  -1  308.17   12.51
  -4  -3  -1  230.94    8.31
  -4   3   1  312.44   12.22
   3   4   1  288.70   12.27
   3   4   1  320.43   11.90
  -3  -4   1  294.90   12.99
  -3  -4   0   32.98    4.10
   3  -4   0   31.47    2.94
   3  -4   0   33.65    3.30
  -4  -3   0   33.79    3.72
   3   4   0   38.91    4.05
   4   3   0   36.66    4.63
   3   4   0   33.31    3.84
  -3   4   0   37.84    4.38
   4   3   0   31.62    3.81
  -3   4   0   38.31    3.89
  -4   3   0   35.72    4.14
  -4   3   0   31.55    3.46
   4  -3   0   30.23    3.22
  -3   4   1  261.98   12.25
   3  -4   1  260.63    9.91
   3  -4   1  269.60   10.08
  -4  -3   1  249.14   10.99
  -4   3  -1  286.38   12.45
   4   3   1  262.79   11.65
   4   3   1  295.52   12.71
   3   4  -1  275.67   11.93
  -4   3  -1  278.67   10.98
  -3   4   1  291.71   11.93
   4  -3  -1  277.89   10.98
   3   4  -1  311.94   13.23
  -3  -4  -1  283.49   12.85
   4  -3  -1  278.65   11.11
   3  -4   2   14.44    2.02
   4   3   2   14.26    2.74
   4  -3  -2   16.43    2.49
  -3   4   2   17.53    2.93
  -4   3  -2   12.69    2.98
  -3   4   2   15.97    3.02
   3   4  -2   15.19    3.38
   3  -4   2   16.53    2.31
  -4  -3   2   14.54    2.55
  -3  -4  -2   19.54    3.52
   4  -3  -2   17.95    2.70
   4   3   2   16.09    2.94
   3   4  -2   20.69    3.57
  -4   3  -2   14.74    2.31
  -4   3  -3  338.53   13.08
   4   3   3  317.83   12.36
  -3   4   3  343.35   13.10
  -4  -3   3  291.72   11.57
   3  -4   3  306.37   10.74
  -3  -4  -3  305.41   13.76
   4  -3  -3  316.60   11.79
   4  -3  -3  344.05   11.34
  -3   4   3  323.15   13.05
  -4   3  -3  327.44   10.55
   3  -4   3  300.65    9.44
   3   4  -3  330.57   12.87
   4   3   3  314.78   12.34
  -3   4   4  149.29    8.77
  -4   3  -4  146.92    6.57
   4  -3  -4  152.34    7.58
  -4  -3   4  138.86    7.87
   4   3   4  146.27    8.20
  -3   4   4  164.35    9.14
   3  -4   4  138.31    5.88
   3  -4   4  141.86    7.43
   4  -3  -4  142.71    8.00
   4   3   4  142.56    8.32
  -4  -3   4  146.85    6.80
  -4   3  -4  145.94    8.47
  -4   3  -5   30.45    3.78
   3  -4   5   29.28    3.36
   3  -4   5   28.16    2.20
  -4   3  -5   27.73    2.57
   4  -3  -5   32.06    3.87
   4  -3  -5   35.32    3.73
   3  -4   5   25.60    3.22
  -4  -3   5   31.08    3.67
  -3   4   5   29.72    4.09
   4   3   5   29.69    3.86
  -4  -3   5   29.64    3.03
  -3   4   5   27.64    3.82
   3   4  -6    6.33    3.59
   3  -4   6   19.98    1.65
   4   3   6   21.81    3.48
   4  -3  -6   15.80    1.13
   3   4  -6   25.37    3.00
   3  -4   6   22.16    3.12
  -3   4   6   19.89    3.27
   4  -3  -6   34.07    4.03
   3  -4   6   23.81    3.21
  -4  -3   6   25.34    3.33
   4  -3  -6   22.37    3.48
  -4  -3   6   25.34    2.86
  -3   4   6   27.23    3.96
  -4   3  -6   24.87    3.46
   3  -4   7  273.31    7.52
  -4   3  -7  312.77   12.93
  -3   4   7  311.22   14.15
  -4  -3   7  314.47   12.92
  -4   3  -7  341.91   14.06
   3  -4   7  290.79   12.47
   4   3   7  298.76   13.33
  -4  -3   7  323.34   11.71
  -3   4   7  299.25   13.22
   4  -3  -7  285.59    7.94
   3   4  -7  308.53    8.86
   4   3   7  311.26   12.11
   4  -3  -7  319.27   13.49
   3   4  -7  309.63   11.86
   3  -4   7  308.11   12.37
  -4   3  -8  508.80   17.71
   4   3   8  482.08   18.46
  -3   4   8  523.65   19.77
   4  -3  -8  526.23   13.40
   3   4  -8  513.51   16.65
   3   4  -8  527.04   13.91
  -4   3  -8  527.77   19.16
  -3   4   8  494.55   18.35
  -4  -3   8  504.42   16.61
   4  -3  -8  520.08   20.07
   3  -4   8  496.54   18.06
   4   3   8  488.76   16.92
   4  -3  -8  505.49   18.78
   3  -4   8  510.01   17.63
  -4  -3   8  504.74   18.03
   3  -4   9   57.69    5.24
  -4   3  -9   58.19    5.73
  -4   3  -9   57.53    5.04
  -4  -3   9   51.05    5.08
   4   3   9   49.07    4.54
   3   4  -9   59.19    3.60
   3   4  -9   45.40    7.54
   4   3   9   56.30    5.54
   4  -3  -9   29.99    5.54
   3   4  -9   53.54    4.52
  -3   4   9   56.94    5.97
  -3   4   9   52.49    5.24
   4  -3  -9   55.86    5.67
  -4  -3   9   54.36    4.60
   4  -3 -10  236.74   12.36
   3   4 -10  252.43    9.01
  -4   3 -10  218.18   10.39
   4   3  10  211.75   10.13
  -3   4  10  233.83   12.79
   4   3  10  219.44   11.78
   3   4 -10  225.02   16.25
   3   4 -10  225.57   10.06
  -4   3 -10  242.58   12.20
   3  -4  10  236.22   11.34
  -4  -3  10  230.26   10.40
  -3   4  10  214.36   11.16
  -4  -3  10  223.11   11.35
   3   4 -11  216.98    8.89
   4  -3 -11  219.93   12.04
   4  -3 -11  228.77   15.19
  -4   3 -11  217.20   11.57
  -4  -3  11  192.14   10.60
  -3   4  11  197.36   10.65
   4   3  11  181.89    9.37
  -3   4  11  201.92   12.14
   3  -4  11  205.17   10.72
   3   4 -11  206.93    9.59
  -4  -3  11  199.09   10.01
  -4   3 -11  200.07    9.78
   3   4 -11  233.41   16.54
  -3   4  12  195.07   10.69
   4  -3 -12  208.29   12.09
  -3   4  12  192.82   12.05
  -4   3 -12  210.49    9.88
   4   3  12  178.13    9.50
   4  -3 -12  159.03   13.58
   3   4 -12  212.62    9.82
  -4   3 -12  213.64   11.56
  -4  -3  12  206.55   10.35
   3   4 -12  174.67    8.74
  -4  -3  12  198.71   11.06
   3  -4  12  207.51   11.02
   4  -3 -13  208.05   12.36
   4  -3 -13   84.58   11.21
  -4  -3  13  183.02   10.16
  -3   4  13  186.16   12.02
   4   3  13  174.70    9.17
   3   4 -13  284.04   18.29
   3   4 -13  140.57    8.51
  -3   4  13  188.98   10.55
   4  -3 -13   73.51   10.48
   3   4 -13  209.01    9.90
  -4   3 -13  193.58    9.37
  -4  -3  13  189.46   10.97
   3  -4  13  204.30   11.03
  -4   3 -13  194.29   11.19
  -4   3 -14  393.63   16.78
  -4  -3  14  391.22   16.84
  -4  -3  14  391.21   15.85
   4   3  14  352.03   13.84
   4  -3 -14  427.60   18.68
  -4   3 -14  396.52   14.07
   3  -4  14  412.71   16.64
   3   4 -14  444.95   15.15
  -3   4  14  400.02   18.38
   3   4 -14  643.90   28.62
  -3   4  14  374.94   15.78
   4  -3 -15   -0.28    1.74
  -4  -3  15    1.43    0.71
  -4  -3  15    1.84    0.95
   3  -4  15    1.97    0.89
   3  -4  15    2.14    1.92
   4  -3 -15    2.82    1.92
   4  -3 -15   -1.02    5.33
  -4  -3  15    2.57    2.00
  -4   3 -15    1.96    1.77
  -4  -3  15    1.01    1.39
  -3   4  15    1.30    1.61
   4   3  15    1.58    1.24
   4  -3 -15   -3.72    6.72
   3   4 -15    1.96    1.19
   3   4 -15    1.71    1.30
   3   4 -15    6.04    3.97
  -3   4  15   -0.27    2.34
  -4  -3  15    2.39    1.24
   3  -4  15    0.83    0.89
   3  -4  15    1.84    0.97
  -4  -3  15    1.60    0.89
  -3   4  15    1.80    1.04
   4   3  15    0.98    0.87
  -3   4  16   56.87    3.43
   3  -4  16   58.86    3.60
  -4  -3  16   59.90    3.51
   3  -4  16   59.61    3.24
  -4  -3  16   66.96    3.61
   3   4 -16  103.96   12.04
   4  -3 -16   69.07    7.55
   4   3  16   58.77    5.14
  -4   3 -16   63.96    6.42
  -3   4  16   58.34    5.84
  -3   4  16   59.44    7.22
  -4  -3  16   61.26    6.28
   4  -3 -16   29.32    8.11
   3  -4  16   57.31    6.26
  -4   3 -16   69.10    7.23
  -3   4  16   60.68    3.90
   3  -4  16   66.92    3.93
   3  -4  16   59.41    3.62
  -4  -3  16   57.11    3.69
  -4  -3  16   61.00    3.76
   4   3  16   62.14    3.72
  -4  -3  17  340.05    9.81
   3  -4  17  298.99    9.02
  -4  -3  17  315.76    9.75
  -3   4  17  307.58    9.74
   3  -4  17  307.14    9.91
   4   3  17  295.63    9.71
  -3   4  17  318.29   17.34
   4  -3 -17  144.97   16.44
  -4   3 -17  345.05   17.02
   3   4 -17  626.54   29.93
  -4   3 -17  341.33   15.98
   4   3  17  363.86   16.00
   4  -3 -17  349.30   18.03
  -4  -3  17  328.21   15.56
   3  -4  17  324.97   15.56
  -3   4  17  314.10   14.24
   3  -4  17  321.63   10.28
   4  -3 -17  287.34    9.11
   3  -4  17  304.42    9.90
  -4  -3  17  300.20    9.94
  -4  -3  17  315.70   10.13
  -3   4  17  323.12   10.47
   3  -4  17  295.81    9.35
   4   3  17  304.65    9.93
   3  -4  18    9.85    1.45
  -4  -3  18   11.17    1.67
   3  -4  18    9.85    1.72
  -4  -3  18   10.71    1.79
   4   3  18    9.09    1.56
  -3   4  18   10.60    1.69
  -3   4  18    7.98    3.09
   3   4 -18   19.47    5.91
   3  -4  18   11.13    3.26
  -4  -3  18   10.03    2.90
   4  -3 -18   10.84    3.74
  -4   3 -18   14.83    3.90
   4   3  18    9.14    2.72
  -4   3 -18   12.72    3.26
   4  -3 -18    4.70    6.29
   3  -4  18   12.19    1.91
  -3   4  18   10.63    1.61
  -4  -3  18   11.55    1.73
   3  -4  18   10.56    1.72
  -3   4  18   11.43    1.91
   4  -3 -18    9.74    1.74
   4   3  18    9.73    1.44
  -4  -3  18   11.07    2.29
   4   3  18    9.68    1.62
   3  -4  18   10.09    1.52
  -3  -4 -18    1.94    1.18
  -3   4  19   12.54    1.81
   4   3  19   13.81    1.91
  -4  -3  19   15.74    2.00
  -4  -3  19   14.97    1.91
   3  -4  19   14.85    2.09
   3  -4  19   11.35    1.56
   4   3  19   13.99    3.51
  -4  -3  19   15.38    3.69
   4  -3 -19    5.51    6.70
   4  -3 -19   19.84    4.71
   3   4 -19   24.98    7.08
  -3   4  19   13.51    3.84
  -4   3 -19   12.71    3.24
  -4   3 -19   20.58    4.52
   3  -4  19   12.57    3.37
  -3   4  19   13.99    2.12
   4  -3 -19   11.43    2.05
  -3   4  19   15.62    1.90
  -4  -3  19   13.36    1.97
  -4  -3  19   13.23    2.47
   3  -4  19   11.94    1.85
   4   3  19   14.74    1.75
   3  -4  19   12.00    1.71
  -3  -4 -19    4.48    1.48
   4   3  19   14.28    1.97
  -3   4  20   25.74    2.61
  -4  -3  20   30.10    2.69
   4   3  20   25.01    2.57
   3  -4  20   26.24    2.30
  -4  -3  20   29.84    2.78
   3  -4  20   24.97    2.65
   3  -4  20   32.16    5.16
  -4  -3  20   25.92    4.69
   4  -3 -20   14.54    7.69
   4   3  20   29.56    4.83
  -4   3 -20   32.40    5.69
   4  -3 -20   26.43    5.27
  -3   4  20   25.02    5.11
  -4   3 -20   31.02    4.91
   3   4 -20   45.06    9.25
  -3   4  20   27.65    2.49
  -4  -3  20   27.06    3.27
  -4  -3  20   29.54    2.86
   4  -3 -20   20.70    2.42
  -3   4  20   28.35    2.91
   3  -4  20   26.19    2.65
   3  -4  20   28.27    2.60
   4   3  20   24.43    2.55
  -3  -4 -20   10.51    1.90
  -3   4  21   44.82    3.47
   3  -4  21   45.96    3.13
   4   3  21   43.69    3.49
  -4  -3  21   46.87    3.45
   3  -4  21   45.31    3.55
   3   4 -21   77.99   11.90
  -4   3 -21   47.98    6.24
   4  -3 -21   25.28    9.35
   4  -3 -21   48.66    7.19
   4   3  21   52.27    6.62
  -4   3 -21   49.11    7.20
  -3   4  21   48.02    7.11
   3  -4  21   44.89    6.46
  -4  -3  21   44.18    6.26
  -4  -3  21   44.49    3.57
  -4  -3  21   43.34    4.06
  -3   4  21   44.68    3.22
  -3   4  21   44.43    3.71
   3  -4  21   43.25    3.50
   4  -3 -21   33.88    3.03
   3  -4  21   39.91    3.25
   4   3  21   43.81    3.44
  -3  -4 -21   23.02    2.78
  -3   4  22   10.59    1.87
   4   3  22   10.27    1.96
   3  -4  22   11.27    1.81
  -4  -3  22    8.56    1.70
   3  -4  22   10.98    2.15
   4   3  22   10.95    3.34
  -4  -3  22   10.56    3.40
   3  -4  22   10.44    3.43
   4  -3 -22    7.21    3.15
   4  -3 -22   -2.77    7.16
  -3   4  22    6.97    2.79
   3   4 -22   18.83    6.88
  -4   3 -22    9.13    3.07
  -4   3 -22   15.50    4.25
   3  -4  22    8.51    1.80
  -3   4  22   10.04    1.65
   4  -3 -22    6.66    1.93
  -4  -3  22    8.76    3.16
  -4  -3  22    9.74    1.92
  -3   4  22   11.75    2.11
  -3  -4 -22    6.39    1.71
   4   3  22   11.08    1.93
   3  -4  22    9.89    1.79
   4   3  23    1.86    1.16
   3  -4  23    2.21    1.73
  -3   4  23    2.44    1.29
  -4  -3  23    3.11    1.26
   3  -4  23    2.68    1.70
   3   4 -23    9.97    5.40
  -4  -3  23    3.37    2.59
   3  -4  23    1.70    2.23
  -4   3 -23    4.45    3.29
   4  -3 -23    0.32    2.06
  -4   3 -23    4.64    2.39
   4   3  23    1.92    1.98
   4  -3 -23    6.55    8.66
  -3   4  23    2.34    1.04
  -4  -3  23    2.85    1.26
   3  -4  23    2.26    1.28
   4  -3 -23    3.07    2.08
  -3   4  23    2.05    1.37
  -4  -3  23    4.32    3.25
   4   3  23    3.02    1.28
   3  -4  23    2.04    1.20
   3  -4  24  127.33    6.73
   4   3  24  119.51    6.27
  -3   4  24  117.68    6.27
  -4  -3  24  119.54    6.04
   3  -4  24  131.40    6.04
  -4   3 -24  126.39   11.12
  -3   4  24  113.43   11.42
   4  -3 -24   53.17   12.58
   4  -3 -24  131.82   12.61
   3   4 -24  190.14   20.39
  -4   3 -24  136.13   13.71
  -4  -3  24  111.86   10.79
   4   3  24  114.88   10.73
   3  -4  24  139.83   12.23
  -4  -3  24  120.82    6.42
   4  -3 -24  106.49    5.65
  -4  -3  24  120.73    7.20
   3  -4  24  125.04    6.48
  -3   4  24  121.29    5.88
  -3   4  24  120.75    6.68
   4   3  24  116.18    6.24
   3  -4  24  117.29    6.26
  -4   3 -24  162.18    8.10
  -3   4  25   19.98    2.64
   3  -4  25   24.83    3.25
  -4  -3  25   22.56    2.64
   4   3  25   23.29    2.77
   4  -3 -25    3.17    4.11
   4  -3 -25   26.78    5.86
  -3   4  25   21.76    5.15
  -4  -3  25   20.45    4.77
   3  -4  25   24.93    5.49
  -4   3 -25   23.56    5.08
   4  -3 -25   13.88    9.77
   3   4 -25   36.41    9.46
  -4   3 -25   25.73    6.62
   4   3  25   24.90    5.25
  -3   4  25   18.94    2.28
  -3   4  25   23.03    3.03
  -4  -3  25   21.33    2.75
   3  -4  25   21.05    2.74
   4  -3 -25   22.97    3.20
  -4  -3  25   19.79    4.50
   3  -4  25   21.71    2.64
   4   3  25   22.08    2.70
  -4   3 -25   24.04    3.18
  -4  -3  26    4.71    1.49
   4  -3 -26    1.20    4.57
  -3   4  26    4.04    1.63
   4   3  26    5.90    1.79
   3  -4  26    2.83    2.66
  -4  -3  26    5.04    2.19
  -4   3 -26    6.62    4.58
   4   3  26    6.56    2.91
   3   4 -26    3.72    4.41
  -3   4  26    3.29    2.43
   3  -4  26    7.19    3.12
  -3   4  26    4.80    1.76
   4  -3 -26    7.28    2.79
  -4  -3  26    6.71    4.53
  -4  -3  26    3.68    1.58
  -3   4  26    3.84    1.24
   3  -4  26    4.06    1.86
   4   3  26    3.54    1.53
   3  -4  26    4.09    1.52
  -4  -3  27  186.05    8.06
   4   3  27  185.42    8.31
  -3   4  27  189.20    8.46
   3  -4  27  186.69    8.11
   4   3  27  172.36   13.91
  -4   3 -27   97.04   13.77
   3   4 -27  240.08   25.01
  -3   4  27  152.63   14.57
  -4  -3  27  168.61   14.34
   3  -4  27  200.19   16.24
   4  -3 -27  192.27    7.80
   3  -4  27  180.29    8.43
  -3   4  27  184.35    7.83
  -4  -3  27  177.65    9.75
  -3   4  27  177.27    8.66
  -4  -3  27  184.03    8.46
   4   3  27  180.06    8.17
   4   3  28   38.25    3.69
  -4  -3  28   41.87    3.63
   4  -3 -28   10.30    5.74
  -3   4  28   43.01    3.90
   3  -4  28   46.48    4.32
  -4   3 -28    7.57    4.42
   4  -3 -28    8.71   13.72
   3   4 -28   62.08   13.18
   3  -4  28   46.15    7.88
   4   3  28   40.95    6.93
  -3   4  28   36.74    7.33
  -4  -3  28   41.02    7.30
   4  -3 -28   45.65    4.07
   3  -4  28   40.88    4.35
  -4  -3  28   44.74    4.03
  -3   4  28   41.21    3.55
  -3   4  28   44.95    4.22
  -4  -3  28   41.02    6.65
   4   3  28   38.22    3.71
  -4   3 -28   49.50    6.77
   4  -3 -29   -0.18    5.52
  -3   4  29   16.19    2.68
   4   3  29   18.19    2.68
  -4  -3  29   16.99    2.49
   3  -4  29   19.52    3.58
   4   3  29   16.11    4.58
  -3   4  29   13.91    4.55
  -4  -3  29   19.62    5.52
   3  -4  29   21.66    5.69
   4  -3 -29   15.38   14.05
  -4  -3  29   19.94    6.35
  -3   4  29   15.70    2.63
   4  -3 -29   23.43    3.45
  -4  -3  29   17.17    2.67
   3  -4  29   14.84    3.32
  -3   4  29   15.44    2.28
   4   3  29   16.65    2.59
  -4   3 -29   14.46    4.46
  -3   4  30    8.43    2.18
   4  -3 -30    0.68    5.30
   4   3  30    5.47    1.82
  -4  -3  30    5.59    1.66
   3  -4  30    9.40    3.28
  -4  -3  30   12.77    6.51
   3  -4  30    5.55    3.24
  -4  -3  30    6.29    1.87
  -3   4  30    6.33    2.04
  -3   4  30    7.09    1.68
   4  -3 -30    5.92    2.66
   4  -3 -30    2.48    6.08
  -4   3 -30    0.61    3.99
   4   3  30    6.63    2.03
   4   3  31   43.06    3.92
  -3   4  31   44.72    4.11
   4  -3 -31   16.75    5.87
  -4  -3  31   42.05    3.68
   3  -4  31   54.42    4.64
  -3   4  31   41.52    4.13
  -3   4  31   47.36    3.85
   3  -4  31   49.71    5.47
  -4  -3  31   49.42    8.07
   4  -3 -31   18.97    6.69
   4   3  31   39.77    3.81
  -4   3 -31   11.05    4.41
   4   3  32   40.77    3.86
  -3   4  32   45.36    4.14
  -4  -3  32   41.04    3.66
   4  -3 -32   24.80    6.24
   3  -4  32   41.76    5.19
  -3   4  32   37.69    3.83
  -4  -3  32   45.05    7.37
   4   3  32   44.31    3.96
   4  -3 -32   26.66    6.22
  -3   4  33   32.19    3.48
  -4  -3  33   32.12    3.13
   4  -3 -33   23.69    6.23
   4   3  33   29.01    3.26
  -3   4  33   31.69    3.39
   3  -4  33   29.36    4.95
  -4  -3  33   32.21    7.10
   4  -3 -33   25.92    6.14
   4   3  33   30.19    3.36
   4   3  34   33.39    3.39
   4  -3 -34   33.15    6.38
  -4  -3  34   36.27    3.28
  -3   4  34   37.70    3.69
  -3   4  34   33.07    3.53
   3  -4  34   36.10    5.08
  -4  -3  34   40.74    7.18
   4  -3 -34    9.51    7.68
   4  -3 -34    1.63    6.57
   4  -3 -34   41.10    5.71
   4  -3 -34   -1.14    8.07
   4   3  34   37.23    3.59
   4  -3 -35   18.63    5.24
   4   3  35   17.08    2.51
  -3   4  35   19.78    2.67
  -4  -3  35   17.28    2.28
   3  -4  35   16.64    4.47
   4  -3 -35    8.18    6.93
  -4  -3  35   23.14    6.42
  -3   4  35   16.03    2.43
   4  -3 -35    0.94    5.94
   4  -3 -35   21.37    4.74
   4   3  35   19.06    2.62
   4  -3 -35   -0.20    8.51
   4  -3 -36    9.92    4.38
   4   3  36    8.28    1.87
  -3   4  36   10.91    2.11
  -4  -3  36    7.55    1.55
  -3   4  36    7.33    1.76
  -3  -4 -36    5.51    7.60
  -4  -3  36    8.17    5.61
   4  -3 -36    3.39    5.85
   3  -4  36    9.07    4.14
   4  -3 -36    2.99    4.97
   4  -3 -36    1.68    7.83
   4  -3 -36   11.32    3.63
   4   3  36    8.31    1.84
   4  -3 -37   12.38    3.90
  -4  -3  37    8.96    1.57
   4   3  37    9.71    1.88
  -3   4  37    8.46    1.82
  -3   4  37    6.72    1.62
  -4  -3  37    7.96    5.08
   4  -3 -37    6.65    4.90
   3  -4  37    6.74    4.01
  -3  -4 -37    2.69    6.92
   4  -3 -37   12.43    2.99
   4  -3 -37    3.45    6.54
   4  -3 -37    2.55    4.11
   4   3  37   10.58    1.92
   4   3  38   15.05    2.21
  -3   4  38   16.23    2.19
  -4  -3  38   18.98    4.81
  -3   4  38   13.61    1.98
   3  -4  38   14.24    4.23
   4  -3 -38   17.01    4.35
  -3  -4 -38    6.70    6.21
   4  -3 -38    7.80    3.29
   4  -3 -38   14.44    2.42
   4   3  39   80.09    4.63
  -3   4  39   70.68    3.81
   3  -4  39   69.75    5.40
   4  -3 -39   86.67    5.68
  -3   4  39   68.55    4.10
  -4  -3  39   80.55    5.85
   4  -3 -39   68.66    4.45
  -3  -4 -40    1.81    4.10
   4   3  40   24.53    2.40
  -3  -4 -40   25.19    4.49
  -3   4  40   21.64    2.12
   3  -4  40   20.98    3.93
   4  -3 -40   26.53    3.21
  -4  -3  40   23.94    3.66
  -3  -4 -40    1.32    5.47
   4   4   0  482.11   17.50
   4  -4   0  427.04   12.87
   4   4   0  456.62   17.06
  -4   4   0  472.59   16.43
  -4   4   0  447.37   17.94
  -4  -4   0  405.32   16.45
   4  -4   0  432.08   15.19
  -4  -4  -1  202.39   10.79
  -4   4   1  187.11   10.76
  -4   4  -1  199.77   10.97
   4  -4   1  195.71    7.68
  -4   4  -1  207.36    9.77
   4   4  -1  224.41   11.59
  -4  -4   1  179.42    9.92
   4  -4   1  194.46    8.85
   4   4  -1  191.00   10.22
   4   4   1  207.72   10.42
  -4   4   1  198.84   10.13
   4  -4  -1  195.94    7.11
   4   4   1  186.99   10.14
   4  -4  -1  197.34    9.33
   4  -4   2   -0.52    0.88
  -4   4   2   -0.18    1.52
  -4  -4  -2   -0.03    1.62
  -4   4   2   -0.52    1.81
   4   4   2    0.18    1.36
  -4   4  -2    1.44    1.53
  -4   4  -2    1.06    1.81
   4   4  -2    1.05    2.10
   4  -4   2    1.03    1.05
  -4  -4   2    0.73    1.72
   4   4   2   -0.33    1.74
   4   4  -2    0.83    1.57
   4  -4  -2    1.06    1.41
   4  -4  -2    0.21    0.60
  -4   4   3  157.24    9.30
  -4   4  -3  154.40    9.38
  -4  -4  -3  168.77    9.96
   4   4  -3  168.71    9.47
  -4  -4   3  152.28    8.88
  -4   4  -3  157.59    7.68
   4   4   3  162.65    8.63
   4  -4  -3  177.27    7.65
   4  -4   3  161.92    7.23
   4   4  -3  186.04   11.53
  -4   4   3  161.30    9.64
   4  -4  -3  152.18    5.41
   4   4   3  149.10    8.91
   4  -4   3  152.28    7.03
   4  -4  -3  153.42    8.47
  -4   4   4  268.82   13.07
  -4  -4   4  268.88   12.54
  -4   4  -4  277.01   13.06
  -4   4   4  292.55   13.33
   4  -4  -4  289.54   10.61
   4  -4   4  260.00    9.70
   4  -4  -4  265.73    8.30
   4   4   4  272.66   11.96
  -4   4  -4  271.16   10.70
   4   4   4  268.73   12.83
   4  -4  -4  273.21   12.19
   4  -4  -5    9.23    1.22
  -4   4   5    8.54    2.60
   4   4  -5    2.31    3.07
   4  -4  -5   10.09    2.48
  -4   4  -5    8.07    2.57
  -4   4   5    9.25    2.79
   4  -4  -5    9.34    1.84
   4   4   5   10.19    2.77
   4  -4   5    8.57    1.58
   4   4  -5    7.59    2.04
  -4  -4   5    9.30    2.17
  -4  -4   5    7.33    2.42
  -4   4  -5    9.45    1.80
   4  -4   6   16.18    2.76
   4   4  -6    5.39    3.71
   4   4  -6   17.03    2.90
   4  -4  -6   18.03    2.47
  -4   4   6   18.36    3.52
  -4   4   6   16.28    3.48
  -4   4  -6   13.41    3.04
  -4  -4   6   16.82    3.12
  -4   4  -6   15.27    2.08
   4   4   6   17.35    2.98
   4  -4  -6   14.57    1.57
  -4  -4   6   15.65    2.77
   4  -4  -6   18.50    3.33
   4   4   6   17.59    3.49
   4  -4   6   15.00    1.79
  -4   4   7  132.64    8.93
  -4   4  -7  117.62    8.53
   4   4   7  122.87    8.02
   4  -4  -7  140.20    8.90
   4  -4  -7  119.29    4.96
  -4   4   7  137.70    9.42
  -4  -4   7  130.55    8.72
   4  -4  -7  138.65    7.29
   4   4  -7  134.44    7.86
   4   4   7  123.96    8.81
   4  -4   7  127.48    7.46
  -4   4  -7  126.08    5.77
   4  -4   7  112.30    5.10
  -4  -4   7  135.67    7.76
  -4   4   8   66.50    6.36
  -4   4  -8   65.04    5.88
  -4   4   8   63.47    6.56
   4  -4   8   57.45    3.15
   4  -4  -8   60.46    3.64
   4  -4  -8   64.99    6.21
   4   4  -8   67.26    5.53
   4   4   8   62.00    6.33
   4   4   8   61.76    5.56
  -4  -4   8   60.82    5.96
   4  -4  -8   77.96    5.59
  -4  -4   8   67.39    5.49
   4  -4   8   64.29    5.33
  -4   4  -9    2.12    1.62
   4   4  -9    4.46    1.80
   4  -4   9    2.21    1.67
   4   4  -9    0.20    3.73
  -4   4   9    4.45    2.39
   4  -4  -9    3.95    2.27
  -4  -4   9    2.23    1.47
   4  -4  -9    2.62    1.90
  -4  -4   9    2.49    1.86
  -4   4  -9    3.83    2.27
  -4   4   9    1.93    1.83
   4   4   9    3.62    1.91
   4   4   9    0.48    1.82
   4  -4  -9    3.69    1.07
  -4   4 -10  263.42   12.58
   4  -4 -10  293.65   10.43
   4   4 -10  257.98   11.93
  -4   4 -10  279.15   13.96
   4   4  10  248.57   13.33
   4  -4 -10  274.13   13.92
   4   4  10  248.97   12.24
  -4  -4  10  246.94   13.04
  -4   4  10  258.79   14.28
  -4   4  10  242.86   12.96
  -4  -4  10  262.69   12.16
   4  -4  10  276.87   12.48
  -4   4 -11  151.69    9.22
  -4   4  11  144.41    9.70
   4   4 -11  146.63    8.64
   4  -4 -11  152.24   10.36
  -4  -4  11  150.20    9.01
  -4   4 -11  156.09   10.21
   4   4  11  149.07    9.13
  -4   4  11  159.26   11.07
   4  -4  11  145.60    8.97
   4  -4 -11  136.31   10.47
   4   4  11  139.28    9.81
  -4  -4  11  142.02    9.77
  -4  -4  12    3.16    2.33
   4  -4 -12    4.41    2.47
  -4   4  12    3.84    2.65
   4  -4  12    4.36    2.01
  -4   4 -12    5.34    2.65
  -4   4  12    2.27    1.81
  -4   4 -12    3.41    1.61
   4  -4 -12    3.24    4.85
  -4  -4  12    3.21    1.66
   4   4 -12    6.42    1.92
   4   4  12    4.45    1.89
   4   4 -12    4.16    3.82
   4  -4 -13   58.19    4.42
  -4  -4  13   52.81    3.13
  -4   4 -13   51.75    5.19
   4  -4  13   51.56    5.47
   4  -4 -13   54.96    6.51
   4   4  13   43.96    4.93
   4   4 -13   31.45    7.61
  -4   4 -13   54.37    6.08
   4  -4 -13   87.25   11.76
   4   4 -13   51.50    5.24
   4  -4 -13   17.24    6.51
  -4  -4  13   50.46    6.07
  -4   4  13   48.17    6.42
  -4   4  13   49.92    5.73
  -4  -4  13   49.99    5.35
   4  -4  13   47.64    3.15
   4   4  13   45.40    3.03
   4  -4 -13   11.51    3.96
   4  -4  14  588.78   14.86
  -4  -4  14  669.37   15.57
   4  -4 -14  619.84   17.32
  -4  -4  14  615.53   15.46
   4  -4  14  595.58   15.34
  -4   4 -14  632.41   20.95
   4   4  14  581.10   20.70
  -4  -4  14  599.49   23.57
   4  -4 -14  664.37   25.03
   4   4 -14  447.17   28.71
   4  -4  14  649.32   22.26
  -4  -4  14  652.57   22.56
  -4   4 -14  651.77   23.51
  -4   4  14  608.96   25.03
   4   4 -14  675.14   21.82
   4  -4 -14  886.32   35.36
  -4   4  14  608.77   22.71
   4  -4  14  594.59   15.67
  -4  -4  14  628.71   15.96
  -4   4  14  626.71   16.12
   4  -4  14  606.94   15.88
   4   4  14  586.71   15.56
   4  -4 -14  598.89   16.29
  -4  -4  15   86.55    4.36
   4  -4  15   78.80    3.85
   4  -4  15   76.88    4.16
   4  -4 -15   64.44    5.01
  -4  -4  15   77.87    4.08
   4  -4 -15   28.00    8.24
   4  -4 -15   89.80    8.70
   4   4 -15   59.33   10.35
   4  -4 -15   95.84   13.41
  -4   4 -15   79.62    7.49
   4   4 -15   94.39    7.37
   4   4  15   77.37    4.06
   4  -4  15   80.76    7.16
  -4  -4  15   82.77    8.14
  -4   4  15   76.31    7.31
   4   4  15   75.64    6.49
  -4   4  15   82.48    8.60
  -4  -4  15   84.90    7.47
  -4   4  15   79.92    4.49
   4  -4  15   81.73    4.47
  -4  -4  15   80.13    4.40
  -4  -4  15   77.67    4.41
   4  -4 -15   83.06    4.30
   4  -4  15   77.57    4.28
   4  -4 -15   59.23    4.54
  -4   4  15   81.78    4.39
   4   4  15   75.03    4.20
  -4  -4  16   86.89    4.47
   4  -4  16   92.00    4.60
  -4  -4  16   99.13    4.57
   4  -4 -16   54.10    5.06
  -4   4  16   88.13    4.41
   4  -4  16   86.98    4.17
  -4  -4  16   97.24    4.68
   4   4 -16  101.18    7.72
  -4   4  16   90.90    9.28
  -4   4  16   79.11    7.56
  -4   4 -16   91.24    8.16
   4  -4 -16   94.16    9.28
   4   4  16   85.34    4.43
  -4  -4  16   91.20    8.62
   4  -4 -16   34.71    9.14
  -4  -4  16   96.48    8.28
   4  -4  16   93.00    7.84
   4  -4 -16   76.64   12.55
   4   4  16   79.51    6.82
   4   4 -16   79.74   12.33
  -4  -4  16   91.59    4.78
   4  -4  16   84.75    4.61
  -4  -4  16   86.23    4.78
   4  -4 -16   90.59    4.66
  -4   4  16   86.75    4.82
   4  -4  16   91.00    4.85
  -4   4  16   74.96    4.54
   4   4  16   90.01    4.67
  -4   4  16   92.44    4.74
   4  -4 -16   50.80    4.54
  -4   4  17   44.91    3.17
  -4  -4 -17   -5.34    5.23
  -4  -4  17   47.37    3.24
  -4  -4  17   47.00    3.09
   4  -4 -17   25.93    3.92
  -4  -4  17   50.21    3.48
   4  -4  17   47.04    3.34
   4  -4  17   45.41    2.95
   4  -4 -17   51.76    6.99
  -4   4  17   46.80    5.70
   4  -4 -17   29.20   10.28
   4   4  17   42.35    4.88
   4   4 -17   43.39    9.34
   4  -4 -17   13.43    7.27
  -4   4 -17   54.61    6.35
  -4   4  17   48.87    6.97
  -4  -4  17   56.97    6.95
  -4  -4  17   48.49    6.02
   4  -4  17   45.01    5.70
  -4  -4  17   45.50    3.43
   4  -4 -17   50.95    3.50
   4  -4  17   43.60    3.30
   4  -4  17   46.87    3.53
  -4   4  17   48.96    3.53
  -4  -4  17   41.60    3.50
  -4   4  17   44.60    3.47
  -4   4  17   47.38    3.38
   4   4  17   46.04    3.33
   4  -4 -17   18.51    3.65
   4  -4  17   45.12    3.01
   4  -4  18  139.87    5.66
  -4  -4  18  143.69    5.83
  -4  -4  18  144.82    6.15
  -4  -4  18  136.69    5.72
  -4  -4  18  156.33    6.41
   4  -4  18  145.66    6.31
   4   4  18  131.75    6.06
  -4   4  18  138.43    6.10
   4   4 -18  134.74   16.22
   4  -4 -18  161.09   12.74
  -4   4  18  141.00   11.97
   4  -4 -18   54.99   10.88
  -4  -4  18  146.00   10.89
  -4   4 -18  157.88   11.99
   4  -4  18  142.25   10.29
   4  -4 -18   48.16   12.68
  -4   4  18  142.53    9.99
  -4   4 -18  150.71   10.81
   4  -4  18  147.71    6.68
  -4  -4  18  135.88    6.51
   4  -4 -18  145.81    6.19
  -4  -4  18  149.27    6.54
  -4   4  18  148.46    6.73
  -4   4  18  160.48    6.71
   4  -4  18  137.12    6.24
   4   4  18  142.31    6.35
   4  -4  18  135.67    5.84
  -4   4  18  140.73    6.28
  -4  -4  19  104.62    5.19
  -4   4  19  101.96    5.18
   4  -4  19  104.77    5.38
  -4  -4  19  108.04    5.38
   4  -4  19  100.08    4.68
  -4  -4  19   96.38    4.70
   4   4  19  102.37    5.27
  -4   4  19  106.16   10.60
   4   4 -19   87.84   13.53
  -4   4 -19  114.75   10.44
   4  -4 -19  107.09   10.52
   4  -4 -19   38.23   10.26
   4  -4 -19   39.22   12.02
  -4   4 -19  105.62    9.10
   4  -4  19   96.70    8.70
  -4  -4  19  105.88    9.49
  -4  -4  19   95.18    5.54
  -4   4  19  111.77    5.54
   4  -4  19   99.31    5.33
  -4  -4  19  103.46    5.44
   4  -4  19  112.19    5.76
   4  -4 -19  109.40    5.26
  -4   4  19  105.57    5.67
   4  -4  19   99.59    5.01
   4   4  19  103.57    5.40
  -4   4  19  101.79    5.20
  -4  -4  20  250.93    8.94
   4   4  20  239.18    9.03
  -4  -4  20  245.77    8.48
   4  -4  20  232.23    8.14
  -4  -4  20  270.64    9.26
   4  -4  20  253.79    9.28
  -4   4  20  251.01    9.10
  -4   4 -20  255.47   14.85
   4  -4 -20  257.87   17.26
   4   4 -20  237.78   22.54
   4  -4  20  261.94   15.10
  -4   4 -20  269.36   16.75
   4   4  20  249.59   14.57
  -4   4  20  239.37   16.40
  -4  -4  20  262.16   15.56
  -4  -4  20  250.24    9.52
  -4   4  20  262.52    9.26
  -4  -4  20  253.73    9.44
  -4   4  20  254.32    9.71
   4  -4  20  242.60    9.15
   4  -4 -20  262.50    8.85
   4  -4  20  262.31    9.73
   4  -4  20  247.14    8.81
   4   4  20  248.92    9.22
  -4   4  20  239.18    8.84
   4  -4  21    3.10    1.19
  -4  -4  21    2.33    1.15
  -4  -4  21    2.91    2.10
  -4   4  21    4.20    1.29
   4  -4 -21    1.22    3.66
   4  -4  21    2.02    1.48
   4   4  21    2.97    1.23
   4   4  21    4.63    2.31
  -4   4 -21    3.44    2.78
   4   4 -21    1.66    4.02
   4  -4  21    5.73    2.65
  -4  -4  21    1.52    1.83
  -4   4 -21    0.81    1.68
   4  -4 -21    1.54    2.08
   4  -4 -21    6.06    9.87
  -4   4  21    2.45    1.05
   4  -4  21    2.93    1.33
  -4   4  21    3.16    1.47
   4  -4 -21    2.54    1.99
  -4  -4  21    2.34    1.25
  -4  -4  21    1.17    2.91
   4  -4 -21    2.96    3.72
   4   4  21    3.54    1.28
   4  -4  21    2.15    1.03
  -4  -4 -21    0.62    1.24
  -4  -4  22   54.75    3.87
   4  -4  22   65.25    4.59
  -4   4  22   60.10    4.17
   4  -4  22   55.57    3.59
   4   4  22   55.74    4.06
  -4  -4  22   59.14    4.29
   4  -4 -22   18.20    4.53
  -4   4 -22   66.62    8.73
  -4   4 -22   54.07    7.02
   4  -4 -22   13.33   10.61
   4   4  22   52.71    6.92
   4  -4 -22   65.90    8.80
  -4  -4  22   54.50    7.41
   4  -4  22   63.26    7.80
   4   4 -22   52.74   11.25
   4  -4  22   59.58    4.22
   4  -4 -22   65.68    4.31
  -4  -4  22   56.11    5.06
  -4  -4  22   57.40    4.16
  -4   4  22   60.05    3.99
  -4   4  22   59.73    4.45
   4  -4  22   61.06    4.10
  -4  -4 -22   23.77    3.27
   4   4  22   58.43    4.16
   4  -4 -22    8.74    4.41
   4  -4  23   98.03    4.87
  -4   4  23  101.22    5.62
   4   4  23   93.71    5.43
  -4  -4  23   97.38    5.29
   4   4  23   99.02    9.66
  -4   4 -23   94.58    9.40
   4   4 -23   89.54   15.06
   4  -4 -23  102.04   11.21
  -4   4 -23  112.93   11.85
  -4  -4  23   91.11    9.82
   4  -4 -23   18.70   11.76
  -4   4  23   91.48   10.08
   4  -4  23   95.46    9.95
   4  -4 -23  105.13    5.46
  -4  -4  23   97.92    6.66
  -4   4  23   96.73    5.24
   4  -4  23   97.28    5.58
  -4   4  23  100.99    5.98
  -4  -4  23   94.31    5.54
   4  -4  23   99.99    5.50
   4   4  23  100.09    5.61
  -4  -4 -23   47.32    4.43
   4   4  24    4.08    1.53
   4  -4 -24    0.58    3.91
  -4   4  24    4.39    1.52
  -4  -4  24    3.61    1.35
   4  -4  24    3.56    1.94
  -4  -4  24    2.07    1.82
  -4   4  24    4.78    3.19
   4   4  24    2.33    1.91
   4  -4 -24  -10.87   11.84
   4   4 -24    2.08    5.04
  -4   4 -24    2.08    2.66
   4  -4  24    4.84    2.92
  -4   4 -24    2.64    1.86
   4  -4 -24    3.80    2.88
  -4  -4  24    1.55    4.06
  -4   4  24    3.62    1.70
   4  -4  24    3.43    1.55
  -4   4  24    2.80    1.12
   4  -4 -24    3.16    2.44
  -4  -4 -24    1.60    1.28
   4   4  24    4.25    1.54
   4  -4  24    2.79    1.34
   4  -4 -24    0.34    5.10
   4   4  25   66.29    4.69
   4  -4 -25   33.06    5.98
  -4   4  25   74.89    5.02
  -4  -4  25   74.80    4.75
   4  -4  25   70.85    4.62
  -4   4 -25   91.17   11.61
   4   4 -25   46.04   11.89
   4  -4 -25   24.20   13.85
   4   4  25   61.12    8.12
  -4   4  25   58.41    8.29
  -4  -4  25   71.99    9.09
   4  -4  25   79.20    9.61
  -4   4  25   72.64    4.60
  -4  -4  25   64.40    6.14
  -4   4  25   71.91    5.21
   4  -4 -25   75.57    4.99
   4  -4  25   69.76    4.90
   4  -4  25   71.06    4.84
   4   4  25   70.15    4.76
   4  -4 -25   27.60    6.04
   4   4  26   50.77    4.14
   4  -4 -26   24.98    5.77
  -4   4  26   59.44    4.49
   4  -4  26   59.15    4.41
  -4  -4  26   54.91    4.07
   4  -4 -26   14.39   11.70
  -4   4  26   50.48    7.96
  -4  -4  26   53.98    8.08
  -4   4 -26   53.45    9.73
   4   4  26   44.99    7.15
   4   4 -26   44.98   11.79
   4  -4  26   54.77    8.21
   4  -4  26   58.69    4.50
  -4   4  26   55.37    4.08
   4  -4 -26   58.26    4.65
  -4  -4  26   59.45    6.65
  -4   4  26   60.20    4.87
   4  -4 -26   13.08    6.11
   4  -4  26   58.86    4.43
   4   4  26   55.92    4.33
   4  -4 -27   -4.17    4.98
   4  -4  27    5.13    2.79
   4   4  27    2.11    1.51
  -4  -4  27    1.35    1.14
  -4   4  27    2.52    1.51
  -4   4  27    2.97    2.56
  -4  -4  27    3.17    2.71
   4   4 -27    1.60    6.77
   4   4  27   -1.20    2.76
   4  -4 -27   -6.94   13.64
   4  -4  27   -3.11    3.69
  -4   4 -27    6.51    4.06
  -4  -4  27    3.98    5.31
   4  -4 -27    3.74    2.71
  -4   4  27    2.00    1.68
   4  -4  27    2.14    1.56
  -4   4  27    1.09    1.18
   4  -4  27    3.89    1.62
   4   4  27    2.60    1.44
   4  -4 -27    2.16    5.54
  -4  -4  28   46.26    3.83
  -4   4  28   45.57    4.03
   4  -4 -28   29.77    6.14
   4  -4  28   51.74    4.34
   4   4  28   45.32    4.05
   4  -4  28   48.27    8.05
  -4   4 -28   23.86    6.94
   4   4 -28   35.81   11.61
   4  -4 -28   48.91   15.88
  -4  -4  28   43.67    7.83
   4   4  28   36.69    6.67
  -4   4  28   45.34    7.74
  -4   4  28   49.94    3.95
  -4  -4  28   51.66    6.97
   4  -4  28   50.71    4.46
  -4   4  28   49.35    4.50
   4  -4 -28   54.39    4.48
   4  -4 -28   22.90    6.42
   4   4  28   47.38    4.02
   4   4  29    2.77    1.59
  -4   4  29    0.55    1.22
   4  -4 -29    3.56    5.83
  -4  -4  29    0.78    1.09
  -4   4  29    0.88    1.10
  -4   4  29    1.69    1.52
   4  -4  29    2.48    2.35
   4  -4 -29    0.05    2.45
  -4  -4  29    4.41    5.95
   4   4  29    0.83    1.27
   4  -4 -29    1.19    8.49
  -4   4 -29   -1.09    3.66
   4  -4 -29    3.63    6.41
   4  -4 -30    8.53    5.79
  -4  -4  30   14.61    2.22
   4   4  30   12.88    2.35
  -4   4  30   15.74    2.61
   4  -4 -30   14.18    2.86
  -4  -4  30   31.20    7.75
  -4   4  30   11.48    2.02
  -4   4  30   12.14    2.49
   4  -4  30   16.06    3.52
   4  -4 -30   -5.78    9.93
   4   4  30   12.54    2.27
   4  -4 -30   12.95    6.57
  -4   4 -30    9.57    3.97
   4  -4 -30   -0.30    6.85
  -4  -4  31   22.65    2.69
   4  -4 -31   19.33    5.89
  -4   4  31   23.07    3.02
   4   4  31   19.70    2.79
  -4  -4  31   25.44    7.06
   4  -4 -31   23.56    3.23
  -4   4  31   20.35    3.01
  -4   4  31   22.06    2.66
   4  -4  31   22.46    3.86
   4  -4 -31    1.69    7.25
   4  -4 -31    1.70    9.92
   4   4  31   22.39    2.88
   4  -4 -31   26.98    6.74
  -4   4 -31   12.63    4.52
   4  -4 -31   -1.39    6.42
   4  -4 -32   89.79    7.88
   4   4  32   75.85    5.26
  -4   4  32   86.03    5.56
  -4  -4  32   83.36    5.06
  -4   4  32   89.83    5.19
  -4   4  32   77.10    5.58
   4  -4 -32   80.54    5.00
   4  -4 -32   18.06    7.56
   4  -4  32   81.50    6.12
  -4  -4  32   76.07    8.17
   4  -4 -32   14.49   10.02
   4  -4 -32  102.54    8.01
   4   4  32   87.53    5.55
   4  -4 -32   18.07    6.68
   4  -4 -33   55.22    6.73
   4   4  33   46.26    4.05
  -4  -4  33   46.38    3.71
  -4   4  33   52.28    4.27
   4  -4 -33   20.14    6.81
  -4   4  33   45.87    4.18
  -4  -4  33   52.08    7.67
   4  -4  33   47.03    5.14
   4  -4 -33   58.51    6.21
   4  -4 -33   20.00    9.41
   4  -4 -33   18.56    5.69
   4   4  33   51.40    4.21
  -4  -4  34   41.39    3.40
  -4   4  34   43.55    3.87
   4  -4 -34   56.72    6.62
   4   4  34   39.13    3.67
  -4   4  34   40.34    3.81
   4  -4 -34   23.42    6.35
   4  -4  34   43.28    5.19
  -4  -4  34   48.47    7.28
   4  -4 -34   55.68    5.52
   4  -4 -34   27.37    5.60
   4  -4 -34   29.54    8.56
   4   4  34   44.23    3.87
   4  -4 -35    1.14    4.11
  -4  -4  35    1.25    0.99
   4   4  35    1.65    1.24
  -4   4  35    1.17    1.32
  -4  -4  35   -1.76    5.89
   4  -4 -35   -0.74    5.01
   4  -4  35   -1.56    3.64
   4  -4 -35   -0.04    4.16
   4  -4 -35    1.60    3.64
   4   4  35    1.66    1.29
   4  -4 -35    4.20    6.24
  -4  -4  36    0.85    0.79
   4   4  36   -0.18    1.10
  -4   4  36    0.67    1.07
  -4   4  36    0.06    1.07
   4  -4 -36   -2.71    4.29
   4  -4  36    1.26    3.55
  -4  -4  36    0.84    5.30
   4  -4 -36   -0.36    2.80
   4  -4 -36   -3.54    3.33
   4   4  36    0.45    1.22
   4   4  37   -0.19    1.04
   4  -4  37    2.80    3.50
  -4  -4 -37   -1.73    6.91
  -4   4  37    0.77    1.05
   4  -4 -37   -1.53    3.46
  -4  -4  37   -2.28    4.78
   4  -4 -37    2.40    2.29
   4   4  37   -0.72    1.07
   4   4  38    0.51    0.99
  -4   4  38   -0.13    0.85
   4  -4  38   -0.42    3.30
  -4  -4 -38   -4.13    6.09
  -4  -4  38    2.20    3.92
   4  -4 -38   -0.69    2.68
   4  -4 -38    0.28    1.60
  -4   4  39    0.66    0.76
   4   4  39    0.28    1.01
  -4   4  39   -0.07    0.76
  -4  -4 -39   -3.61    4.97
  -4  -4  39   -1.78    3.44
   4  -4  39   -3.29    3.21
   4  -4 -39    0.82    2.07
   4   4 -39    2.07    3.96
   4   4 -39    0.77    4.96
  -4  -4  40   15.99    3.19
   4  -4  40   17.61    3.36
  -4  -4 -40   15.46    4.29
  -4  -4 -40    7.62    5.11
  -5   0   0    0.03    1.56
   5   0   0   -0.23    1.36
   0   5   0    0.04    0.34
  -5   0   0    0.73    1.15
   5   0   0    0.08    1.03
  -5   0   0    0.21    0.58
   0   5   0    1.23    1.69
   0  -5   0   -0.52    1.91
   5   0   0    0.00    2.16
   0   5   0    0.60    1.06
  -5   0   1   49.14    4.72
   5   0  -1   47.94    4.50
   5   0  -1   64.71    6.25
   0  -5  -1   52.02    5.34
   0   5   1   49.36    4.66
   5   0   1   43.15    4.39
   0   5  -1   45.99    4.50
  -5   0   1   47.43    2.65
  -5   0  -1   52.55    4.17
   0  -5   1   50.27    5.58
  -5   0  -1   50.60    4.74
   0   5   1   48.91    4.22
   5   0   1   50.64    3.89
   0   5  -1   44.95    3.92
   5   0  -1   48.81    3.97
   5   0   1   53.42    5.63
  -5   0   1   44.92    3.71
  -5   0   2   85.16    3.50
   5   0   2   85.55    7.20
   0  -5   2   91.93    7.46
   5   0   2   89.40    6.08
  -5   0   2   84.29    6.33
  -5   0  -2   86.76    6.15
   0   5   2   79.58    6.11
  -5   0   2   90.44    5.19
   5   0  -2  106.14    8.19
   0   5  -2   84.85    6.03
   0  -5  -2   95.35    6.99
   5   0  -2   89.46    6.17
  -5   0  -2   86.79    5.62
   0   5   2   85.79    5.69
   5   0   2   87.25    5.16
   0   5  -2   84.73    5.41
  -5   0   3   94.79    5.19
  -5   0  -3   92.07    6.35
   5   0   3   85.90    6.04
   0  -5   3  119.13    8.42
  -5   0   3   98.22    6.92
   0   5   3   95.45    6.92
   5   0   3   92.17    5.36
   0   5  -3  103.42    6.11
   5   0  -3  122.54    8.95
   0   5  -3  107.07    6.64
  -5   0  -3   93.61    6.06
   0   5   3  105.41    6.50
   5   0  -3   91.92    6.39
   0  -5  -3  104.90    7.35
  -5   0   3   90.66    3.57
   5   0   3   96.19    7.35
   5   0   4  283.67   11.69
   0  -5  -4  293.53   13.08
  -5   0  -4  272.09   11.72
  -5   0   4  284.52   12.66
  -5   0   4  285.69    9.88
   5   0  -4  276.77   12.17
   0   5  -4  295.70   12.07
   0   5   4  302.25   12.16
   0  -5   4  318.71   14.60
  -5   0   4  285.99    7.65
   5   0   4  279.32   10.51
   0   5   4  297.59   12.82
  -5   0   4  275.25    7.82
   0   5  -4  300.15   11.46
  -5   0  -4  302.29   12.09
   5   0  -5    6.86    2.08
   0   5  -5    6.84    2.01
   0  -5   5    7.06    2.46
  -5   0  -5    6.78    1.92
   0   5   5    6.43    2.01
  -5   0   5    7.45    1.06
  -5   0   5    6.70    1.39
  -5   0  -5    7.39    2.10
   5   0   5    6.10    0.84
   0  -5  -5    7.61    2.40
   5   0  -5   10.92    4.20
  -5   0   5    8.18    2.41
  -5   0   5    6.68    0.98
   0   5   5    6.75    2.34
   0  -5   5    7.90    2.58
   5   0   5    6.56    1.63
   0   5   5    6.22    2.01
   0   5   6   35.39    3.93
  -5   0   6   36.29    2.90
   0   5   6   30.48    4.17
   5   0   6   32.85    3.28
   5   0  -6   31.89    3.94
   0  -5  -6   41.78    5.95
  -5   0  -6   36.15    3.98
  -5   0   6   33.97    4.35
   0   5  -6   34.56    3.71
  -5   0  -6   38.10    3.82
   0  -5   6   31.69    4.03
   0  -5   6   36.48    4.87
  -5   0   6   32.08    2.43
   5   0  -6   25.84    5.04
   0   5   6   35.98    4.06
   5   0   6   32.02    2.16
  -5   0   7  826.75   21.07
   0   5  -7  834.46   18.88
   0  -5   7  839.70   27.58
   0   5  -7  876.75   24.20
  -5   0   7  839.51   26.00
   5   0  -7  849.96   25.71
   0   5   7  874.77   26.50
  -5   0   7  807.78   20.32
   0   5   7  912.39   25.80
   0   5   7  843.25   24.61
   0  -5   7  852.09   25.51
  -5   0  -7  850.59   25.13
   5   0   7  832.84   20.27
  -5   0  -7  885.11   24.13
   5   0  -8    5.93    4.28
   0   5   8   23.24    3.23
   0  -5   8   18.95    3.74
  -5   0   8   27.46    4.03
  -5   0   8   24.97    2.57
   0  -5   8   20.53    3.86
   5   0  -8   31.54    4.05
   0   5  -8   25.19    3.19
  -5   0  -8   25.61    3.23
  -5   0   8   25.88    2.05
   0   5   8   26.47    4.01
   0  -5  -8    5.61    4.87
  -5   0  -8   26.61    3.69
   5   0   8   25.30    2.33
  -5   0  -8   27.66    3.16
   0   5   9  241.63   10.97
   5   0   9  251.47    8.81
  -5   0  -9  262.84   12.07
   5   0   9  200.25    7.45
   0  -5   9  260.04   13.55
  -5   0   9  255.51   12.34
  -5   0  -9  259.05   11.43
  -5   0   9  239.82    7.20
   5   0  -9  246.99   12.02
  -5   0  -9  259.65   10.24
  -5   0   9  243.20    9.41
   0   5   9  259.05   12.73
   0  -5   9  263.52   12.29
  -5   0  10   48.16    4.01
   0   5  10   44.84    4.51
  -5   0  10   49.00    5.44
   0   5  10   48.50    5.52
  -5   0 -10   48.91    5.34
[truncated: 3,155,609 more chars]
