# Supplementary material for: Divergent and Enantioselective Synthesis of Three Types of Chiral Polycyclic N‑Heterocycles via Copper-Catalyzed Dearomative Cyclization
Source: ACS Cent Sci. 2025 May 2;11(5):805–15. doi: 10.1021/acscentsci.5c00248 (PMC12123464; doi:10.1021/acscentsci.5c00248)
Supplement: Supplementary file 7 [file oc5c00248_si_007.cif]

data_exp_20741_auto
_audit_creation_date               2024-06-12
_audit_creation_method
;
Olex2 1.2
(compiled 2018.05.29 svn.r3508 for OlexSys, GUI svn.r5506)
;
_shelx_SHELXL_version_number       '2014/7'
_audit_contact_author_address      ?
_audit_contact_author_email        ?
_audit_contact_author_name         ''
_audit_contact_author_phone        ?
_publ_contact_author_id_orcid      ?
_publ_section_references
;
Dolomanov, O.V., Bourhis, L.J., Gildea, R.J, Howard, J.A.K. & Puschmann, H.
 (2009), J. Appl. Cryst. 42, 339-341.

Sheldrick, G.M. (2008). Acta Cryst. A64, 112-122.
;
_chemical_name_common              ?
_chemical_name_systematic          ?
_chemical_formula_moiety           '0.25(C41 H37 N3 O8 S2)'
_chemical_formula_sum              'C10.25 H9.25 N0.75 O2 S0.50'
_chemical_formula_weight           190.96
_chemical_absolute_configuration   S
_chemical_melting_point            ?
loop_
  _atom_type_symbol
  _atom_type_description
  _atom_type_scat_dispersion_real
  _atom_type_scat_dispersion_imag
  _atom_type_scat_source
 'C' 'C' 0.0033 0.0016 'International Tables Vol C Tables 4.2.6.8 and 6.1.1.4'
 'H' 'H' 0.0000 0.0000 'International Tables Vol C Tables 4.2.6.8 and 6.1.1.4'
 'N' 'N' 0.0061 0.0033 'International Tables Vol C Tables 4.2.6.8 and 6.1.1.4'
 'O' 'O' 0.0106 0.0060 'International Tables Vol C Tables 4.2.6.8 and 6.1.1.4'
 'S' 'S' 0.1246 0.1234 'International Tables Vol C Tables 4.2.6.8 and 6.1.1.4'

_shelx_space_group_comment
;
The symmetry employed for this shelxl refinement is uniquely defined
by the following loop, which should always be used as a source of
symmetry information in preference to the above space-group names.
They are only intended as comments.
;
_space_group_crystal_system        'monoclinic'
_space_group_IT_number             4
_space_group_name_H-M_alt          'P 1 21 1'
_space_group_name_Hall             'P 2yb'
loop_
  _space_group_symop_operation_xyz
 'x, y, z'
 '-x, y+1/2, -z'

_cell_length_a                     10.4738(2)
_cell_length_b                     10.26630(10)
_cell_length_c                     16.8723(2)
_cell_angle_alpha                  90
_cell_angle_beta                   91.9110(10)
_cell_angle_gamma                  90
_cell_volume                       1813.22(4)
_cell_formula_units_Z              8
_cell_measurement_reflns_used      30128
_cell_measurement_temperature      100.01(10)
_cell_measurement_theta_max        28.1000
_cell_measurement_theta_min        2.7550
_shelx_estimated_absorpt_T_max     ?
_shelx_estimated_absorpt_T_min     ?
_exptl_absorpt_coefficient_mu      0.207
_exptl_absorpt_correction_T_max    1.00000
_exptl_absorpt_correction_T_min    0.66539
_exptl_absorpt_correction_type     multi-scan
_exptl_absorpt_process_details
;
CrysAlisPro 1.171.42.94a (Rigaku Oxford Diffraction, 2023)
Empirical absorption correction using spherical harmonics,
implemented in SCALE3 ABSPACK scaling algorithm.
;
_exptl_absorpt_special_details     ?
_exptl_crystal_colour              colourless
_exptl_crystal_density_diffrn      1.399
_exptl_crystal_density_meas        ?
_exptl_crystal_density_method      ?
_exptl_crystal_description         cube
_exptl_crystal_F_000               800
_exptl_crystal_size_max            0.2
_exptl_crystal_size_mid            0.2
_exptl_crystal_size_min            0.2
_exptl_transmission_factor_max     ?
_exptl_transmission_factor_min     ?
_diffrn_reflns_av_R_equivalents    0.0693
_diffrn_reflns_av_unetI/netI       0.0446
_diffrn_reflns_Laue_measured_fraction_full  0.998
_diffrn_reflns_Laue_measured_fraction_max  0.941
_diffrn_reflns_limit_h_max         14
_diffrn_reflns_limit_h_min         -13
_diffrn_reflns_limit_k_max         13
_diffrn_reflns_limit_k_min         -14
_diffrn_reflns_limit_l_max         22
_diffrn_reflns_limit_l_min         -22
_diffrn_reflns_number              80933
_diffrn_reflns_point_group_measured_fraction_full  0.999
_diffrn_reflns_point_group_measured_fraction_max  0.910
_diffrn_reflns_theta_full          25.242
_diffrn_reflns_theta_max           29.645
_diffrn_reflns_theta_min           2.779
_diffrn_ambient_environment        N~2~
_diffrn_ambient_temperature        100.01(10)
_diffrn_detector                   'CCD plate'
_diffrn_detector_area_resol_mean   10.4741
_diffrn_detector_type              Atlas
_diffrn_measured_fraction_theta_full  0.998
_diffrn_measured_fraction_theta_max  0.941
_diffrn_measurement_details
;
List of Runs (angles in degrees, time in seconds):

  # Type    Start    End  Width  t~exp~   \w     \q     \k     \f   Frames
--------------------------------------------------------------------------
  1  \w     35.00 102.00   1.00    9.70    --   11.94 178.00   0.00   67
  2  \w    -22.00  91.00   1.00    9.70    --   11.94  77.00-120.00  113
  3  \w    -14.00  88.00   1.00    9.70    --   11.94  38.00 150.00  102
  4  \w    -20.00  53.00   1.00    9.70    --   11.94 -99.00  90.00   73
  5  \w    -64.00  38.00   1.00    9.70    --   11.94 -38.00 -30.00  102
  6  \w    -34.00  93.00   1.00    9.70    --   11.94  19.00  60.00  127
  7  \w    -85.00 -36.00   1.00    9.70    --  -12.09 149.00 104.54   49
  8  \w    -90.00 -39.00   1.00    9.70    --  -12.09 155.00-115.08   51
  9  \w     35.00 102.00   1.00    9.70    --   11.94 178.00-120.00   67
 10  \w    -84.00 -35.00   1.00    9.70    --  -12.09 148.00 161.57   49
 11  \w    -90.00 -39.00   1.00    9.70    --  -12.09 155.00  -2.28   51
 12  \w    -85.00 -36.00   1.00    9.70    --  -12.09 149.00 -71.89   49
 13  \w    -84.00 -35.00   1.00    9.70    --  -12.09 148.00  95.53   49
 14  \w    -20.00  29.00   1.00    9.70    --  -12.09 -99.00 -60.00   49
 15  \w    -77.00 101.00   1.00    9.70    --   11.94   0.00-180.00  178
 16  \w    -77.00 101.00   1.00    9.70    --   11.94   0.00-150.00  178
 17  \w    -77.00 101.00   1.00    9.70    --   11.94   0.00-120.00  178
 18  \w    -77.00 -50.00   1.00    9.70    --   11.94   0.00 -90.00   27
 19  \w    -64.00  38.00   1.00    9.70    --   11.94 -38.00-180.00  102
;
_diffrn_measurement_device         'four-circle diffractometer'
_diffrn_measurement_device_type    'SuperNova, Dual, Cu at home/near, Atlas'
_diffrn_measurement_method         '\w scans'
_diffrn_orient_matrix_type        
 'CrysAlisPro convention (1999,Acta A55,543-557)'
_diffrn_orient_matrix_UB_11        -0.0126637000
_diffrn_orient_matrix_UB_12        -0.0082981000
_diffrn_orient_matrix_UB_13        0.0407348000
_diffrn_orient_matrix_UB_21        0.0653207000
_diffrn_orient_matrix_UB_22        -0.0146663000
_diffrn_orient_matrix_UB_23        0.0080079000
_diffrn_orient_matrix_UB_31        0.0127370000
_diffrn_orient_matrix_UB_32        0.0670092000
_diffrn_orient_matrix_UB_33        0.0067981000
_diffrn_radiation_monochromator    mirror
_diffrn_radiation_probe            x-ray
_diffrn_radiation_type             MoK\a
_diffrn_radiation_wavelength       0.71073
_diffrn_source                     'micro-focus sealed X-ray tube'
_diffrn_source_type                'SuperNova (Mo) X-ray Source'
_reflns_Friedel_coverage           0.838
_reflns_Friedel_fraction_full      1.000
_reflns_Friedel_fraction_max       0.876
_reflns_number_gt                  8057
_reflns_number_total               9339
_reflns_odcompleteness_completeness  99.82
_reflns_odcompleteness_iscentric   1
_reflns_odcompleteness_theta       26.32
_reflns_special_details
;
 Reflections were merged by SHELXL according to the crystal
 class for the calculation of statistics and refinement.
 
 _reflns_Friedel_fraction is defined as the number of unique
 Friedel pairs measured divided by the number that would be
 possible theoretically, ignoring centric projections and
 systematic absences.
;
_reflns_threshold_expression       'I > 2\s(I)'
_computing_cell_refinement         'CrysAlisPro 1.171.42.94a (Rigaku OD, 2023)'
_computing_data_collection         'CrysAlisPro 1.171.42.94a (Rigaku OD, 2023)'
_computing_data_reduction          'CrysAlisPro 1.171.42.94a (Rigaku OD, 2023)'
_computing_molecular_graphics      'Olex2 (Dolomanov et al., 2009)'
_computing_publication_material    'Olex2 (Dolomanov et al., 2009)'
_computing_structure_refinement    'XL (Sheldrick, 2008)'
_computing_structure_solution      ?
_refine_diff_density_max           0.674
_refine_diff_density_min           -0.611
_refine_diff_density_rms           0.064
_refine_ls_abs_structure_details
;
 Flack x determined using 3280 quotients [(I+)-(I-)]/[(I+)+(I-)]
 (Parsons, Flack and Wagner, Acta Cryst. B69 (2013) 249-259).
;
_refine_ls_abs_structure_Flack     -0.01(2)
_refine_ls_extinction_coef         .
_refine_ls_extinction_method       none
_refine_ls_goodness_of_fit_ref     1.067
_refine_ls_hydrogen_treatment      constr
_refine_ls_matrix_type             full
_refine_ls_number_parameters       493
_refine_ls_number_reflns           9339
_refine_ls_number_restraints       1
_refine_ls_R_factor_all            0.0592
_refine_ls_R_factor_gt             0.0437
_refine_ls_restrained_S_all        1.066
_refine_ls_shift/su_max            0.001
_refine_ls_shift/su_mean           0.000
_refine_ls_structure_factor_coef   Fsqd
_refine_ls_weighting_details      
 'w=1/[\s^2^(Fo^2^)+(0.0387P)^2^+1.0947P] where P=(Fo^2^+2Fc^2^)/3'
_refine_ls_weighting_scheme        calc
_refine_ls_wR_factor_gt            0.0925
_refine_ls_wR_factor_ref           0.1008
_refine_special_details            ?
_olex2_refinement_description
;
1. Fixed Uiso
 At 1.2 times of:
  All C(H) groups
 At 1.5 times of:
  All C(H,H,H) groups
2.a Ternary CH refined with riding coordinates:
 C33(H33), C9(H9), C36(H36)
2.b Aromatic/amide H refined with riding coordinates:
 C7(H7), C26(H26), C20(H20), C17(H17), C23(H23), C8(H8), C14(H14), C19(H19),
 C15(H15), C5(H5), C4(H4), C29(H29), C16(H16), C27(H27), C28(H28), C22(H22)
2.c Idealised Me refined as rotating group:
 C41(H41A,H41B,H41C), C40(H40A,H40B,H40C), C1(H1A,H1B,H1C), C2(H2A,H2B,H2C),
 C24(H24A,H24B,H24C), C38(H38A,H38B,H38C)
;
_atom_sites_solution_hydrogens     geom
_atom_sites_solution_primary       ?
_atom_sites_solution_secondary     ?
loop_
  _atom_site_label
  _atom_site_type_symbol
  _atom_site_fract_x
  _atom_site_fract_y
  _atom_site_fract_z
  _atom_site_U_iso_or_equiv
  _atom_site_adp_type
  _atom_site_occupancy
  _atom_site_site_symmetry_order
  _atom_site_calc_flag
  _atom_site_refinement_flags_posn
  _atom_site_refinement_flags_adp
  _atom_site_refinement_flags_occupancy
  _atom_site_disorder_assembly
  _atom_site_disorder_group
 S2 S 0.23092(8) 0.26395(7) 0.71753(5) 0.02132(17) Uani 1 1 d . . . . .
 S1 S 0.90906(7) 0.62171(7) 0.74350(4) 0.01861(16) Uani 1 1 d . . . . .
 O1 O 0.8576(2) 0.5652(2) 0.67260(13) 0.0227(5) Uani 1 1 d . . . . .
 O6 O 0.3038(2) 0.7515(2) 0.77196(12) 0.0200(5) Uani 1 1 d . . . . .
 O2 O 1.0406(2) 0.6588(2) 0.74888(14) 0.0246(5) Uani 1 1 d . . . . .
 O5 O 0.2742(2) 0.7488(2) 0.63888(13) 0.0244(5) Uani 1 1 d . . . . .
 O8 O 0.2776(2) 0.1505(2) 0.67837(15) 0.0310(6) Uani 1 1 d . . . . .
 O7 O 0.1576(2) 0.2511(3) 0.78693(15) 0.0337(6) Uani 1 1 d . . . . .
 O3 O 0.4669(3) 0.4520(3) 0.52388(14) 0.0372(7) Uani 1 1 d . . . . .
 O4 O 0.5235(3) 0.6506(3) 0.56700(14) 0.0350(6) Uani 1 1 d . . . . .
 N1 N 0.9334(3) 0.0304(3) 0.55590(16) 0.0218(6) Uani 1 1 d . . . . .
 N3 N 0.3597(2) 0.3440(2) 0.74697(15) 0.0172(5) Uani 1 1 d . . . . .
 N2 N 0.8909(2) 0.5115(3) 0.81733(15) 0.0172(5) Uani 1 1 d . . . . .
 C10 C 0.7661(3) 0.4564(3) 0.82575(18) 0.0159(6) Uani 1 1 d . . . . .
 C39 C 0.3079(3) 0.6971(3) 0.69951(18) 0.0170(6) Uani 1 1 d . . . . .
 C33 C 0.4682(3) 0.3681(3) 0.69408(18) 0.0172(6) Uani 1 1 d . . . . .
 H33 H 0.4937 0.2951 0.6586 0.021 Uiso 1 1 calc R . . . .
 C11 C 0.7340(3) 0.4627(3) 0.90348(18) 0.0161(6) Uani 1 1 d . . . . .
 C31 C 0.4901(3) 0.4831(3) 0.82062(17) 0.0152(6) Uani 1 1 d . . . . .
 C7 C 0.8378(3) 0.2110(3) 0.73565(18) 0.0183(6) Uani 1 1 d . . . . .
 H7 H 0.8528 0.2073 0.7914 0.022 Uiso 1 1 calc R . . . .
 C9 C 0.6932(3) 0.3970(3) 0.75912(17) 0.0148(6) Uani 1 1 d . . . . .
 H9 H 0.7059 0.4744 0.7243 0.018 Uiso 1 1 calc R . . . .
 C26 C 0.6330(3) 0.3407(3) 1.01159(18) 0.0186(6) Uani 1 1 d . . . . .
 H26 H 0.7139 0.3385 1.0387 0.022 Uiso 1 1 calc R . . . .
 C37 C 0.4780(3) 0.5457(3) 0.57737(19) 0.0198(7) Uani 1 1 d . . . . .
 C36 C 0.3533(3) 0.4781(3) 0.78033(18) 0.0164(6) Uani 1 1 d . . . . .
 H36 H 0.2806 0.4960 0.8156 0.020 Uiso 1 1 calc R . . . .
 C3 C 0.8767(3) 0.1216(3) 0.60560(17) 0.0185(6) Uani 1 1 d . . . . .
 C12 C 0.8388(3) 0.5246(3) 0.94796(18) 0.0175(6) Uani 1 1 d . . . . .
 C6 C 0.7601(3) 0.3084(3) 0.70384(18) 0.0163(6) Uani 1 1 d . . . . .
 C18 C 0.8117(3) 0.7537(3) 0.77003(17) 0.0184(6) Uani 1 1 d . . . . .
 C30 C 0.5009(3) 0.4088(3) 0.89861(17) 0.0155(6) Uani 1 1 d . . . . .
 C32 C 0.5661(3) 0.4129(3) 0.75749(18) 0.0156(6) Uani 1 1 d . . . . .
 C34 C 0.4294(3) 0.4979(3) 0.65414(18) 0.0166(6) Uani 1 1 d . . . . .
 C20 C 0.6152(3) 0.8707(3) 0.7531(2) 0.0238(7) Uani 1 1 d . . . . .
 H20 H 0.5351 0.8825 0.7260 0.029 Uiso 1 1 calc R . . . .
 C13 C 0.9352(3) 0.5516(3) 0.89444(18) 0.0178(6) Uani 1 1 d . . . . .
 C17 C 0.8550(3) 0.5635(3) 1.02748(19) 0.0201(6) Uani 1 1 d . . . . .
 H17 H 0.7902 0.5470 1.0643 0.024 Uiso 1 1 calc R . . . .
 C23 C 0.8510(3) 0.8379(3) 0.83082(19) 0.0219(7) Uani 1 1 d . . . . .
 H23 H 0.9323 0.8278 0.8567 0.026 Uiso 1 1 calc R . . . .
 C8 C 0.8942(3) 0.1187(3) 0.68797(17) 0.0187(6) Uani 1 1 d . . . . .
 H8 H 0.9456 0.0523 0.7118 0.022 Uiso 1 1 calc R . . . .
 C35 C 0.3603(3) 0.5632(3) 0.70645(18) 0.0171(6) Uani 1 1 d . . . . .
 C25 C 0.6209(3) 0.4045(3) 0.93868(18) 0.0163(6) Uani 1 1 d . . . . .
 C14 C 1.0493(3) 0.6109(3) 0.91882(19) 0.0225(7) Uani 1 1 d . . . . .
 H14 H 1.1153 0.6262 0.8827 0.027 Uiso 1 1 calc R . . . .
 C19 C 0.6944(3) 0.7693(3) 0.73072(19) 0.0227(6) Uani 1 1 d . . . . .
 H19 H 0.6685 0.7116 0.6892 0.027 Uiso 1 1 calc R . . . .
 C15 C 1.0630(3) 0.6466(3) 0.9977(2) 0.0249(7) Uani 1 1 d . . . . .
 H15 H 1.1405 0.6864 1.0159 0.030 Uiso 1 1 calc R . . . .
 C21 C 0.6509(3) 0.9551(3) 0.8144(2) 0.0235(7) Uani 1 1 d . . . . .
 C5 C 0.7416(3) 0.3118(3) 0.62162(19) 0.0197(6) Uani 1 1 d . . . . .
 H5 H 0.6887 0.3775 0.5983 0.024 Uiso 1 1 calc R . . . .
 C4 C 0.7985(3) 0.2214(3) 0.57324(18) 0.0198(6) Uani 1 1 d . . . . .
 H4 H 0.7847 0.2267 0.5174 0.024 Uiso 1 1 calc R . . . .
 C29 C 0.3976(3) 0.3456(3) 0.93256(19) 0.0185(6) Uani 1 1 d . . . . .
 H29 H 0.3166 0.3456 0.9054 0.022 Uiso 1 1 calc R . . . .
 C16 C 0.9661(3) 0.6257(4) 1.05132(18) 0.0241(7) Uani 1 1 d . . . . .
 H16 H 0.9771 0.6547 1.1046 0.029 Uiso 1 1 calc R . . . .
 C41 C 0.1425(3) 0.3578(3) 0.6476(2) 0.0249(7) Uani 1 1 d . . . . .
 H41A H 0.1905 0.3657 0.5989 0.037 Uiso 1 1 calc GR . . . .
 H41B H 0.1274 0.4447 0.6694 0.037 Uiso 1 1 calc GR . . . .
 H41C H 0.0604 0.3152 0.6355 0.037 Uiso 1 1 calc GR . . . .
 C27 C 0.5302(3) 0.2809(3) 1.04502(18) 0.0212(7) Uani 1 1 d . . . . .
 H27 H 0.5401 0.2384 1.0949 0.025 Uiso 1 1 calc R . . . .
 C28 C 0.4116(3) 0.2831(3) 1.00512(19) 0.0221(7) Uani 1 1 d . . . . .
 H28 H 0.3403 0.2416 1.0277 0.026 Uiso 1 1 calc R . . . .
 C22 C 0.7693(3) 0.9365(3) 0.8528(2) 0.0236(7) Uani 1 1 d . . . . .
 H22 H 0.7947 0.9930 0.8951 0.028 Uiso 1 1 calc R . . . .
 C40 C 0.2499(4) 0.8818(3) 0.7733(2) 0.0269(7) Uani 1 1 d . . . . .
 H40A H 0.2907 0.9359 0.7336 0.040 Uiso 1 1 calc GR . . . .
 H40B H 0.2648 0.9200 0.8260 0.040 Uiso 1 1 calc GR . . . .
 H40C H 0.1579 0.8772 0.7612 0.040 Uiso 1 1 calc GR . . . .
 C1 C 0.9840(4) 0.0804(4) 0.4824(2) 0.0275(8) Uani 1 1 d . . . . .
 H1A H 0.9157 0.1240 0.4515 0.041 Uiso 1 1 calc GR . . . .
 H1B H 1.0178 0.0081 0.4515 0.041 Uiso 1 1 calc GR . . . .
 H1C H 1.0527 0.1428 0.4949 0.041 Uiso 1 1 calc GR . . . .
 C2 C 1.0199(4) -0.0639(4) 0.5935(2) 0.0309(8) Uani 1 1 d . . . . .
 H2A H 1.0933 -0.0182 0.6180 0.046 Uiso 1 1 calc GR . . . .
 H2B H 1.0497 -0.1250 0.5535 0.046 Uiso 1 1 calc GR . . . .
 H2C H 0.9749 -0.1119 0.6343 0.046 Uiso 1 1 calc GR . . . .
 C24 C 0.5644(4) 1.0643(4) 0.8387(2) 0.0323(8) Uani 1 1 d . . . . .
 H24A H 0.4899 1.0683 0.8021 0.049 Uiso 1 1 calc GR . . . .
 H24B H 0.6109 1.1470 0.8371 0.049 Uiso 1 1 calc GR . . . .
 H24C H 0.5361 1.0486 0.8926 0.049 Uiso 1 1 calc GR . . . .
 C38 C 0.5156(6) 0.4840(5) 0.4455(2) 0.0583(15) Uani 1 1 d . . . . .
 H38A H 0.5165 0.4053 0.4127 0.087 Uiso 1 1 calc GR . . . .
 H38B H 0.6026 0.5185 0.4518 0.087 Uiso 1 1 calc GR . . . .
 H38C H 0.4603 0.5496 0.4198 0.087 Uiso 1 1 calc GR . . . .

loop_
  _atom_site_aniso_label
  _atom_site_aniso_U_11
  _atom_site_aniso_U_22
  _atom_site_aniso_U_33
  _atom_site_aniso_U_23
  _atom_site_aniso_U_13
  _atom_site_aniso_U_12
 S2 0.0203(4) 0.0186(4) 0.0250(4) 0.0022(3) 0.0002(3) -0.0058(3)
 S1 0.0183(4) 0.0187(4) 0.0194(3) 0.0006(3) 0.0074(3) -0.0012(3)
 O1 0.0272(13) 0.0230(11) 0.0184(11) 0.0008(9) 0.0076(9) -0.0030(10)
 O6 0.0224(11) 0.0164(11) 0.0211(11) -0.0015(9) -0.0012(9) 0.0039(9)
 O2 0.0192(12) 0.0255(13) 0.0298(12) 0.0012(10) 0.0099(9) -0.0046(9)
 O5 0.0310(13) 0.0229(12) 0.0195(11) 0.0025(9) 0.0019(9) 0.0035(10)
 O8 0.0349(14) 0.0158(12) 0.0421(14) -0.0017(10) -0.0027(11) -0.0026(10)
 O7 0.0266(13) 0.0444(16) 0.0301(13) 0.0052(12) 0.0021(10) -0.0153(12)
 O3 0.071(2) 0.0245(13) 0.0168(12) -0.0027(10) 0.0057(12) 0.0008(13)
 O4 0.0466(16) 0.0330(16) 0.0260(13) 0.0000(11) 0.0100(11) -0.0147(13)
 N1 0.0227(14) 0.0204(14) 0.0229(14) -0.0020(11) 0.0067(11) 0.0025(11)
 N3 0.0154(13) 0.0152(13) 0.0213(13) -0.0002(10) 0.0037(10) -0.0003(10)
 N2 0.0152(12) 0.0183(13) 0.0186(12) 0.0014(10) 0.0050(10) 0.0003(10)
 C10 0.0136(14) 0.0135(14) 0.0208(15) 0.0022(11) 0.0048(12) 0.0027(11)
 C39 0.0118(14) 0.0189(15) 0.0204(15) -0.0025(12) 0.0019(11) -0.0028(11)
 C33 0.0187(15) 0.0149(14) 0.0181(14) 0.0000(11) 0.0038(12) 0.0008(12)
 C11 0.0151(14) 0.0143(14) 0.0189(14) -0.0004(11) 0.0015(11) 0.0024(11)
 C31 0.0121(14) 0.0177(15) 0.0160(14) 0.0006(11) 0.0040(11) 0.0033(11)
 C7 0.0171(15) 0.0208(15) 0.0171(14) -0.0003(11) 0.0020(12) -0.0012(12)
 C9 0.0188(15) 0.0120(14) 0.0138(13) 0.0030(10) 0.0044(12) -0.0004(11)
 C26 0.0182(16) 0.0178(16) 0.0198(15) -0.0020(12) 0.0010(12) 0.0014(12)
 C37 0.0194(16) 0.0214(17) 0.0187(15) -0.0005(12) -0.0001(12) 0.0052(12)
 C36 0.0151(14) 0.0147(15) 0.0195(15) -0.0005(11) 0.0040(12) -0.0003(11)
 C3 0.0168(14) 0.0169(14) 0.0222(14) -0.0015(12) 0.0052(11) -0.0039(12)
 C12 0.0162(15) 0.0156(14) 0.0208(15) 0.0009(11) 0.0013(12) 0.0028(11)
 C6 0.0174(15) 0.0142(14) 0.0177(14) -0.0023(11) 0.0060(12) -0.0011(11)
 C18 0.0197(15) 0.0172(15) 0.0187(14) 0.0015(12) 0.0063(11) -0.0016(12)
 C30 0.0182(15) 0.0133(14) 0.0153(14) -0.0024(11) 0.0036(11) -0.0011(11)
 C32 0.0194(15) 0.0107(14) 0.0169(14) 0.0008(10) 0.0042(12) -0.0009(11)
 C34 0.0146(14) 0.0150(15) 0.0202(14) -0.0018(11) -0.0002(11) -0.0010(11)
 C20 0.0211(17) 0.0228(17) 0.0275(17) 0.0030(13) 0.0017(13) -0.0034(13)
 C13 0.0177(15) 0.0163(15) 0.0195(15) 0.0023(11) 0.0026(12) 0.0031(12)
 C17 0.0183(15) 0.0206(16) 0.0216(15) 0.0012(12) 0.0042(12) 0.0013(12)
 C23 0.0241(17) 0.0198(16) 0.0216(16) 0.0018(12) -0.0001(13) -0.0043(13)
 C8 0.0185(15) 0.0160(14) 0.0216(14) 0.0016(12) 0.0027(12) 0.0031(13)
 C35 0.0152(15) 0.0190(15) 0.0169(14) -0.0013(12) 0.0005(11) -0.0016(12)
 C25 0.0179(15) 0.0153(14) 0.0161(14) -0.0017(11) 0.0061(12) -0.0002(11)
 C14 0.0164(15) 0.0248(17) 0.0266(16) 0.0013(13) 0.0037(12) -0.0007(13)
 C19 0.0233(16) 0.0211(16) 0.0235(15) 0.0004(13) 0.0002(12) -0.0036(14)
 C15 0.0172(15) 0.0276(19) 0.0297(17) -0.0016(14) -0.0026(13) -0.0035(13)
 C21 0.0242(17) 0.0157(15) 0.0312(18) 0.0026(13) 0.0079(14) -0.0021(13)
 C5 0.0181(16) 0.0198(16) 0.0212(15) 0.0029(12) 0.0028(12) 0.0037(12)
 C4 0.0224(16) 0.0208(16) 0.0164(14) -0.0004(12) 0.0032(12) 0.0008(12)
 C29 0.0156(15) 0.0185(15) 0.0217(15) -0.0011(12) 0.0037(12) -0.0004(12)
 C16 0.0254(17) 0.0277(17) 0.0192(15) -0.0001(14) -0.0021(12) 0.0015(15)
 C41 0.0210(17) 0.0233(17) 0.0302(18) 0.0027(14) -0.0037(14) -0.0036(13)
 C27 0.0278(17) 0.0189(16) 0.0169(14) 0.0026(12) 0.0046(12) -0.0016(13)
 C28 0.0227(16) 0.0225(17) 0.0214(15) -0.0010(12) 0.0067(13) -0.0064(13)
 C22 0.0267(18) 0.0186(17) 0.0257(17) -0.0042(13) 0.0022(14) -0.0036(13)
 C40 0.034(2) 0.0160(16) 0.0306(18) -0.0032(13) 0.0000(15) 0.0067(14)
 C1 0.033(2) 0.0265(18) 0.0234(17) -0.0022(13) 0.0093(15) 0.0022(14)
 C2 0.039(2) 0.0235(19) 0.0307(19) -0.0015(14) 0.0063(16) 0.0090(15)
 C24 0.032(2) 0.0190(17) 0.047(2) -0.0016(16) 0.0090(17) 0.0026(15)
 C38 0.116(5) 0.041(3) 0.0194(19) -0.0016(17) 0.022(2) 0.013(3)

_geom_special_details
;
 All esds (except the esd in the dihedral angle between two l.s. planes)
 are estimated using the full covariance matrix.  The cell esds are taken
 into account individually in the estimation of esds in distances, angles
 and torsion angles; correlations between esds in cell parameters are only
 used when they are defined by crystal symmetry.  An approximate (isotropic)
 treatment of cell esds is used for estimating esds involving l.s. planes.
;
loop_
  _geom_bond_atom_site_label_1
  _geom_bond_atom_site_label_2
  _geom_bond_distance
  _geom_bond_site_symmetry_2
  _geom_bond_publ_flag
 S2 O8 1.433(3) . ?
 S2 O7 1.428(3) . ?
 S2 N3 1.642(3) . ?
 S2 C41 1.762(3) . ?
 S1 O1 1.420(2) . ?
 S1 O2 1.430(2) . ?
 S1 N2 1.698(3) . ?
 S1 C18 1.763(3) . ?
 O6 C39 1.346(4) . ?
 O6 C40 1.451(4) . ?
 O5 C39 1.195(4) . ?
 O3 C37 1.322(4) . ?
 O3 C38 1.470(5) . ?
 O4 C37 1.193(4) . ?
 N1 C3 1.402(4) . ?
 N1 C1 1.458(4) . ?
 N1 C2 1.457(5) . ?
 N3 C33 1.489(4) . ?
 N3 C36 1.490(4) . ?
 N2 C10 1.436(4) . ?
 N2 C13 1.427(4) . ?
 C10 C11 1.366(4) . ?
 C10 C9 1.470(4) . ?
 C39 C35 1.483(4) . ?
 C33 C32 1.528(4) . ?
 C33 C34 1.542(4) . ?
 C11 C12 1.455(4) . ?
 C11 C25 1.470(4) . ?
 C31 C36 1.565(4) . ?
 C31 C30 1.522(4) . ?
 C31 C32 1.532(4) . ?
 C7 C6 1.386(4) . ?
 C7 C8 1.388(4) . ?
 C9 C6 1.494(4) . ?
 C9 C32 1.340(4) . ?
 C26 C25 1.396(4) . ?
 C26 C27 1.376(4) . ?
 C37 C34 1.491(4) . ?
 C36 C35 1.526(4) . ?
 C3 C8 1.396(4) . ?
 C3 C4 1.411(5) . ?
 C12 C13 1.405(4) . ?
 C12 C17 1.405(4) . ?
 C6 C5 1.395(4) . ?
 C18 C23 1.393(4) . ?
 C18 C19 1.386(4) . ?
 C30 C25 1.408(4) . ?
 C30 C29 1.400(4) . ?
 C34 C35 1.340(4) . ?
 C20 C19 1.391(5) . ?
 C20 C21 1.391(5) . ?
 C13 C14 1.390(4) . ?
 C17 C16 1.376(5) . ?
 C23 C22 1.384(5) . ?
 C14 C15 1.383(5) . ?
 C15 C16 1.399(5) . ?
 C21 C22 1.393(5) . ?
 C21 C24 1.506(5) . ?
 C5 C4 1.383(4) . ?
 C29 C28 1.386(4) . ?
 C27 C28 1.393(5) . ?

loop_
  _geom_angle_atom_site_label_1
  _geom_angle_atom_site_label_2
  _geom_angle_atom_site_label_3
  _geom_angle
  _geom_angle_site_symmetry_1
  _geom_angle_site_symmetry_3
  _geom_angle_publ_flag
 O8 S2 N3 104.89(14) . . ?
 O8 S2 C41 108.38(16) . . ?
 O7 S2 O8 120.25(17) . . ?
 O7 S2 N3 104.91(14) . . ?
 O7 S2 C41 108.34(17) . . ?
 N3 S2 C41 109.71(15) . . ?
 O1 S1 O2 120.04(14) . . ?
 O1 S1 N2 107.30(14) . . ?
 O1 S1 C18 108.75(15) . . ?
 O2 S1 N2 105.20(14) . . ?
 O2 S1 C18 110.10(15) . . ?
 N2 S1 C18 104.24(13) . . ?
 C39 O6 C40 114.9(2) . . ?
 C37 O3 C38 115.2(3) . . ?
 C3 N1 C1 116.5(3) . . ?
 C3 N1 C2 116.9(3) . . ?
 C2 N1 C1 111.5(3) . . ?
 C33 N3 S2 122.5(2) . . ?
 C33 N3 C36 96.7(2) . . ?
 C36 N3 S2 122.0(2) . . ?
 C10 N2 S1 117.4(2) . . ?
 C13 N2 S1 115.8(2) . . ?
 C13 N2 C10 107.0(2) . . ?
 N2 C10 C9 122.6(3) . . ?
 C11 C10 N2 109.3(3) . . ?
 C11 C10 C9 128.0(3) . . ?
 O6 C39 C35 109.6(3) . . ?
 O5 C39 O6 125.1(3) . . ?
 O5 C39 C35 125.3(3) . . ?
 N3 C33 C32 97.9(2) . . ?
 N3 C33 C34 102.2(2) . . ?
 C32 C33 C34 101.9(2) . . ?
 C10 C11 C12 108.1(3) . . ?
 C10 C11 C25 126.6(3) . . ?
 C12 C11 C25 125.0(3) . . ?
 C30 C31 C36 113.6(2) . . ?
 C30 C31 C32 109.9(2) . . ?
 C32 C31 C36 99.9(2) . . ?
 C6 C7 C8 121.6(3) . . ?
 C10 C9 C6 119.2(3) . . ?
 C32 C9 C10 117.1(3) . . ?
 C32 C9 C6 123.2(3) . . ?
 C27 C26 C25 121.4(3) . . ?
 O3 C37 C34 109.2(3) . . ?
 O4 C37 O3 125.7(3) . . ?
 O4 C37 C34 125.1(3) . . ?
 N3 C36 C31 98.2(2) . . ?
 N3 C36 C35 102.5(2) . . ?
 C35 C36 C31 105.6(2) . . ?
 N1 C3 C4 120.4(3) . . ?
 C8 C3 N1 122.5(3) . . ?
 C8 C3 C4 117.1(3) . . ?
 C13 C12 C11 107.5(3) . . ?
 C17 C12 C11 133.0(3) . . ?
 C17 C12 C13 119.4(3) . . ?
 C7 C6 C9 118.6(3) . . ?
 C7 C6 C5 117.6(3) . . ?
 C5 C6 C9 123.6(3) . . ?
 C23 C18 S1 120.3(2) . . ?
 C19 C18 S1 118.6(2) . . ?
 C19 C18 C23 121.1(3) . . ?
 C25 C30 C31 118.1(3) . . ?
 C29 C30 C31 123.3(3) . . ?
 C29 C30 C25 118.6(3) . . ?
 C33 C32 C31 106.0(2) . . ?
 C9 C32 C33 128.3(3) . . ?
 C9 C32 C31 125.6(3) . . ?
 C37 C34 C33 124.9(3) . . ?
 C35 C34 C33 106.6(3) . . ?
 C35 C34 C37 128.0(3) . . ?
 C21 C20 C19 121.3(3) . . ?
 C12 C13 N2 108.1(3) . . ?
 C14 C13 N2 130.2(3) . . ?
 C14 C13 C12 121.7(3) . . ?
 C16 C17 C12 119.1(3) . . ?
 C22 C23 C18 118.7(3) . . ?
 C7 C8 C3 121.2(3) . . ?
 C39 C35 C36 124.6(3) . . ?
 C34 C35 C39 128.2(3) . . ?
 C34 C35 C36 107.1(3) . . ?
 C26 C25 C11 119.7(3) . . ?
 C26 C25 C30 119.4(3) . . ?
 C30 C25 C11 120.8(3) . . ?
 C15 C14 C13 117.5(3) . . ?
 C18 C19 C20 118.9(3) . . ?
 C14 C15 C16 121.8(3) . . ?
 C20 C21 C22 118.2(3) . . ?
 C20 C21 C24 121.1(3) . . ?
 C22 C21 C24 120.7(3) . . ?
 C4 C5 C6 121.5(3) . . ?
 C5 C4 C3 121.0(3) . . ?
 C28 C29 C30 121.0(3) . . ?
 C17 C16 C15 120.4(3) . . ?
 C26 C27 C28 119.4(3) . . ?
 C29 C28 C27 120.1(3) . . ?
 C23 C22 C21 121.7(3) . . ?

loop_
  _geom_torsion_atom_site_label_1
  _geom_torsion_atom_site_label_2
  _geom_torsion_atom_site_label_3
  _geom_torsion_atom_site_label_4
  _geom_torsion
  _geom_torsion_site_symmetry_1
  _geom_torsion_site_symmetry_2
  _geom_torsion_site_symmetry_3
  _geom_torsion_site_symmetry_4
  _geom_torsion_publ_flag
 S2 N3 C33 C32 -166.9(2) . . . . ?
 S2 N3 C33 C34 89.0(3) . . . . ?
 S2 N3 C36 C31 163.0(2) . . . . ?
 S2 N3 C36 C35 -89.0(3) . . . . ?
 S1 N2 C10 C11 -131.7(2) . . . . ?
 S1 N2 C10 C9 51.6(3) . . . . ?
 S1 N2 C13 C12 131.7(2) . . . . ?
 S1 N2 C13 C14 -46.6(4) . . . . ?
 S1 C18 C23 C22 -176.7(2) . . . . ?
 S1 C18 C19 C20 177.9(2) . . . . ?
 O1 S1 N2 C10 -50.8(2) . . . . ?
 O1 S1 N2 C13 -178.9(2) . . . . ?
 O1 S1 C18 C23 -170.6(2) . . . . ?
 O1 S1 C18 C19 11.3(3) . . . . ?
 O6 C39 C35 C36 25.7(4) . . . . ?
 O6 C39 C35 C34 -148.7(3) . . . . ?
 O2 S1 N2 C10 -179.7(2) . . . . ?
 O2 S1 N2 C13 52.2(2) . . . . ?
 O2 S1 C18 C23 -37.2(3) . . . . ?
 O2 S1 C18 C19 144.7(2) . . . . ?
 O5 C39 C35 C36 -154.1(3) . . . . ?
 O5 C39 C35 C34 31.5(5) . . . . ?
 O8 S2 N3 C33 46.8(3) . . . . ?
 O8 S2 N3 C36 171.0(2) . . . . ?
 O7 S2 N3 C33 174.4(2) . . . . ?
 O7 S2 N3 C36 -61.4(3) . . . . ?
 O3 C37 C34 C33 49.5(4) . . . . ?
 O3 C37 C34 C35 -140.5(3) . . . . ?
 O4 C37 C34 C33 -128.2(4) . . . . ?
 O4 C37 C34 C35 41.8(5) . . . . ?
 N1 C3 C8 C7 179.4(3) . . . . ?
 N1 C3 C4 C5 179.7(3) . . . . ?
 N3 C33 C32 C31 -32.6(3) . . . . ?
 N3 C33 C32 C9 148.0(3) . . . . ?
 N3 C33 C34 C37 -158.2(3) . . . . ?
 N3 C33 C34 C35 30.0(3) . . . . ?
 N3 C36 C35 C39 154.4(3) . . . . ?
 N3 C36 C35 C34 -30.2(3) . . . . ?
 N2 S1 C18 C23 75.2(3) . . . . ?
 N2 S1 C18 C19 -103.0(3) . . . . ?
 N2 C10 C11 C12 0.6(3) . . . . ?
 N2 C10 C11 C25 -172.9(3) . . . . ?
 N2 C10 C9 C6 43.6(4) . . . . ?
 N2 C10 C9 C32 -144.6(3) . . . . ?
 N2 C13 C14 C15 175.9(3) . . . . ?
 C10 N2 C13 C12 -1.4(3) . . . . ?
 C10 N2 C13 C14 -179.7(3) . . . . ?
 C10 C11 C12 C13 -1.5(3) . . . . ?
 C10 C11 C12 C17 175.3(3) . . . . ?
 C10 C11 C25 C26 137.0(3) . . . . ?
 C10 C11 C25 C30 -41.0(5) . . . . ?
 C10 C9 C6 C7 47.9(4) . . . . ?
 C10 C9 C6 C5 -137.0(3) . . . . ?
 C10 C9 C32 C33 176.8(3) . . . . ?
 C10 C9 C32 C31 -2.4(4) . . . . ?
 C33 N3 C36 C31 -61.6(2) . . . . ?
 C33 N3 C36 C35 46.4(3) . . . . ?
 C33 C34 C35 C39 175.3(3) . . . . ?
 C33 C34 C35 C36 0.1(3) . . . . ?
 C11 C10 C9 C6 -132.4(3) . . . . ?
 C11 C10 C9 C32 39.4(4) . . . . ?
 C11 C12 C13 N2 1.7(3) . . . . ?
 C11 C12 C13 C14 -179.8(3) . . . . ?
 C11 C12 C17 C16 -177.3(3) . . . . ?
 C31 C36 C35 C39 -103.3(3) . . . . ?
 C31 C36 C35 C34 72.1(3) . . . . ?
 C31 C30 C25 C11 -4.0(4) . . . . ?
 C31 C30 C25 C26 178.0(3) . . . . ?
 C31 C30 C29 C28 -177.7(3) . . . . ?
 C7 C6 C5 C4 0.0(5) . . . . ?
 C9 C10 C11 C12 177.0(3) . . . . ?
 C9 C10 C11 C25 3.5(5) . . . . ?
 C9 C6 C5 C4 -175.1(3) . . . . ?
 C26 C27 C28 C29 -0.3(5) . . . . ?
 C37 C34 C35 C39 3.8(5) . . . . ?
 C37 C34 C35 C36 -171.3(3) . . . . ?
 C36 N3 C33 C32 58.0(2) . . . . ?
 C36 N3 C33 C34 -46.1(3) . . . . ?
 C36 C31 C30 C25 178.4(3) . . . . ?
 C36 C31 C30 C29 -2.0(4) . . . . ?
 C36 C31 C32 C33 -4.1(3) . . . . ?
 C36 C31 C32 C9 175.3(3) . . . . ?
 C12 C11 C25 C26 -35.5(4) . . . . ?
 C12 C11 C25 C30 146.5(3) . . . . ?
 C12 C13 C14 C15 -2.2(5) . . . . ?
 C12 C17 C16 C15 -1.8(5) . . . . ?
 C6 C7 C8 C3 1.2(5) . . . . ?
 C6 C9 C32 C33 -11.8(5) . . . . ?
 C6 C9 C32 C31 169.0(3) . . . . ?
 C6 C5 C4 C3 0.6(5) . . . . ?
 C18 S1 N2 C10 64.4(2) . . . . ?
 C18 S1 N2 C13 -63.7(2) . . . . ?
 C18 C23 C22 C21 -1.5(5) . . . . ?
 C30 C31 C36 N3 -77.5(3) . . . . ?
 C30 C31 C36 C35 177.0(2) . . . . ?
 C30 C31 C32 C33 115.5(3) . . . . ?
 C30 C31 C32 C9 -65.1(4) . . . . ?
 C30 C29 C28 C27 -0.8(5) . . . . ?
 C32 C33 C34 C37 100.8(3) . . . . ?
 C32 C33 C34 C35 -71.0(3) . . . . ?
 C32 C31 C36 N3 39.4(3) . . . . ?
 C32 C31 C36 C35 -66.1(3) . . . . ?
 C32 C31 C30 C25 67.5(3) . . . . ?
 C32 C31 C30 C29 -112.9(3) . . . . ?
 C32 C9 C6 C7 -123.3(3) . . . . ?
 C32 C9 C6 C5 51.8(4) . . . . ?
 C34 C33 C32 C31 71.7(3) . . . . ?
 C34 C33 C32 C9 -107.7(3) . . . . ?
 C20 C21 C22 C23 0.5(5) . . . . ?
 C13 N2 C10 C11 0.5(3) . . . . ?
 C13 N2 C10 C9 -176.2(3) . . . . ?
 C13 C12 C17 C16 -0.9(5) . . . . ?
 C13 C14 C15 C16 -0.6(5) . . . . ?
 C17 C12 C13 N2 -175.5(3) . . . . ?
 C17 C12 C13 C14 3.0(5) . . . . ?
 C23 C18 C19 C20 -0.3(5) . . . . ?
 C8 C7 C6 C9 174.5(3) . . . . ?
 C8 C7 C6 C5 -0.8(5) . . . . ?
 C8 C3 C4 C5 -0.3(5) . . . . ?
 C25 C11 C12 C13 172.2(3) . . . . ?
 C25 C11 C12 C17 -11.1(5) . . . . ?
 C25 C26 C27 C28 0.5(5) . . . . ?
 C25 C30 C29 C28 1.8(4) . . . . ?
 C14 C15 C16 C17 2.7(5) . . . . ?
 C19 C18 C23 C22 1.4(5) . . . . ?
 C19 C20 C21 C22 0.6(5) . . . . ?
 C19 C20 C21 C24 -179.6(3) . . . . ?
 C21 C20 C19 C18 -0.8(5) . . . . ?
 C4 C3 C8 C7 -0.6(5) . . . . ?
 C29 C30 C25 C11 176.5(3) . . . . ?
 C29 C30 C25 C26 -1.6(4) . . . . ?
 C41 S2 N3 C33 -69.4(3) . . . . ?
 C41 S2 N3 C36 54.8(3) . . . . ?
 C27 C26 C25 C11 -177.6(3) . . . . ?
 C27 C26 C25 C30 0.5(5) . . . . ?
 C40 O6 C39 O5 1.8(4) . . . . ?
 C40 O6 C39 C35 -177.9(3) . . . . ?
 C1 N1 C3 C8 -139.6(3) . . . . ?
 C1 N1 C3 C4 40.4(4) . . . . ?
 C2 N1 C3 C8 -4.2(5) . . . . ?
 C2 N1 C3 C4 175.8(3) . . . . ?
 C24 C21 C22 C23 -179.2(3) . . . . ?
 C38 O3 C37 O4 -0.2(6) . . . . ?
 C38 O3 C37 C34 -177.9(3) . . . . ?

_shelx_res_file
;
    exp_20741_auto.res created by SHELXL-2014/7

TITL exp_20741_auto_a.res in P2(1)
REM Old TITL exp_20741_auto in P2(1)
REM SHELXT solution in P2(1): R1 0.083, Rweak 0.021, Alpha 0.001
REM <I/s> 0.291 for 5 systematic absences, Orientation as input
REM Flack x = 0.100 ( 0.016 ) from 3003 Parsons' quotients
REM Formula found by SHELXT: C41 N4 O7 Cl2
CELL 0.71073 10.4738 10.2663 16.8723 90 91.911 90
ZERR 8 0.0002 0.0001 0.0002 0 0.001 0
LATT -1
SYMM -X,0.5+Y,-Z
SFAC C H N O S
UNIT 82 74 6 16 4

L.S. 10
PLAN  37
TEMP -173
CONF
BOND
list 4
MORE -1
fmap 2
acta
REM <olex2.extras>
REM <HklSrc "%.\\exp_20741_auto.hkl">
REM </olex2.extras>

WGHT    0.038700    1.094700
FVAR       0.59343
S2    5    0.230924    0.263951    0.717530    11.00000    0.02031    0.01864 =
         0.02497    0.00225    0.00017   -0.00585
S1    5    0.909056    0.621707    0.743501    11.00000    0.01827    0.01866 =
         0.01936    0.00059    0.00743   -0.00124
O1    4    0.857565    0.565224    0.672599    11.00000    0.02719    0.02295 =
         0.01842    0.00078    0.00760   -0.00296
O6    4    0.303796    0.751546    0.771965    11.00000    0.02238    0.01635 =
         0.02114   -0.00145   -0.00120    0.00387
O2    4    1.040632    0.658773    0.748884    11.00000    0.01916    0.02555 =
         0.02975    0.00125    0.00987   -0.00462
O5    4    0.274176    0.748819    0.638882    11.00000    0.03096    0.02288 =
         0.01951    0.00248    0.00190    0.00346
O8    4    0.277556    0.150456    0.678371    11.00000    0.03490    0.01585 =
         0.04210   -0.00169   -0.00273   -0.00264
O7    4    0.157587    0.251087    0.786930    11.00000    0.02656    0.04436 =
         0.03015    0.00524    0.00215   -0.01533
O3    4    0.466892    0.452047    0.523879    11.00000    0.07051    0.02451 =
         0.01682   -0.00269    0.00568    0.00078
O4    4    0.523549    0.650618    0.566996    11.00000    0.04659    0.03299 =
         0.02601   -0.00002    0.01000   -0.01472
N1    3    0.933357    0.030368    0.555903    11.00000    0.02272    0.02036 =
         0.02286   -0.00203    0.00668    0.00249
N3    3    0.359731    0.343962    0.746969    11.00000    0.01544    0.01516 =
         0.02132   -0.00020    0.00370   -0.00027
N2    3    0.890865    0.511526    0.817333    11.00000    0.01520    0.01828 =
         0.01856    0.00140    0.00499    0.00028
C10   1    0.766067    0.456428    0.825753    11.00000    0.01358    0.01353 =
         0.02085    0.00217    0.00477    0.00270
C39   1    0.307945    0.697105    0.699509    11.00000    0.01177    0.01887 =
         0.02043   -0.00252    0.00190   -0.00276
C33   1    0.468218    0.368096    0.694077    11.00000    0.01873    0.01486 =
         0.01811    0.00003    0.00380    0.00077
AFIX  13
H33   2    0.493688    0.295147    0.658648    11.00000   -1.20000
AFIX   0
C11   1    0.733991    0.462749    0.903484    11.00000    0.01515    0.01429 =
         0.01886   -0.00038    0.00155    0.00235
C31   1    0.490054    0.483138    0.820621    11.00000    0.01206    0.01775 =
         0.01595    0.00055    0.00398    0.00335
C7    1    0.837799    0.210985    0.735648    11.00000    0.01710    0.02084 =
         0.01706   -0.00034    0.00201   -0.00117
AFIX  43
H7    2    0.852825    0.207338    0.791443    11.00000   -1.20000
AFIX   0
C9    1    0.693189    0.396976    0.759119    11.00000    0.01877    0.01205 =
         0.01382    0.00297    0.00442   -0.00040
AFIX  13
H9    2    0.705922    0.474425    0.724317    11.00000   -1.20000
AFIX   0
C26   1    0.632987    0.340679    1.011586    11.00000    0.01825    0.01782 =
         0.01984   -0.00200    0.00104    0.00140
AFIX  43
H26   2    0.713911    0.338470    1.038713    11.00000   -1.20000
AFIX   0
C37   1    0.478029    0.545743    0.577375    11.00000    0.01939    0.02142 =
         0.01868   -0.00051   -0.00006    0.00524
C36   1    0.353333    0.478148    0.780327    11.00000    0.01513    0.01473 =
         0.01946   -0.00051    0.00404   -0.00034
AFIX  13
H36   2    0.280563    0.496045    0.815642    11.00000   -1.20000
AFIX   0
C3    1    0.876698    0.121564    0.605596    11.00000    0.01682    0.01685 =
         0.02219   -0.00146    0.00524   -0.00392
C12   1    0.838781    0.524590    0.947960    11.00000    0.01621    0.01565 =
         0.02078    0.00086    0.00127    0.00282
C6    1    0.760076    0.308392    0.703838    11.00000    0.01740    0.01417 =
         0.01774   -0.00227    0.00596   -0.00114
C18   1    0.811734    0.753721    0.770027    11.00000    0.01966    0.01722 =
         0.01866    0.00146    0.00628   -0.00162
C30   1    0.500888    0.408827    0.898611    11.00000    0.01822    0.01326 =
         0.01525   -0.00240    0.00356   -0.00110
C32   1    0.566109    0.412878    0.757493    11.00000    0.01940    0.01067 =
         0.01686    0.00084    0.00422   -0.00088
C34   1    0.429439    0.497925    0.654143    11.00000    0.01460    0.01502 =
         0.02022   -0.00184   -0.00018   -0.00105
C20   1    0.615216    0.870695    0.753098    11.00000    0.02110    0.02276 =
         0.02749    0.00301    0.00171   -0.00336
AFIX  43
H20   2    0.535128    0.882523    0.725953    11.00000   -1.20000
AFIX   0
C13   1    0.935201    0.551635    0.894435    11.00000    0.01766    0.01627 =
         0.01951    0.00232    0.00257    0.00315
C17   1    0.855035    0.563471    1.027478    11.00000    0.01833    0.02055 =
         0.02162    0.00121    0.00416    0.00127
AFIX  43
H17   2    0.790242    0.547025    1.064271    11.00000   -1.20000
AFIX   0
C23   1    0.851023    0.837909    0.830819    11.00000    0.02415    0.01985 =
         0.02157    0.00181   -0.00008   -0.00431
AFIX  43
H23   2    0.932349    0.827819    0.856725    11.00000   -1.20000
AFIX   0
C8    1    0.894189    0.118670    0.687973    11.00000    0.01849    0.01601 =
         0.02158    0.00161    0.00267    0.00313
AFIX  43
H8    2    0.945642    0.052281    0.711828    11.00000   -1.20000
AFIX   0
C35   1    0.360252    0.563209    0.706448    11.00000    0.01516    0.01905 =
         0.01694   -0.00126    0.00048   -0.00158
C25   1    0.620872    0.404514    0.938685    11.00000    0.01786    0.01530 =
         0.01605   -0.00174    0.00610   -0.00021
C14   1    1.049267    0.610853    0.918823    11.00000    0.01640    0.02481 =
         0.02662    0.00126    0.00367   -0.00074
AFIX  43
H14   2    1.115252    0.626190    0.882676    11.00000   -1.20000
AFIX   0
C19   1    0.694432    0.769273    0.730724    11.00000    0.02329    0.02114 =
         0.02353    0.00045    0.00024   -0.00362
AFIX  43
H19   2    0.668526    0.711625    0.689181    11.00000   -1.20000
AFIX   0
C15   1    1.063048    0.646575    0.997651    11.00000    0.01725    0.02760 =
         0.02966   -0.00164   -0.00263   -0.00346
AFIX  43
H15   2    1.140464    0.686389    1.015879    11.00000   -1.20000
AFIX   0
C21   1    0.650895    0.955130    0.814403    11.00000    0.02424    0.01569 =
         0.03117    0.00265    0.00791   -0.00205
C5    1    0.741560    0.311758    0.621620    11.00000    0.01813    0.01975 =
         0.02124    0.00287    0.00283    0.00367
AFIX  43
H5    2    0.688701    0.377536    0.598325    11.00000   -1.20000
AFIX   0
C4    1    0.798462    0.221429    0.573236    11.00000    0.02237    0.02076 =
         0.01641   -0.00041    0.00320    0.00085
AFIX  43
H4    2    0.784653    0.226720    0.517394    11.00000   -1.20000
AFIX   0
C29   1    0.397593    0.345601    0.932564    11.00000    0.01556    0.01855 =
         0.02166   -0.00106    0.00371   -0.00039
AFIX  43
H29   2    0.316639    0.345586    0.905438    11.00000   -1.20000
AFIX   0
C16   1    0.966135    0.625710    1.051317    11.00000    0.02536    0.02770 =
         0.01915   -0.00014   -0.00207    0.00146
AFIX  43
H16   2    0.977117    0.654713    1.104577    11.00000   -1.20000
AFIX   0
C41   1    0.142498    0.357765    0.647596    11.00000    0.02097    0.02328 =
         0.03022    0.00274   -0.00374   -0.00355
AFIX 137
H41A  2    0.190474    0.365652    0.598944    11.00000   -1.50000
H41B  2    0.127428    0.444656    0.669441    11.00000   -1.50000
H41C  2    0.060410    0.315163    0.635507    11.00000   -1.50000
AFIX   0
C27   1    0.530228    0.280867    1.045022    11.00000    0.02785    0.01891 =
         0.01695    0.00261    0.00456   -0.00160
AFIX  43
H27   2    0.540083    0.238446    1.094892    11.00000   -1.20000
AFIX   0
C28   1    0.411641    0.283055    1.005120    11.00000    0.02274    0.02249 =
         0.02141   -0.00104    0.00666   -0.00637
AFIX  43
H28   2    0.340327    0.241629    1.027670    11.00000   -1.20000
AFIX   0
C22   1    0.769337    0.936537    0.852766    11.00000    0.02668    0.01858 =
         0.02566   -0.00422    0.00222   -0.00363
AFIX  43
H22   2    0.794671    0.992974    0.895052    11.00000   -1.20000
AFIX   0
C40   1    0.249917    0.881756    0.773324    11.00000    0.03419    0.01596 =
         0.03060   -0.00319    0.00003    0.00674
AFIX 137
H40A  2    0.290731    0.935947    0.733608    11.00000   -1.50000
H40B  2    0.264787    0.920013    0.826041    11.00000   -1.50000
H40C  2    0.157853    0.877222    0.761241    11.00000   -1.50000
AFIX   0
C1    1    0.984028    0.080414    0.482433    11.00000    0.03304    0.02646 =
         0.02342   -0.00218    0.00933    0.00220
AFIX 137
H1A   2    0.915660    0.124011    0.451509    11.00000   -1.50000
H1B   2    1.017825    0.008099    0.451544    11.00000   -1.50000
H1C   2    1.052655    0.142769    0.494867    11.00000   -1.50000
AFIX   0
C2    1    1.019865   -0.063898    0.593525    11.00000    0.03896    0.02349 =
         0.03065   -0.00150    0.00634    0.00904
AFIX 137
H2A   2    1.093263   -0.018200    0.617997    11.00000   -1.50000
H2B   2    1.049656   -0.125045    0.553550    11.00000   -1.50000
H2C   2    0.974872   -0.111864    0.634339    11.00000   -1.50000
AFIX   0
C24   1    0.564391    1.064293    0.838685    11.00000    0.03190    0.01901 =
         0.04662   -0.00160    0.00896    0.00257
AFIX 137
H24A  2    0.489862    1.068285    0.802075    11.00000   -1.50000
H24B  2    0.610923    1.147022    0.837136    11.00000   -1.50000
H24C  2    0.536115    1.048586    0.892639    11.00000   -1.50000
AFIX   0
C38   1    0.515637    0.484027    0.445516    11.00000    0.11575    0.04111 =
         0.01943   -0.00155    0.02191    0.01258
AFIX 137
H38A  2    0.516473    0.405259    0.412726    11.00000   -1.50000
H38B  2    0.602629    0.518534    0.451773    11.00000   -1.50000
H38C  2    0.460302    0.549602    0.419816    11.00000   -1.50000
AFIX   0
HKLF 4

REM  exp_20741_auto_a.res in P2(1)
REM R1 =  0.0437 for    8057 Fo > 4sig(Fo)  and  0.0592 for all    9339 data
REM    493 parameters refined using      1 restraints

END

WGHT      0.0386      1.0955

REM Highest difference peak  0.674,  deepest hole -0.611,  1-sigma level  0.064
Q1    1   0.5220  0.5777  0.8284  11.00000  0.05    0.67
Q2    1   0.4061  0.5159  0.8182  11.00000  0.05    0.36
Q3    1   0.9206  0.6180  0.6853  11.00000  0.05    0.31
Q4    1   0.3014  0.3141  0.7206  11.00000  0.05    0.29
Q5    1   0.7192  0.4753  0.8566  11.00000  0.05    0.29
Q6    1   0.0443  0.2201  0.8040  11.00000  0.05    0.28
Q7    1   0.5301  0.4451  0.8010  11.00000  0.05    0.27
Q8    1   0.4529  0.5211  0.6180  11.00000  0.05    0.26
Q9    1   0.7194  0.4103  0.8016  11.00000  0.05    0.25
Q10   1   0.9579  0.4464  0.8260  11.00000  0.05    0.25
Q11   1   0.7197  0.9731  0.8180  11.00000  0.05    0.25
Q12   1   0.8943  0.2829  0.8289  11.00000  0.05    0.24
Q13   1   0.4785  0.4549  0.8573  11.00000  0.05    0.24
Q14   1   0.5096  0.1766  1.1704  11.00000  0.05    0.24
Q15   1   0.5563  0.5816  0.5696  11.00000  0.05    0.24
Q16   1   0.6390  0.4389  0.7499  11.00000  0.05    0.24
Q17   1   0.6094  0.8932  0.8039  11.00000  0.05    0.24
Q18   1   0.6418  0.3604  0.7761  11.00000  0.05    0.23
Q19   1   0.8057  0.7615  0.8161  11.00000  0.05    0.23
Q20   1   0.5029  1.1239  0.8064  11.00000  0.05    0.23
Q21   1   0.7976  0.2653  0.6061  11.00000  0.05    0.23
Q22   1   0.8731  0.1178  0.6486  11.00000  0.05    0.23
Q23   1   1.0428  0.6843  0.8041  11.00000  0.05    0.23
Q24   1   0.5398  0.3857  0.7089  11.00000  0.05    0.23
Q25   1   0.6191  0.3641  0.7498  11.00000  0.05    0.22
Q26   1   0.8983  0.1777  0.8406  11.00000  0.05    0.22
Q27   1   0.8962  0.5335  0.9293  11.00000  0.05    0.22
Q28   1   0.0983  0.3763  0.8256  11.00000  0.05    0.22
Q29   1   0.8199  0.3281  0.8104  11.00000  0.05    0.22
Q30   1   0.6479  0.9168  0.7760  11.00000  0.05    0.22
Q31   1   0.3990  0.5016  0.5152  11.00000  0.05    0.22
Q32   1   0.3136  0.3587  0.8291  11.00000  0.05    0.22
Q33   1   0.7394  0.4388  0.7830  11.00000  0.05    0.22
Q34   1   0.2587  0.2827  0.4831  11.00000  0.05    0.22
Q35   1   0.5639  1.2683  0.8507  11.00000  0.05    0.22
Q36   1   0.1773  0.2955  0.6768  11.00000  0.05    0.22
Q37   1   0.2607  0.2586  0.6569  11.00000  0.05    0.21
;
_shelx_res_checksum                3502
_shelx_hkl_file
;
   0 -14  -1   23.70    8.85
   0 -14  -2   59.19   12.24
   0 -14   3   29.42   10.29
   0 -13   0   -9.28    7.58
   0 -13   0    9.90    4.88
   0 -13  -1   18.02    7.76
   0 -13   1   11.52    8.05
   0 -13   1    7.91    7.00
   0 -13  -1   15.87    8.62
   0 -13   2    3.34    7.00
   0 -13  -2   15.98    8.18
   0 -13   2    9.82    8.64
   0 -13  -2    8.33    7.96
   0 -13  -3   13.03    6.67
   0 -13   3   13.02    7.86
   0 -13  -3    5.45    7.96
   0 -13   3   22.15    9.48
   0 -13  -4  -14.53    6.61
   0 -13   4    9.24    7.38
   0 -13   5    8.26    6.61
   0 -12   0   -7.31    6.43
   0 -12   0    8.28    7.68
   0 -12   1   -3.29    7.53
   0 -12  -1    7.11    6.02
   0 -12  -1  -13.24    7.67
   0 -12   1   -1.70    6.24
   0 -12  -2    0.50    5.51
   0 -12   2   -5.76    7.19
   0 -12   2   -1.02    6.04
   0 -12  -2  -21.90    9.44
   0 -12   3   -6.05    6.98
   0 -12  -3   -4.68    7.03
   0 -12   3  -12.85    8.14
   0 -12  -3    5.37    5.69
   0 -12  -4    6.60    5.77
   0 -12   4   13.95    6.62
   0 -12  -4   14.12    7.94
   0 -12   4   20.23    8.61
   0 -12   5   15.79    8.43
   0 -12  -5   13.45    6.60
   0 -12   5    0.47    6.03
   0 -12  -5   18.96    8.56
   0 -12   6   17.75    8.89
   0 -12  -6    2.91    4.71
   0 -12   7   49.20   11.93
   0 -12  -7   50.63   12.23
   0 -11   0    1.02    5.19
   0 -11   0   -8.79    6.79
   0 -11  -1   19.06    7.20
   0 -11   1    9.41    6.91
   0 -11  -1   17.35    8.22
   0 -11   1   13.43    6.95
   0 -11   2   27.15    8.94
   0 -11  -2   26.07    7.94
   0 -11   2   20.66    8.40
   0 -11  -2   18.78    8.34
   0 -11  -3   27.69    8.28
   0 -11   3   36.01   10.21
   0 -11   3   39.07    9.84
   0 -11  -3   43.91   11.03
   0 -11   4   59.15   11.71
   0 -11  -4   48.26    9.51
   0 -11  -4   63.86   12.46
   0 -11   4   61.68   11.93
   0 -11  -5   31.43    7.85
   0 -11   5   47.36   10.83
   0 -11   5   37.06    9.89
   0 -11  -5   46.16   11.16
   0 -11   6  120.54   16.35
   0 -11  -6   89.74   12.02
   0 -11   6  122.48   16.33
   0 -11  -6  107.50   16.36
   0 -11   7   -0.93    6.21
   0 -11  -7    0.08    3.73
   0 -11  -7   -3.36    6.72
   0 -11   8   17.88    8.23
   0 -11  -8   18.68    9.16
   0 -11   9   13.48    7.69
   0 -11  -9   14.52    9.59
   0 -11  10   23.42    8.42
   0 -11 -10   45.41   12.49
   0 -11  11   21.38    8.69
   0 -11 -11    4.74    6.38
   0 -10   0  323.61   24.68
   0 -10   0  399.54   23.58
   0 -10   0  354.95   26.98
   0 -10  -1    3.94    5.24
   0 -10   1    1.10    5.36
   0 -10   1   19.22    5.89
   0 -10  -1   -0.11    3.61
   0 -10   1    8.91    6.77
   0 -10  -1    3.93    5.89
   0 -10   2   45.70   10.09
   0 -10  -2   43.63    8.95
   0 -10  -2   44.12    7.63
   0 -10  -2   31.27    8.34
   0 -10   2   42.09    9.57
   0 -10  -3    0.74    4.20
   0 -10   3   -1.97    5.82
   0 -10  -3    1.73    3.60
   0 -10  -3    0.29    6.47
   0 -10   3   -0.63    5.31
   0 -10   4   27.07    8.86
   0 -10  -4   37.82    8.36
   0 -10   4   30.75    8.41
   0 -10  -4   55.98   11.04
   0 -10   5   16.22    7.80
   0 -10  -5   22.86    6.43
   0 -10  -5   16.51    3.77
   0 -10   5   17.34    7.11
   0 -10  -5   26.11    8.80
   0 -10  -6  118.51   12.65
   0 -10   6  119.60   15.36
   0 -10  -6  129.14   10.16
   0 -10   6  137.48   15.77
   0 -10  -6  127.23   16.81
   0 -10   7   44.05   10.14
   0 -10  -7   23.50    6.06
   0 -10  -7   25.30    9.59
   0 -10  -8    3.43    3.96
   0 -10   8   10.20    6.92
   0 -10   8    2.85    4.81
   0 -10  -8    8.04    6.99
   0 -10   9   12.97    7.13
   0 -10   9    5.81    4.93
   0 -10  10   45.82   10.81
   0 -10  10   47.06    9.24
   0 -10 -10   38.12   10.34
   0 -10  11   -0.58    5.17
   0 -10  11   14.05    6.24
   0 -10 -11   -6.61    7.22
   0 -10  12   39.71   10.22
   0 -10  12   28.39    8.66
   0 -10 -12   27.28    9.93
   0 -10  13   -9.26    6.94
   0 -10  13  -14.47    7.31
   0 -10 -13   -7.88    8.35
   0 -10  14   38.65   11.07
   0 -10  15   34.06   10.67
   0  -9   0   -0.62    1.26
   0  -9   0   -1.79    1.55
   0  -9   0   -2.98    5.06
   0  -9   0   -4.76    3.45
   0  -9   0    1.21    5.29
   0  -9  -1   35.77    3.19
   0  -9   1   20.92    2.22
   0  -9   1   23.98    2.41
   0  -9  -1   23.12    3.18
   0  -9   1   27.14    7.36
   0  -9  -1   27.52    7.33
   0  -9  -1   24.30    6.31
   0  -9   1   33.63    6.93
   0  -9  -1   35.50    8.87
   0  -9   1   33.04    8.41
   0  -9   2   84.08    5.11
   0  -9  -2   73.60    6.76
   0  -9  -2  104.82    6.28
   0  -9   2   81.30    4.90
   0  -9   2   84.70   11.74
   0  -9  -2   81.03    5.24
   0  -9  -2   75.00   10.48
   0  -9   2   96.59   10.46
   0  -9  -2  107.56   11.09
   0  -9   2   77.85   11.59
   0  -9  -2  116.77   14.18
   0  -9   3   77.22    5.19
   0  -9   3   73.88    5.67
   0  -9  -3   85.77    6.43
   0  -9  -3   73.20   10.06
   0  -9   3   69.34   11.17
   0  -9  -3   83.92    8.62
   0  -9  -3   75.15    6.96
   0  -9  -3   72.73    9.24
   0  -9   3   55.24    8.83
   0  -9  -3   82.15   12.23
   0  -9   3   92.34   12.09
   0  -9  -4   45.32    5.13
   0  -9   4   39.72    4.14
   0  -9  -4   37.54    6.09
   0  -9  -4   41.07    7.49
   0  -9   4   39.68    9.10
   0  -9  -4   40.36    6.43
   0  -9  -4   37.07    6.67
   0  -9  -4   32.17    9.17
   0  -9   4   38.71    8.75
   0  -9   5  155.16    9.36
   0  -9  -5  180.05   11.41
   0  -9  -5  140.51   13.72
   0  -9   5  139.15   15.80
   0  -9  -5  144.99   12.95
   0  -9  -5  147.05   13.68
   0  -9  -5  138.06   13.26
   0  -9   5  156.09   15.83
   0  -9  -5  157.89   17.53
   0  -9  -6  141.21   10.69
   0  -9   6  120.80    8.76
   0  -9   6  103.77   13.93
   0  -9  -6  127.00   12.20
   0  -9  -6  114.16   12.39
   0  -9  -6  135.74   14.25
   0  -9  -6  111.90   12.37
   0  -9   6  110.65   11.32
   0  -9  -6  127.68   16.07
   0  -9   6  131.76   14.63
   0  -9  -7  231.71   15.31
   0  -9  -7  239.65   18.58
   0  -9  -7  212.04   15.65
   0  -9   7  189.81   18.95
   0  -9  -7  219.59   20.16
   0  -9  -7  207.91   17.13
   0  -9   7  203.14   16.34
   0  -9  -7  223.41   21.39
   0  -9  -8   67.03    8.38
   0  -9   8   50.86   10.22
   0  -9  -8   46.69    7.19
   0  -9   8   44.92    8.69
   0  -9  -8   51.75   11.01
   0  -9  -9  195.75   15.36
   0  -9  -9  178.19   13.26
   0  -9   9  199.42   19.68
   0  -9   9  158.19   15.77
   0  -9  -9  204.72   20.78
   0  -9 -10   66.81    9.60
   0  -9  10   47.18   11.03
   0  -9  10   49.27    9.92
   0  -9 -10   51.45   11.52
   0  -9 -11  148.02   14.48
   0  -9  11  134.01   16.61
   0  -9  11  138.87   15.92
   0  -9 -11  122.99   17.81
   0  -9 -12   44.25    8.58
   0  -9  12   39.46   10.11
   0  -9  12   48.72   10.46
   0  -9 -12   70.73   13.46
   0  -9 -13   19.77    7.34
   0  -9  13   16.63    6.94
   0  -9  13    9.79    7.10
   0  -9 -13   23.00    8.79
   0  -9 -14   -7.53    6.39
   0  -9  14   17.91    7.59
   0  -9  14   18.23    7.94
   0  -9 -14   14.07    8.20
   0  -9 -15   78.03   12.77
   0  -9  15   57.41   12.43
   0  -9  15   53.18   13.04
   0  -9 -15   75.29   15.34
   0  -9 -16   25.52    8.93
   0  -9  16   30.04    9.41
   0  -9  16   33.62   11.77
   0  -9 -16   24.71   10.50
   0  -9 -17   39.25    9.72
   0  -9  17   12.34    9.16
   0  -8   0  424.99   18.10
   0  -8   0  483.50   18.10
   0  -8   0  387.30   25.40
   0  -8   0  446.75   24.98
   0  -8   0  410.88   26.50
   0  -8   1   10.57    2.49
   0  -8  -1   10.69    2.66
   0  -8   1    4.10    2.27
   0  -8  -1    5.70    3.17
   0  -8   1   13.29    6.15
   0  -8  -1    8.45    5.04
   0  -8  -1    7.13    1.83
   0  -8  -1   12.37    2.90
   0  -8  -1   29.50    6.14
   0  -8   1   27.33    5.65
   0  -8  -1   15.95    6.93
   0  -8   1   12.97    6.31
   0  -8  -2  539.27   20.43
   0  -8   2  471.31   19.06
   0  -8   2  476.56   20.09
   0  -8   2  540.68   29.99
   0  -8  -2  482.50   27.32
   0  -8   2  448.36   28.26
   0  -8  -2  461.23   22.48
   0  -8  -2  461.18   20.99
   0  -8  -2  529.79   27.01
   0  -8   2  527.30   26.99
   0  -8   2  456.09   28.01
   0  -8  -2  487.43   29.48
   0  -8  -3  206.02   11.10
   0  -8   3  199.24   10.05
   0  -8   3  201.62   16.87
   0  -8   3  194.11   15.66
   0  -8   3  184.80   16.86
   0  -8  -3  179.11   13.39
   0  -8  -3  189.08   12.56
   0  -8  -3  181.16   15.09
   0  -8   3  201.00   15.23
   0  -8  -3  186.62   14.90
   0  -8  -3  195.92   17.68
   0  -8   3  199.58   16.96
   0  -8   4  333.91   21.39
   0  -8   4  339.86   22.57
   0  -8  -4  377.97   17.31
   0  -8   4  320.86   15.41
   0  -8  -4  310.21   20.42
   0  -8   4  304.78   22.95
   0  -8  -4  350.95   19.84
   0  -8  -4  321.63   20.91
   0  -8  -4  339.40   21.24
   0  -8   4  379.79   22.20
   0  -8   4  377.94   23.88
   0  -8  -4  358.48   24.86
   0  -8  -5   32.45    5.03
   0  -8   5   25.20    3.90
   0  -8   5   33.82    6.97
   0  -8   5   34.41    6.89
   0  -8   5   24.19    7.43
   0  -8  -5   21.91    5.31
   0  -8  -5   24.56    5.69
   0  -8  -5   22.16    6.56
   0  -8  -5   13.96    5.17
   0  -8   5   33.27    6.62
   0  -8   5   25.71    5.60
   0  -8  -5   21.90    7.57
   0  -8   5   30.59    7.64
   0  -8   6  429.62   22.44
   0  -8  -6  452.77   19.32
   0  -8   6  442.41   17.51
   0  -8   6  480.00   25.43
   0  -8  -6  387.12   20.13
   0  -8  -6  404.43   25.05
   0  -8   6  419.31   25.86
   0  -8   6  416.05   21.08
   0  -8  -6  420.81   22.85
   0  -8  -6  441.51   27.26
   0  -8   6  448.35   24.78
   0  -8   7  166.53   11.11
   0  -8   7  157.44   15.82
   0  -8  -7  158.37   12.01
   0  -8   7  153.20   13.32
   0  -8  -7  145.40   11.76
   0  -8   7  148.71   15.74
   0  -8  -7  138.52   15.54
   0  -8  -7  143.86    9.64
   0  -8   7  151.41   13.43
   0  -8  -7  139.19   13.38
   0  -8  -7  129.67    9.38
   0  -8  -7  135.73   15.72
   0  -8  -7  122.83    9.17
   0  -8  -7  125.91    7.57
   0  -8  -8   36.28    6.36
   0  -8   8   31.88    6.25
   0  -8   8   38.07    5.88
   0  -8  -8   44.10    9.89
   0  -8  -8   36.38    5.72
   0  -8   8   33.61    8.42
   0  -8  -8   34.33    7.51
   0  -8   8   32.87    7.24
   0  -8  -8   40.19    5.67
   0  -8  -8   37.81    5.49
   0  -8  -8   38.40    5.78
   0  -8  -8   44.44   10.58
   0  -8  -8   34.26    5.43
   0  -8  -8   34.98    4.42
   0  -8   9   27.42    6.42
   0  -8   9   19.80    2.99
   0  -8   9   25.27    5.39
   0  -8  -9   19.60    5.88
   0  -8   9   24.40    7.95
   0  -8  -9   21.69    4.43
   0  -8   9   22.10    7.09
   0  -8  -9   23.31    5.07
   0  -8  -9   21.38    5.02
   0  -8  -9   15.67    5.19
   0  -8  -9   25.23    7.03
   0  -8  -9   15.84    4.51
   0  -8  -9   26.44    4.41
   0  -8  -9   22.09    7.73
   0  -8 -10  145.97   13.47
   0  -8  10  105.18    8.62
   0  -8  10  120.50   11.36
   0  -8  10  124.73   12.27
   0  -8 -10  125.95    9.16
   0  -8  10  116.44   14.65
   0  -8 -10  119.67   13.68
   0  -8  10  122.97   14.11
   0  -8 -10  128.26   16.36
   0  -8 -10  119.29    9.67
   0  -8  11   30.99    6.68
   0  -8 -11   32.86    7.45
   0  -8  11   28.03    5.13
   0  -8  11   24.24    8.10
   0  -8  11   38.86    9.15
   0  -8 -11   26.94    8.65
   0  -8 -11   33.97    6.00
   0  -8 -12   24.03    7.21
   0  -8  12   25.03    7.90
   0  -8  12   25.57    8.63
   0  -8 -12   32.81    5.94
   0  -8 -12   30.46    9.22
   0  -8 -13    9.79    6.06
   0  -8  13    3.48    5.39
   0  -8  13   -0.06    4.99
   0  -8 -13   17.06    8.05
   0  -8 -13   15.96    5.49
   0  -8 -14   20.50    7.10
   0  -8  14   14.33    7.27
   0  -8  14   21.56    8.64
   0  -8 -14   19.80    8.77
   0  -8 -15    4.73    5.93
   0  -8  15  -18.21    7.67
   0  -8  15    3.47    7.09
   0  -8 -15   -5.91    9.02
   0  -8 -16   16.38    8.15
   0  -8  16   32.51    9.28
   0  -8  16   21.93    9.29
   0  -8 -16   16.39    7.92
   0  -8 -17   -0.03    7.14
   0  -8  17  -14.93    8.30
   0  -8  17    3.15    9.66
   0  -8 -18   69.22   13.71
   0  -8  18   46.35   11.60
   0  -8  18   53.20   13.62
   0  -8 -18   74.20   14.90
   0  -8 -19   21.97   10.02
   0  -7   0    0.79    1.61
   0  -7   0   -1.66    2.14
   0  -7   0    5.29    4.31
   0  -7   0    3.76    3.87
   0  -7   0    2.22    4.16
   0  -7   0   -1.20    3.97
   0  -7   0  -14.75    7.80
   0  -7   0    0.14    0.86
   0  -7   0    1.19    2.68
   0  -7   0   -1.75    3.41
   0  -7   0    2.66    4.20
   0  -7   0    0.41    2.79
   0  -7   0    1.37    6.49
   0  -7   0    2.98    3.75
   0  -7   0   -8.75    5.98
   0  -7   1   40.92    7.15
   0  -7  -1   50.26    4.34
   0  -7   1   40.31    8.20
   0  -7  -1   51.13   10.36
   0  -7   1   37.00    6.61
   0  -7  -1   37.95    6.85
   0  -7   1   35.91    3.85
   0  -7   1   38.15   10.83
   0  -7  -1   24.25    8.81
   0  -7   1   34.23    3.83
   0  -7  -1   39.15    7.42
   0  -7  -1   32.47    7.00
   0  -7  -1   33.66    6.54
   0  -7  -1   39.33    6.68
   0  -7  -1   32.80    4.20
   0  -7   1   39.74    7.99
   0  -7  -1   38.26    3.96
   0  -7   1   39.01    6.92
   0  -7   1   41.55    7.40
   0  -7  -1   50.83    8.87
   0  -7   1   31.21    6.05
   0  -7  -1   40.88    6.79
   0  -7  -1   45.76    8.10
   0  -7  -1   42.52    9.86
   0  -7   1   32.78    8.81
   0  -7  -1   24.63    9.45
   0  -7   1   33.32    6.76
   0  -7   1   45.24   11.82
   0  -7  -2   84.90   14.96
   0  -7   2   76.76    9.23
   0  -7  -2   75.46    9.21
   0  -7  -2   84.08   12.95
   0  -7   2   87.08   14.21
   0  -7  -2   92.95   11.26
   0  -7   2   70.62    5.38
   0  -7   2   85.32   10.03
   0  -7  -2   88.55    6.06
   0  -7  -2   64.59    7.01
   0  -7  -2   69.91   10.64
   0  -7  -2   71.51    8.85
   0  -7  -2   76.48    6.90
   0  -7   2   68.74    9.47
   0  -7  -2   77.07    9.19
   0  -7   2   86.62   11.45
   0  -7   2   97.43   10.53
   0  -7  -2   88.22    9.25
   0  -7   2   75.95    8.70
   0  -7   2   73.86   13.51
   0  -7  -2   84.20   11.17
   0  -7  -2   81.81   12.30
   0  -7   2   80.04   11.41
   0  -7  -2   84.61   14.70
   0  -7   2   73.01    9.57
   0  -7   2   84.88   12.36
   0  -7  -2   75.96    9.98
   0  -7  -3   28.42   10.69
   0  -7   3   36.38    6.75
   0  -7  -3   40.11    7.45
   0  -7  -3   35.72    9.50
   0  -7  -3   44.52    7.63
   0  -7   3   29.22    6.30
   0  -7   3   34.85    7.25
   0  -7  -3   39.80    4.45
   0  -7  -3   39.47    8.09
   0  -7   3   39.87    4.07
   0  -7   3   40.46    6.93
   0  -7   3   27.24    7.40
   0  -7  -3   32.68    5.74
   0  -7  -3   39.78    6.74
   0  -7  -3   33.80    7.46
   0  -7  -3   36.11    5.48
   0  -7   3   34.36    7.54
   0  -7  -3   43.25    6.67
   0  -7   3   37.71    6.65
   0  -7  -3   29.78    6.12
   0  -7   3   43.16    7.62
   0  -7  -3   39.23    9.08
   0  -7  -3   34.24   10.51
   0  -7   3   31.13    8.18
   0  -7  -3   47.38    8.66
   0  -7   4  216.42   15.37
   0  -7   4  209.67   11.42
   0  -7   4  205.30   15.83
   0  -7  -4  235.01   12.57
   0  -7  -4  224.17   16.25
   0  -7   4  195.95   16.74
   0  -7  -4  231.35   19.51
   0  -7  -4  203.62   14.27
   0  -7   4  222.52   16.65
   0  -7  -4  182.27   15.45
   0  -7  -4  216.73   14.98
   0  -7   4  209.83   15.33
   0  -7   4  212.95   13.59
   0  -7  -4  200.38   15.12
   0  -7   4  209.98   16.25
   0  -7  -4  219.94   18.53
   0  -7  -4  211.40   17.44
   0  -7   4  205.89   19.59
   0  -7   5   64.55    6.17
   0  -7   5   52.20    8.18
   0  -7   5   64.05    8.45
   0  -7  -5   78.74    7.57
   0  -7  -5   95.96   12.60
   0  -7  -5   84.72    9.81
   0  -7   5   68.59    9.73
   0  -7  -5   69.50    8.09
   0  -7  -5   78.31   10.65
   0  -7  -5   75.94    5.52
   0  -7  -5   67.43    8.96
   0  -7   5   65.63    8.49
   0  -7   5   66.53    7.87
   0  -7  -5   65.68    5.31
   0  -7   5   51.09    8.65
   0  -7  -5   64.13    5.14
   0  -7  -5   61.48    4.11
   0  -7   5   53.96   10.92
   0  -7  -5   93.53   11.96
   0  -7  -5   89.77   12.92
   0  -7   6  260.91   14.03
   0  -7   6  250.82   18.17
   0  -7   6  228.46   15.98
   0  -7  -6  282.86   15.34
   0  -7  -6  225.63   14.69
   0  -7  -6  208.13   18.47
   0  -7  -6  282.37   21.67
   0  -7  -6  253.60   17.47
   0  -7   6  209.84   18.10
   0  -7  -6  228.04   17.04
   0  -7  -6  235.97   13.03
   0  -7  -6  220.17   12.78
   0  -7   6  229.57   16.88
   0  -7   6  224.43   15.73
   0  -7  -6  217.38   12.95
   0  -7   6  254.46   17.80
   0  -7  -6  219.79   12.86
   0  -7  -6  219.14   10.95
   0  -7  -6  248.82   20.05
   0  -7  -6  244.90   19.68
   0  -7   7   91.72    5.98
   0  -7   7  151.89   15.05
   0  -7   7  107.34    8.91
   0  -7   7   96.43   10.42
   0  -7  -7  109.08    9.94
   0  -7   7   91.37   12.22
   0  -7  -7  113.69   11.21
   0  -7  -7  118.93   14.23
   0  -7  -7   82.03   12.39
   0  -7  -7   89.73    8.64
   0  -7  -7  102.37    8.75
   0  -7  -7   96.81    8.79
   0  -7  -7  106.65   11.65
   0  -7   7  100.87   10.95
   0  -7  -7  104.88    8.95
   0  -7  -7   96.64    8.65
   0  -7  -7   99.65   12.77
   0  -7  -7   99.22    7.25
   0  -7  -7  114.46   14.01
   0  -7   8  320.14   19.97
   0  -7  -8  387.51   21.20
   0  -7   8  320.54   16.06
   0  -7   8  375.61   19.56
   0  -7  -8  356.11   18.00
   0  -7  -8  385.41   26.50
   0  -7  -8  394.52   22.37
   0  -7  -8  322.49   25.70
   0  -7   8  347.56   24.11
   0  -7  -8  305.31   18.85
   0  -7   8  338.79   22.15
   0  -7  -8  343.65   19.40
   0  -7  -8  342.54   22.99
   0  -7  -8  387.35   26.24
   0  -7  -8  351.09   17.28
   0  -7  -8  326.53   18.91
   0  -7   9  391.48   21.38
   0  -7  -9  403.43   22.85
   0  -7   9  336.27   21.17
   0  -7   9  336.56   18.34
   0  -7  -9  464.30   29.12
   0  -7  -9  361.56   17.95
   0  -7  -9  357.15   28.56
   0  -7  -9  404.16   23.05
   0  -7   9  348.35   25.29
   0  -7  -9  368.34   21.37
   0  -7   9  390.60   24.62
   0  -7  -9  370.92   21.42
   0  -7  -9  387.52   27.11
   0  -7  -9  375.09   21.31
   0  -7  -9  403.04   19.61
   0  -7 -10   24.65    6.80
   0  -7  10   22.54    5.42
   0  -7  10   16.35    4.58
   0  -7  10   12.16    4.24
   0  -7 -10   17.31    6.44
   0  -7  10   31.83    8.56
   0  -7 -10   16.11    3.12
   0  -7 -10   19.76    5.23
   0  -7 -10   17.77    5.36
   0  -7 -10   16.98    5.07
   0  -7  10   17.56    6.43
   0  -7 -10   18.11    7.69
   0  -7 -10   18.97    4.46
   0  -7 -10   18.61    5.23
   0  -7  11  320.63   20.06
   0  -7  11  278.93   18.06
   0  -7 -11  335.08   21.74
   0  -7  11  275.12   18.40
   0  -7 -11  258.26   12.24
   0  -7 -11  345.90   20.15
   0  -7  11  298.97   23.20
   0  -7 -11  269.63   12.95
   0  -7 -11  278.84   19.81
   0  -7 -11  289.01   20.15
   0  -7  11  276.42   22.24
   0  -7 -11  308.13   24.60
   0  -7 -11  297.37   20.00
   0  -7 -11  305.83   18.28
   0  -7  12   95.58   10.55
   0  -7 -12   98.92   12.42
   0  -7  12   88.34   10.05
   0  -7  12   87.73   12.67
   0  -7 -12  114.09   10.47
   0  -7  12  103.52   13.74
   0  -7 -12  103.47   12.33
   0  -7 -12   90.65   11.76
   0  -7 -12   95.47   14.05
   0  -7 -12   97.08   10.28
   0  -7 -12   84.57   11.36
   0  -7  13   53.78    8.64
   0  -7 -13   43.26    9.13
   0  -7  13   56.39   10.56
   0  -7  13   48.18   10.65
   0  -7 -13   50.53    8.14
   0  -7 -13   53.27   11.22
   0  -7  14   70.03   10.77
   0  -7 -14   97.86   13.33
   0  -7  14   77.04   12.18
   0  -7 -14   96.64   10.97
   0  -7  14   78.83   13.25
   0  -7 -14   68.66   12.40
   0  -7 -14   78.66   10.58
   0  -7 -15    4.11    5.94
   0  -7  15    6.08    5.29
   0  -7  15  -11.18    5.82
   0  -7  15   14.38    7.99
   0  -7 -15   -2.32    4.31
   0  -7 -15    3.57    4.83
   0  -7 -15   -0.51    4.87
   0  -7 -16   41.32   10.12
   0  -7  16   26.06    8.56
   0  -7 -16   18.29    6.46
   0  -7  16   31.26   10.29
   0  -7 -16   24.65    9.50
   0  -7 -16   30.78    8.46
   0  -7 -17   43.51   11.43
   0  -7  17   54.00   11.23
   0  -7 -17   50.17    9.03
   0  -7  17   58.16   13.30
   0  -7 -17   71.61   13.32
   0  -7 -17   60.83   10.80
   0  -7 -18   25.78   10.65
   0  -7  18   14.61    7.57
   0  -7  18   12.38    9.13
   0  -7 -18   16.03    8.36
   0  -7  19   30.61    9.27
   0  -7 -19   35.18   11.69
   0  -7 -19   46.85   11.68
   0  -7  20   32.62    8.37
   0  -7 -20   12.41    7.90
   0  -6   0  526.90   25.12
   0  -6   0  461.42   32.69
   0  -6   0  488.47   30.46
   0  -6   0  482.28   19.05
   0  -6   0  456.38   19.82
   0  -6   0  465.55   18.31
   0  -6   0  453.65   24.70
   0  -6   0  504.90   28.23
   0  -6   0  450.72   18.38
   0  -6   0  512.51   24.36
   0  -6   0  489.61   25.63
   0  -6   0  512.45   33.69
   0  -6   0  461.90   27.06
   0  -6   0  548.84   30.75
   0  -6  -1    5.85    3.68
   0  -6  -1    7.50    2.02
   0  -6   1    6.20    4.32
   0  -6   1    2.26    2.42
   0  -6  -1    6.35    5.31
   0  -6  -1    1.82    3.50
   0  -6   1   11.52    4.39
   0  -6  -1    8.96    6.63
   0  -6   1    3.60    5.65
   0  -6  -1    4.95    2.18
   0  -6  -1    4.42    2.32
   0  -6   1    7.16    3.76
   0  -6   1    9.77    4.32
   0  -6  -1    6.89    3.75
   0  -6   1    4.36    1.28
   0  -6  -1    6.79    3.46
   0  -6   1   12.01    3.86
   0  -6  -1    4.19    3.48
   0  -6  -1    2.29    4.64
   0  -6  -1    3.84    3.80
   0  -6  -1    5.19    5.90
   0  -6   1   13.37    6.96
   0  -6   1   10.26    7.50
   0  -6   1    6.98    3.88
   0  -6   2  204.09   14.14
   0  -6  -2  219.73   21.36
   0  -6  -2  220.03   19.23
   0  -6   2  189.31    9.96
   0  -6  -2  185.52   15.04
   0  -6  -2  228.19   10.78
   0  -6  -2  207.99   14.45
   0  -6   2  188.58   19.59
   0  -6  -2  192.44   13.76
   0  -6  -2  185.41   11.48
   0  -6  -2  185.06   14.00
   0  -6  -2  207.37   16.84
   0  -6   2  196.87   15.02
   0  -6   2  180.85   16.07
   0  -6  -2  180.52   12.45
   0  -6   2  215.66   14.06
   0  -6  -2  189.99   13.65
   0  -6   2  181.99   16.94
   0  -6  -2  215.04   18.33
   0  -6   2  197.09   20.07
   0  -6   2  198.72   16.38
   0  -6   2  197.35   14.66
   0  -6  -2  187.94   15.03
   0  -6  -2  204.21   20.75
   0  -6  -2  224.45   16.67
   0  -6  -3    7.72    2.62
   0  -6   3    2.52    1.90
   0  -6  -3    5.48    4.66
   0  -6  -3    7.16    4.70
   0  -6  -3    5.56    4.07
   0  -6  -3    3.40    3.27
   0  -6   3    0.39    3.90
   0  -6  -3    3.13    5.98
   0  -6   3    2.24    3.07
   0  -6  -3    1.96    3.11
   0  -6  -3    5.50    2.75
   0  -6  -3    3.48    2.94
   0  -6   3   -0.46    3.73
   0  -6  -3    0.38    3.05
   0  -6   3    8.30    3.78
   0  -6  -3    8.12    3.01
   0  -6   3    5.19    2.90
   0  -6   3    7.24    3.54
   0  -6  -3    2.83    3.27
   0  -6  -3    6.42    5.81
   0  -6   3    1.97    5.23
   0  -6   3    2.65    3.31
   0  -6  -3    7.30    5.35
   0  -6   4  136.52   11.05
   0  -6  -4  153.77   16.06
   0  -6  -4  124.32   12.12
   0  -6   4  147.77   14.16
   0  -6  -4  128.94   11.41
   0  -6  -4  145.14    9.18
   0  -6   4  125.75    8.27
   0  -6  -4  119.88   16.33
   0  -6  -4  143.62   11.66
   0  -6  -4  130.42   10.48
   0  -6   4  122.42   12.18
   0  -6   4  124.58   11.32
   0  -6  -4  115.97   11.64
   0  -6  -4  148.21   14.22
   0  -6   4  116.51    9.52
   0  -6  -4  120.83    7.31
   0  -6  -4  109.03    7.09
   0  -6  -4  118.48   10.87
   0  -6   4  125.80   10.90
   0  -6  -4  154.91   15.39
   0  -6  -4  134.70    6.36
   0  -6  -4  113.85    7.18
   0  -6  -4  149.01   18.12
   0  -6   4  130.33   11.44
   0  -6  -4  130.07   12.88
   0  -6   4  126.72   14.12
   0  -6  -5  115.67   14.22
   0  -6  -5   94.24   14.61
   0  -6  -5   98.17    8.06
   0  -6   5   84.00    8.91
   0  -6  -5   86.86   10.15
   0  -6   5   92.23    7.54
   0  -6   5   91.53   11.43
   0  -6  -5   98.21   11.55
   0  -6  -5   93.31    8.39
   0  -6  -5   75.12   10.14
   0  -6   5   95.85   10.05
   0  -6   5   95.94   11.06
   0  -6  -5   85.14    9.13
   0  -6  -5   98.25    7.39
   0  -6   5   92.33    9.02
   0  -6  -5   89.03    7.03
   0  -6  -5   89.72    9.55
   0  -6   5   96.58    9.52
   0  -6  -5   90.22    6.96
   0  -6  -5   88.43   10.71
   0  -6  -5   82.30    6.88
   0  -6  -5  103.99    6.20
   0  -6   5   85.92    9.47
   0  -6  -5   87.34   10.72
   0  -6  -5   85.85   13.61
   0  -6  -6  184.56   18.56
   0  -6   6  194.48   17.46
   0  -6  -6  190.84   12.55
   0  -6   6  173.92    9.39
   0  -6   6  179.55   13.13
   0  -6  -6  169.20   15.06
   0  -6   6  200.28   12.04
   0  -6  -6  194.53   21.34
   0  -6   6  177.80   15.58
   0  -6   6  188.75   14.67
   0  -6  -6  174.84   11.68
   0  -6  -6  214.35   17.49
   0  -6  -6  197.61   14.03
   0  -6  -6  155.86   15.81
   0  -6   6  201.79   14.61
   0  -6   6  181.46   13.70
   0  -6  -6  198.41   12.08
   0  -6  -6  194.13   12.03
   0  -6  -6  194.59   14.92
   0  -6  -6  175.03   11.46
   0  -6  -6  202.87   16.76
   0  -6  -6  188.24   16.16
   0  -6  -6  200.40   10.54
   0  -6  -6  195.90   21.04
   0  -6   7   28.01    4.84
   0  -6  -7   28.48    8.40
   0  -6   7   18.69    4.76
   0  -6   7   20.39    3.70
   0  -6   7   20.12    6.17
   0  -6  -7   26.87    6.76
   0  -6  -7   25.27    5.07
   0  -6  -7   18.25    7.17
   0  -6   7   29.11    6.95
   0  -6  -7   29.66    7.16
   0  -6   7   19.14    5.35
   0  -6  -7   24.90    4.21
   0  -6  -7   30.61    5.45
   0  -6  -7   23.57    4.77
   0  -6  -7   24.11    4.90
   0  -6   7   25.58    5.80
   0  -6   7   33.63    6.70
   0  -6  -7   26.37    7.16
   0  -6  -7   31.35    4.55
   0  -6  -7   22.12    4.44
   0  -6  -8  190.73   13.75
   0  -6   8  189.88   13.00
   0  -6   8  162.34   12.86
   0  -6   8  178.65   16.78
   0  -6   8  180.00   11.67
   0  -6   8  161.88   15.27
   0  -6  -8  178.69   13.47
   0  -6  -8  162.43   17.83
   0  -6   8  174.80   14.09
   0  -6  -8  216.67   17.59
   0  -6  -8  177.10   10.49
   0  -6   8  178.22   14.89
   0  -6  -8  161.24   12.51
   0  -6  -8  167.20   12.74
   0  -6  -8  198.13   17.07
   0  -6  -8  166.02   15.91
   0  -6  -8  194.34   12.08
   0  -6  -8  163.15   12.49
   0  -6   9  177.05   12.63
   0  -6   9  173.41   13.17
   0  -6   9  182.95   13.38
   0  -6  -9  189.31   14.49
   0  -6   9  187.04   14.51
   0  -6  -9  216.51   18.00
   0  -6  -9  182.47   13.62
   0  -6   9  167.83   15.87
   0  -6  -9  172.17   19.19
   0  -6  -9  177.32    9.84
   0  -6  -9  173.63   13.68
   0  -6  -9  189.45   14.19
   0  -6   9  166.03   15.17
   0  -6  -9  185.48   12.67
   0  -6  -9  169.99   16.53
   0  -6  -9  169.75   13.40
   0  -6  10   42.83    6.97
   0  -6 -10   35.22    7.10
   0  -6  10   30.94    5.97
   0  -6  10   34.88    6.63
   0  -6 -10   33.35    3.26
   0  -6 -10   36.22    5.96
   0  -6 -10   34.84    7.37
   0  -6  10   33.75    7.86
   0  -6  10   37.21    6.36
   0  -6  10   38.09    8.49
   0  -6 -10   27.19    6.48
   0  -6 -10   34.45    6.79
   0  -6 -10   33.60    7.98
   0  -6 -10   34.31    6.43
   0  -6 -10   30.44    6.13
   0  -6 -11  182.23   15.51
   0  -6  11  132.10   11.80
   0  -6  11  169.43   13.77
   0  -6  11  164.87   13.91
   0  -6  11  193.56   17.00
   0  -6  11  140.83   13.09
   0  -6  11  161.99   16.28
   0  -6 -11  161.36   14.66
   0  -6 -11  160.42   14.52
   0  -6 -11  179.13   13.74
   0  -6 -11  159.50   16.69
   0  -6 -11  172.54   14.63
   0  -6 -12   49.14    9.22
   0  -6  12   36.29    6.66
   0  -6  12   49.04    8.24
   0  -6  12   48.68    8.92
   0  -6  12   48.20    7.91
   0  -6 -12   64.19    9.71
   0  -6  12   45.48    9.82
   0  -6 -12   50.07    8.79
   0  -6 -12   52.15   10.52
   0  -6 -12   36.18    7.78
   0  -6 -12   52.43    7.91
   0  -6 -13    3.99    5.42
   0  -6  13  -16.27    4.85
   0  -6  13   -2.32    5.09
   0  -6  13   -3.72    5.66
   0  -6  13   -2.66    5.91
   0  -6 -13    0.89    4.66
   0  -6 -13   -6.86    5.71
   0  -6 -13  -21.18    6.58
   0  -6 -13   -2.64    6.55
   0  -6 -13    2.18    4.04
   0  -6 -14   64.87   11.15
   0  -6  14   65.41   10.69
   0  -6  14   60.87   10.14
   0  -6 -14   59.08    9.14
   0  -6  14   58.32   11.65
   0  -6 -14   70.45   10.25
   0  -6 -14   66.46   11.77
   0  -6 -15  123.46   14.97
   0  -6  15  125.72   14.77
   0  -6  15  104.35   13.62
   0  -6  15  129.62   16.90
   0  -6 -15  103.12   11.94
   0  -6 -15  109.85   15.50
   0  -6 -15  114.07   13.60
   0  -6 -16  212.83   21.36
   0  -6  16  217.48   20.30
   0  -6  16  218.06   19.99
   0  -6  16  196.11   22.02
   0  -6 -16  222.03   18.34
   0  -6 -16  219.40   21.75
   0  -6 -16  223.32   19.53
   0  -6  17   20.97    8.48
   0  -6 -17   13.65    8.12
   0  -6  17    3.30    5.97
   0  -6  17   12.17    9.33
   0  -6 -17    7.67    4.82
   0  -6 -17   21.80    7.44
   0  -6 -17   20.01    8.69
   0  -6  18    1.13    6.32
   0  -6 -18    6.08    7.63
   0  -6  18    3.97    5.26
   0  -6 -18  -12.84    6.25
   0  -6  18   18.75    9.33
   0  -6 -18   -9.42    6.82
   0  -6 -18    1.18    6.21
   0  -6 -19   -3.42    7.71
   0  -6  19  -13.83    6.92
   0  -6 -19    9.28    6.15
   0  -6  19   12.18    7.82
   0  -6 -19   29.11    9.11
   0  -6 -19   21.17    7.97
   0  -6  20   41.17    8.76
   0  -6 -20   32.69    8.78
   0  -6 -20   20.40    8.33
   0  -6 -21   47.93   12.30
   0  -5   0    1.23    1.54
   0  -5   0   -3.95    2.92
   0  -5   0   -0.42    5.04
   0  -5   0    1.29    2.78
   0  -5   0   -1.11    3.31
   0  -5   0   -0.45    3.73
   0  -5   0    0.56    2.42
   0  -5   0    0.69    2.87
   0  -5   0    0.94    1.24
   0  -5   0    0.84    1.50
   0  -5   0   -1.78    2.93
   0  -5   0   -0.47    4.34
   0  -5   0    1.16    2.94
   0  -5   0   -0.81    4.99
   0  -5   1   61.65    5.07
   0  -5   1   78.87    7.84
   0  -5  -1   89.71   11.00
   0  -5   1   80.00    8.17
   0  -5   1   73.69   10.26
   0  -5  -1   71.28    7.57
   0  -5  -1   77.93    5.18
   0  -5   1   74.79   11.75
   0  -5  -1   69.91   11.21
   0  -5  -1   82.43    8.68
   0  -5  -1   77.91    9.17
   0  -5   1   63.53    8.55
   0  -5  -1   74.34    5.72
   0  -5  -1   74.38    7.71
   0  -5   1   66.05    4.09
   0  -5  -1   52.18    5.52
   0  -5   1   73.98    8.31
   0  -5   1   72.18    7.35
   0  -5  -1   78.44    7.55
   0  -5  -1   72.18    8.35
   0  -5  -1   81.42   11.98
   0  -5   1   81.68   11.86
   0  -5  -1   81.11    8.98
   0  -5   1   66.01    7.78
   0  -5  -1   59.70    9.27
   0  -5   1   69.49    9.53
   0  -5   1   64.79    8.50
   0  -5   2  369.20   25.72
   0  -5  -2  344.67   18.81
   0  -5   2  344.38   21.16
   0  -5   2  330.23   18.83
   0  -5  -2  335.69   25.04
   0  -5  -2  342.29   22.97
   0  -5  -2  397.08   15.68
   0  -5   2  336.95   14.90
   0  -5   2  343.72   18.42
   0  -5  -2  345.31   18.91
   0  -5  -2  339.47   16.57
   0  -5   2  341.95   19.99
   0  -5  -2  335.10   18.24
   0  -5  -2  295.53   17.41
   0  -5  -2  363.92   21.62
   0  -5   2  357.51   16.12
   0  -5  -2  329.23   18.14
   0  -5   2  372.26   18.73
   0  -5   2  349.54   19.10
   0  -5  -2  349.04   25.63
   0  -5  -2  374.79   23.01
   0  -5   2  361.12   22.81
   0  -5  -2  361.33   20.99
   0  -5   2  318.75   24.08
   0  -5  -3  294.40   20.78
   0  -5   3  270.22   12.67
   0  -5  -3  282.19   16.34
   0  -5   3  263.31   18.15
   0  -5  -3  291.15   22.94
   0  -5   3  265.30   15.95
   0  -5   3  269.53   15.61
   0  -5  -3  294.09   13.30
   0  -5  -3  257.79   17.97
   0  -5   3  285.55   16.54
   0  -5  -3  251.32   14.79
   0  -5   3  276.84   17.68
   0  -5  -3  204.96   15.22
   0  -5  -3  284.61   16.30
   0  -5   3  276.11   14.11
   0  -5  -3  269.43   15.81
   0  -5  -3  235.17   11.29
   0  -5   3  273.51   15.66
   0  -5  -3  254.49   11.45
   0  -5  -3  269.82   17.66
   0  -5  -3  330.49   21.04
   0  -5   3  282.18   19.64
   0  -5  -3  259.89   21.64
   0  -5   3  264.71   15.82
   0  -5  -3  239.91   11.35
   0  -5  -4  681.95   38.52
   0  -5  -4  702.31   30.33
   0  -5   4  638.83   29.30
   0  -5  -4  708.73   26.92
   0  -5   4  661.96   32.78
   0  -5   4  692.32   26.33
   0  -5   4  635.53   28.55
   0  -5  -4  668.94   35.51
   0  -5   4  596.97   22.70
   0  -5   4  682.20   30.07
   0  -5  -4  708.57   33.34
   0  -5   4  646.68   31.52
   0  -5  -4  656.30   29.36
   0  -5  -4  658.09   27.86
   0  -5  -4  533.08   30.43
   0  -5  -4  641.61   25.45
   0  -5  -4  636.78   25.42
   0  -5   4  649.04   27.93
   0  -5  -4  643.46   29.54
   0  -5  -4  641.63   25.54
   0  -5   4  688.19   29.71
   0  -5  -4  641.20   37.79
   0  -5  -4  677.41   31.98
   0  -5   4  646.41   29.07
   0  -5  -4  617.69   25.24
   0  -5   5 1438.68   52.88
   0  -5  -5 1336.81   62.26
   0  -5   5 1354.31   48.68
   0  -5   5 1241.76   50.20
   0  -5   5 1248.48   45.92
   0  -5  -5 1391.89   49.44
   0  -5   5 1309.10   55.46
   0  -5  -5 1376.08   59.15
   0  -5  -5 1277.92   48.65
   0  -5  -5 1328.57   51.41
   0  -5   5 1290.45   51.73
   0  -5  -5 1066.27   53.96
   0  -5   5 1314.52   54.09
   0  -5  -5 1423.95   56.25
   0  -5  -5 1270.62   47.98
   0  -5   5 1279.52   50.55
   0  -5   5 1311.61   51.78
   0  -5  -5 1306.17   52.38
   0  -5  -5 1264.73   48.00
   0  -5  -5 1343.00   46.79
   0  -5  -5 1367.68   54.94
   0  -5  -5 1318.09   48.05
   0  -5  -5 1330.71   61.85
   0  -5   5 1367.20   51.45
   0  -5  -6  395.07   26.14
   0  -5   6  336.37   21.01
   0  -5   6  388.58   18.85
   0  -5   6  340.57   19.09
   0  -5  -6  376.53   27.92
   0  -5   6  395.20   17.52
   0  -5  -6  411.57   19.80
   0  -5   6  348.73   22.10
   0  -5  -6  384.07   17.64
   0  -5  -6  297.38   23.13
   0  -5  -6  391.28   20.23
   0  -5  -6  401.87   23.40
   0  -5   6  364.43   20.30
   0  -5   6  380.03   20.75
   0  -5   6  389.82   21.07
   0  -5  -6  363.91   18.35
   0  -5  -6  376.06   18.59
   0  -5  -6  378.55   22.65
   0  -5  -6  405.71   28.86
   0  -5  -6  394.91   22.97
   0  -5  -6  371.95   18.39
   0  -5  -6  383.66   17.48
   0  -5   7  163.10   10.88
   0  -5   7  147.56   11.31
   0  -5  -7  165.06   16.54
   0  -5   7  161.93   11.56
   0  -5  -7  184.27   12.46
   0  -5   7  163.20   13.93
   0  -5  -7  158.13    9.32
   0  -5  -7  130.38   15.14
   0  -5  -7  162.73   11.92
   0  -5   7  149.63   11.89
   0  -5  -7  179.59   14.76
   0  -5   7  168.50   13.20
   0  -5   7  171.51   13.28
   0  -5   7  155.37   12.83
   0  -5  -7  163.81   11.48
   0  -5  -7  156.64   11.38
   0  -5  -7  163.89   14.17
   0  -5  -7  181.91   11.18
   0  -5  -7  172.93   11.62
   0  -5  -7  162.76   14.40
   0  -5  -8  134.95   15.19
   0  -5   8  133.71   10.53
   0  -5  -8  138.94   11.38
   0  -5   8  116.07    9.97
   0  -5   8  130.12   10.50
   0  -5  -8  116.45   14.74
   0  -5  -8  119.74   10.02
   0  -5   8  136.06   11.11
   0  -5   8  125.68   12.58
   0  -5  -8  140.07   13.02
   0  -5  -8  125.48    7.36
   0  -5  -8  113.60   10.02
   0  -5  -8  131.82   10.68
   0  -5   8  130.92   11.94
   0  -5   8  108.09   11.35
   0  -5   8  121.55   11.97
   0  -5  -8  124.24   12.68
   0  -5  -8  135.42   10.10
   0  -5  -8  125.07   10.44
   0  -5   9  223.72   14.90
   0  -5   9  177.93   12.86
   0  -5  -9  198.34   18.92
   0  -5  -9  220.35   15.41
   0  -5   9  205.16   14.37
   0  -5   9  216.07   14.27
   0  -5  -9  213.16   13.60
   0  -5   9  176.83   15.52
   0  -5  -9  187.25    8.83
   0  -5  -9  165.29   18.64
   0  -5  -9  201.72   16.20
   0  -5  -9  209.57   14.67
   0  -5   9  187.31   15.88
   0  -5   9  211.61   15.94
   0  -5  -9  197.81   14.53
   0  -5   9  183.30   15.76
   0  -5  -9  209.89   17.04
   0  -5  -9  208.76   14.58
   0  -5  -9  226.02   14.26
   0  -5 -10  108.58   14.68
   0  -5  10  110.66    9.88
   0  -5  10  109.16   11.10
   0  -5 -10  131.03   12.37
   0  -5  10  134.35   12.10
   0  -5 -10  107.14   15.82
   0  -5 -10  111.56    9.42
   0  -5  10  125.23   12.89
   0  -5  10  120.71   10.58
   0  -5 -10  123.33   11.48
   0  -5  10  111.37   12.82
   0  -5  10  116.22   12.98
   0  -5 -10  111.87   11.27
   0  -5 -10  100.43   10.61
   0  -5 -10  125.58   11.40
   0  -5 -10  106.91   12.58
   0  -5 -11  203.47   16.60
   0  -5  11  203.01   16.30
   0  -5  11  209.26   16.28
   0  -5 -11  216.48   13.68
   0  -5  11  205.70   17.06
   0  -5  11  214.90   14.80
   0  -5 -11  231.32   17.03
   0  -5  11  201.37   17.78
   0  -5 -11  208.27   16.47
   0  -5  11  210.12   18.27
   0  -5 -11  206.67   16.42
   0  -5 -11  221.69   15.70
   0  -5 -11  207.80   17.97
   0  -5 -12  349.07   22.90
   0  -5  12  299.83   21.26
   0  -5  12  343.42   22.78
   0  -5 -12  312.85   17.24
   0  -5 -12  304.92   21.84
   0  -5  12  281.41   22.94
   0  -5 -12  302.52   21.61
   0  -5  12  286.96   22.95
   0  -5 -12  344.14   24.14
   0  -5 -12  342.40   21.27
   0  -5 -12  307.96   21.56
   0  -5  13   95.75   12.00
   0  -5 -13   85.04   11.81
   0  -5 -13  101.43    8.46
   0  -5  13   95.86   12.08
   0  -5 -13   95.31   10.67
   0  -5  13   88.08   13.01
   0  -5 -13   96.90   12.71
   0  -5  13   87.41   13.28
   0  -5 -13  101.10   11.49
   0  -5 -13   87.92   12.35
   0  -5 -14    8.46    6.33
   0  -5  14   18.81    6.64
   0  -5 -14   11.18    2.91
   0  -5  14   14.15    5.97
   0  -5  14    9.57    7.02
   0  -5  14   16.19    7.58
   0  -5 -14   13.42    5.55
   0  -5 -14   14.08    6.88
   0  -5 -14   12.98    6.02
   0  -5 -15   71.65   11.89
   0  -5  15   50.96    9.57
   0  -5  15   60.18   10.80
   0  -5  15   59.48   12.02
   0  -5  15   66.33   12.91
   0  -5 -15   71.89    9.96
   0  -5 -15   64.23   10.65
   0  -5 -15   54.76   10.49
   0  -5 -16   43.80   10.48
   0  -5  16   55.86   10.76
   0  -5  16   57.67    9.85
   0  -5 -16   47.40    8.87
   0  -5  16   50.75   11.65
   0  -5  16   54.00   11.72
   0  -5 -16   54.46    9.99
   0  -5 -16   54.43   10.65
   0  -5 -17   49.22   11.37
   0  -5  17   32.35    8.28
   0  -5  17   49.82   10.65
   0  -5  17   54.88   12.79
   0  -5 -17   48.47    9.18
   0  -5 -17   39.02    9.55
   0  -5 -17   45.68   10.00
   0  -5 -18   46.21   11.87
   0  -5  18   60.91   12.04
   0  -5  18   50.50   10.26
   0  -5  18   41.21   12.04
   0  -5 -18   51.57    9.39
   0  -5 -18   48.71   10.62
   0  -5 -18   31.37    8.66
   0  -5  19   19.90    8.84
   0  -5 -19   25.13   10.57
   0  -5  19   26.41    7.92
   0  -5  19   30.33   11.29
   0  -5 -19   30.77    8.67
   0  -5 -19   18.79    8.14
   0  -5 -19   47.92   10.37
   0  -5  20   18.24    9.89
   0  -5  20   15.78    6.63
   0  -5 -20   15.51    7.18
   0  -5 -20   38.22    9.57
   0  -5 -20   22.42    8.23
   0  -5  21   21.66    9.42
   0  -5 -21   25.68    8.21
   0  -5 -21   26.77    8.92
   0  -4   0  120.64    9.14
   0  -4   0  134.59   12.16
   0  -4   0  113.08    6.56
   0  -4   0  122.53   13.03
   0  -4   0  112.13    9.34
   0  -4   0  111.90    6.54
   0  -4   0  105.37    6.25
   0  -4   0  112.61   10.11
   0  -4   0  132.60    9.57
   0  -4   0  113.91    8.60
   0  -4   0  131.41   11.68
   0  -4   0  116.53    9.93
   0  -4   0  120.44   12.68
   0  -4   0  123.08    5.35
   0  -4   0  120.68    9.42
   0  -4   1  139.74   12.59
   0  -4   1  112.74    6.85
   0  -4   1  124.20    9.61
   0  -4  -1  130.18   12.03
   0  -4   1  127.09    9.28
   0  -4  -1  140.86   13.83
   0  -4  -1  130.40    6.87
   0  -4  -1  134.78    9.48
   0  -4  -1  136.27   10.16
   0  -4   1  126.55   10.52
   0  -4   1  123.80   13.06
   0  -4  -1  132.16   10.78
   0  -4  -1  134.22    9.55
   0  -4  -1  118.09    7.30
   0  -4  -1  130.17    8.41
   0  -4   1  116.05    6.00
   0  -4  -1  131.04    9.53
   0  -4   1  123.87   10.63
   0  -4   1  141.14   10.31
   0  -4  -1  117.99    8.92
   0  -4   1  125.19    7.09
   0  -4   1  140.24    9.42
   0  -4   1  138.97    6.61
   0  -4   1  108.90    9.00
   0  -4  -1  118.45   12.91
   0  -4  -1  132.39   10.40
   0  -4  -1  134.72   10.13
   0  -4   1  116.23   12.68
   0  -4   1  113.35   11.20
   0  -4  -1  156.47   12.53
   0  -4   2   82.92    5.71
   0  -4  -2   93.45   10.05
   0  -4  -2   95.10   11.42
   0  -4   2   85.59    7.47
   0  -4   2   92.36    7.87
   0  -4  -2   79.34    7.83
   0  -4  -2   98.72    6.13
   0  -4   2   83.01    8.70
   0  -4  -2   80.94    7.56
   0  -4   2   89.72    7.98
   0  -4  -2   78.69    7.47
   0  -4  -2   89.80    7.73
   0  -4  -2   94.50    7.53
   0  -4   2   92.43    5.17
   0  -4   2   93.63    8.75
   0  -4  -2   82.28    8.72
   0  -4  -2   82.22    4.80
   0  -4   2   90.34    6.38
   0  -4   2   90.71    7.62
   0  -4  -2   82.70    7.52
   0  -4  -2   83.55    4.88
   0  -4   2   77.07   10.43
   0  -4   2   83.46    7.72
   0  -4  -2   97.28   11.74
   0  -4  -2   87.55    8.64
   0  -4   2   97.13    5.94
   0  -4  -2  102.36   10.32
   0  -4   2   84.97    9.44
   0  -4   3 1323.89   49.71
   0  -4   3 1360.17   50.43
   0  -4  -3 1455.92   47.87
   0  -4  -3 1342.66   58.50
   0  -4   3 1235.39   52.48
   0  -4  -3 1389.01   56.04
   0  -4   3 1272.72   47.12
   0  -4  -3 1367.51   50.70
   0  -4   3 1349.37   52.39
   0  -4  -3 1345.10   50.27
   0  -4   3 1353.23   50.75
   0  -4  -3 1330.80   52.55
   0  -4  -3 1347.30   49.03
   0  -4  -3 1380.72   53.34
   0  -4  -3 1229.44   49.91
   0  -4  -3 1265.84   46.41
   0  -4   3 1416.35   50.49
   0  -4  -3 1306.84   46.48
   0  -4   3 1343.30   48.65
   0  -4  -3 1372.82   52.51
   0  -4  -3 1302.63   46.39
   0  -4   3 1268.77   49.73
   0  -4  -3 1526.97   56.12
   0  -4  -3 1343.49   58.32
   0  -4  -4   39.13    6.13
   0  -4   4   42.05    5.51
   0  -4  -4   39.10    4.69
   0  -4  -4   49.95    9.21
   0  -4   4   36.34    4.44
   0  -4  -4   44.04    5.75
   0  -4   4   36.49    3.86
   0  -4  -4   46.97    7.97
   0  -4   4   40.23    5.75
   0  -4  -4   32.15    6.72
   0  -4  -4   27.19    4.79
   0  -4  -4   33.40    4.34
   0  -4   4   31.89    5.95
   0  -4   4   32.16    5.27
   0  -4  -4   46.17    6.72
   0  -4  -4   44.43    4.64
   0  -4   4   38.84    5.48
   0  -4  -4   47.46    4.65
   0  -4   4   42.85    5.61
   0  -4   4   47.45    5.79
   0  -4  -4   49.46    8.92
   0  -4   4   50.90    6.05
   0  -4  -4   45.44    4.58
   0  -4  -5  358.44   16.82
   0  -4   5  334.14   18.39
   0  -4  -5  368.25   22.47
   0  -4   5  322.16   15.51
   0  -4   5  332.68   16.02
   0  -4   5  295.38   16.12
   0  -4  -5  330.21   14.95
   0  -4   5  320.09   18.92
   0  -4  -5  275.01   20.18
   0  -4  -5  307.60   16.52
   0  -4  -5  340.30   19.42
   0  -4   5  320.23   17.05
   0  -4   5  278.97   16.74
   0  -4   5  296.29   17.05
   0  -4  -5  336.05   15.68
   0  -4   5  337.32   17.81
   0  -4  -5  327.05   15.66
   0  -4  -5  334.61   18.94
   0  -4  -5  335.18   15.64
   0  -4   6  374.44   19.33
   0  -4   6  415.01   20.09
   0  -4  -6  442.90   26.02
   0  -4  -6  443.97   20.67
   0  -4   6  405.77   19.77
   0  -4  -6  358.61   24.86
   0  -4  -6  414.46   20.02
   0  -4  -6  449.43   23.31
   0  -4   6  393.87   20.25
   0  -4   6  419.78   22.76
   0  -4  -6  410.00   17.19
   0  -4  -6  426.89   19.71
   0  -4   6  398.13   21.39
   0  -4   6  414.32   21.55
   0  -4  -6  417.16   19.71
   0  -4   6  440.73   21.77
   0  -4  -6  399.18   19.38
   0  -4  -6  449.09   23.04
   0  -4  -6  429.24   19.12
   0  -4   7   51.85    6.36
   0  -4  -7   50.58    6.58
   0  -4  -7   45.13    8.48
   0  -4  -7   52.98    7.26
   0  -4  -7   51.57    5.75
   0  -4  -7   48.61    3.82
   0  -4   7   45.59    6.42
   0  -4   7   41.73    5.54
   0  -4   7   40.04    6.77
   0  -4  -7   29.19    7.49
   0  -4   7   37.25    6.51
   0  -4   7   45.69    6.96
   0  -4  -7   55.09    6.45
   0  -4   7   45.21    6.48
   0  -4  -7   46.24    6.05
   0  -4  -7   46.40    6.07
   0  -4  -7   48.21    5.70
   0  -4  -8  298.89   17.36
   0  -4   8  276.66   17.31
   0  -4  -8  291.71   21.37
   0  -4   8  289.02   16.65
   0  -4   8  261.92   15.13
   0  -4  -8  278.26   14.98
   0  -4  -8  261.77   10.59
   0  -4   8  284.84   18.29
   0  -4  -8  218.38   20.60
   0  -4  -8  280.97   16.53
   0  -4   8  283.39   17.71
   0  -4   8  278.52   18.27
   0  -4   8  258.83   17.92
   0  -4  -8  269.13   16.10
   0  -4  -8  279.65   16.12
   0  -4  -8  280.42   16.46
   0  -4   9   63.41    7.97
   0  -4  -9   68.69    8.62
   0  -4  -9   65.29   11.98
   0  -4   9   56.49    8.19
   0  -4   9   53.86    8.05
   0  -4  -9   62.61    6.22
   0  -4   9   65.85    6.94
   0  -4  -9   62.14    7.71
   0  -4   9   56.19    8.89
   0  -4   9   65.01    8.75
   0  -4   9   60.01    9.21
   0  -4  -9   66.73    8.02
   0  -4  -9   58.30    7.52
   0  -4  -9   70.23    7.99
   0  -4  10  117.62   12.09
   0  -4 -10  118.17   11.69
   0  -4  10  127.56   11.46
   0  -4 -10  136.27    9.14
   0  -4  10  105.83   11.18
   0  -4  10  103.78    8.95
   0  -4 -10  106.44   15.13
   0  -4  10  104.63   12.25
   0  -4 -10  109.81   11.16
   0  -4  10   93.54   11.83
   0  -4 -10  111.25   11.10
   0  -4 -10  101.80   10.79
   0  -4 -10  118.72   10.90
   0  -4 -11  189.60   15.71
   0  -4  11  186.34   15.01
   0  -4  11  166.95   15.20
   0  -4 -11  194.88   11.59
   0  -4  11  200.93   15.53
   0  -4  11  178.28   16.30
   0  -4  11  180.18   16.43
   0  -4 -11  194.07   15.30
   0  -4 -11  183.20   15.09
   0  -4 -11  180.41   15.12
   0  -4 -11  203.03   15.24
   0  -4 -12  675.40   35.85
   0  -4  12  719.31   37.34
   0  -4 -12  770.75   29.38
   0  -4  12  699.04   34.97
   0  -4 -12  685.74   35.77
   0  -4  12  669.41   37.83
   0  -4  12  629.92   36.97
   0  -4 -12  631.56   32.52
   0  -4 -12  705.96   36.41
   0  -4 -12  719.46   36.59
   0  -4 -12  679.94   35.90
   0  -4 -12  772.18   35.86
   0  -4  13  135.54   14.92
   0  -4 -13  153.01   15.47
   0  -4  13  145.00   13.69
   0  -4 -13  151.63    9.49
   0  -4  13  136.86   15.60
   0  -4 -13  147.35   13.10
   0  -4  13  130.49   15.35
   0  -4 -13  131.07   14.30
   0  -4 -13  167.42   14.85
   0  -4  14  348.76   25.97
   0  -4 -14  363.80   25.63
   0  -4  14  364.75   23.25
   0  -4 -14  400.20   16.97
   0  -4  14  337.87   26.16
   0  -4  14  314.17   25.43
   0  -4 -14  329.65   22.07
   0  -4 -14  356.62   24.22
   0  -4 -14  374.20   25.10
   0  -4 -15   58.77   10.99
   0  -4 -15   59.32    4.79
   0  -4  15   39.93    9.83
   0  -4  15   37.73    7.99
   0  -4  15   45.12   11.39
   0  -4  15   39.18   10.70
   0  -4 -15   47.79    8.49
   0  -4 -15   49.21    9.76
   0  -4 -15   55.48    9.97
   0  -4 -16  355.01   27.26
   0  -4  16  359.35   27.60
   0  -4  16  328.82   22.69
   0  -4  16  339.79   27.75
   0  -4 -16  316.12   22.66
   0  -4  16  316.21   26.96
   0  -4 -16  385.65   26.16
   0  -4 -16  347.78   25.31
   0  -4 -17   40.61   10.29
   0  -4  17   30.02    7.21
   0  -4  17   37.54   10.41
   0  -4  17   48.42   12.48
   0  -4 -17   30.65    8.13
   0  -4  17   38.60   11.76
   0  -4 -17   43.65    9.61
   0  -4 -17   40.52    9.98
   0  -4  18  220.27   22.83
   0  -4 -18  231.94   23.34
   0  -4  18  217.52   18.39
   0  -4  18  219.34   23.94
   0  -4 -18  207.38   18.79
   0  -4  18  233.99   24.25
   0  -4 -18  215.92   20.23
   0  -4 -18  225.57   20.68
   0  -4 -19   38.59   11.10
   0  -4  19   42.80   11.68
   0  -4  19   30.62    7.49
   0  -4 -19   32.56    8.92
   0  -4  19   32.37   11.53
   0  -4 -19   24.88    9.01
   0  -4 -19   34.17    8.82
   0  -4  20  109.67   17.36
   0  -4 -20  131.55   18.89
   0  -4 -20  135.32   16.27
   0  -4  20  126.94   19.53
   0  -4 -20  123.23   17.17
   0  -4 -20  137.80   16.12
   0  -4  21   50.84   13.50
   0  -4 -21   35.49    9.46
   0  -4 -21   53.93   12.07
   0  -4  22  170.19   23.11
   0  -4 -22  139.53   18.01
   0  -3   0    1.10    4.26
   0  -3   0   -0.58    2.19
   0  -3   0    0.69    2.20
   0  -3   0   -0.63    2.35
   0  -3   0   -1.94    2.87
   0  -3   0    1.52    1.53
   0  -3   0   -0.44    1.98
   0  -3   0    1.42    2.48
   0  -3   0    0.40    1.27
   0  -3   0    0.07    2.15
   0  -3   0    0.76    2.31
   0  -3   0    1.20    3.88
   0  -3   0   -1.33    3.43
   0  -3   1   74.86    8.43
   0  -3   1   68.66    4.75
   0  -3   1   70.65    6.13
   0  -3  -1   73.96    4.59
   0  -3   1   72.68    9.27
   0  -3   1   71.34    7.28
   0  -3  -1   66.53    7.58
   0  -3  -1   76.13    6.58
   0  -3  -1   67.40    8.72
   0  -3   1   69.14    6.16
   0  -3  -1   70.88    6.09
   0  -3   1   77.86    6.89
   0  -3   1   69.72    4.00
   0  -3  -1   74.61    6.13
   0  -3  -1   75.23    6.16
   0  -3  -1   50.98    5.08
   0  -3  -1   74.59    6.94
   0  -3   1   81.54    4.93
   0  -3  -1   70.64    6.00
   0  -3   1   79.81    6.30
   0  -3   1   67.75    9.06
   0  -3  -1   71.99    7.68
   0  -3   1   73.93    6.43
   0  -3  -1   79.01    6.99
   0  -3  -1   80.37    9.16
   0  -3   1   83.92    4.58
   0  -3   1   89.67    8.92
   0  -3   2  938.71   34.38
   0  -3   2  975.74   36.44
   0  -3  -2 1051.86   41.10
   0  -3  -2 1106.48   35.10
   0  -3  -2 1010.64   42.70
   0  -3   2  942.72   36.74
   0  -3  -2  963.95   36.77
   0  -3   2 1022.21   38.73
   0  -3  -2  985.82   36.20
   0  -3  -2  985.94   38.81
   0  -3   2 1007.02   37.22
   0  -3  -2  751.93   36.53
   0  -3  -2 1024.23   37.00
   0  -3   2 1077.05   37.06
   0  -3  -2  923.18   33.60
   0  -3  -2  898.99   36.36
   0  -3   2  964.04   35.20
   0  -3  -2  954.50   33.67
   0  -3  -2  951.38   33.59
   0  -3   2  943.44   41.79
   0  -3   2 1005.05   34.73
   0  -3  -2  992.38   39.87
   0  -3  -2 1013.10   42.99
   0  -3  -2 1033.83   38.47
   0  -3   2  891.39   36.03
   0  -3  -3  417.13   23.25
   0  -3   3  376.64   15.93
   0  -3   3  390.20   17.46
   0  -3  -3  408.46   21.48
   0  -3  -3  397.21   16.62
   0  -3  -3  416.28   18.29
   0  -3   3  373.40   16.15
   0  -3   3  415.75   18.14
   0  -3  -3  369.33   17.35
   0  -3  -3  363.39   16.40
   0  -3   3  411.48   19.72
   0  -3  -3  296.10   18.88
   0  -3   3  359.76   17.67
   0  -3  -3  421.83   19.82
   0  -3   3  378.85   17.37
   0  -3  -3  397.94   15.86
   0  -3   3  395.61   17.95
   0  -3  -3  394.15   15.74
   0  -3   3  379.38   17.37
   0  -3  -3  424.84   19.44
   0  -3   3  401.91   16.87
   0  -3  -3  384.51   15.67
   0  -3  -3  399.18   22.78
   0  -3   3  371.01   17.15
   0  -3  -4  162.51    9.49
   0  -3  -4  173.26   13.07
   0  -3   4  170.39    9.57
   0  -3   4  170.64    9.79
   0  -3   4  148.46    9.38
   0  -3   4  170.40   10.70
   0  -3  -4  119.58   11.72
   0  -3   4  157.92   11.26
   0  -3  -4  154.43    8.30
   0  -3  -4  159.45    9.61
   0  -3   4  161.40    9.94
   0  -3  -4  168.94   11.40
   0  -3   4  182.24   10.84
   0  -3   4  155.09   10.24
   0  -3   4  151.54   10.20
   0  -3  -4  162.16    8.98
   0  -3  -4  170.22    9.05
   0  -3  -4  165.94    9.00
   0  -3  -4  173.73   11.24
   0  -3  -5  659.53   26.18
   0  -3   5  615.46   26.44
   0  -3  -5  638.57   30.62
   0  -3   5  619.49   25.61
   0  -3  -5  602.97   31.27
   0  -3  -5  613.15   22.75
   0  -3  -5  663.19   28.06
   0  -3  -5  608.30   25.13
   0  -3   5  593.14   25.27
   0  -3   5  606.93   27.81
   0  -3   5  659.26   27.13
   0  -3   5  566.28   26.64
   0  -3  -5  602.31   25.12
   0  -3  -5  600.01   25.23
   0  -3   5  611.04   27.05
   0  -3  -5  596.40   25.15
   0  -3  -5  649.92   27.77
   0  -3   6 1296.32   47.16
   0  -3   6 1233.42   48.41
   0  -3  -6 1313.22   47.73
   0  -3  -6 1239.58   45.42
   0  -3  -6 1237.27   42.09
   0  -3  -6 1281.08   48.86
   0  -3   6 1240.32   48.96
   0  -3   6 1130.40   45.40
   0  -3  -6 1265.77   54.84
   0  -3  -6 1265.12   46.85
   0  -3   6 1218.54   48.62
   0  -3  -6 1234.64   46.48
   0  -3   6 1193.82   48.60
   0  -3  -6 1289.23   46.56
   0  -3  -6 1223.87   46.61
   0  -3   7  984.51   37.45
   0  -3  -7  963.76   37.74
   0  -3   7  891.78   38.75
   0  -3  -7  902.84   34.33
   0  -3   7  875.74   38.11
   0  -3   7  865.57   34.54
   0  -3  -7  918.69   36.74
   0  -3  -7  930.14   37.17
   0  -3   7  844.25   38.31
   0  -3   7  885.53   38.71
   0  -3  -7  912.75   36.38
   0  -3  -7  895.42   36.77
   0  -3   8  360.44   21.16
   0  -3  -8  392.85   20.36
   0  -3   8  376.01   19.69
   0  -3  -8  290.97   24.18
   0  -3   8  358.11   19.94
   0  -3   8  345.86   16.78
   0  -3  -8  368.43   16.52
   0  -3   8  347.37   20.85
   0  -3  -8  365.72   19.79
   0  -3   8  332.32   20.48
   0  -3  -8  374.03   19.65
   0  -3  -8  343.65   19.26
   0  -3  -8  358.45   19.26
   0  -3   9  223.53   16.87
   0  -3   9  244.94   15.92
   0  -3  -9  275.05   16.88
   0  -3   9  222.36   15.36
   0  -3   9  219.94   12.40
   0  -3  -9  225.86   20.97
   0  -3  -9  240.58   12.24
   0  -3   9  216.57   16.51
   0  -3   9  208.21   16.47
   0  -3  -9  235.51   15.59
   0  -3  -9  252.39   16.22
   0  -3  -9  239.13   15.80
   0  -3  -9  252.30   15.81
   0  -3  10   80.68    9.37
   0  -3 -10  113.12   11.09
   0  -3  10   91.59   11.35
   0  -3 -10  100.49    6.94
   0  -3 -10   93.42   14.54
   0  -3  10  103.07    9.89
   0  -3  10   84.88   10.71
   0  -3 -10  107.78   10.62
   0  -3  10   88.42   10.94
   0  -3 -10  105.81   10.39
   0  -3  10   95.23   10.26
   0  -3 -10   86.35    9.80
   0  -3 -10   85.78    9.70
   0  -3  11  114.26   11.42
   0  -3  11   98.08   12.49
   0  -3 -11   99.61   11.36
   0  -3 -11  107.73    7.15
   0  -3  11  124.10   11.00
   0  -3  11   98.63   11.94
   0  -3 -11   94.99    9.87
   0  -3  11   90.06   11.84
   0  -3 -11  108.63   11.34
   0  -3 -11  104.26   11.28
   0  -3 -11  115.07   11.53
   0  -3 -11  100.67   11.34
   0  -3  12  210.42   18.35
   0  -3 -12  206.63   16.94
   0  -3  12  180.94   14.18
   0  -3 -12  203.53   10.13
   0  -3 -12  179.11   15.83
   0  -3  12  172.28   16.70
   0  -3  12  189.78   17.35
   0  -3 -12  172.57   14.09
   0  -3 -12  203.96   16.30
   0  -3 -12  207.28   16.25
   0  -3 -12  185.03   15.93
   0  -3 -13  155.02   15.31
   0  -3  13  157.86   16.59
   0  -3 -13  168.31    8.36
   0  -3  13  145.38   12.94
   0  -3  13  149.59   16.29
   0  -3 -13  150.58   13.36
   0  -3  13  158.82   16.67
   0  -3 -13  184.37   15.96
   0  -3  14  245.51   22.04
   0  -3 -14  280.06   21.65
   0  -3 -14  276.45   10.83
   0  -3  14  255.45   17.91
   0  -3  14  237.88   21.46
   0  -3 -14  235.22   18.04
   0  -3  14  222.57   20.80
   0  -3 -14  265.05   20.35
   0  -3 -15   95.48   13.49
   0  -3  15   80.43   13.12
   0  -3  15   84.20   10.01
   0  -3  15  114.18   15.12
   0  -3  15  100.62   14.23
   0  -3 -15   74.35   10.41
   0  -3 -15   78.46   10.54
   0  -3 -15   84.35   11.99
   0  -3  16  158.86   18.48
   0  -3 -16  183.11   18.83
   0  -3  16  160.56   13.95
   0  -3  16  192.56   20.04
   0  -3  16  159.66   18.72
   0  -3 -16  163.24   15.55
   0  -3 -16  155.72   15.48
   0  -3 -16  159.08   16.79
   0  -3 -17  111.20   15.86
   0  -3  17  124.60   12.30
   0  -3  17  110.43   16.26
   0  -3 -17  112.73   13.47
   0  -3  17  113.15   16.27
   0  -3  17  130.76   17.75
   0  -3 -17  116.20   14.97
   0  -3 -17  119.96   13.65
   0  -3 -18   40.62   10.81
   0  -3  18   39.51   10.89
   0  -3  18   28.32    6.61
   0  -3 -18   32.61    8.52
   0  -3  18   29.15   10.17
   0  -3  18   41.69   11.92
   0  -3 -18   40.39    8.77
   0  -3 -18   39.64   10.37
   0  -3 -19   80.36   15.21
   0  -3  19   81.05   10.31
   0  -3  19   83.71   15.56
   0  -3 -19   90.22   13.13
   0  -3  19   75.95   15.66
   0  -3  19   69.31   15.05
   0  -3 -19   71.62   13.24
   0  -3 -19   97.70   12.84
   0  -3 -20   20.79    9.55
   0  -3  20   16.44    9.01
   0  -3  20   -1.86    7.67
   0  -3 -20   10.60    6.51
   0  -3  20   18.74   10.51
   0  -3 -20   10.01    7.22
   0  -3 -20    2.86    4.43
   0  -3  21   71.44   15.74
   0  -3 -21   74.56   13.33
   0  -3 -21   95.96   15.90
   0  -3  22   33.83   13.27
   0  -3 -22   35.94    9.63
   0  -2   0   62.31    4.69
   0  -2   0   54.02    6.38
   0  -2   0   60.70    4.97
   0  -2   0   61.28    6.15
   0  -2   0   60.37    5.04
   0  -2   0   62.76    4.65
   0  -2   0   62.56    6.60
   0  -2   0   61.66    5.28
   0  -2   0   63.30    5.94
   0  -2   0   63.55    5.03
   0  -2   1  474.31   22.32
   0  -2   1  471.91   18.64
   0  -2   1  434.30   17.15
   0  -2  -1  482.04   21.11
   0  -2  -1  493.82   17.35
   0  -2  -1  459.07   22.00
   0  -2   1  466.70   18.82
   0  -2  -1  478.42   18.89
   0  -2  -1  404.94   18.35
   0  -2  -1  483.37   20.22
   0  -2  -1  478.71   18.63
   0  -2   1  490.63   19.88
   0  -2   1  456.51   17.34
   0  -2  -1  429.35   18.43
   0  -2   1  516.90   18.97
   0  -2   1  443.29   18.47
   0  -2  -1  468.64   19.62
   0  -2   1  533.12   17.26
   0  -2  -1  493.46   20.80
   0  -2   1  458.62   22.18
   0  -2  -1  488.67   22.49
   0  -2   2 1912.08   65.57
   0  -2  -2 1947.28   66.96
   0  -2  -2 2114.06   65.96
   0  -2   2 1978.65   66.80
   0  -2  -2 2043.03   70.02
   0  -2   2 1872.07   66.41
   0  -2  -2 2020.08   66.68
   0  -2  -2 2023.39   68.24
   0  -2   2 2106.26   68.55
   0  -2  -2 1920.07   65.70
   0  -2   2 1969.21   67.01
   0  -2   2 1930.61   66.28
   0  -2  -2 1983.31   65.02
   0  -2  -2 1989.12   64.97
   0  -2   2 2097.93   67.20
   0  -2   2 1966.27   66.34
   0  -2  -2 2002.48   67.82
   0  -2  -2 2053.92   69.34
   0  -2   2 1794.25   65.92
   0  -2   2 1942.44   65.94
   0  -2  -2 1977.99   64.98
   0  -2  -3 4117.69  125.67
   0  -2   3 3625.77  126.12
   0  -2   3 4053.83  125.51
   0  -2  -3 4135.89  129.96
   0  -2  -3 4008.57  127.27
   0  -2  -3 3679.40  125.06
   0  -2  -3 3661.79  123.62
   0  -2   3 3884.05  125.71
   0  -2   3 4034.91  127.84
   0  -2   3 3819.02  126.34
   0  -2  -3 3866.21  124.87
   0  -2  -3 3803.59  124.69
   0  -2   3 4076.54  126.66
   0  -2   3 3935.82  126.51
   0  -2   3 3995.79  125.96
   0  -2  -3 3837.91  124.81
   0  -2  -3 4058.05  127.19
   0  -2   4 1411.01   59.66
   0  -2   4 1778.32   59.07
   0  -2  -4 1793.68   59.44
   0  -2  -4 1647.31   55.65
   0  -2   4 1647.88   58.07
   0  -2  -4 1629.62   57.58
   0  -2  -4 1744.55   60.11
   0  -2  -4 1332.84   62.42
   0  -2   4 1727.35   60.85
   0  -2  -4 1680.82   58.74
   0  -2  -4 1742.62   58.71
   0  -2   4 1711.03   60.26
   0  -2   4 1730.61   60.44
   0  -2   4 1770.75   60.05
   0  -2  -4 1675.91   58.67
   0  -2  -4 1895.69   60.46
   0  -2   5  305.65   14.92
   0  -2   5  307.32   16.75
   0  -2  -5  309.11   15.09
   0  -2  -5  274.80   18.69
   0  -2   5  294.41   15.33
   0  -2   5  285.58   13.12
   0  -2  -5  286.17   12.72
   0  -2  -5  292.63   14.68
   0  -2  -5  307.74   14.68
   0  -2   5  288.41   15.83
   0  -2   5  286.26   15.67
   0  -2  -5  293.57   14.60
   0  -2   6  400.69   21.14
   0  -2  -6  417.82   19.25
   0  -2   6  407.17   19.07
   0  -2  -6  375.85   15.79
   0  -2   6  363.61   16.02
   0  -2   6  401.29   19.07
   0  -2  -6  394.44   24.31
   0  -2  -6  405.81   18.79
   0  -2   6  356.99   19.51
   0  -2   6  369.54   19.98
   0  -2  -6  381.49   18.72
   0  -2  -6  388.92   18.46
   0  -2  -6  390.24   18.71
   0  -2   7  509.59   26.10
   0  -2   7  532.77   23.63
   0  -2  -7  524.87   23.85
   0  -2   7  475.32   19.68
   0  -2   7  490.47   22.80
   0  -2  -7  482.14   19.27
   0  -2   7  506.01   24.95
   0  -2  -7  501.10   23.52
   0  -2   7  468.29   24.34
   0  -2  -7  468.98   23.48
   0  -2  -7  503.50   23.68
   0  -2  -7  509.24   23.27
   0  -2  -8 1036.10   41.50
   0  -2   8 1005.05   44.30
   0  -2   8 1016.73   40.94
   0  -2   8  957.27   39.44
   0  -2  -8 1002.17   35.41
   0  -2   8  949.31   42.35
   0  -2   8  928.13   42.08
   0  -2  -8  984.89   41.27
   0  -2  -8 1003.28   41.05
   0  -2  -8  972.14   41.10
   0  -2  -8 1005.24   40.87
   0  -2  -9   50.48    7.10
   0  -2   9   54.97    7.19
   0  -2  -9   55.27    4.23
   0  -2   9   52.13    6.35
   0  -2   9   52.95    8.97
   0  -2   9   54.44    7.98
   0  -2  -9   45.23    6.67
   0  -2   9   50.27    8.00
   0  -2  -9   50.02    7.12
   0  -2  -9   50.69    6.48
   0  -2  -9   45.63    6.84
   0  -2  -9   52.77    7.06
   0  -2  10    5.84    3.83
   0  -2 -10    9.06    4.49
   0  -2  10    6.13    3.03
   0  -2 -10   11.77    2.11
   0  -2  10    8.33    5.04
   0  -2  10    8.65    4.67
   0  -2 -10    5.12    3.81
   0  -2 -10    8.37    3.73
   0  -2  10    6.65    4.51
   0  -2 -10   10.08    4.21
   0  -2 -10    7.98    3.97
   0  -2 -10   14.01    4.82
   0  -2 -11   19.72    5.62
   0  -2  11   20.72    5.41
   0  -2 -11   24.18    8.69
   0  -2  11   19.94    4.69
   0  -2 -11   23.42    2.41
   0  -2  11   17.56    6.79
   0  -2 -11   19.83    5.93
   0  -2 -11   20.26    5.81
   0  -2  11   22.43    6.68
   0  -2 -11   17.21    5.12
   0  -2  11   16.94    5.92
   0  -2 -11   20.53    5.51
   0  -2 -11   21.00    5.78
   0  -2  12  220.70   19.52
   0  -2 -12  218.93   17.41
   0  -2 -12  236.19    8.91
   0  -2  12  209.50   14.19
   0  -2  12  208.45   18.13
   0  -2 -12  201.33   17.26
   0  -2  12  200.04   17.82
   0  -2 -12  212.82   17.16
   0  -2 -12  205.33   15.33
   0  -2 -12  220.29   17.60
   0  -2 -12  226.72   17.24
   0  -2 -13  139.55   14.52
   0  -2  13  149.38   16.11
   0  -2  13  122.94   10.76
   0  -2  13  134.74   15.02
   0  -2 -13  112.15   11.59
   0  -2  13  103.37   13.27
   0  -2 -13  148.10   14.12
   0  -2 -14  508.56   30.58
   0  -2  14  484.69   32.89
   0  -2  14  459.73   24.53
   0  -2  14  486.03   31.46
   0  -2  14  482.48   31.25
   0  -2 -14  464.56   27.03
   0  -2 -14  536.25   30.25
   0  -2 -15   22.30    8.09
   0  -2  15   26.71    9.24
   0  -2  15   29.51    5.46
   0  -2  15   21.04    8.62
   0  -2  15   28.09    8.81
   0  -2 -15   34.91    7.69
   0  -2 -15   34.84    8.57
   0  -2 -16   41.90    9.83
   0  -2  16   34.88   10.63
   0  -2  16   45.61    7.22
   0  -2  16   44.16   11.13
   0  -2 -16   64.41   10.08
   0  -2  16   56.15   11.56
   0  -2 -16   43.40    9.73
   0  -2  17  215.39   23.36
   0  -2 -17  213.96   21.40
   0  -2  17  221.93   15.60
   0  -2  17  191.25   21.15
   0  -2 -17  189.60   17.80
   0  -2  17  174.25   20.38
   0  -2 -17  232.98   18.16
   0  -2 -17  217.26   20.31
   0  -2 -18   16.35    8.55
   0  -2  18    7.22    7.45
   0  -2  18   17.91    4.78
   0  -2  18   25.72   10.05
   0  -2 -18    8.78    5.86
   0  -2  18    1.99    7.04
   0  -2 -18   20.70    6.37
   0  -2 -18   10.07    7.15
   0  -2 -19   80.14   14.39
   0  -2  19   41.93   12.17
   0  -2  19   71.41   14.39
   0  -2  19   74.77   14.37
   0  -2 -19   62.78   11.83
   0  -2 -19   49.08   11.19
   0  -2 -19   48.25    9.20
   0  -2 -20   20.07   10.29
   0  -2  20   -4.75    8.48
   0  -2  20    8.93    8.90
   0  -2  20   11.63    9.88
   0  -2 -20   24.74    8.27
   0  -2 -20    6.35    7.77
   0  -2  21   13.63    9.13
   0  -2 -21   16.29    7.17
   0  -2 -21   11.85    8.22
   0  -2  22   -6.47    9.19
   0  -2 -22   17.02    8.62
   0  -1  -2  389.10   14.02
   0  -1   2  378.51   13.91
   0  -1  -2  347.88   14.18
   0  -1  -2  265.23   15.28
   0  -1   2  272.41   14.23
   0  -1  -2  354.86   13.17
   0  -1   2  367.94   14.64
   0  -1   2  338.01   13.38
   0  -1   2  354.05   14.41
   0  -1  -2  375.44   13.71
   0  -1  -2  361.10   13.73
   0  -1   2  371.44   14.60
   0  -1  -2  387.99   14.35
   0  -1   2  361.09   14.07
   0  -1  -2  366.17   13.74
   0  -1  -3  289.54   12.18
   0  -1   3  278.13   12.06
   0  -1   3  300.71   12.52
   0  -1   3  205.45   12.71
   0  -1  -3  271.91   10.40
   0  -1   3  246.05   10.57
   0  -1  -3  274.66   12.03
   0  -1   3  280.25   13.11
   0  -1   3  278.30   13.05
   0  -1  -3  266.85   12.10
   0  -1  -3  277.61   12.13
   0  -1   4 1548.24   50.83
   0  -1  -4 1572.46   51.20
   0  -1   4 1355.88   47.76
   0  -1   4 1253.60   52.27
   0  -1  -4 1340.99   47.42
   0  -1   4 1485.00   50.28
   0  -1  -4 1490.42   51.15
   0  -1   4 1449.44   51.68
   0  -1   4 1476.12   51.78
   0  -1  -4 1476.40   50.92
   0  -1  -4 1444.82   50.91
   0  -1   5  474.94   19.42
   0  -1   5  450.57   22.23
   0  -1  -5  448.62   19.39
   0  -1   5  417.96   16.01
   0  -1   5  417.52   18.12
   0  -1  -5  384.62   15.31
   0  -1  -5  430.45   19.52
   0  -1  -5  445.44   19.41
   0  -1   5  437.32   20.40
   0  -1   5  435.33   20.48
   0  -1  -5  447.01   19.57
   0  -1  -5  451.13   19.18
   0  -1   6  169.85   13.78
   0  -1  -6  193.24   11.45
   0  -1   6  180.78   10.92
   0  -1   6  164.83    9.51
   0  -1  -6  147.29    6.91
   0  -1   6  171.34   11.77
   0  -1   6  174.32   11.79
   0  -1  -6  168.55   11.19
   0  -1  -6  174.02   11.16
   0  -1  -6  188.89   11.24
   0  -1  -6  161.43   10.95
   0  -1  -7  215.23   13.42
   0  -1   7  222.31   16.59
   0  -1   7  234.31   13.54
   0  -1  -7  194.45    8.77
   0  -1  -7  212.01    8.66
   0  -1   7  220.54   11.72
   0  -1  -7  225.13   14.09
   0  -1   7  229.95   14.89
   0  -1   7  220.02   14.46
   0  -1  -7  229.07   12.83
   0  -1  -7  235.27   13.98
   0  -1  -7  233.04   13.81
   0  -1  -7  229.89   14.06
   0  -1   8  873.74   36.00
   0  -1   8  888.48   40.42
   0  -1  -8  839.72   35.91
   0  -1  -8  803.77   28.55
   0  -1   8  868.47   32.89
   0  -1   8  852.77   37.50
   0  -1  -8  881.59   36.69
   0  -1   8  804.88   36.96
   0  -1  -8  817.51   36.54
   0  -1  -8  843.17   34.45
   0  -1  -8  857.05   35.84
   0  -1  -8  855.12   36.68
   0  -1   9  612.44   28.64
   0  -1  -9  564.86   28.36
   0  -1   9  583.02   32.33
   0  -1  -9  598.39   20.61
   0  -1   9  584.82   25.04
   0  -1   9  580.43   29.89
   0  -1  -9  573.68   26.89
   0  -1  -9  562.63   29.17
   0  -1  -9  578.92   28.85
   0  -1   9  606.21   30.20
   0  -1  -9  605.98   29.42
   0  -1  -9  624.13   28.84
   0  -1  10  446.94   23.87
   0  -1 -10  447.70   24.27
   0  -1  10  469.11   28.44
   0  -1  10  436.39   20.16
   0  -1 -10  403.42   21.96
   0  -1 -10  437.00   24.86
   0  -1  10  406.07   24.86
   0  -1  10  438.94   25.48
   0  -1 -10  441.05   24.39
   0  -1 -10  411.89   24.12
   0  -1 -10  461.60   24.31
   0  -1  11  299.84   19.42
   0  -1  11  299.75   22.80
   0  -1 -11  287.54   19.52
   0  -1  11  289.33   15.50
   0  -1 -11  273.64   24.76
   0  -1  11  297.93   21.05
   0  -1 -11  261.55   17.54
   0  -1 -11  305.20   20.51
   0  -1  11  293.26   20.88
   0  -1 -11  326.91   20.60
   0  -1 -11  297.03   20.13
   0  -1 -11  313.23   19.79
   0  -1 -12   27.39    6.94
   0  -1  12   16.20    7.33
   0  -1  12   30.62    4.59
   0  -1 -12   27.04    6.51
   0  -1 -12   27.15    7.05
   0  -1 -12   19.27    5.58
   0  -1  12   26.74    7.49
   0  -1  12   30.59    8.07
   0  -1 -12   24.99    5.95
   0  -1 -12   23.38    6.35
   0  -1 -13  375.60   24.24
   0  -1  13  403.79   28.35
   0  -1  13  357.80   18.34
   0  -1  13  318.29   23.76
   0  -1 -13  314.70   20.93
   0  -1  13  320.65   23.86
   0  -1 -13  350.98   23.22
   0  -1 -14  114.59   13.80
   0  -1  14  123.63   16.18
   0  -1  14  121.56    9.82
   0  -1 -14  116.06   12.25
   0  -1  14  110.17   14.06
   0  -1  14  106.59   14.25
   0  -1 -14  138.10   14.49
   0  -1 -15    7.95    6.63
   0  -1  15   13.16    3.70
   0  -1  15   15.69    8.89
   0  -1  15   -2.53    6.92
   0  -1  15   10.43    6.83
   0  -1 -15   10.88    5.65
   0  -1 -15   10.81    6.26
   0  -1 -16  169.11   18.05
   0  -1  16  166.93   20.08
   0  -1  16  163.38   12.10
   0  -1 -16  159.63   15.84
   0  -1  16  159.76   18.29
   0  -1  16  172.13   18.88
   0  -1 -16  141.20   16.01
   0  -1 -17  123.53   16.31
   0  -1  17  129.80   18.02
   0  -1  17  119.31   10.10
   0  -1 -17  109.58   13.71
   0  -1  17  132.29   17.21
   0  -1  17   93.08   14.56
   0  -1 -17  127.31   15.81
   0  -1 -18    7.57    7.57
   0  -1  18   -5.59    2.95
   0  -1  18   -4.01    8.01
   0  -1 -18   -3.90    5.73
   0  -1  18   -6.19    7.40
   0  -1  18    2.67    6.06
   0  -1 -18    2.18    3.49
   0  -1 -18    4.31    6.51
   0  -1 -19   10.39    8.00
   0  -1  19   10.77    8.78
   0  -1  19   10.20    7.52
   0  -1 -19   19.59    7.57
   0  -1  19   13.84    8.86
   0  -1 -19   11.71    7.46
   0  -1 -19    7.41    4.34
   0  -1 -20   10.71    8.24
   0  -1  20    3.53    8.63
   0  -1  20    3.85    7.10
   0  -1 -20   23.38    8.62
   0  -1  20   -5.09    7.70
   0  -1 -20   14.31    8.51
   0  -1 -21   14.79    9.72
   0  -1  21   21.88   11.10
   0  -1 -21   27.03    9.04
   0  -1  21   18.00    9.44
   0  -1 -21    4.18    6.38
   0  -1 -22   31.46    9.98
   0   0  -3  755.52   26.57
   0   0   3  629.36   28.44
   0   0   3  704.05   24.59
   0   0  -3  713.09   24.88
   0   0   3  663.37   26.94
   0   0   3  689.65   27.01
   0   0  -3  779.10   26.31
   0   0  -3  739.44   26.56
   0   0   4 4184.82  145.22
   0   0  -4 4180.18  141.16
   0   0   4 4265.41  138.65
   0   0  -4 4206.29  139.08
   0   0  -4 4408.88  140.85
   0   0   4 4111.19  142.06
   0   0   4 4300.77  142.11
   0   0  -4 4318.75  141.36
   0   0  -5   13.48    4.02
   0   0   5   15.56    2.37
   0   0   5   33.61    7.38
   0   0  -5   16.54    2.53
   0   0  -5   20.98    6.02
   0   0  -5   21.67    4.09
   0   0   5   16.77    4.70
   0   0   5   21.23    4.98
   0   0  -5   21.22    4.50
   0   0  -6 1086.64   42.03
   0   0  -6 1107.43   39.02
   0   0   6 1085.19   38.39
   0   0  -6  951.76   46.41
   0   0  -6 1090.65   41.38
   0   0   6 1095.48   43.18
   0   0   6 1094.05   43.41
   0   0  -6 1096.58   42.12
   0   0  -7  125.17   10.07
   0   0  -7  109.57   12.58
   0   0  -7  115.22    7.39
   0   0   7  125.12    7.22
   0   0   7  147.86   11.69
   0   0  -7  120.01   10.20
   0   0  -7  123.11    9.47
   0   0  -7  109.30    9.98
   0   0   7  154.16   11.90
   0   0  -7  119.74   10.26
   0   0  -7  129.85   10.26
   0   0  -8   51.67    7.12
   0   0   8   65.46   10.39
   0   0   8   54.57    4.60
   0   0  -8   42.77    8.92
   0   0  -8   45.10    4.59
   0   0  -8   50.20    6.35
   0   0   8   60.56    8.37
   0   0   8   60.76    8.11
   0   0  -8   52.16    7.06
   0   0  -9    7.77    5.23
   0   0   9   12.74    3.48
   0   0   9   27.06    9.09
   0   0  -9    9.72    3.09
   0   0   9   15.97    7.30
   0   0   9   23.31    7.25
   0   0  -9   18.39    5.29
   0   0  -9   14.09    5.99
   0   0  10  199.33   17.78
   0   0 -10  139.60   12.82
   0   0 -10  121.29   15.64
   0   0  10  158.97    9.13
   0   0  10  149.46   13.61
   0   0  10  165.57   14.23
   0   0 -10  152.45   12.02
   0   0 -10  156.89   12.94
   0   0  11  143.25   12.74
   0   0 -11  128.96   12.55
   0   0  11  177.09   17.49
   0   0  11  123.97    8.43
   0   0 -11  142.08   16.87
   0   0  11  120.99   13.14
   0   0  11  132.74   13.85
   0   0 -11  147.89   13.41
   0   0 -11  144.56   13.56
   0   0 -11  131.71   11.80
   0   0 -11  120.02   12.65
   0   0 -11  132.39   12.58
   0   0 -12  363.04   23.13
   0   0  12  412.27   28.48
   0   0  12  359.84   17.02
   0   0 -12  369.99   29.60
   0   0  12  339.02   23.62
   0   0  12  376.03   24.74
   0   0 -12  335.42   21.32
   0   0 -12  369.45   23.08
   0   0 -13   11.86    6.50
   0   0  13   20.46    4.11
   0   0  13   32.57   10.32
   0   0 -13   16.24    6.13
   0   0  13   20.54    7.52
   0   0  13   28.07    8.07
   0   0 -13   21.40    7.21
   0   0 -14   42.39    9.23
   0   0  14   63.67   13.33
   0   0  14   41.64    5.16
   0   0  14   57.77   11.05
   0   0  14   68.99   11.79
   0   0 -14   44.82    8.51
   0   0 -14   48.87    9.42
   0   0 -15  111.19   14.36
   0   0  15  122.85   17.09
   0   0  15  122.50    8.86
   0   0  15  122.87   15.81
   0   0 -15  129.20   13.68
   0   0  15  128.21   15.85
   0   0 -15  102.50   13.69
   0   0 -16   67.50   11.99
   0   0  16   77.61   15.29
   0   0  16   66.11    6.27
   0   0  16   60.68   12.61
   0   0 -16   56.94   10.00
   0   0  16   74.46   12.88
   0   0 -16   60.92   11.52
   0   0 -17   94.18   14.43
   0   0  17   94.80    7.91
   0   0  17  100.49   16.91
   0   0 -17   86.16   12.49
   0   0  17  106.04   15.84
   0   0  17  101.70   15.33
   0   0 -17  102.58   14.16
   0   0  18   14.26    5.13
   0   0 -18   19.72    8.05
   0   0  18   22.89   11.05
   0   0  18   17.62    9.03
   0   0 -18   17.99    7.23
   0   0  18   19.93    8.97
   0   0 -18   16.14    8.10
   0   0 -19   14.44    7.97
   0   0  19   20.53    5.50
   0   0  19   18.62   10.20
   0   0  19   37.45   11.47
   0   0  19   33.21   10.16
   0   0 -19   33.25    9.58
   0   0 -19   17.42    8.53
   0   0 -20   10.03    7.77
   0   0  20   16.35   10.74
   0   0  20   21.53   10.00
   0   0  20   24.28   10.50
   0   0 -20   29.79    9.35
   0   0 -20    7.48    7.34
   0   0 -21   33.33   12.71
   0   0  21   24.29   12.33
   0   0 -21   14.38    8.17
   0   0  21    8.35    9.09
   0   0  21   17.11   10.58
   0   0 -21   30.68   11.46
   0   1   2  349.32   13.90
   0   1  -2  364.13   13.98
   0   1  -2  339.16   13.94
   0   1   2  410.48   16.50
   0   1   2  338.36   13.08
   0   1   2  364.28   14.30
   0   1  -2  339.72   13.55
   0   1  -2  318.94   14.64
   0   1  -2  349.05   14.50
   0   1   2  372.07   13.88
   0   1  -2  376.11   14.44
   0   1   2  360.37   13.95
   0   1  -2  331.16   14.50
   0   1   2  387.55   14.26
   0   1  -2  369.34   14.07
   0   1   2  371.60   13.91
   0   1   3  292.74   12.56
   0   1   3  306.75   15.33
   0   1  -3  275.72   12.72
   0   1  -3  219.87   13.57
   0   1  -3  269.97   11.26
   0   1   3  276.51   12.50
   0   1  -3  291.93   12.97
   0   1   3  282.64   12.59
   0   1   3  279.01   12.69
   0   1  -3  324.16   13.06
   0   1  -3  295.43   12.83
   0   1   3  299.16   12.29
   0   1   4 1521.34   52.73
   0   1  -4 1557.74   52.60
   0   1   4 1717.16   57.78
   0   1   4 1393.43   52.22
   0   1  -4 1242.45   54.57
   0   1  -4 1522.47   52.43
   0   1  -4 1446.08   49.94
   0   1   4 1444.35   52.83
   0   1   4 1443.23   53.03
   0   1  -4 1599.89   52.73
   0   1  -4 1491.88   52.56
   0   1  -5  409.31   19.12
   0   1   5  497.85   23.92
   0   1   5  459.24   19.54
   0   1  -5  354.24   21.76
   0   1  -5  450.08   18.99
   0   1  -5  417.85   16.25
   0   1   5  420.30   19.72
   0   1   5  412.48   19.76
   0   1  -5  444.08   19.34
   0   1  -5  443.24   19.57
   0   1   6  172.54   10.86
   0   1   6  218.38   15.25
   0   1  -6  153.69   10.76
   0   1  -6  162.08   10.07
   0   1  -6  167.68    7.85
   0   1  -6  155.44   13.50
   0   1   6  170.57   11.56
   0   1  -6  176.99   10.96
   0   1   6  167.51   11.60
   0   1  -6  164.18   10.85
   0   1   7  249.00   17.64
   0   1   7  237.08   13.82
   0   1  -7  232.39   13.78
   0   1  -7  203.17    9.49
   0   1   7  215.33    8.78
   0   1  -7  205.45   16.69
   0   1  -7  233.36   12.63
   0   1   7  228.25   14.46
   0   1   7  225.72   14.43
   0   1  -7  217.99   13.29
   0   1  -7  230.04   13.92
   0   1   8  872.60   40.39
   0   1  -8  825.28   35.01
   0   1  -8  800.95   32.47
   0   1  -8  788.72   40.19
   0   1  -8  777.26   28.58
   0   1   8  768.97   27.88
   0   1   8  846.29   36.15
   0   1  -8  807.24   34.14
   0   1   8  867.36   36.57
   0   1  -8  884.40   35.47
   0   1  -9  573.81   28.09
   0   1   9  661.50   34.28
   0   1  -9  533.85   24.96
   0   1  -9  571.33   21.31
   0   1   9  562.88   21.02
   0   1   9  618.14   29.74
   0   1  -9  565.01   27.24
   0   1   9  604.86   29.65
   0   1  -9  610.93   28.52
   0   1 -10  437.05   23.53
   0   1  10  482.43   29.13
   0   1 -10  388.12   15.40
   0   1 -10  355.17   19.10
   0   1  10  385.00   15.60
   0   1 -10  410.65   22.34
   0   1  10  400.26   23.64
   0   1  10  468.38   25.17
   0   1 -10  448.56   23.58
   0   1  11  349.23   24.90
   0   1 -11  289.81   19.23
   0   1  11  328.79   20.06
   0   1  11  267.39   11.98
   0   1 -11  282.96   23.98
   0   1 -11  254.92   11.25
   0   1  11  268.99   19.87
   0   1  11  327.29   21.38
   0   1 -11  286.99   18.45
   0   1 -11  306.50   20.90
   0   1 -11  318.34   20.71
   0   1 -11  300.57   20.51
   0   1 -11  317.33   19.97
   0   1 -12   24.03    6.57
   0   1  12   34.32    9.29
   0   1 -12   30.60    8.90
   0   1  12   28.79    3.11
   0   1 -12   29.60    6.49
   0   1  12   28.81    7.76
   0   1  12   34.90    8.18
   0   1 -12   23.69    6.54
   0   1  13  403.55   28.99
   0   1 -13  331.95   22.72
   0   1  13  297.14   13.52
   0   1 -13  306.65   21.06
   0   1  13  331.30   23.86
   0   1  13  330.85   23.63
   0   1 -13  343.08   22.57
   0   1 -14  117.18   13.95
   0   1  14  145.71   18.12
   0   1  14  105.23    6.54
   0   1  14  124.19   14.66
   0   1  14  100.55   13.66
   0   1 -14  120.52   13.39
   0   1 -14  117.70   13.45
   0   1 -15    4.65    5.73
   0   1  15   13.57    4.23
   0   1  15    7.31    8.37
   0   1  15   12.01    2.29
   0   1  15    8.30    6.51
   0   1 -15   25.21    7.77
   0   1  15   10.34    7.17
   0   1 -15    4.89    6.48
   0   1  16  179.43   13.42
   0   1  16  171.56   20.67
   0   1 -16  148.03   17.25
   0   1  16  133.16    7.52
   0   1  16  182.05   19.16
   0   1  16  163.40   18.15
   0   1 -16  155.76   16.06
   0   1 -16  181.81   18.14
   0   1 -17  109.38   15.73
   0   1  17  118.23   11.65
   0   1  17  129.75   19.08
   0   1 -17  110.41   14.60
   0   1  17  113.62   16.49
   0   1  17  119.34   16.35
   0   1 -17  127.68   15.56
   0   1  17  123.63   11.38
   0   1  18    3.32    4.05
   0   1 -18    1.16    6.24
   0   1  18   -8.86    9.06
   0   1  18  -11.87    6.02
   0   1  18    1.81    6.73
   0   1 -18    4.88    6.27
   0   1  18   -2.15    6.28
   0   1 -18    3.40    5.86
   0   1 -19    1.26    6.62
   0   1  19   10.51    4.76
   0   1  19   21.44   11.50
   0   1  19   -3.53    5.13
   0   1  19    8.74    7.18
   0   1  19   -0.86    6.80
   0   1 -19    7.31    6.90
   0   1 -19    4.95    6.85
   0   1 -20    7.86    8.66
   0   1  20   14.11    5.39
   0   1  20    2.33    8.52
   0   1  20   18.57    7.37
   0   1  20   12.58    8.29
   0   1 -20    8.01    7.38
   0   1  20    1.25    7.04
   0   1 -20   19.94    9.13
   0   1 -21   -1.16    7.61
   0   1  21   24.70   12.01
   0   1  21    1.51    6.89
   0   1 -21   14.21    8.46
   0   1  21    3.96    7.05
   0   1 -21    5.30    6.95
   0   2   0   56.01    4.67
   0   2   0   58.93    4.79
   0   2   0   67.12    4.98
   0   2   0   52.58    4.63
   0   2   0   59.09    4.91
   0   2  -1  457.84   18.56
   0   2   1  427.60   17.18
   0   2  -1  432.56   17.28
   0   2   1  474.65   17.94
   0   2  -1  445.80   18.47
   0   2   1  482.59   18.72
   0   2   1  512.45   19.82
   0   2  -1  480.69   18.97
   0   2  -1  491.91   17.32
   0   2  -1  466.24   17.18
   0   2  -1  470.05   18.87
   0   2  -1  462.89   16.87
   0   2  -1  447.46   18.46
   0   2   2 2026.73   69.48
   0   2   2 2027.99   67.72
   0   2  -2 2061.07   68.57
   0   2  -2 2010.71   67.76
   0   2   2 1976.41   68.06
   0   2  -2 1932.46   68.74
   0   2  -2 1851.61   66.77
   0   2   2 2036.78   69.40
   0   2  -2 2079.56   69.19
   0   2   2 2021.48   66.57
   0   2  -2 2072.05   68.16
   0   2  -2 1970.94   68.12
   0   2   2 2070.79   66.49
   0   2  -2 1979.91   72.98
   0   2   2 2062.43   66.55
   0   2  -2 1860.59   67.53
   0   2  -2 2088.63   67.50
   0   2   2 1933.07   69.08
   0   2   3 4151.55  130.18
   0   2  -3 3809.18  126.78
   0   2   3 4247.31  127.51
   0   2  -3 3928.53  126.84
   0   2  -3 3787.90  126.90
   0   2   3 3625.31  125.91
   0   2   3 3838.92  128.02
   0   2  -3 3944.12  129.01
   0   2  -3 3631.95  126.83
   0   2  -3 3765.75  126.26
   0   2   3 3896.14  126.21
   0   2  -3 3838.66  127.69
   0   2   3 3845.75  126.36
   0   2  -3 3730.02  127.77
   0   2  -3 4122.82  128.26
   0   2  -3 4100.40  126.91
   0   2  -3 3223.02  125.15
   0   2   3 3982.75  127.76
   0   2   3 3783.03  126.17
   0   2   4 1823.99   61.03
   0   2   4 1775.38   64.47
   0   2  -4 1964.25   60.84
   0   2  -4 1670.36   60.44
   0   2   4 1650.08   60.28
   0   2   4 1647.24   60.98
   0   2  -4 1870.12   60.75
   0   2  -4 1743.35   62.18
   0   2  -4 1640.62   59.62
   0   2  -4 1668.43   61.97
   0   2  -4 1653.94   61.50
   0   2   4 1709.08   60.20
   0   2  -4 1790.88   61.46
   0   2  -4 1679.39   61.80
   0   2   4 1697.12   60.37
   0   2   4 1762.41   60.79
   0   2  -4 1799.88   60.82
   0   2  -4 1591.00   58.17
   0   2  -5  278.99   14.79
   0   2   5  273.80   14.06
   0   2  -5  231.30   13.94
   0   2   5  305.08   18.17
   0   2   5  308.14   15.05
   0   2  -5  261.72   15.15
   0   2  -5  251.79   16.03
   0   2   5  292.09   15.01
   0   2  -5  303.42   13.56
   0   2   5  302.75   15.04
   0   2   5  297.69   14.82
   0   2  -5  299.01   15.87
   0   2  -5  291.83   15.90
   0   2  -5  286.02   15.15
   0   2  -5  291.15   14.78
   0   2   5  312.19   14.58
   0   2  -5  276.86   12.28
   0   2   6  384.84   18.17
   0   2   6  411.84   23.58
   0   2  -6  376.07   19.21
   0   2   6  417.51   19.64
   0   2  -6  375.28   16.89
   0   2  -6  375.53   19.56
   0   2  -6  353.58   21.12
   0   2   6  402.25   19.48
   0   2   6  374.46   19.33
   0   2  -6  397.68   19.56
   0   2  -6  397.26   20.56
   0   2  -6  400.02   20.80
   0   2   6  419.48   19.78
   0   2  -6  410.49   19.54
   0   2  -6  397.08   20.76
   0   2   6  421.69   18.69
   0   2   7  534.99   24.48
   0   2  -7  493.20   23.91
   0   2   7  556.60   29.05
   0   2   7  512.63   22.63
   0   2  -7  459.01   26.62
   0   2  -7  500.69   23.91
   0   2  -7  485.41   20.68
   0   2   7  518.23   24.14
   0   2   7  488.44   24.18
   0   2  -7  495.57   23.97
   0   2  -7  521.40   25.78
   0   2   7  491.62   24.39
   0   2  -7  519.80   25.48
   0   2  -7  530.91   25.63
   0   2   7  497.15   22.58
   0   2  -7  543.73   24.38
   0   2   8 1030.46   47.00
   0   2  -8  975.28   41.16
   0   2   8 1001.73   39.00
   0   2  -8  942.43   40.04
   0   2  -8  937.42   36.18
   0   2   8  988.30   40.82
   0   2  -8  943.42   45.16
   0   2  -8  985.51   40.89
   0   2   8  998.36   41.85
   0   2   8 1015.52   42.19
   0   2   8  980.48   39.06
   0   2  -8 1052.02   41.46
   0   2   9   58.26    6.57
   0   2  -9   46.81    7.11
   0   2  -9   61.21    7.02
   0   2   9   51.80   10.16
   0   2   9   46.51    6.70
   0   2  -9   41.06    8.10
   0   2  -9   46.72    4.61
   0   2  -9   53.26    7.52
   0   2   9   54.84    7.82
   0   2   9   66.27    8.53
   0   2   9   55.65    6.46
   0   2  -9   50.07    7.19
   0   2 -10    7.51    4.08
   0   2  10   15.02    4.93
   0   2  10    7.25    3.70
   0   2  10    9.81    4.10
   0   2 -10    5.01    2.91
   0   2  10    8.36    6.37
   0   2 -10    7.34    2.15
   0   2  10    6.27    4.89
   0   2 -10    6.62    4.06
   0   2 -10    2.40    3.65
   0   2  10   10.13    5.64
   0   2 -10   14.56    5.10
   0   2 -10    4.23    3.91
   0   2 -10    1.19    3.22
   0   2  11   19.30    4.45
   0   2 -11   17.53    6.04
   0   2  11   23.67    5.97
   0   2  11   19.85    7.90
   0   2 -11   17.15    2.98
   0   2 -11   24.25    7.61
   0   2  11   20.46    5.42
   0   2 -11   16.84    5.69
   0   2  11   19.02    5.92
   0   2 -11   21.36    5.70
   0   2 -11   22.90    6.45
   0   2  11   15.74    5.60
   0   2 -11    9.16    4.90
   0   2 -11   19.07    6.12
   0   2 -12  174.50   16.16
   0   2  12  241.76   21.62
   0   2 -12  185.26   19.51
   0   2 -12  228.99   17.71
   0   2 -12  168.03    9.70
   0   2  12  219.70   16.79
   0   2  12  206.60   17.48
   0   2  12  191.28   16.82
   0   2 -12  214.26   16.60
   0   2  12  221.38   14.27
   0   2 -12  183.17   15.90
   0   2 -13  122.56   13.56
   0   2  13  125.89   11.03
   0   2  13  156.60   18.03
   0   2 -13  105.52    6.85
   0   2  13  144.59   13.85
   0   2 -13   87.64   11.61
   0   2  13  145.84   15.10
   0   2  13  112.69   13.50
   0   2  13  117.20   10.46
   0   2 -13  118.05   13.15
   0   2  14  550.70   36.70
   0   2  14  494.92   25.80
   0   2 -14  415.65   28.78
   0   2  14  491.35   29.23
   0   2  14  510.70   31.64
   0   2  14  498.84   31.34
   0   2 -14  465.72   28.90
   0   2  14  474.69   24.81
   0   2 -14  488.15   29.73
   0   2  15   23.45    5.72
   0   2  15   36.87    6.87
   0   2 -15   27.80    8.28
   0   2  15   27.65   10.07
   0   2  15   29.60    7.60
   0   2  15   37.38    9.72
   0   2 -15   23.38    7.72
   0   2  15   32.76    8.78
   0   2 -15   34.71    8.49
   0   2  16   54.38    7.85
   0   2  16   56.86    8.66
   0   2 -16   49.16   10.93
   0   2  16   51.71    9.72
   0   2  16   48.98   12.88
   0   2  16   48.20   11.08
   0   2 -16   55.18   10.39
   0   2  16   49.67   10.88
   0   2 -16   26.38    8.53
   0   2  17  211.65   16.52
   0   2 -17  197.94   20.93
   0   2  17  207.77   24.14
   0   2  17  235.77   20.88
   0   2 -17  191.19   19.19
   0   2  17  207.99   21.84
   0   2  17  237.81   22.63
   0   2 -17  198.52   19.75
   0   2  17  205.56   15.17
   0   2 -18    8.49    7.42
   0   2  18    7.70    5.49
   0   2  18   14.21    8.52
   0   2  18   14.56    5.94
   0   2 -18   18.48    7.85
   0   2  18   17.00    8.96
   0   2  18   19.24    9.04
   0   2 -18   10.09    6.92
   0   2  19   67.80   10.12
   0   2 -19   49.79   12.49
   0   2  19   70.40   15.60
   0   2  19   60.00   11.28
   0   2 -19   64.10   11.73
   0   2  19   70.95   14.03
   0   2  19   67.61   14.22
   0   2 -19   65.88   13.21
   0   2 -20    6.06    8.12
   0   2  20    0.82    4.21
   0   2  20   11.00    6.24
   0   2  20    3.58    9.88
   0   2  20    5.06    8.33
   0   2  20    5.20    8.36
   0   2 -20    0.86    5.81
   0   2 -20   -0.93    6.86
   0   2 -21   14.95    9.75
   0   2 -21    7.06    8.21
   0   2  21    7.29    9.00
   0   2  21   -0.95    7.87
   0   3   0   -1.00    2.90
   0   3   0    0.06    2.50
   0   3   0    0.09    2.16
   0   3   0    0.74    2.46
   0   3   0   -0.49    3.09
   0   3   0    0.01    4.15
   0   3  -1   61.02    5.97
   0   3  -1   64.30    6.47
   0   3   1   70.83    7.01
   0   3   1   68.47    4.87
   0   3   1   70.79    6.27
   0   3  -1   67.13    6.57
   0   3  -1   74.35    6.74
   0   3  -1   63.78    4.42
   0   3   1   58.13    6.36
   0   3  -1   64.98    6.62
   0   3   1   57.77    5.91
   0   3  -1   72.91    4.67
   0   3  -1   70.41    4.56
   0   3  -1   69.54    8.92
   0   3  -1   64.52    6.27
   0   3  -1   72.49    4.70
   0   3  -1   62.92    4.42
   0   3   1   60.33    7.41
   0   3  -2 1046.80   38.32
   0   3   2  965.21   37.52
   0   3  -2  956.71   36.59
   0   3  -2 1026.15   44.63
   0   3   2  904.93   36.18
   0   3  -2  981.92   41.95
   0   3   2 1035.47   39.66
   0   3   2 1003.49   37.99
   0   3  -2  946.58   35.67
   0   3  -2 1015.33   38.75
   0   3  -2 1041.93   36.59
   0   3   2 1057.49   34.35
   0   3  -2 1029.47   38.99
   0   3  -2 1031.04   36.69
   0   3   2 1033.39   34.41
   0   3   2  971.65   39.26
   0   3  -2 1060.96   44.89
   0   3   2 1026.61   34.35
   0   3  -2  958.87   37.59
   0   3  -2 1022.81   35.97
   0   3   3  415.45   19.40
   0   3  -3  394.95   17.32
   0   3  -3  423.72   18.27
   0   3   3  395.37   17.07
   0   3  -3  397.44   23.46
   0   3   3  407.94   19.18
   0   3  -3  364.89   17.99
   0   3   3  370.07   17.28
   0   3  -3  342.62   15.78
   0   3  -3  376.28   17.32
   0   3  -3  357.73   17.25
   0   3   3  383.28   15.60
   0   3  -3  421.83   19.08
   0   3   3  396.83   15.54
   0   3   3  394.42   18.96
   0   3   3  388.72   15.51
   0   3  -3  343.88   16.56
   0   3  -3  436.38   24.28
   0   3  -3  397.39   16.73
   0   3   4  162.61   12.02
   0   3   4  151.37   10.41
   0   3  -4  182.94   10.43
   0   3  -4  160.49   10.35
   0   3   4  168.27   10.08
   0   3  -4  173.77   11.97
   0   3   4  161.04   11.01
   0   3   4  158.87    9.52
   0   3  -4  153.66    9.27
   0   3  -4  155.67   10.21
   0   3  -4  157.48    9.17
   0   3  -4  159.64   10.59
   0   3   4  161.83    9.09
   0   3   4  163.51    9.28
   0   3  -4  180.89   11.46
   0   3  -4  162.84   10.71
   0   3  -4  170.68    9.89
   0   3   4  157.57   10.59
   0   3  -4  146.55    8.73
   0   3  -5  629.65   26.00
   0   3   5  652.24   29.98
   0   3   5  597.31   26.65
   0   3   5  670.91   27.14
   0   3  -5  608.15   26.54
   0   3  -5  626.67   28.50
   0   3  -5  613.66   26.12
   0   3  -5  555.58   26.15
   0   3   5  609.60   27.17
   0   3  -5  645.20   25.94
   0   3  -5  645.25   27.82
   0   3   5  626.51   25.68
   0   3  -5  612.49   27.45
   0   3  -5  619.47   27.77
   0   3   5  635.66   25.97
   0   3   5  613.68   26.96
   0   3  -5  562.59   23.86
   0   3  -5  659.01   26.47
   0   3   6 1294.20   52.11
   0   3   6 1167.74   46.65
   0   3  -6 1143.89   46.66
   0   3   6 1372.71   48.40
   0   3  -6 1258.46   46.30
   0   3   6 1195.48   47.49
   0   3  -6 1256.24   46.76
   0   3  -6 1114.09   47.97
   0   3  -6 1201.11   45.71
   0   3  -6 1233.09   49.20
   0   3  -6 1275.88   48.46
   0   3   6 1212.01   46.61
   0   3  -6 1229.00   48.92
   0   3  -6 1276.08   48.78
   0   3   6 1244.75   46.55
   0   3  -6 1109.02   43.24
   0   3  -6 1220.87   48.50
   0   3  -6 1237.76   46.86
   0   3   6 1245.77   47.02
   0   3   7  996.16   39.13
   0   3  -7 1051.18   37.82
   0   3  -7  841.97   37.44
   0   3   7  954.61   42.68
   0   3   7  879.32   36.89
   0   3  -7  885.38   35.42
   0   3  -7  870.53   38.71
   0   3  -7  847.55   39.24
   0   3  -7  934.94   37.58
   0   3   7  849.87   37.42
   0   3   7  929.58   37.62
   0   3  -7  909.29   39.59
   0   3   7  870.03   37.33
   0   3  -7  986.37   39.94
   0   3  -7  899.79   38.41
   0   3  -7  891.99   37.36
   0   3   7  894.30   36.95
   0   3  -7  844.01   33.17
   0   3  -7  893.77   39.11
   0   3  -8  391.90   20.25
   0   3  -8  366.67   20.41
   0   3   8  403.86   24.92
   0   3   8  326.59   19.52
   0   3  -8  340.92   20.34
   0   3  -8  353.12   17.42
   0   3  -8  344.30   21.80
   0   3  -8  374.15   20.09
   0   3  -8  359.95   20.51
   0   3   8  365.03   20.22
   0   3   8  353.74   20.19
   0   3   8  365.77   19.11
   0   3  -8  333.13   15.58
   0   3  -8  369.70   20.00
   0   3   9  272.80   20.68
   0   3  -9  218.49   15.48
   0   3  -9  230.65   16.28
   0   3  -9  202.16   15.45
   0   3  -9  241.69   13.39
   0   3   9  231.58   15.73
   0   3  -9  231.74   18.13
   0   3   9  240.82   16.65
   0   3  -9  241.32   16.73
   0   3  -9  229.52   17.29
   0   3  -9  264.25   17.85
   0   3   9  256.89   17.04
   0   3  -9  223.10   11.68
   0   3  -9  230.42   16.08
   0   3  -9  255.77   17.73
   0   3   9  250.88   15.10
   0   3 -10   76.52    9.72
   0   3  10  107.83   13.42
   0   3  10   98.16   10.60
   0   3 -10  103.36   10.45
   0   3 -10   92.00    7.79
   0   3 -10   94.26   10.08
   0   3  10   82.26    9.51
   0   3 -10   92.72   11.12
   0   3 -10   80.81   10.02
   0   3  10  110.30   11.42
   0   3  10  103.43   11.03
   0   3 -10   86.84   11.05
   0   3  10   95.07    9.12
   0   3 -10   90.30   11.27
   0   3 -10   91.10   10.21
   0   3 -10   91.35    6.73
   0   3  11  103.22   14.17
   0   3 -11   79.24   10.72
   0   3  11  109.14   12.03
   0   3  11  106.41   10.34
   0   3 -11  104.93    7.99
   0   3  11  101.07   11.01
   0   3 -11   96.35   13.08
   0   3 -11  117.44   11.79
   0   3 -11   98.96   11.90
   0   3 -11   85.64   10.88
   0   3 -11   84.58   11.41
   0   3  11   98.53   11.53
   0   3  11   99.33   11.49
   0   3 -11   99.05   11.95
   0   3  11  112.16   10.14
   0   3 -11  103.14    7.29
   0   3 -11   81.16   10.83
   0   3 -12  171.22   16.30
   0   3  12  186.43   19.51
   0   3  12  182.49   14.25
   0   3  12  186.25   15.68
   0   3 -12  201.32   16.40
   0   3 -12  167.25   18.24
   0   3 -12  169.20   10.71
   0   3  12  218.16   17.70
   0   3 -12  181.60   16.15
   0   3  12  191.83   16.72
   0   3  12  181.63   13.56
   0   3 -12  177.50   15.62
   0   3  13  151.15   13.23
   0   3  13  185.62   20.03
   0   3 -13  126.42   14.48
   0   3 -13  145.46    9.46
   0   3 -13  121.74   16.31
   0   3  13  145.95   14.15
   0   3  13  148.15   15.70
   0   3  13  153.12   15.55
   0   3 -13  144.76   14.84
   0   3  13  151.06   12.56
   0   3 -13  150.99   14.94
   0   3 -14  251.68   21.40
   0   3  14  246.06   24.30
   0   3  14  252.20   18.10
   0   3  14  268.17   20.45
   0   3 -14  240.09   13.10
   0   3 -14  251.76   20.66
   0   3  14  273.44   21.78
   0   3  14  253.28   21.28
   0   3  14  251.71   16.89
   0   3 -14  277.61   21.26
   0   3 -15   80.83   12.94
   0   3  15   78.52   10.16
   0   3  15  115.30   17.42
   0   3  15   97.78   12.53
   0   3 -15   91.71   12.80
   0   3  15   88.68   13.04
   0   3  15   87.48   12.87
   0   3 -15   90.80   12.55
   0   3 -15   85.32    6.82
   0   3  15   83.34    9.54
   0   3  16  168.95   21.33
   0   3  16  179.33   15.60
   0   3 -16  142.28   17.23
   0   3  16  183.31   17.60
   0   3  16  159.39   18.10
   0   3 -16  171.07   18.20
   0   3  16  155.41   17.98
   0   3 -16  182.06   18.39
   0   3  16  168.62   13.76
   0   3 -17   80.35   14.34
   0   3  17  103.68   12.34
   0   3  17  113.86   18.21
   0   3  17  119.69   14.64
   0   3 -17  112.83   15.37
   0   3  17  110.49   15.73
   0   3  17  107.42   15.70
   0   3  17   98.65   10.63
   0   3 -17   94.89   14.22
   0   3 -18   27.63    9.97
   0   3  18   46.10    8.94
   0   3  18   43.08    9.43
   0   3  18   51.08   13.75
   0   3 -18   32.79    9.38
   0   3  18   45.55   11.25
   0   3  18   30.14   10.22
   0   3 -18   31.04    9.28
   0   3 -19   73.28   14.87
   0   3  19   81.36   11.02
   0   3  19   78.27   16.87
   0   3  19   89.92   13.16
   0   3  19   92.41   16.06
   0   3  19   78.95   15.29
   0   3 -19   81.34   14.34
   0   3 -19   78.15   13.93
   0   3  20   10.73    6.23
   0   3 -20   14.98    9.88
   0   3  20   15.24   10.39
   0   3 -20    9.56    7.54
   0   3  20    5.62    7.96
   0   3  20   24.50   10.37
   0   3 -20   23.11    8.61
   0   3  21   45.07   13.19
   0   3  21   77.38   15.78
   0   4   0  103.95    9.24
   0   4   0  123.17    9.32
   0   4   0  105.80    5.81
   0   4   0  120.51    9.41
   0   4   0  122.75    6.22
   0   4   0  106.29    8.88
   0   4   0  120.21    5.58
   0   4   0  117.81    5.57
   0   4   0  119.72    6.15
   0   4   0  114.53    6.12
   0   4   0  125.38   12.02
   0   4   1  114.38    9.68
   0   4  -1  131.87    9.43
   0   4   1  123.88    7.33
   0   4  -1  132.52   13.38
   0   4  -1  119.33    9.67
   0   4   1  118.00   10.44
   0   4  -1  112.04    6.45
   0   4  -1  120.44    9.71
   0   4  -1  133.14    9.93
   0   4   1  135.83    9.79
   0   4   1  119.74    9.50
   0   4  -1  119.09    9.60
   0   4  -1  125.88    6.83
   0   4  -1  129.33    6.91
   0   4  -1  121.68    6.94
   0   4  -1  137.51    7.23
   0   4  -1  131.32    9.73
   0   4   1  106.57   11.16
   0   4  -1  127.23   12.97
   0   4   2   89.88    8.91
   0   4  -2  102.16   11.03
   0   4   2   87.44    6.94
   0   4  -2   80.93    7.98
   0   4  -2   86.83   11.69
   0   4  -2   90.79    7.94
   0   4   2   96.40    8.17
   0   4   2   84.55    8.54
   0   4  -2   79.70    8.07
   0   4  -2   85.93    6.01
   0   4  -2  104.60    8.64
   0   4  -2   91.39    6.40
   0   4  -2   97.20    6.65
   0   4  -2   92.48    8.59
   0   4  -2   75.16   10.99
   0   4  -2  102.25    6.65
   0   4  -2   87.43    7.82
   0   4  -2   84.72    6.13
   0   4   2   77.16    9.47
   0   4  -3 1329.86   49.36
   0   4  -3 1372.94   56.13
   0   4   3 1260.12   48.73
   0   4   3 1423.21   56.49
   0   4  -3 1310.49   50.89
   0   4   3 1363.76   50.58
   0   4  -3 1375.45   59.82
   0   4  -3 1254.62   47.89
   0   4   3 1330.72   50.57
   0   4   3 1349.72   52.49
   0   4  -3 1334.07   51.52
   0   4  -3 1319.96   49.07
   0   4   3 1402.96   46.24
   0   4   3 1404.21   46.39
   0   4  -3 1316.47   49.26
   0   4  -3 1418.10   52.38
   0   4  -3 1292.27   50.04
   0   4   3 1302.69   52.51
   0   4  -3 1339.46   48.37
   0   4  -3 1442.78   59.75
   0   4  -4   59.77   10.73
   0   4  -4   56.21    6.58
   0   4   4   45.85    5.49
   0   4  -4   54.61    6.34
   0   4  -4   29.65    5.26
   0   4  -4   40.07    4.66
   0   4   4   43.73    6.33
   0   4   4   51.54    6.85
   0   4   4   38.50    5.34
   0   4  -4   59.59    7.47
   0   4   4   30.83    4.03
   0   4   4   32.80    4.08
   0   4  -4   29.17    4.92
   0   4  -4   30.36    4.90
   0   4   4   45.11    6.85
   0   4  -4   38.34    4.97
   0   4  -4   45.16    5.22
   0   4  -4   75.62   11.43
   0   4   5  360.52   19.92
   0   4  -5  321.73   17.20
   0   4   5  343.26   17.27
   0   4  -5  329.40   17.22
   0   4  -5  303.84   15.82
   0   4  -5  318.64   17.39
   0   4   5  317.51   18.23
   0   4   5  302.95   15.40
   0   4   5  337.71   15.72
   0   4  -5  328.85   17.74
   0   4  -5  321.94   17.92
   0   4  -5  316.65   18.60
   0   4  -5  301.85   15.64
   0   4  -5  323.70   16.54
   0   4  -5  334.15   23.57
   0   4  -5  306.89   17.38
   0   4   5  297.62   17.88
   0   4  -6  428.95   21.44
   0   4   6  448.01   24.42
   0   4  -6  417.54   20.69
   0   4   6  442.79   21.45
   0   4  -6  423.79   20.88
   0   4  -6  458.55   20.73
   0   4  -6  414.33   23.28
   0   4   6  406.83   21.91
   0   4  -6  408.45   20.10
   0   4   6  422.28   19.96
   0   4  -6  418.02   21.82
   0   4  -6  434.94   22.40
   0   4   6  389.56   19.71
   0   4  -6  395.96   22.17
   0   4  -6  434.43   20.82
   0   4   6  393.28   21.48
   0   4  -6  404.98   21.75
   0   4  -6  368.32   18.41
   0   4   7   49.91    7.01
   0   4  -7   39.27    5.80
   0   4   7   46.84    6.61
   0   4  -7   41.48    6.68
   0   4  -7   40.47    7.09
   0   4  -7   47.87    6.00
   0   4  -7   52.49    6.60
   0   4   7   60.16    8.98
   0   4  -7   44.35    6.34
   0   4   7   39.45    6.38
   0   4  -7   46.50    7.51
   0   4   7   51.76    6.35
   0   4   7   49.48    6.35
   0   4  -7   46.06    7.10
   0   4  -7   48.50    7.51
   0   4  -7   48.23    6.68
   0   4  -7   39.93    4.67
   0   4  -7   41.17    6.68
   0   4  -8  269.16   16.06
   0   4   8  287.87   20.69
   0   4  -8  262.41   17.39
   0   4   8  264.96   17.47
   0   4  -8  265.30   17.41
   0   4  -8  288.70   16.97
   0   4  -8  264.79   18.27
   0   4  -8  262.64   15.63
   0   4   8  284.04   16.78
   0   4   8  291.66   17.10
   0   4  -8  258.45   17.88
   0   4   8  252.42   16.55
   0   4  -8  268.19   16.83
   0   4  -8  254.59   13.30
   0   4   9   69.57    8.62
   0   4  -9   61.27    8.76
   0   4   9   78.47    9.25
   0   4  -9   54.01    7.26
   0   4  -9   61.71    8.63
   0   4  -9   67.51    9.09
   0   4   9   66.49    8.54
   0   4   9   82.66   11.68
   0   4  -9   67.18    7.58
   0   4  -9   59.94    9.12
   0   4  -9   63.68    9.04
   0   4   9   70.23    8.83
   0   4   9   66.33    8.44
   0   4  -9   64.51    9.16
   0   4  -9   55.36    5.30
   0   4  -9   51.15    8.38
   0   4  -9   58.05    7.99
   0   4   9   73.56    8.53
   0   4  10  127.94   14.58
   0   4 -10  105.61   10.20
   0   4  10  138.69   12.76
   0   4  10  100.66   10.82
   0   4 -10  114.21   11.99
   0   4 -10  110.09   10.96
   0   4  10  110.83   11.24
   0   4 -10  110.92    9.45
   0   4 -10  111.61   12.37
   0   4  10  132.78   12.18
   0   4  10  113.19   11.44
   0   4 -10  124.82   12.76
   0   4 -10  121.12   12.91
   0   4 -10   98.23    7.33
   0   4 -10  111.09   11.38
   0   4 -10  138.17   13.45
   0   4  10  112.38   10.69
   0   4  11  155.20   14.01
   0   4  11  198.22   16.35
   0   4  11  198.51   19.40
   0   4 -11  174.65   13.87
   0   4 -11  166.09   15.56
   0   4 -11  170.57   14.57
   0   4 -11  186.98   12.29
   0   4  11  173.21   14.84
   0   4  11  172.10   15.12
   0   4  11  196.26   15.94
   0   4 -11  161.79   15.59
   0   4 -11  177.98   15.09
   0   4 -11  161.31    9.74
   0   4  11  165.18   13.35
   0   4 -12  689.89   36.70
   0   4 -12  715.26   34.27
   0   4  12  676.37   34.12
   0   4  12  725.25   41.49
   0   4 -12  720.51   36.09
   0   4 -12  685.51   29.98
   0   4  12  684.56   35.29
   0   4 -12  667.39   38.21
   0   4 -12  671.97   36.72
   0   4  12  727.38   36.49
   0   4  12  720.89   36.43
   0   4 -12  633.47   26.56
   0   4 -12  614.22   34.73
   0   4  12  692.08   33.06
   0   4 -13  145.20   16.02
   0   4  13  133.52   13.46
   0   4  13  151.84   18.25
   0   4 -13  145.42   13.77
   0   4  13  132.79   13.79
   0   4 -13  122.32   15.49
   0   4 -13  136.47   10.32
   0   4  13  153.97   15.36
   0   4  13  135.91   14.71
   0   4 -13  138.44   15.44
   0   4  13  131.56   12.21
   0   4 -13  117.40   13.63
   0   4 -13  121.40    7.87
   0   4 -14  353.79   23.29
   0   4  14  383.68   23.95
   0   4  14  394.22   30.76
   0   4 -14  351.73   26.23
   0   4 -14  312.54   17.69
   0   4  14  396.12   25.14
   0   4  14  376.84   25.95
   0   4 -14  319.07   25.01
   0   4  14  372.46   25.85
   0   4 -14  325.85   15.00
   0   4  14  347.15   21.55
   0   4 -14  309.10   23.51
   0   4  15   55.17    9.56
   0   4 -15   62.29   10.00
   0   4  15   52.75    8.07
   0   4 -15   36.43    9.81
   0   4  15   68.67   13.56
   0   4  15   38.93    8.42
   0   4  15   47.47   10.16
   0   4  15   62.96   11.57
   0   4 -15   51.84   10.83
   0   4 -15   39.62    9.52
   0   4 -15   49.16    4.19
   0   4 -16  322.55   27.42
   0   4 -16  337.15   24.51
   0   4  16  403.21   32.97
   0   4  16  361.26   24.39
   0   4  16  365.72   26.04
   0   4  16  344.38   27.07
   0   4  16  366.67   27.65
   0   4 -16  334.58   27.18
   0   4 -16  342.64   26.57
   0   4  16  358.55   22.16
   0   4  17   28.81    6.18
   0   4 -17   27.50   10.63
   0   4  17   24.78    7.25
   0   4 -17   35.71    8.87
   0   4  17   38.62    8.48
   0   4  17   29.09   11.16
   0   4  17   26.40    9.36
   0   4  17   37.18   10.28
   0   4 -17   45.75   11.02
   0   4 -17   34.45    9.96
   0   4  18  209.77   19.15
   0   4 -18  220.49   20.14
   0   4  18  227.57   26.28
   0   4 -18  203.99   23.22
   0   4  18  235.58   21.24
   0   4 -18  208.15   22.34
   0   4  18  218.06   22.41
   0   4  18  215.21   22.44
   0   4 -18  214.01   21.97
   0   4  19   68.32   11.45
   0   4 -19   57.39   10.91
   0   4 -19   36.65   12.09
   0   4  19   26.39    7.62
   0   4  19   46.31   13.95
   0   4 -19   34.96   11.04
   0   4  19   48.27   12.62
   0   4  19   47.28   12.13
   0   4 -19   56.81   12.46
   0   4  20  127.07   15.50
   0   4 -20  129.75   20.40
   0   4  20  146.03   22.75
   0   4  20  119.98   18.70
   0   4  20  115.08   18.25
   0   4 -20  154.91   20.45
   0   4 -20  120.46   18.36
   0   4  21   34.28    8.73
   0   4  21   42.82   12.53
   0   4  21   62.20   14.42
   0   5   0    0.23    3.95
   0   5   0   -1.16    3.50
   0   5   0   -0.04    1.50
   0   5   0    1.73    1.25
   0   5   0   -1.67    3.52
   0   5   0   -0.09    1.24
   0   5   0   -0.18    1.64
   0   5   0   -4.57    5.85
   0   5   0    0.27    1.69
   0   5   1   70.83    8.62
   0   5  -1   67.67    8.30
   0   5   1   73.00    5.79
   0   5  -1   77.20    7.93
   0   5  -1   83.22    8.64
   0   5   1   69.67    8.07
   0   5  -1   78.54    5.32
   0   5  -1   79.59    5.27
   0   5  -1   72.74    5.49
   0   5   1   77.65    8.32
   0   5  -1   73.58    8.13
   0   5   1   79.46   10.51
   0   5  -1   75.43    5.57
   0   5  -1   63.42    5.31
   0   5  -2  331.53   19.14
   0   5   2  318.58   20.44
   0   5   2  343.96   16.58
   0   5  -2  326.43   18.70
   0   5  -2  335.44   15.19
   0   5  -2  351.45   19.67
   0   5   2  362.63   19.43
   0   5  -2  354.84   15.93
   0   5  -2  357.87   19.97
   0   5  -2  357.62   15.80
   0   5   2  341.03   22.01
   0   5  -2  357.43   16.11
   0   5  -2  360.60   16.06
   0   5  -3  265.70   16.10
   0   5   3  286.64   18.45
   0   5   3  284.89   15.40
   0   5   3  267.25   17.65
   0   5  -3  287.29   17.10
   0   5   3  279.11   16.42
   0   5  -3  258.48   13.41
   0   5  -3  279.33   14.31
   0   5   3  275.75   11.17
   0   5   3  267.19   11.16
   0   5  -3  288.31   17.75
   0   5  -3  264.23   14.30
   0   5  -3  275.43   16.04
   0   5  -3  271.34   14.20
   0   5  -3  270.37   13.98
   0   5  -4  634.44   28.63
   0   5  -4  680.36   30.24
   0   5  -4  662.74   35.39
   0   5   4  646.73   31.98
   0   5   4  687.35   30.04
   0   5   4  611.95   28.00
   0   5  -4  604.15   26.98
   0   5  -4  696.27   31.14
   0   5   4  654.02   31.71
   0   5   4  667.93   29.83
   0   5  -4  674.53   28.55
   0   5   4  646.49   25.07
   0   5   4  680.76   25.17
   0   5  -4  701.43   29.09
   0   5  -4  667.71   31.71
   0   5  -4  700.54   28.61
   0   5  -4  652.08   27.77
   0   5  -4  634.55   29.06
   0   5  -4  669.50   28.53
   0   5  -5 1305.97   50.99
   0   5  -5 1343.42   51.86
   0   5   5 1331.30   50.62
   0   5  -5 1280.45   57.90
   0   5   5 1361.64   53.16
   0   5   5 1245.70   50.56
   0   5   5 1329.80   53.71
   0   5  -5 1235.03   48.86
   0   5  -5 1343.96   52.54
   0   5  -5 1345.71   51.56
   0   5   5 1327.87   47.43
   0   5   5 1289.89   47.37
   0   5  -5 1296.89   53.62
   0   5  -5 1322.40   50.98
   0   5   5 1253.57   53.43
   0   5  -5 1262.77   49.93
   0   5  -5 1319.39   51.07
   0   5  -5 1313.03   49.81
   0   5  -6  387.34   28.67
   0   5  -6  371.97   20.71
   0   5   6  394.73   22.78
   0   5  -6  381.96   20.78
   0   5   6  375.69   21.87
   0   5   6  395.59   20.64
   0   5  -6  381.65   21.26
   0   5  -6  361.59   19.02
   0   5   6  365.86   21.80
   0   5  -6  356.95   22.76
   0   5  -6  371.10   22.42
   0   5   6  383.56   18.35
   0   5  -6  405.23   21.67
   0   5  -6  381.70   20.88
   0   5   6  388.79   18.48
   0   5  -6  375.71   19.71
   0   5  -6  366.44   20.85
   0   5   6  368.96   21.99
   0   5  -6  358.89   18.75
   0   5  -7  157.89   12.33
   0   5   7  149.01   13.01
   0   5   7  163.21   14.62
   0   5   7  155.35   12.20
   0   5  -7  149.08   12.68
   0   5   7  145.83   12.78
   0   5  -7  139.79   13.65
   0   5  -7  144.82   11.20
   0   5  -7  157.21   12.20
   0   5   7  153.20   10.96
   0   5  -7  139.50   13.44
   0   5   7  157.23   11.02
   0   5  -7  154.06   10.55
   0   5   7  147.02   12.98
   0   5   7  155.73   15.03
   0   5  -7  142.99   17.36
   0   5  -7  150.68   11.81
   0   5  -8  131.61   11.16
   0   5   8  132.10   13.90
   0   5  -8  140.37   12.58
   0   5   8  125.87   12.21
   0   5   8  124.94   12.14
   0   5  -8  120.87   10.89
   0   5  -8  148.40   11.63
   0   5  -8  130.88   11.08
   0   5  -8  122.18   12.80
   0   5   8  143.69   11.15
   0   5   8  134.53   10.92
   0   5  -8  124.72    9.34
   0   5  -8  120.51   16.30
   0   5  -8  127.72   12.18
   0   5   8  113.80   13.68
   0   5   8  110.02   11.26
   0   5  -8  127.79   11.45
   0   5   9  187.79   15.55
   0   5  -9  209.12   16.17
   0   5  -9  173.19   13.68
   0   5   9  212.11   15.91
   0   5   9  211.42   18.36
   0   5  -9  195.39   14.16
   0   5  -9  214.16   15.30
   0   5   9  167.48   14.77
   0   5   9  194.77   14.42
   0   5   9  216.50   14.98
   0   5  -9  191.99   16.51
   0   5  -9  229.68   17.08
   0   5  -9  225.73   17.41
   0   5   9  189.44   17.92
   0   5  -9  184.11   11.76
   0   5   9  184.75   15.05
   0   5  -9  195.38   16.27
   0   5  -9  198.14   15.15
   0   5 -10  110.04   10.73
   0   5  10  137.54   15.69
   0   5  10  128.65   13.01
   0   5 -10  106.77   12.55
   0   5  10  130.98   12.91
   0   5  10  105.06   11.79
   0   5 -10  120.15   10.85
   0   5 -10  121.25   11.71
   0   5 -10  118.85   12.13
   0   5 -10  126.19   13.11
   0   5  10  132.36   12.29
   0   5 -10   98.97   12.58
   0   5  10  133.08   12.25
   0   5 -10  124.86   13.53
   0   5  10   97.24   10.96
   0   5  10  125.67   15.26
   0   5 -10  101.38   11.48
   0   5 -10  122.08   13.19
   0   5 -10  113.59    8.51
   0   5 -11  200.27   17.70
   0   5 -11  190.66   15.11
   0   5  11  206.92   20.41
   0   5  11  204.15   16.98
   0   5  11  198.65   16.82
   0   5 -11  229.74   15.29
   0   5 -11  193.62   16.00
   0   5  11  212.64   16.42
   0   5  11  235.77   17.13
   0   5 -11  197.80   18.58
   0   5  11  196.76   19.55
   0   5 -11  201.93   16.78
   0   5 -11  188.16   11.50
   0   5  11  217.43   16.52
   0   5 -12  279.89   19.24
   0   5  12  348.35   22.94
   0   5 -12  281.56   22.36
   0   5  12  312.40   26.23
   0   5  12  268.67   20.61
   0   5 -12  326.07   23.27
   0   5 -12  293.19   18.01
   0   5 -12  306.32   21.31
   0   5 -12  279.90   22.67
   0   5  12  310.76   21.50
   0   5  12  324.77   21.91
   0   5 -12  255.84   14.15
   0   5 -12  278.93   20.82
   0   5  12  339.65   26.96
   0   5  12  316.63   20.68
   0   5  13  109.32   12.94
   0   5 -13  107.08   11.57
   0   5 -13   94.22   13.39
   0   5 -13   97.63    9.57
   0   5  13  112.89   16.26
   0   5 -13  109.57   13.52
   0   5  13   93.41   11.86
   0   5 -13   89.51   13.28
   0   5  13   97.60   12.21
   0   5  13  105.76   12.54
   0   5 -13   76.74    6.49
   0   5  13  109.50   11.62
   0   5 -13   93.32   12.43
   0   5  14   17.05    6.45
   0   5  14   17.69    5.60
   0   5 -14    2.49    5.67
   0   5 -14   10.77    5.15
   0   5 -14    7.49    3.62
   0   5  14   32.75   10.54
   0   5  14   14.88    6.18
   0   5  14   13.65    6.52
   0   5  14   13.81    6.47
   0   5 -14   10.52    6.89
   0   5 -14   12.56    6.39
   0   5 -14    9.81    2.44
   0   5 -15   41.32    8.50
   0   5  15   56.38    8.81
   0   5  15   68.62   11.52
   0   5 -15   68.45   13.05
   0   5  15   74.15   14.26
   0   5  15   53.92   10.02
   0   5  15   59.77   10.85
   0   5 -15   63.85   12.21
   0   5  15   52.29   10.32
   0   5 -15   57.82   11.17
   0   5  16   50.51   10.31
   0   5 -16   39.46   11.12
   0   5 -16   38.00    8.25
   0   5  16   56.70    9.13
   0   5  16   61.51   13.97
   0   5  16   47.64    9.63
   0   5  16   54.85   11.16
   0   5  16   61.35   11.85
   0   5 -16   42.34   11.01
   0   5 -16   57.85   11.10
   0   5  17   46.39   10.24
   0   5 -17   49.71   12.64
   0   5 -17   36.76    8.24
   0   5  17   36.87    9.28
   0   5  17   58.42   14.36
   0   5 -17   50.75   12.14
   0   5  17   43.33   10.55
   0   5  17   47.82   11.28
   0   5 -17   46.56   10.39
   0   5 -18   46.59   13.26
   0   5 -18   48.01    9.20
   0   5  18   38.33    9.50
   0   5  18   61.64   11.12
   0   5  18   47.96   13.98
   0   5 -18   31.18   10.63
   0   5  18   46.13   11.32
   0   5  18   31.51    9.11
   0   5 -18   40.36   10.60
   0   5  19   28.30    8.72
   0   5  19   34.13   12.16
   0   5 -19   36.82   12.11
   0   5  19   25.99    9.22
   0   5  19   10.67    7.51
   0   5 -19    6.34    7.59
   0   5 -19   34.54   10.29
   0   5  20   15.70    7.57
   0   5 -20   15.43    9.11
   0   5  20    5.93    8.03
   0   5  20   14.91    8.63
   0   5  21    6.09    5.68
   0   5  21   41.97   12.78
   0   6   0  458.34   25.33
   0   6   0  523.17   26.17
   0   6   0  456.97   17.93
   0   6   0  443.44   24.81
   0   6   0  509.14   17.32
   0   6   0  430.91   17.66
   0   6   0  467.80   17.87
   0   6   0  489.62   17.34
   0   6   0  497.15   17.33
   0   6   0  458.45   17.82
   0   6   1    6.40    4.80
   0   6   1    4.88    2.14
   0   6  -1    7.25    3.90
   0   6  -1   11.93    5.36
   0   6   1    4.39    3.84
   0   6  -1    8.70    4.71
   0   6  -1    7.59    2.25
   0   6  -1    5.03    2.41
   0   6  -1    8.30    2.28
   0   6   1    6.24    4.75
   0   6  -1    7.07    4.56
   0   6  -1    7.35    2.58
   0   6  -1    9.89    2.22
   0   6  -1    3.10    5.33
   0   6   1    0.96    5.59
   0   6  -1   10.17    2.87
   0   6   2  205.91   11.76
   0   6  -2  175.13   18.99
   0   6  -2  192.72   14.07
   0   6   2  186.61   14.89
   0   6  -2  153.85   13.59
   0   6  -2  214.65   15.13
   0   6   2  196.86   14.36
   0   6  -2  172.63    9.09
   0   6  -2  205.48   10.79
   0   6  -2  193.60   14.93
   0   6  -2  199.61   10.59
   0   6  -2  195.55   10.49
   0   6  -2  190.80   11.00
   0   6   2  188.09   17.14
   0   6  -2  204.52   20.21
   0   6  -2  161.10   10.47
   0   6   3    5.07    3.30
   0   6  -3    9.01    6.59
   0   6   3    2.83    4.03
   0   6  -3    8.91    4.23
   0   6  -3    6.11    5.88
   0   6   3    5.08    3.48
   0   6  -3    4.69    4.12
   0   6  -3    6.24    2.35
   0   6  -3    5.45    2.68
   0   6  -3    4.73    4.26
   0   6  -3    3.98    2.64
   0   6  -3    8.15    7.29
   0   6   3    6.00    6.21
   0   6  -3    3.01    2.92
   0   6  -3    1.84    2.30
   0   6  -3    3.78    2.74
   0   6  -4  122.15   14.97
   0   6   4  127.73   13.08
   0   6  -4  124.71   17.53
   0   6  -4  123.48   11.13
   0   6   4  127.26   10.64
   0   6  -4  129.04   11.73
   0   6   4  125.49   12.51
   0   6   4  136.74   11.73
   0   6  -4  114.56    8.58
   0   6   4  117.59    6.40
   0   6  -4  119.12    9.56
   0   6   4  119.78    6.34
   0   6  -4  120.84   12.09
   0   6  -4  140.58    9.98
   0   6  -4  114.43    9.20
   0   6   4   96.64   12.59
   0   6  -4  120.75    9.47
   0   6  -4  134.67   17.28
   0   6  -4  119.78    9.56
   0   6  -5   81.60    8.74
   0   6   5   85.58   10.66
   0   6  -5   81.53   12.45
   0   6   5   93.49   10.85
   0   6  -5   99.28   15.74
   0   6   5   77.27    8.09
   0   6   5   88.21    9.58
   0   6  -5   88.43    9.51
   0   6   5   87.29    9.48
   0   6   5   91.75   10.77
   0   6  -5   85.96    7.95
   0   6  -5   85.94    9.77
   0   6   5   90.67    6.33
   0   6  -5   89.18   10.63
   0   6  -5  109.47    9.28
   0   6   5   88.50    6.21
   0   6  -5   86.61    8.62
   0   6   5   76.44   11.44
   0   6  -5   91.98    8.52
   0   6  -5   95.07    8.98
   0   6  -5   78.07    8.22
   0   6  -5   79.72   14.51
   0   6  -5   92.12    9.09
   0   6  -6  175.70   14.10
   0   6   6  172.84   13.14
   0   6  -6  190.25   14.07
   0   6  -6  208.28   19.49
   0   6  -6  186.32   21.45
   0   6   6  178.80   14.90
   0   6   6  180.31   15.35
   0   6   6  166.46   15.24
   0   6   6  178.46   15.30
   0   6  -6  174.58   12.31
   0   6  -6  184.57   14.54
   0   6   6  172.38   10.57
   0   6  -6  189.85   13.63
   0   6   6  182.05   10.76
   0   6  -6  177.04   13.57
   0   6  -6  166.39   15.26
   0   6  -6  176.80   13.50
   0   6  -6  186.52   13.14
   0   6  -6  186.16   13.21
   0   6   6  172.17   16.95
   0   6  -6  188.87   13.57
   0   6  -6  209.92   21.90
   0   6  -7   27.31   10.18
   0   6  -7   21.52    5.14
   0   6   7   22.79    6.69
   0   6  -7   23.04    7.89
   0   6  -7   17.16    5.64
   0   6   7   24.92    6.65
   0   6  -7   19.63    5.77
   0   6   7   27.22    7.00
   0   6   7   34.55    6.81
   0   6  -7   24.26    4.81
   0   6   7   22.54    4.32
   0   6  -7   33.97    7.97
   0   6   7   31.51    4.90
   0   6  -7   25.10    5.87
   0   6  -7   22.42    5.13
   0   6  -7   25.18    5.08
   0   6   7   25.45    7.65
   0   6  -7   22.46   10.17
   0   6   8  160.81   15.59
   0   6   8  185.31   15.86
   0   6  -8  171.67   14.67
   0   6  -8  153.06   20.38
   0   6  -8  161.11   13.46
   0   6  -8  190.06   14.82
   0   6   8  148.54   14.19
   0   6  -8  162.28   13.01
   0   6  -8  168.54   15.97
   0   6  -8  182.92   14.90
   0   6   8  182.46   12.40
   0   6   8  177.93   12.34
   0   6  -8  158.75   14.31
   0   6  -8  173.75   14.55
   0   6  -8  184.03   21.39
   0   6   8  143.50   16.26
   0   6  -8  168.92   12.14
   0   6   8  153.89   14.76
   0   6  -8  171.79   13.79
   0   6  -9  166.03   15.40
   0   6   9  201.35   18.49
   0   6   9  197.02   16.78
   0   6   9  179.86   15.22
   0   6  -9  206.83   15.38
   0   6  -9  178.43   14.42
   0   6   9  173.85   15.63
   0   6  -9  174.65   15.66
   0   6   9  180.28   13.42
   0   6   9  206.31   14.20
   0   6  -9  174.84   15.34
   0   6  -9  168.26   16.74
   0   6   9  180.82   18.79
   0   6   9  167.45   15.75
   0   6  -9  169.87   21.66
   0   6  -9  189.15   15.12
   0   6  -9  180.87   12.48
   0   6  -9  202.22   16.47
   0   6  10   32.81    7.71
   0   6  10   38.54    7.94
   0   6 -10   36.52    6.70
   0   6  10   33.05    8.00
   0   6 -10   43.11    8.85
   0   6  10   34.72    7.30
   0   6  10   26.53    8.43
   0   6 -10   31.76    6.59
   0   6 -10   28.87    6.17
   0   6 -10   44.92    8.45
   0   6 -10   20.71    7.48
   0   6  10   40.92    6.87
   0   6 -10   44.04    8.92
   0   6  10   36.36    6.87
   0   6  10   28.59    9.53
   0   6 -10   36.93    7.34
   0   6 -10   27.31   11.27
   0   6 -10   41.39    8.47
   0   6 -10   31.99    5.02
   0   6 -11  168.47   14.44
   0   6  11  157.96   17.83
   0   6  11  171.21   16.27
   0   6 -11  157.57   16.13
   0   6 -11  170.07   14.22
   0   6  11  176.34   15.96
   0   6 -11  161.43   14.69
   0   6  11  182.21   14.69
   0   6  11  183.63   14.63
   0   6 -11  146.55   16.50
   0   6  11  141.90   17.79
   0   6 -11  145.48   21.21
   0   6  11  153.92   14.85
   0   6 -11  145.93   10.82
   0   6 -11  138.92   14.40
   0   6 -12   51.37   10.33
   0   6  12   52.20    9.77
   0   6  12   60.56    9.50
   0   6 -12   60.52    8.79
   0   6 -12   34.97    6.94
   0   6  12   57.31   10.28
   0   6  12   61.97   12.55
   0   6 -12   51.70    8.08
   0   6  12   49.77    8.50
   0   6 -12   56.30   11.43
   0   6  12   60.05    9.15
   0   6 -12   46.89    5.78
   0   6  12   48.15   11.73
   0   6 -12   60.32   10.26
   0   6  13   -8.29    4.88
   0   6  13   -1.57    5.92
   0   6 -13    1.48    6.14
   0   6 -13   -8.88    4.77
   0   6  13    0.74    4.89
   0   6 -13   -3.25    4.23
   0   6  13   -5.11    7.91
   0   6  13   -3.72    6.02
   0   6 -13   -4.20    8.04
   0   6  13    2.66    5.08
   0   6  13   -1.20    6.84
   0   6 -13    2.04    5.50
   0   6 -13   -0.20    2.10
   0   6  14   71.96   10.49
   0   6 -14   52.00    9.07
   0   6  14   64.33   11.08
   0   6 -14   82.83   13.14
   0   6  14   58.55   10.36
   0   6 -14   64.17    9.02
   0   6  14   66.50   13.05
   0   6  14   73.43   10.89
   0   6 -14   45.73   10.98
   0   6  14   54.82   10.03
   0   6 -14   65.41   10.91
   0   6  14   63.15   13.82
   0   6 -15  126.88   16.81
   0   6 -15  100.44   12.21
   0   6  15  111.00   14.59
   0   6  15   91.46   12.88
   0   6  15  134.07   19.15
   0   6  15  112.10   14.18
   0   6  15  112.28   14.50
   0   6 -15  113.84   16.57
   0   6  15  103.03   17.41
   0   6  15  106.07   12.76
   0   6 -15   93.70   14.13
   0   6 -16  218.33   23.37
   0   6  16  239.83   25.59
   0   6 -16  207.09   18.16
   0   6  16  211.64   20.47
   0   6  16  214.13   19.73
   0   6  16  219.17   20.46
   0   6  16  196.33   19.66
   0   6 -16  215.78   23.39
   0   6 -16  208.81   21.18
   0   6  16  242.03   19.54
   0   6  16  222.19   25.91
   0   6 -17   17.53    9.05
   0   6  17   13.04    8.64
   0   6 -17   12.90    5.37
   0   6  17    3.19    6.45
   0   6  17   11.81    5.90
   0   6  17    9.40    6.75
   0   6  17    8.82    6.68
   0   6 -17   15.28    9.16
   0   6  17   15.98   10.95
   0   6 -17    0.33    6.73
   0   6 -18   -1.92    9.13
   0   6  18   -1.43    5.67
   0   6  18    0.09   10.70
   0   6 -18    0.84    7.57
   0   6  18  -17.99    8.78
   0   6  18    6.17    6.68
   0   6  18  -11.78    8.71
   0   6 -18    3.24    6.43
   0   6 -18    3.18    5.52
   0   6  19   -1.69    6.81
   0   6  19   -4.50    8.76
   0   6 -19    9.83    9.03
   0   6  19   -5.59    6.54
   0   6  19   15.26    8.14
   0   6 -19   14.42    7.19
   0   6 -19   -6.67    5.40
   0   6  20   22.08    8.15
   0   6 -20   37.83   13.16
   0   6  20   19.73    9.06
   0   6  21   44.10   11.93
   0   6  21   39.29   11.21
   0   7   0   -0.67    4.65
   0   7   0    0.13    6.02
   0   7   0   -1.41    7.21
   0   7   0   -0.64    3.83
   0   7   0   -4.13    4.71
   0   7   0   -0.93    6.30
   0   7  -1   48.85   11.68
   0   7   1   45.49   11.99
   0   7  -1   29.07    7.28
   0   7   1   35.08    9.69
   0   7   1   37.68    7.97
   0   7  -1   25.20    8.25
   0   7   1   44.00    7.52
   0   7  -1   38.96    7.51
   0   7  -1   29.26    6.91
   0   7  -1   31.57    3.96
   0   7  -1   42.78    3.59
   0   7  -1   40.19    3.55
   0   7   1   33.28    7.09
   0   7  -1   36.64    4.18
   0   7   1   33.89   10.08
   0   7  -1   42.18    3.59
   0   7   1   44.02   10.14
   0   7  -1   34.65    4.16
   0   7  -1   54.77   11.70
   0   7   2   70.90    6.95
   0   7  -2   91.78   13.68
   0   7   2   69.31   10.29
   0   7  -2   78.31    9.70
   0   7   2   69.18   11.95
   0   7  -2   95.06   15.75
   0   7   2   78.48    9.85
   0   7  -2   82.07    9.97
   0   7  -2   77.36    6.17
   0   7  -2   82.63    7.03
   0   7  -2   82.32    6.23
   0   7  -2   75.60   10.26
   0   7  -2   70.82    6.80
   0   7  -2   75.45    6.90
   0   7  -2   88.11   14.93
   0   7   2   83.44   12.70
   0   7  -2   82.13    6.23
   0   7  -3   22.38    8.23
   0   7  -3   44.22    7.41
   0   7   3   33.35    5.48
   0   7  -3   29.52   10.60
   0   7   3   40.26    8.24
   0   7   3   35.47    9.70
   0   7  -3   32.17    6.89
   0   7  -3   26.18    3.36
   0   7   3   39.40    7.16
   0   7  -3   33.93    7.55
   0   7  -3   43.83    5.29
   0   7  -3   38.28    5.02
   0   7  -3   32.32    5.04
   0   7  -3   38.52    4.95
   0   7  -3   29.17    4.87
   0   7   3   32.88    8.90
   0   7  -3   24.68    9.86
   0   7   4  211.90   20.77
   0   7   4  214.06   17.55
   0   7  -4  240.08   24.83
   0   7   4  202.60   14.22
   0   7  -4  204.83   20.32
   0   7  -4  200.34   15.83
   0   7  -4  197.21   11.76
   0   7  -4  195.13   16.21
   0   7   4  214.07   16.13
   0   7  -4  201.15   17.46
   0   7  -4  210.64   13.37
   0   7  -4  215.46   13.23
   0   7  -4  219.41   13.47
   0   7  -4  213.68   13.67
   0   7  -4  206.69   13.61
   0   7   4  185.25   18.88
   0   7  -4  194.72   22.40
   0   7  -5   63.55   11.79
   0   7   5   61.86    8.42
   0   7  -5   58.91   14.72
   0   7   5   74.29   10.80
   0   7  -5   74.37    9.15
   0   7   5   74.85   11.82
   0   7  -5   66.53    9.63
   0   7   5   82.56   11.10
   0   7  -5   62.35    6.69
   0   7   5   66.91    4.39
   0   7  -5   77.88    8.16
   0   7  -5   71.22    7.90
   0   7  -5   52.49    9.58
   0   7  -5   62.65    7.68
   0   7  -5   65.53    7.60
   0   7  -5   89.71   16.12
   0   7   5   80.70   12.74
   0   7  -5   60.26    7.56
   0   7  -6  233.55   25.59
   0   7   6  261.89   20.40
   0   7   6  238.99   16.13
   0   7  -6  233.43   17.01
   0   7   6  235.75   17.28
   0   7  -6  233.35   22.29
   0   7   6  236.51   19.01
   0   7  -6  220.91   17.71
   0   7   6  232.19   18.95
   0   7  -6  225.98   14.70
   0   7  -6  241.31   16.23
   0   7   6  231.25   11.56
   0   7   6  221.37   11.38
   0   7  -6  219.21   18.82
   0   7  -6  239.44   15.85
   0   7  -6  238.37   15.84
   0   7  -6  250.56   25.71
   0   7  -6  233.15   15.79
   0   7  -6  250.28   16.46
   0   7   6  220.31   20.71
   0   7  -7  137.07   17.51
   0   7  -7  104.33   11.35
   0   7   7  112.97   13.67
   0   7   7  109.64   13.15
   0   7  -7  112.71   11.61
   0   7   7   92.57   11.40
   0   7  -7  108.30   18.52
   0   7   7  120.64   13.19
   0   7  -7  108.34   11.92
   0   7  -7   95.01    9.74
   0   7  -7  104.36   13.33
   0   7   7  101.63    7.92
   0   7   7  103.10    7.88
   0   7  -7  123.48   11.61
   0   7  -7  106.46   11.19
   0   7  -7  104.74   17.98
   0   7   7  119.61   15.54
   0   7   8  346.30   23.97
   0   7   8  351.62   23.84
   0   7  -8  340.90   22.47
   0   7  -8  335.00   32.33
   0   7   8  307.94   23.42
   0   7  -8  358.65   28.84
   0   7  -8  363.21   22.13
   0   7   8  344.79   23.74
   0   7  -8  340.69   22.58
   0   7  -8  323.73   20.45
   0   7   8  346.60   17.93
   0   7  -8  360.96   22.49
   0   7  -8  331.80   21.36
   0   7  -8  324.98   24.53
   0   7   8  332.60   17.61
   0   7  -8  358.15   22.26
   0   7  -8  363.38   22.49
   0   7  -8  353.94   31.92
   0   7   8  265.37   24.31
   0   7  -8  334.75   21.31
   0   7  -9  389.55   23.81
   0   7  -9  358.93   24.08
   0   7   9  355.57   25.37
   0   7   9  384.27   26.36
   0   7  -9  379.53   30.61
   0   7   9  360.55   23.59
   0   7  -9  370.79   34.60
   0   7   9  365.06   25.57
   0   7   9  409.71   26.10
   0   7  -9  384.35   24.02
   0   7  -9  392.11   24.36
   0   7   9  385.75   20.33
   0   7   9  379.39   20.31
   0   7  -9  375.83   27.15
   0   7  -9  397.84   24.94
   0   7  -9  387.57   34.19
   0   7  -9  361.80   23.16
   0   7   9  342.48   28.25
   0   7  -9  371.00   24.15
   0   7  -9  385.71   24.25
   0   7  10   23.64    7.69
   0   7 -10   12.71    8.58
   0   7 -10   16.50    5.90
   0   7 -10   16.73   12.69
   0   7  10    3.52    4.48
   0   7 -10   20.89    6.93
   0   7  10   25.75    7.90
   0   7  10   25.49    8.23
   0   7 -10   25.31    5.32
   0   7  10   12.92    5.35
   0   7 -10   17.22    5.84
   0   7  10   17.84    4.97
   0   7  10   15.26    4.71
   0   7 -10   24.81    8.65
   0   7 -10   20.88    6.81
   0   7 -10   16.85    6.75
   0   7  10   12.75    7.99
   0   7 -10   17.98   11.80
   0   7 -11  282.27   22.91
   0   7 -11  314.30   21.47
   0   7  11  364.41   27.12
   0   7  11  309.17   23.53
   0   7  11  335.61   24.97
   0   7 -11  340.64   34.09
   0   7 -11  301.78   21.70
   0   7  11  303.38   23.07
   0   7 -11  313.44   21.62
   0   7 -11  270.71   24.29
   0   7  11  297.24   19.55
   0   7  11  328.76   20.09
   0   7 -11  280.64   22.29
   0   7  11  298.08   26.98
   0   7 -11  371.63   34.27
   0   7 -11  283.11   21.84
   0   7 -12   91.88   11.45
   0   7 -12   92.65   13.50
   0   7  12  104.02   15.11
   0   7 -12   76.83   17.91
   0   7  12   92.46   12.70
   0   7  12   85.03   12.94
   0   7 -12   94.27   11.52
   0   7  12   95.56   12.67
   0   7 -12   99.75   11.77
   0   7  12   91.92   11.08
   0   7 -12   91.74   14.68
   0   7  12   97.23   11.39
   0   7 -12   80.88   17.45
   0   7  12   86.01   14.37
   0   7 -12   97.73   13.43
   0   7 -12  102.28   13.23
   0   7 -13   52.02   11.38
   0   7  13   48.98   10.34
   0   7  13   38.19   11.40
   0   7 -13   51.12    8.95
   0   7  13   45.20    9.25
   0   7 -13   41.24    7.76
   0   7  13   49.58    9.62
   0   7  13   46.06    8.62
   0   7  13   38.52    8.27
   0   7 -13   45.12   11.22
   0   7 -13   45.42   10.10
   0   7  13   35.62   12.31
   0   7 -13   43.85    9.99
   0   7 -13   53.28   14.82
   0   7 -14   69.70   13.47
   0   7 -14   85.64   11.29
   0   7  14   87.85   15.58
   0   7  14   81.47   13.35
   0   7  14   78.73   11.97
   0   7 -14   82.02   10.85
   0   7  14   74.63   11.90
   0   7  14   66.46   10.74
   0   7 -14   86.97   14.65
   0   7  14   78.02   11.18
   0   7 -14   81.27   13.10
   0   7  14   72.43   13.69
   0   7 -14   82.75   18.26
   0   7 -14   59.99   11.78
   0   7  15   10.79    5.84
   0   7  15    0.14    7.16
   0   7 -15    7.44    7.96
   0   7  15    9.30    8.66
   0   7 -15    3.64    4.61
   0   7  15   -4.06    4.82
   0   7 -15   10.82    8.09
   0   7  15    5.13    5.20
   0   7  15    2.38    5.03
   0   7 -15    2.46    5.62
   0   7 -15   12.44   10.76
   0   7 -15   16.44    7.56
   0   7  15   -0.27    7.88
   0   7  16   10.90    9.30
   0   7 -16   11.51    8.55
   0   7  16   27.80    9.70
   0   7  16   35.04    8.66
   0   7  16   25.29    7.53
   0   7  16   17.65    7.08
   0   7 -16   12.89    9.63
   0   7  16   28.71    8.31
   0   7 -16   22.52   12.24
   0   7 -16   31.07    9.49
   0   7 -16   25.32    8.25
   0   7  16   25.72   10.97
   0   7 -17   50.74   13.67
   0   7  17   69.13   12.94
   0   7  17   82.88   16.71
   0   7  17   50.56   11.03
   0   7  17   54.58   11.30
   0   7 -17   37.00   11.57
   0   7  17   72.81   16.11
   0   7 -17   41.79   11.39
   0   7 -17   37.74   14.05
   0   7 -17   40.84   11.34
   0   7  18   19.96   11.59
   0   7  18   34.76   10.63
   0   7 -18   27.64   11.17
   0   7  18   11.68    7.19
   0   7 -18   18.17    8.33
   0   7 -18   19.33    8.84
   0   7 -18   13.96   11.82
   0   7  19   48.90   11.84
   0   7 -19   25.32   12.72
   0   7  19   40.72   10.50
   0   7 -19   12.90   11.18
   0   7  20   17.38    9.47
   0   7 -20    6.84   12.65
   0   8   0  449.64   35.35
   0   8   0  418.83   27.33
   0   8   0  461.22   33.51
   0   8   0  439.33   26.84
   0   8   0  439.48   27.08
   0   8   0  446.94   35.02
   0   8  -1   18.93    9.14
   0   8   1   25.16    9.73
   0   8   1   23.41   11.16
   0   8  -1   21.17    7.93
   0   8   1   20.67    7.54
   0   8  -1   12.57   10.20
   0   8  -1   12.98    6.40
   0   8   1   18.22    7.15
   0   8  -1   11.12    1.88
   0   8  -1   16.20    7.47
   0   8  -1   11.17    1.87
   0   8  -1   13.02    2.42
   0   8  -1   11.86    2.25
   0   8  -1   15.51    2.55
   0   8  -1   18.48   10.29
   0   8  -1    9.28    1.85
   0   8  -1   12.36    2.26
   0   8   1   32.05   11.68
   0   8   2  503.80   35.73
   0   8   2  486.81   29.87
   0   8  -2  514.76   35.60
   0   8  -2  498.26   38.51
   0   8  -2  495.84   29.28
   0   8   2  520.92   29.27
   0   8  -2  450.43   29.01
   0   8  -2  517.72   20.42
   0   8  -2  527.91   20.67
   0   8  -2  479.00   21.77
   0   8  -2  520.63   38.05
   0   8   2  498.58   34.27
   0   8  -2  461.45   21.74
   0   8  -2  494.56   20.37
   0   8  -2  509.55   22.08
   0   8  -3  212.84   22.21
   0   8   3  168.86   12.41
   0   8   3  176.48   17.20
   0   8   3  200.64   22.23
   0   8  -3  203.09   23.98
   0   8  -3  202.82   16.50
   0   8   3  197.30   16.55
   0   8  -3  201.63   17.27
   0   8  -3  205.22   11.53
   0   8  -3  189.54   17.59
   0   8  -3  200.30   11.58
   0   8  -3  190.36   12.50
   0   8  -3  192.82   22.90
   0   8  -3  170.07   12.02
   0   8   3  163.42   19.19
   0   8  -3  181.42   12.26
   0   8  -3  185.43   11.30
   0   8   4  323.39   23.83
   0   8  -4  358.38   29.15
   0   8  -4  387.58   23.19
   0   8  -4  368.94   33.44
   0   8   4  316.22   19.07
   0   8   4  344.06   28.83
   0   8   4  343.42   22.58
   0   8  -4  386.76   24.36
   0   8  -4  267.52   14.04
   0   8  -4  323.61   23.89
   0   8  -4  365.65   17.91
   0   8  -4  346.74   17.87
   0   8  -4  356.80   17.90
   0   8   4  323.48   26.63
   0   8  -4  361.71   32.44
   0   8  -4  305.47   18.16
   0   8  -4  344.37   18.91
   0   8   5   12.44    6.66
   0   8   5   28.55    5.99
   0   8  -5   27.36    9.36
   0   8  -5   24.01    6.24
   0   8  -5   19.27   10.83
   0   8  -5   24.20    7.38
   0   8  -5   23.18    3.95
   0   8  -5   24.89    7.87
   0   8  -5   22.41    4.85
   0   8  -5   29.23    5.37
   0   8  -5   20.05    5.13
   0   8  -5   23.43   10.81
   0   8  -5   27.05    5.20
   0   8   5   23.03    9.49
   0   8  -5   25.07    5.48
   0   8  -6  423.07   25.53
   0   8  -6  467.42   38.12
   0   8  -6  441.58   33.33
   0   8   6  424.68   28.18
   0   8   6  442.38   25.08
   0   8  -6  460.37   27.36
   0   8  -6  367.76   20.58
   0   8  -6  408.30   28.56
   0   8  -6  406.36   23.41
   0   8  -6  398.23   23.10
   0   8   6  401.03   30.38
   0   8  -6  418.51   35.91
   0   8   7  158.05   16.75
   0   8  -7  151.91   14.20
   0   8  -7  157.55   22.60
   0   8   7  159.08   14.88
   0   8  -7  162.84   19.97
   0   8  -7  149.56   11.94
   0   8  -7  157.27   15.61
   0   8   7  141.99   15.64
   0   8   7  135.74    8.04
   0   8  -7  133.12   15.80
   0   8   7  117.00   16.71
   0   8  -7  151.92   21.77
   0   8  -7  156.57   13.76
   0   8  -7  141.26   13.07
   0   8   8   20.81    7.10
   0   8   8   37.22    7.18
   0   8  -8   44.22   11.70
   0   8   8   44.24    9.87
   0   8  -8   35.98    7.63
   0   8  -8   31.38   14.10
   0   8   8   43.05    9.69
   0   8  -8   27.62    5.62
   0   8  -8   37.40    8.64
   0   8   8   49.16    9.47
   0   8   8   28.75    4.41
   0   8  -8   36.96    7.06
   0   8  -8   22.76    8.37
   0   8  -8   35.43    7.40
   0   8  -8   32.54    6.69
   0   8  -8   40.98    7.91
   0   8   8   38.40   10.49
   0   8  -8   38.13    7.48
   0   8  -8   37.06   13.02
   0   8   9   22.02    7.59
   0   8  -9    6.73   10.33
   0   8   9   16.95    7.15
   0   8  -9   18.56    8.82
   0   8  -9   24.16    6.61
   0   8   9   28.61    9.48
   0   8   9   12.75    5.34
   0   8  -9   16.69    6.09
   0   8   9   23.46    7.19
   0   8  -9   26.59    7.19
   0   8   9   26.76    4.52
   0   8  -9   24.29    6.10
   0   8  -9   26.43    6.14
   0   8  -9   20.59    8.86
   0   8  -9   36.46    7.51
   0   8  -9   10.24    5.32
   0   8  -9   12.72    6.02
   0   8   9   24.65    8.68
   0   8  -9   29.29   12.36
   0   8 -10  125.84   13.37
   0   8 -10  141.81   20.04
   0   8  10  131.58   16.47
   0   8 -10  162.79   24.94
   0   8  10  158.77   17.26
   0   8 -10  122.86   14.46
   0   8  10  132.41   14.48
   0   8  10  143.46   16.43
   0   8 -10  136.80   14.76
   0   8  10  125.99   14.85
   0   8 -10  132.61   16.99
   0   8  10  113.08   10.14
   0   8 -10  179.41   24.92
   0   8  10   99.12   16.35
   0   8 -10  123.55   13.67
   0   8 -10  106.72   13.58
   0   8 -11   28.90    7.36
   0   8  11   31.51    8.92
   0   8 -11   26.45   14.48
   0   8 -11   41.61   12.70
   0   8 -11   21.02    7.37
   0   8  11   32.12    9.73
   0   8  11   30.62    8.72
   0   8  11   29.68    8.22
   0   8 -11   36.07    6.87
   0   8 -11   26.87    7.35
   0   8  11   25.39    5.58
   0   8 -11   30.06    9.66
   0   8 -11   25.95   11.89
   0   8  11   40.69   10.95
   0   8 -11   29.06    7.26
   0   8 -11   35.88    8.43
   0   8 -12   23.44    6.92
   0   8  12   34.63   10.89
   0   8 -12   57.69   16.31
   0   8 -12   38.29   12.77
   0   8 -12   34.37   10.04
   0   8  12   36.08    9.24
   0   8  12   28.38    9.37
   0   8 -12   32.48    7.95
   0   8  12   24.38    7.76
   0   8 -12   21.54    8.99
   0   8  12   29.53    6.10
   0   8 -12   21.63    7.83
   0   8 -12   29.34   13.17
   0   8  12   26.04   10.59
   0   8 -12   20.29    7.67
   0   8 -13   -3.53   13.29
   0   8  13   -5.64    6.99
   0   8 -13    6.16    6.92
   0   8  13    4.39    7.29
   0   8  13   16.83    7.53
   0   8 -13    6.52    8.84
   0   8 -13    3.12    4.43
   0   8 -13    8.87    5.29
   0   8  13    7.28    5.17
   0   8 -13   11.47    7.80
   0   8  13   10.03    4.74
   0   8 -13   10.93   12.13
   0   8 -13   -4.83    6.06
   0   8 -13   17.45    7.72
   0   8  13    6.64    8.13
   0   8 -14   16.59    9.58
   0   8 -14   10.30   10.81
   0   8  14   20.33    7.43
   0   8 -14    7.50    5.45
   0   8  14    9.93    8.44
   0   8  14   22.73   10.61
   0   8 -14   10.65    8.33
   0   8  14   18.55    7.45
   0   8 -14    5.52    5.12
   0   8 -14   13.29    8.79
   0   8  14    9.69    5.32
   0   8 -14   16.62    7.92
   0   8 -14    6.57   11.08
   0   8  14   19.25   10.71
   0   8 -14   15.48    6.27
   0   8  15    6.31    7.26
   0   8  15   16.98    7.19
   0   8 -15   20.46   12.76
   0   8 -15  -12.22    8.29
   0   8  15   16.39    9.39
   0   8 -15   16.84    9.76
   0   8  15    4.12    4.69
   0   8 -15    5.81    7.14
   0   8  15    6.57    5.45
   0   8  15   12.28    7.97
   0   8 -15    9.47    7.18
   0   8 -15    7.81    6.87
   0   8 -15    7.43   10.50
   0   8  16   39.62   11.14
   0   8 -16   26.78   12.30
   0   8  16   14.72    9.00
   0   8 -16   17.79    8.36
   0   8 -16   26.45   13.00
   0   8 -16   23.95   10.94
   0   8 -16    0.36   10.34
   0   8  16   -4.70    9.26
   0   8 -16   21.97    9.92
   0   8 -16    6.38    7.14
   0   8 -17   18.11   12.42
   0   8  17    2.75    6.63
   0   8 -17    5.36    7.64
   0   8 -17   14.10   10.56
   0   8  17    2.63    8.16
   0   8 -17    0.26    4.19
   0   8 -17   -5.03    5.13
   0   8 -18   43.71   13.80
   0   8  18   70.92   14.52
   0   8 -18   42.67   12.26
   0   8 -18   33.90   11.45
   0   8 -18   59.24   19.65
   0   8 -18   52.67   12.59
   0   8 -19  -25.13   12.14
   0   8 -19    3.17    9.06
   0   9   0    0.62    7.47
   0   9   0   -3.13    8.86
   0   9   0    1.07    6.06
   0   9   0   -0.04    5.44
   0   9   0   -4.22    6.64
   0   9   0   -0.16    9.21
   0   9  -1   26.85    9.55
   0   9   1   39.35    9.51
   0   9   1   44.82   13.62
   0   9   1   35.00   10.48
   0   9  -1   31.92   12.81
   0   9   1   26.79    7.89
   0   9  -1   35.00    8.18
   0   9  -1   39.63    9.43
   0   9  -1   23.84   10.91
   0   9   2   73.23   15.13
   0   9  -2  107.50   18.92
   0   9  -2   83.18   15.67
   0   9   2   81.63   12.93
   0   9  -2   82.17   11.79
   0   9   2   91.57   12.23
   0   9  -2   79.94    5.18
   0   9  -2   79.33    6.06
   0   9  -2   93.63   13.04
   0   9  -2   83.03    6.05
   0   9  -2   87.90    5.39
   0   9  -2   80.69    6.07
   0   9  -2  109.24   19.22
   0   9  -2   75.84    5.11
   0   9   2  113.31   17.35
   0   9  -2   66.70    5.64
   0   9   3   58.97   11.54
   0   9   3  101.45   16.60
   0   9  -3   89.07   15.65
   0   9  -3  112.13   19.58
   0   9  -3   79.51   11.76
   0   9   3   88.23   11.87
   0   9  -3   72.66   12.13
   0   9  -3   80.71    6.37
   0   9  -3   69.42    6.19
   0   9  -3   76.61    7.78
   0   9   3   96.86   15.99
   0   9  -3   70.81    7.20
   0   9  -3   64.50   15.41
   0   9  -3   65.34    6.91
   0   9  -3   80.18    6.53
   0   9  -4   36.61   11.28
   0   9   4   40.71    9.96
   0   9  -4   40.99   14.00
   0   9   4   32.27    5.79
   0   9  -4   33.73    8.14
   0   9  -4   45.55    5.65
   0   9  -4   34.19    9.34
   0   9  -4   39.09    6.42
   0   9  -4   47.32    5.83
   0   9  -4   30.17    5.96
   0   9  -4   53.69   14.55
   0   9   4   43.99   12.27
   0   9  -4   37.62    5.36
   0   9  -4   42.40    6.61
   0   9   5  148.13   17.19
   0   9  -5  150.66   15.24
   0   9  -5  160.14   20.52
   0   9   5  134.41   12.46
   0   9  -5  142.02   23.33
   0   9  -5  177.31   17.13
   0   9  -5  181.83   12.52
   0   9  -5  143.83   17.13
   0   9  -5  154.86   11.52
   0   9  -5  140.64   12.43
   0   9  -5  138.54   12.38
   0   9  -5  171.99   12.01
   0   9   5  139.13   18.83
   0   9  -5  168.34   23.59
   0   9   6  114.33   12.12
   0   9  -6  102.62   20.06
   0   9  -6  130.03   18.67
   0   9   6  127.82   15.75
   0   9  -6  118.74   13.07
   0   9  -6  120.63   14.33
   0   9  -6   76.19    7.30
   0   9  -6  103.29   14.85
   0   9  -6  104.33   11.24
   0   9  -6  116.65   20.90
   0   9  -6  121.30   11.95
   0   9   6  118.22   17.37
   0   9   7  219.36   20.95
   0   9  -7  276.91   31.09
   0   9   7  207.93   17.66
   0   9  -7  249.82   19.18
   0   9  -7  230.00   25.07
   0   9  -7  215.39   19.32
   0   9  -7  169.12   12.99
   0   9  -7  211.97   21.29
   0   9  -7  284.10   30.52
   0   9   7  200.28   22.63
   0   9  -7  222.79   17.16
   0   9  -7  236.20   17.53
   0   9  -8   51.03    8.95
   0   9   8   38.99   10.16
   0   9   8   44.52    8.69
   0   9  -8   49.42   15.65
   0   9  -8   56.44   13.76
   0   9  -8   52.60    9.80
   0   9  -8   52.65   11.34
   0   9  -8   50.40    8.16
   0   9  -8   51.97    8.14
   0   9  -8   43.36    7.74
   0   9  -8   41.14    8.21
   0   9  -8   51.70   14.86
   0   9   8   37.47   10.72
   0   9  -8   53.19    8.93
   0   9   9  192.64   19.74
   0   9  -9  164.29   25.47
   0   9  -9  183.64   23.86
   0   9   9  186.17   18.01
   0   9  -9  186.65   16.66
   0   9  -9  195.89   18.27
   0   9  -9  187.33   20.68
   0   9   9  126.77   19.09
   0   9  -9  172.17   24.97
   0   9  -9  149.04   15.56
   0   9  -9  158.46   16.28
   0   9  10   47.35   11.48
   0   9 -10   64.65   17.66
   0   9 -10   79.66   16.34
   0   9 -10   57.60    9.41
   0   9  10   57.46   11.20
   0   9  10   52.05   11.10
   0   9 -10   49.40    9.89
   0   9 -10   47.52   11.89
   0   9 -10   61.44   16.54
   0   9  10   45.21   12.27
   0   9 -10   49.71    9.78
   0   9 -10   58.78   10.45
   0   9  11  110.18   16.17
   0   9 -11  124.30   20.91
   0   9  11  109.34   15.47
   0   9 -11  108.57   13.36
   0   9 -11  115.87   24.38
   0   9 -11  109.56   14.59
   0   9  11  146.84   17.25
   0   9 -11  115.65   17.30
   0   9 -11   95.05   13.56
   0   9 -11  113.74   14.74
   0   9  11  125.83   18.82
   0   9 -11  123.04   23.21
   0   9 -12   34.90    8.01
   0   9 -12   28.97    9.18
   0   9 -12   32.75   14.86
   0   9  12   40.30   10.56
   0   9 -12   56.03   14.39
   0   9  12   21.40    9.60
   0   9  12   61.96   12.33
   0   9 -12   40.64    9.27
   0   9 -12   37.38   10.95
   0   9 -12   38.36    9.56
   0   9  12   35.03   12.09
   0   9 -12   63.78   16.73
   0   9 -12   45.84   10.42
   0   9  13   17.93    8.93
   0   9 -13    7.50    7.28
   0   9 -13    7.47   10.90
   0   9 -13   16.74    6.50
   0   9  13   27.22    9.83
   0   9 -13   19.38   11.32
   0   9  13    5.51    5.83
   0   9 -13   23.00    7.62
   0   9 -13   14.54    9.85
   0   9 -13   22.16    7.51
   0   9 -13   13.09    6.82
   0   9 -13    6.51   10.92
   0   9  13   24.16   11.06
   0   9  14    6.44    8.42
   0   9  14    4.39    6.37
   0   9 -14    5.99    9.12
   0   9 -14   17.84    9.28
   0   9 -14    6.19   10.83
   0   9  14   18.56    7.39
   0   9 -14   20.61   10.61
   0   9 -14   10.33    7.49
   0   9 -14   10.98   10.56
   0   9  14    7.48    9.68
   0   9 -14   25.98    9.59
   0   9  15   67.20   13.84
   0   9 -15   37.38   16.55
   0   9 -15   58.88   12.69
   0   9 -15   61.52   15.89
   0   9  15   77.63   15.06
   0   9 -15   71.22   16.02
   0   9 -15   51.74   11.61
   0   9  15   57.76   15.09
   0   9 -15   60.15   12.66
   0   9 -15   80.46   19.66
   0   9 -16   10.38   13.45
   0   9 -16   18.41   12.22
   0   9  16   16.61    8.62
   0   9  16   32.57   11.25
   0   9 -16    9.36    8.67
   0   9 -16    6.53    8.38
   0   9 -16   -4.49    9.00
   0   9 -17   47.01   14.77
   0   9  17   46.13   13.62
   0   9 -17   35.20   15.77
   0   9 -17   22.12   10.28
   0   9 -17    5.98    8.28
   0  10   0  376.89   26.96
   0  10   0  375.21   33.61
   0  10   0  404.76   36.75
   0  10   0  342.04   27.41
   0  10  -1   -1.87    9.95
   0  10   1    0.51    7.86
   0  10  -1   13.52   12.43
   0  10   1    5.63    7.43
   0  10  -1   10.76    7.31
   0  10   1   -2.42    5.56
   0  10  -1   24.77    8.76
   0  10  -1   14.38   11.43
   0  10   2   35.71   10.59
   0  10   2   61.24   14.39
   0  10  -2   36.29   14.49
   0  10  -2   49.35   12.64
   0  10  -2   49.62    9.84
   0  10  -2   30.94    9.40
   0  10  -2   71.68   17.47
   0  10   3    2.98    7.70
   0  10  -3    4.51    7.46
   0  10  -3    0.82   11.17
   0  10   3    5.80    8.45
   0  10  -3    0.89    5.97
   0  10  -3   -5.88    2.89
   0  10  -3   -6.47    7.56
   0  10  -3    0.14    2.59
   0  10  -3   -1.81    2.61
   0  10  -3    4.72    2.65
   0  10  -3   -3.54   10.79
   0  10   3   11.65    9.65
   0  10  -4   44.60   12.24
   0  10   4   41.86   10.85
   0  10  -4   37.33   13.81
   0  10  -4   35.67    9.40
   0  10  -4   35.06    5.96
   0  10  -4   47.87   10.95
   0  10  -4   32.77   13.96
   0  10   4   68.27   14.66
   0  10  -4   28.92    5.59
   0  10  -4   32.17    5.39
   0  10  -5   20.46   10.32
   0  10  -5   13.68   10.06
   0  10   5   20.48    5.37
   0  10   5   18.11    8.19
   0  10  -5   27.86    7.73
   0  10  -5   19.93    5.70
   0  10  -5    7.97    7.04
   0  10  -5   24.18   12.20
   0  10   5   -0.18    7.78
   0  10  -5   17.15    5.35
   0  10  -5   14.05    5.34
   0  10   6  102.50   11.55
   0  10  -6  132.31   19.99
   0  10   6  117.26   15.96
   0  10  -6   87.51   20.13
   0  10  -6  126.12   15.60
   0  10  -6  119.94   12.14
   0  10  -6  127.49   16.88
   0  10  -6  123.51   22.13
   0  10   6  123.24   18.83
   0  10  -6  105.54   11.56
   0  10  -6  106.39   11.41
   0  10   7   51.83   11.34
   0  10  -7   33.22   14.16
   0  10  -7   20.59    7.11
   0  10  -7   22.80   10.41
   0  10   7   30.68    7.36
   0  10  -7   22.55    8.42
   0  10  -7   32.56   10.24
   0  10  -7   20.91    5.89
   0  10  -7   48.09   15.42
   0  10   7   21.48    9.55
   0  10  -7   24.34    6.06
   0  10  -8   -1.57    7.63
   0  10  -8   -2.16   10.46
   0  10   8    1.21    4.38
   0  10   8    0.96    5.91
   0  10  -8    8.04    5.46
   0  10  -8    5.38    6.05
   0  10  -8    5.61    9.12
   0  10  -8   10.78    5.59
   0  10  -8   -4.87   10.22
   0  10   8   15.24    9.11
   0  10  -8    2.80    4.82
   0  10  -9   20.62   11.64
   0  10   9    5.51    5.62
   0  10   9    4.14    6.73
   0  10  -9   20.38   11.54
   0  10  -9   15.10    6.02
   0  10  -9   12.75    7.22
   0  10  -9   -2.42    6.61
   0  10  -9   17.51    6.61
   0  10  -9   12.28    6.82
   0  10   9   20.65    9.42
   0  10  -9   19.37   12.43
   0  10 -10   50.35   14.28
   0  10 -10   54.94   17.10
   0  10  10   60.29   11.30
   0  10  10   54.90   12.71
   0  10 -10   52.52    9.83
   0  10 -10   55.69   10.76
   0  10 -10   41.51   12.20
   0  10 -10   69.23   17.78
   0  10 -10   43.43    9.54
   0  10 -10   64.87   10.95
   0  10  10   47.45   13.28
   0  10 -11   11.67    8.88
   0  10 -11    1.85    4.28
   0  10  11    5.01    6.96
   0  10 -11    7.18   11.15
   0  10  11   19.01    7.65
   0  10 -11   -9.12    6.54
   0  10 -11    3.93    7.47
   0  10 -11    4.19    4.85
   0  10 -11    4.67    4.97
   0  10  11   -7.66    8.91
   0  10  12   34.94   10.68
   0  10  12   29.76   10.18
   0  10 -12   22.21   11.50
   0  10 -12   24.88   13.86
   0  10 -12   55.20    9.59
   0  10 -12   33.43   11.71
   0  10 -12   40.09   10.05
   0  10  12   24.70   11.10
   0  10 -12   38.26    9.85
   0  10 -12   43.86   14.90
   0  10  13    0.36    7.02
   0  10  13   -3.76    6.41
   0  10 -13   11.39    8.26
   0  10 -13    9.54   12.36
   0  10 -13    2.24    7.61
   0  10 -13   11.91    6.76
   0  10 -13   -1.44    5.94
   0  10 -13   11.97   10.47
   0  10  13   -4.92    7.90
   0  10 -14   32.77   16.71
   0  10  14   44.86   12.72
   0  10 -14   63.79   15.94
   0  10 -14   32.66   11.79
   0  10 -14   36.34   10.14
   0  10 -14   33.42    9.53
   0  10 -14   33.15   15.17
   0  10  15    3.96    7.15
   0  10 -15   56.41   15.24
   0  10 -15   -4.35   12.61
   0  10 -15   24.15    9.46
   0  10 -15   32.62   10.69
   0  10  16  103.37   19.33
   0  10 -16  121.19   17.98
   0  10 -16  105.14   16.66
   0  11   0    7.61    8.59
   0  11   0    2.26    8.71
   0  11  -1   10.45   11.31
   0  11  -1    1.67    8.05
   0  11   1    1.78    7.10
   0  11   1    5.89    8.13
   0  11  -1   10.32    7.47
   0  11  -1   14.16    7.33
   0  11  -1   11.66   10.75
   0  11   2   32.68   12.24
   0  11  -2   29.61   14.21
   0  11  -2   20.38   10.52
   0  11   2   15.17    7.23
   0  11  -2   31.57    8.23
   0  11  -2   17.34    8.37
   0  11  -2   38.27   15.81
   0  11   3   62.30   15.60
   0  11   3   24.44    9.76
   0  11  -3   44.29   13.53
   0  11  -3   40.22   13.95
   0  11  -3   36.43    9.80
   0  11  -3   34.76   10.63
   0  11  -3    6.16   10.37
   0  11   4   66.04   13.64
   0  11  -4   56.54   15.78
   0  11  -4   42.78   14.79
   0  11  -4   96.03   14.37
   0  11  -4   70.04   13.69
   0  11  -4   73.46   17.03
   0  11   4   90.47   17.74
   0  11  -5   62.39   18.48
   0  11  -5   38.96   13.85
   0  11   5   44.45   11.41
   0  11  -5   50.60   11.50
   0  11  -5   37.33   11.22
   0  11  -5   63.23   17.41
   0  11   5   54.46   14.10
   0  11  -6  110.48   20.53
   0  11   6   82.17   15.14
   0  11  -6  135.24   25.09
   0  11  -6  129.04   16.51
   0  11  -6  104.11   16.80
   0  11   6  105.30   18.81
   0  11  -6  116.18   22.48
   0  11  -7    3.01   10.57
   0  11  -7   19.65   11.09
   0  11   7    6.97    7.24
   0  11  -7    5.32    6.54
   0  11  -7    9.22    7.84
   0  11   7    6.57    8.73
   0  11  -7    9.26   12.08
   0  11   8   19.98    9.28
   0  11  -8    7.46    8.34
   0  11  -8   28.88   14.83
   0  11  -8   19.74    8.12
   0  11  -8   10.76    8.19
   0  11  -8   20.26   12.78
   0  11   8   15.79    9.80
   0  11   9    0.53    6.56
   0  11  -9   29.18   13.79
   0  11  -9   30.85   12.03
   0  11  -9   -2.47    5.66
   0  11  -9   13.65    9.18
   0  11   9    5.36    7.77
   0  11  -9   -6.03   11.69
   0  11 -10   41.19   13.47
   0  11 -10   60.83   18.13
   0  11 -10   42.15    9.47
   0  11  10   51.99   12.76
   0  11 -10   44.44   13.50
   0  11 -10   61.96   17.23
   0  11  10   53.67   15.12
   0  11 -11   -0.82   10.11
   0  11 -11    9.96    9.60
   0  11  11   35.37   12.25
   0  11 -11   11.48    9.61
   0  11  11   21.02   10.77
   0  11 -11    4.56   10.70
   0  11 -12   41.35   13.62
   0  11 -12   60.71   17.38
   0  11 -12   31.15   12.67
   0  11 -12   18.62   11.13
   0  11 -13   -7.57    9.76
   0  11 -13    4.23   10.79
   0  12   0    3.97    8.05
   0  12  -1    0.84    8.32
   0  12  -1   17.94   12.43
   0  12   1   -0.75    7.85
   0  12  -2    0.34    8.47
   0  12   2    4.03    9.01
   0  12  -2   17.18   12.87
   0  12  -2    4.63    6.76
   0  12  -2    4.75   10.02
   0  12  -3   -4.38    8.90
   0  12   3    4.39    8.08
   0  12  -3    2.99   10.59
   0  12  -3   -4.59    7.64
   0  12  -3   24.98   14.37
   0  12   4   19.24    9.08
   0  12  -4   24.60   11.40
   0  12  -4   11.92   11.59
   0  12  -4   16.15    9.02
   0  12  -4   11.06   11.24
   0  12  -5   23.04   12.48
   0  12  -5   33.93   11.94
   0  12   5   16.78    9.28
   0  12  -5   14.81    9.56
   0  12  -5   39.26   14.99
   0  12  -6   24.77   11.69
   0  12   6   29.20   11.00
   0  12  -6   17.31   12.89
   0  12  -6   25.21    9.33
   0  12   6   49.15   14.34
   0  12  -6   50.03   16.08
   0  12   7   38.82   12.38
   0  12  -7   45.30   18.37
   0  12  -7   69.11   16.87
   0  12  -7   61.52   14.34
   0  12   7   42.34   11.85
   0  12  -7   56.50   17.21
   0  12  -8   15.16   13.28
   0  12  -8    4.23    8.18
   0  12  -8   22.99    9.90
   0  12   8    1.62    7.85
   0  12  -8   17.45   12.08
   0  12  -9  107.61   21.23
   0  12  -9   79.64   16.50
   0  12 -10  -10.98   10.33
   0  12 -11   14.32   10.69
   0  13  -4   48.30   12.20
   0  13  -5   16.39    9.47
   0  13  -6   14.92   10.68
   0  13  -7   39.56   12.97
   0  13  -8    2.74    7.48
   0  13  -9   15.56   11.02
  -1 -14   3   25.84   10.82
   1 -14  -2   19.24    7.45
  -1 -14   2   18.27    9.53
   1 -14  -1   22.54    9.49
  -1 -14  -2   -9.52    7.53
  -1 -13   5   32.90   10.08
   1 -13  -4   13.89    6.72
  -1 -13   4    5.67    7.49
   1 -13  -3   25.45    8.06
  -1 -13   3   15.99    8.58
   1 -13  -3   22.78    9.98
  -1 -13   3   -5.53    5.48
  -1 -13   2  166.69   21.31
   1 -13  -2  165.52   18.84
  -1 -13   2  171.51   20.82
   1 -13  -2  154.84   21.39
  -1 -13   1   18.00   10.60
   1 -13  -1   21.55    8.97
  -1 -13   1   19.32    8.39
   1 -13  -1   19.06    9.84
  -1 -13   0  130.99   18.04
   1 -13   0   88.26   14.76
  -1 -13   0   89.70   15.85
   1 -13   0  100.23   16.99
   1 -13   1   12.19    8.27
  -1 -13  -1   24.15    9.09
   1 -13   1   36.10   10.31
  -1 -13  -1    3.48    6.94
  -1 -13  -2   22.37    8.63
   1 -13   2    0.80    7.09
   1 -13   2   10.08    7.52
  -1 -13  -2   17.76    9.13
  -1 -13  -3   -5.35    6.33
   1 -13   3   -9.47    7.17
  -1 -13  -3  -15.14    9.15
  -1 -13  -4   31.38    8.88
   1 -13   4   39.44   12.08
  -1 -13  -5    9.31    6.49
  -1 -12   7   33.59   11.31
   1 -12  -7   19.14    9.17
   1 -12  -6   84.84   12.35
  -1 -12   6  100.62   16.75
   1 -12  -6  111.45   17.17
  -1 -12   6  103.99   15.40
   1 -12  -5  -10.15    6.18
  -1 -12   5  -17.15    9.08
   1 -12  -5   -0.18    5.69
  -1 -12   5    4.49    5.32
  -1 -12   4  100.13   15.47
   1 -12  -4  101.80   13.29
  -1 -12   4   73.77   13.84
   1 -12  -4   70.28   14.45
   1 -12  -3   20.11    7.31
  -1 -12   3   31.51   10.15
   1 -12  -3   23.01    8.91
  -1 -12   3   37.14   10.57
  -1 -12   2   25.78    9.75
   1 -12  -2   16.95    7.42
   1 -12  -2   20.87    9.56
  -1 -12   2   22.99    8.44
   1 -12  -1  183.54   19.24
  -1 -12   1  168.53   19.90
  -1 -12   1  180.36   20.37
   1 -12  -1  232.10   23.72
   1 -12   0   57.63   11.18
  -1 -12   0   67.12   13.01
  -1 -12   0   65.37   12.96
   1 -12   0   87.62   14.90
   1 -12   1   36.30   10.74
  -1 -12  -1   62.63   11.96
   1 -12   1   54.74   11.92
  -1 -12  -1   58.55   12.84
  -1 -12  -2   50.35   10.50
   1 -12   2   57.68   11.89
  -1 -12  -2   56.48   12.40
   1 -12   2   61.13   12.64
   1 -12   3   64.52   12.81
  -1 -12  -3   48.95   11.12
   1 -12   3   61.39   12.83
  -1 -12  -3   80.67   14.51
  -1 -12  -4    3.19    5.57
   1 -12   4   11.81    7.37
   1 -12   4   21.89    9.09
  -1 -12  -4    4.33    7.77
   1 -12   5   49.80   11.22
  -1 -12  -5   59.28   11.00
  -1 -12  -5   41.79   12.95
   1 -12   6   84.81   14.67
  -1 -12  -6  101.99   13.78
  -1 -12  -6  106.48   17.60
   1 -12   7   18.16    8.71
  -1 -12  -7   17.20    8.50
   1 -11 -11    6.48    9.11
  -1 -11  10   -5.79    7.31
   1 -11 -10  -17.90   10.04
  -1 -11   9   -3.00    7.02
   1 -11  -9  -12.77    8.49
  -1 -11   8    8.58    7.66
   1 -11  -8   39.67   11.02
   1 -11  -7   10.23    5.34
  -1 -11   7   -2.56    6.17
   1 -11  -7   10.63    6.58
  -1 -11   7    5.10    6.32
   1 -11  -6    3.78    4.73
  -1 -11   6  -16.61    8.41
   1 -11  -6  -11.22    7.84
  -1 -11   6    7.40    6.05
  -1 -11   5   26.74    8.88
   1 -11  -5   40.10    8.54
  -1 -11   5   25.58    8.08
   1 -11  -5   32.04   10.49
  -1 -11   4   98.50   15.12
   1 -11  -4  109.64   13.21
   1 -11  -4  106.03   15.62
  -1 -11   4  125.68   15.56
   1 -11  -3   13.32    6.57
  -1 -11   3    1.88    6.29
  -1 -11   3    1.52    5.93
   1 -11  -3   10.90    7.54
  -1 -11   2    3.60    6.36
   1 -11  -2    3.34    4.86
   1 -11  -2    2.02    7.15
  -1 -11   2    9.50    7.50
  -1 -11   1   13.77    7.18
   1 -11  -1    5.55    5.70
   1 -11  -1   13.22    6.92
  -1 -11   1   19.69    7.67
   1 -11   0  199.01   18.97
  -1 -11   0  183.38   19.55
   1 -11   0  199.64   21.00
  -1 -11   0  225.34   21.75
   1 -11   1   88.13   12.73
  -1 -11  -1   93.70   13.53
  -1 -11  -1   85.89   14.18
   1 -11   1   98.16   15.16
   1 -11   2  192.04   19.16
  -1 -11  -2  192.65   18.98
  -1 -11  -2  206.77   21.14
   1 -11   2  193.10   20.87
  -1 -11  -3  138.57   16.08
   1 -11   3  138.98   16.27
  -1 -11  -3  131.24   17.72
   1 -11   3  152.91   18.30
  -1 -11  -4    1.95    4.96
   1 -11   4    3.14    5.71
  -1 -11  -4   12.54    8.31
   1 -11   4    7.72    6.89
  -1 -11  -5   62.30   10.48
   1 -11   5   87.35   13.74
  -1 -11  -5   60.64   13.32
   1 -11   6   76.59   13.25
  -1 -11  -6   50.70   10.08
  -1 -11  -6   80.39   14.57
   1 -11   7  149.79   18.71
  -1 -11  -7  172.37   16.29
  -1 -11  -7  180.01   21.67
   1 -11   8   20.21    8.56
  -1 -11  -8   29.08   10.63
   1 -11   9   98.62   15.79
  -1 -11  -9  118.80   18.70
   1 -11  10    0.87    7.28
  -1 -11 -10   14.97    8.08
   1 -10 -14   18.14    8.70
  -1 -10  13   61.07   12.60
  -1 -10  13   32.08    9.82
   1 -10 -13   51.15   12.94
  -1 -10  12   -6.58    6.52
  -1 -10  12    2.76    5.59
   1 -10 -12    9.15    7.63
   1 -10 -11   19.32    6.29
  -1 -10  11   20.22    7.63
  -1 -10  11    8.90    5.42
   1 -10 -11   10.63    7.07
   1 -10 -10   32.32    6.80
  -1 -10  10   43.70   10.91
  -1 -10  10   18.13    7.04
   1 -10 -10   35.82   10.28
   1 -10  -9   17.55    5.37
  -1 -10   9   22.10    8.28
  -1 -10   9   21.48    6.66
   1 -10  -9   25.99   10.44
   1 -10  -8   10.81    4.39
   1 -10  -8   15.01    5.27
  -1 -10   8    0.70    6.74
  -1 -10   8    7.54    4.31
   1 -10  -8    8.46    7.46
   1 -10  -7   20.43    5.09
   1 -10  -7   13.56    4.85
  -1 -10   7   24.11    9.08
  -1 -10   7   12.48    5.23
  -1 -10   7   29.64    8.24
   1 -10  -7    7.90    7.73
   1 -10  -6   37.76    7.48
  -1 -10   6   12.12    6.72
   1 -10  -6   40.90    6.25
  -1 -10   6   31.53    8.29
   1 -10  -6   20.44    7.93
  -1 -10   5  141.65   17.09
   1 -10  -5  150.87   14.40
   1 -10  -5  172.34   11.93
   1 -10  -5  148.22   18.05
  -1 -10   5  182.53   17.54
   1 -10  -4  150.28   14.55
  -1 -10   4  160.98   17.80
   1 -10  -4  173.88   11.41
   1 -10  -4  158.87   18.57
  -1 -10   4  149.69   16.54
   1 -10  -3  126.26   13.53
  -1 -10   3  124.93   15.83
   1 -10  -3  130.06    9.44
  -1 -10   3  131.24   15.29
   1 -10  -3  131.04   16.19
   1 -10  -2  169.50   10.71
   1 -10  -2  157.19   15.93
  -1 -10   2  165.92   17.80
  -1 -10   2  195.57   14.59
  -1 -10   2  172.38   17.67
   1 -10  -2  168.13   18.43
   1 -10  -1  245.47   13.38
  -1 -10   1  240.58   21.20
   1 -10  -1  226.00   19.07
  -1 -10   1  244.52   16.61
   1 -10  -1  204.93   20.42
  -1 -10   1  243.97   21.25
   1 -10   0  307.19   15.37
  -1 -10   0  277.66   23.20
   1 -10   0  288.60   22.53
  -1 -10   0  302.82   18.45
   1 -10   0  284.73   24.20
  -1 -10   0  316.19   24.76
   1 -10   1  398.31   18.44
   1 -10   1  382.32   26.71
  -1 -10  -1  341.84   26.06
  -1 -10  -1  404.70   21.98
   1 -10   1  424.69   29.77
  -1 -10  -1  402.36   28.86
  -1 -10  -2  105.12   13.86
   1 -10   2  132.56   15.27
  -1 -10  -2  114.60    8.79
   1 -10   2  115.34    8.94
   1 -10   2  127.75   16.06
  -1 -10  -2  121.10   15.41
   1 -10   3   30.08    8.19
  -1 -10  -3   37.79    5.99
  -1 -10  -3   18.31    6.67
   1 -10   3   31.50    5.42
   1 -10   3   27.12    8.48
  -1 -10  -4   43.20    8.75
  -1 -10  -4   43.01    7.26
   1 -10   4   44.64    9.71
   1 -10   4   41.43    9.55
  -1 -10  -4   52.65   11.40
   1 -10   5  117.72   15.08
  -1 -10  -5   99.38   12.29
  -1 -10  -5   91.99   11.41
  -1 -10  -5  131.37   16.89
   1 -10   5  106.55   14.63
  -1 -10  -6   14.41    5.53
  -1 -10  -6   -2.64    4.60
   1 -10   6    4.36    5.82
  -1 -10  -6   12.83    8.32
  -1 -10  -7   81.63   12.28
  -1 -10  -7   58.51    9.40
   1 -10   7   80.06   12.71
  -1 -10  -7   83.87   14.24
   1 -10   8  184.38   19.45
  -1 -10  -8  177.28   15.32
  -1 -10  -8  175.21   18.14
  -1 -10  -8  193.10   21.89
   1 -10   9  130.10   16.68
  -1 -10  -9  112.62   15.29
  -1 -10  -9  153.82   19.90
  -1 -10 -10    3.27    5.86
   1 -10  10    0.82    5.81
   1 -10  10    3.32    5.23
  -1 -10 -10  -12.48    8.06
   1 -10  11    2.86    5.74
  -1 -10 -11    9.30    7.25
   1 -10  11    4.33    6.15
  -1 -10 -11   18.31    8.60
   1 -10  12    0.66    6.76
   1 -10  12   21.28    8.01
  -1 -10 -12    9.88    8.08
   1 -10  13   55.61   12.20
   1 -10  13   59.41   12.42
  -1 -10 -13   75.01   15.23
   1 -10  14   12.90    8.84
   1 -10  15   -4.88    7.87
   1 -10  16   49.22   12.67
  -1  -9  18    8.87    9.22
   1  -9 -17   -8.82    6.56
  -1  -9  17  -22.87   10.25
   1  -9 -16    6.22    5.82
  -1  -9  16   10.79    7.76
  -1  -9  16   14.11    9.11
   1  -9 -16   11.82    6.81
   1  -9 -15   13.88    7.63
  -1  -9  15    9.56    7.36
  -1  -9  15   11.35    8.54
   1  -9 -15   14.21    8.93
   1  -9 -14   17.34    7.16
  -1  -9  14    8.98    6.15
  -1  -9  14    2.03    6.21
   1  -9 -14    7.80    6.43
   1  -9 -13   23.04    7.14
  -1  -9  13   26.47    9.16
  -1  -9  13   25.52    8.78
   1  -9 -13   17.51    8.52
   1  -9 -12    8.51    6.04
  -1  -9  12   16.47    7.43
  -1  -9  12    4.51    6.06
   1  -9 -12   20.79    8.87
   1  -9 -11    3.07    4.53
  -1  -9  11   -0.86    5.61
  -1  -9  11    4.64    5.67
   1  -9 -11   -9.05    7.51
   1  -9 -10   50.02    8.22
  -1  -9  10   35.88    9.67
  -1  -9  10   41.81    8.97
   1  -9 -10   47.69   11.62
   1  -9  -9  160.71   13.57
   1  -9  -9  140.58   11.52
  -1  -9   9  134.69   16.78
  -1  -9   9  132.38   14.27
   1  -9  -9  131.44   17.17
   1  -9  -8   65.25    8.44
  -1  -9   8   71.20   12.24
   1  -9  -8   54.33    7.62
  -1  -9   8   43.99    8.16
   1  -9  -8   64.38   12.49
   1  -9  -8   55.70    5.27
   1  -9  -7   23.36    5.15
   1  -9  -7    3.40    5.10
  -1  -9   7   11.40    7.03
   1  -9  -7   18.15    5.01
   1  -9  -7   20.87    6.67
  -1  -9   7    8.36    4.81
   1  -9  -7   18.33    2.78
   1  -9  -7   22.33    8.11
  -1  -9   7   21.86    6.50
   1  -9  -6   58.81    7.12
   1  -9  -6   41.31    8.07
   1  -9  -6   46.99    5.57
  -1  -9   6   53.61   10.44
   1  -9  -6   37.94    6.78
   1  -9  -6   52.33    7.72
   1  -9  -6   52.51    9.64
  -1  -9   6   46.25    7.18
   1  -9  -6   33.44    3.24
  -1  -9   6   39.59    8.32
   1  -9  -6   57.20   10.83
   1  -9  -6   29.49    2.67
  -1  -9   5  112.79    6.00
   1  -9  -5  128.57   10.08
   1  -9  -5  109.36   11.39
   1  -9  -5  141.98   12.84
   1  -9  -5  118.61   10.34
  -1  -9   5  126.67   15.23
   1  -9  -5  115.85    8.05
   1  -9  -5   91.61   12.23
  -1  -9   5   97.23    9.28
  -1  -9   5  133.01   14.02
   1  -9  -5  103.10   14.04
   1  -9  -4   82.93    7.76
   1  -9  -4   73.61    5.48
   1  -9  -4   76.30    6.81
   1  -9  -4   77.90    9.88
  -1  -9   4   59.45   11.15
  -1  -9   4   88.52    9.84
   1  -9  -4   72.14   10.75
  -1  -9   4   70.26   10.55
   1  -9  -4   83.93   12.53
   1  -9  -3  475.23   21.62
  -1  -9   3  418.09   28.83
   1  -9  -3  410.58   25.44
   1  -9  -3  456.52   28.02
  -1  -9   3  464.36   24.72
  -1  -9   3  416.63   27.43
   1  -9  -3  442.05   29.74
   1  -9  -2  472.70   21.44
   1  -9  -2  410.40   25.79
  -1  -9   2  406.43   28.10
  -1  -9   2  425.82   23.47
   1  -9  -2  455.58   27.54
   1  -9  -2  443.24   29.62
  -1  -9   2  416.94   27.37
   1  -9  -1   25.05    4.55
   1  -9  -1   15.58    5.47
   1  -9  -1   28.91    7.40
  -1  -9   1   29.75    8.13
   1  -9  -1   39.14    7.49
  -1  -9   1   21.22    5.47
   1  -9  -1   28.04    8.88
  -1  -9   1   23.30    7.61
   1  -9   0  328.37   18.12
   1  -9   0  329.46   16.71
  -1  -9   0  322.04   13.25
  -1  -9   0  303.91   23.09
   1  -9   0  321.17   22.53
  -1  -9   0  309.38   14.85
   1  -9   0  347.53   23.21
  -1  -9   0  321.23   18.73
  -1  -9   0  311.79   23.50
   1  -9   0  341.09   24.89
   1  -9   1   27.60    5.05
   1  -9   1   33.78    5.56
  -1  -9  -1   26.90    4.49
   1  -9   1   41.31    8.44
  -1  -9  -1   27.51    4.42
  -1  -9  -1   23.84    6.66
   1  -9   1   52.43    9.09
  -1  -9  -1   32.28    6.06
  -1  -9  -1   40.61    9.36
   1  -9   1   47.85   10.30
   1  -9   2  141.24   11.00
   1  -9   2  132.67    9.90
   1  -9   2  131.16   14.47
  -1  -9  -2  134.79   10.76
  -1  -9  -2  150.48   14.97
  -1  -9  -2  133.25   11.36
  -1  -9  -2  147.62   11.52
  -1  -9  -2  131.96   15.23
   1  -9   2  142.70   15.81
   1  -9   3  168.86   11.29
   1  -9   3  179.14   17.04
  -1  -9  -3  168.37   13.46
  -1  -9  -3  168.01   15.77
  -1  -9  -3  172.08   14.38
  -1  -9  -3  178.78   12.87
   1  -9   3  176.85   17.91
  -1  -9  -3  195.79   18.94
   1  -9   4  251.32   14.58
  -1  -9  -4  226.49   11.90
  -1  -9  -4  255.08   19.38
  -1  -9  -4  280.71   18.94
   1  -9   4  273.01   21.48
  -1  -9  -4  268.62   19.70
  -1  -9  -4  284.16   16.69
  -1  -9  -4  305.87   23.98
   1  -9   4  290.97   22.69
   1  -9   5  453.13   20.96
  -1  -9  -5  375.40   18.52
   1  -9   5  443.09   28.66
  -1  -9  -5  442.65   26.02
  -1  -9  -5  398.92   25.25
  -1  -9  -5  384.39   26.39
  -1  -9  -5  389.63   21.74
  -1  -9  -5  400.79   29.29
   1  -9   5  469.77   29.69
   1  -9   6   71.01    7.61
  -1  -9  -6   71.55    7.24
  -1  -9  -6   75.15    9.79
  -1  -9  -6   62.70    9.99
   1  -9   6   69.34   11.39
  -1  -9  -6   63.59   10.68
  -1  -9  -6   60.22    7.90
  -1  -9  -6   60.17   11.80
  -1  -9  -7   97.69   10.83
  -1  -9  -7   96.85   12.69
   1  -9   7   77.12   12.38
  -1  -9  -7   97.09   13.74
  -1  -9  -7  105.55    9.70
   1  -9   7   91.92    9.16
  -1  -9  -7   90.76   13.87
  -1  -9  -8   69.51    8.58
  -1  -9  -8   55.90   10.37
  -1  -9  -8   49.05    7.79
   1  -9   8   45.74   10.49
   1  -9   8   59.99    9.67
  -1  -9  -8   58.48   12.11
  -1  -9  -9  101.52   11.00
  -1  -9  -9   82.36    9.42
  -1  -9  -9   98.25   13.46
   1  -9   9   88.33   13.36
   1  -9   9   92.06   12.53
  -1  -9  -9   81.83   13.86
  -1  -9 -10  270.34   19.54
  -1  -9 -10  249.03   16.06
   1  -9  10  221.82   21.71
   1  -9  10  247.81   21.02
  -1  -9 -10  254.41   24.66
  -1  -9 -11   49.37    9.09
   1  -9  11   52.63   10.66
   1  -9  11   39.09    9.56
  -1  -9 -11   62.41   12.52
  -1  -9 -12   34.54    8.42
   1  -9  12   27.82    9.06
   1  -9  12   41.79   10.19
  -1  -9 -12   34.87   10.51
  -1  -9 -13   18.67    7.61
   1  -9  13    0.90    6.07
   1  -9  13   12.81    6.89
  -1  -9 -13    2.91    7.87
  -1  -9 -14   39.29    9.95
   1  -9  14   39.21   10.66
   1  -9  14   22.62    8.95
  -1  -9 -14   20.24    9.05
  -1  -9 -15    0.14    5.08
   1  -9  15  -10.82    7.50
   1  -9  15    4.90    7.85
  -1  -9 -15   -5.79    7.75
   1  -9  16   44.62   13.02
   1  -9  16   36.19   11.02
   1  -9  17   78.13   16.34
   1  -8 -19   24.09    8.34
   1  -8 -18   22.98    9.43
  -1  -8  18   20.14    9.02
  -1  -8  18   57.42   14.59
   1  -8 -18   34.67   11.14
   1  -8 -17   79.01   14.01
  -1  -8  17   72.98   13.57
  -1  -8  17  113.93   17.70
   1  -8 -17   68.34   13.55
   1  -8 -16   45.84    9.74
  -1  -8  16   19.86    7.65
  -1  -8  16   53.99   13.17
   1  -8 -16   49.41   11.48
   1  -8 -15   23.68    8.04
  -1  -8  15   26.57    8.67
  -1  -8  15   41.31   10.92
   1  -8 -15   44.45   11.62
   1  -8 -14   12.39    6.93
  -1  -8  14   15.98    6.84
  -1  -8  14   10.59    7.91
   1  -8 -14   12.43    5.25
   1  -8 -14    9.19    6.16
   1  -8 -13   91.51   12.40
  -1  -8  13  110.48   15.58
  -1  -8  13  118.59   16.07
   1  -8 -13  111.36   11.49
   1  -8 -13  102.82   15.65
   1  -8 -12   93.27   11.85
  -1  -8  12   68.34   12.48
  -1  -8  12   92.26   13.75
   1  -8 -12   91.57   14.31
   1  -8 -12  104.21   10.37
   1  -8 -11   12.62    5.00
  -1  -8  11    7.69    6.15
  -1  -8  11   14.60    4.66
  -1  -8  11   22.36    7.82
   1  -8 -11    9.66    4.39
   1  -8 -11   19.06    7.78
  -1  -8  10   19.82    5.14
   1  -8 -10   29.54    6.43
  -1  -8  10   16.34    3.97
   1  -8 -10   29.46    7.76
  -1  -8  10   21.13    7.41
   1  -8 -10   20.08    5.23
   1  -8 -10   26.01    4.23
  -1  -8  10   27.88    7.44
   1  -8 -10   15.36    6.39
   1  -8 -10   18.73    8.11
   1  -8 -10   14.51    4.27
   1  -8  -9   69.28    9.00
  -1  -8   9   76.44    8.64
  -1  -8   9   66.08    6.50
   1  -8  -9   66.94   11.21
   1  -8  -9   62.10    6.84
   1  -8  -9   84.53    9.31
  -1  -8   9   53.75   10.41
   1  -8  -9   59.53   10.05
  -1  -8   9   63.20    9.71
   1  -8  -9   65.14    8.76
   1  -8  -9   68.31    8.80
   1  -8  -9   80.57   12.71
   1  -8  -9   63.80    8.81
   1  -8  -9   71.03    7.30
   1  -8  -9   63.76    8.93
  -1  -8   8  103.31    9.05
   1  -8  -8  100.83   10.08
  -1  -8   8   74.49    5.98
   1  -8  -8  113.60   14.49
   1  -8  -8  100.84    9.71
   1  -8  -8   91.56   12.64
  -1  -8   8   93.49   13.40
   1  -8  -8   91.11    8.75
   1  -8  -8   72.64    8.84
   1  -8  -8   96.01   10.11
   1  -8  -8   78.90   11.89
  -1  -8   8   84.85   10.62
   1  -8  -8   92.66    9.60
   1  -8  -8   82.37    9.51
   1  -8  -8   82.33   12.86
   1  -8  -8   88.48    7.61
   1  -8  -7    1.61    3.47
  -1  -8   7    4.34    3.04
   1  -8  -7    0.92    2.81
   1  -8  -7    5.73    3.19
  -1  -8   7    9.56    6.32
   1  -8  -7    5.93    4.35
   1  -8  -7   -3.50    4.46
   1  -8  -7   12.01    5.62
  -1  -8   7    4.73    4.34
   1  -8  -7   11.38    4.10
   1  -8  -7    0.02    5.23
   1  -8  -7    7.75    2.65
   1  -8  -7    8.96    4.03
   1  -8  -7    4.41    3.26
  -1  -8   7    0.34    4.19
  -1  -8   6  251.25   12.98
   1  -8  -6  238.16   14.97
   1  -8  -6  233.41   18.26
   1  -8  -6  252.37   21.31
  -1  -8   6  228.08   19.78
   1  -8  -6  235.02   15.45
   1  -8  -6  224.03   13.61
   1  -8  -6  243.32   19.57
   1  -8  -6  214.71   13.44
  -1  -8   6  219.26   15.30
   1  -8  -6  209.57   13.21
   1  -8  -6  214.69   13.35
  -1  -8   6  228.63   17.36
   1  -8  -6  215.58   19.58
   1  -8  -6  206.22   11.05
   1  -8  -5  239.91   14.16
  -1  -8   5  229.47   11.10
   1  -8  -5  213.34   16.31
   1  -8  -5  248.02   21.22
   1  -8  -5  212.31   15.04
   1  -8  -5  221.20   12.22
  -1  -8   5  182.22   17.63
  -1  -8   5  187.14   13.36
   1  -8  -5  185.25   10.95
  -1  -8   5  217.75   15.67
   1  -8  -5  211.84   17.87
   1  -8  -5  218.29   19.33
   1  -8  -5  201.23   11.17
  -1  -8   5  212.87   16.72
   1  -8  -5  173.69   10.74
   1  -8  -4   83.57    7.85
  -1  -8   4   74.00    4.55
   1  -8  -4   65.42    5.44
   1  -8  -4   64.08    8.23
   1  -8  -4   71.65    7.35
  -1  -8   4   65.68   10.60
   1  -8  -4   75.24    8.30
   1  -8  -4   75.35   11.82
   1  -8  -4   72.70   10.07
  -1  -8   4   83.76    8.94
  -1  -8   4   64.47    6.91
   1  -8  -4   56.78    4.69
  -1  -8   4   84.98   10.63
   1  -8  -4   52.95    4.62
   1  -8  -4   83.49   11.72
   1  -8  -3    1.19    2.95
   1  -8  -3    3.59    1.55
   1  -8  -3   -0.02    4.27
  -1  -8   3    3.27    5.13
   1  -8  -3    0.93    2.08
   1  -8  -3    4.40    3.98
  -1  -8   3    2.13    3.16
   1  -8  -3    4.52    4.21
   1  -8  -3    1.93    1.18
   1  -8  -3   -0.70    5.29
  -1  -8   3    1.64    4.27
   1  -8  -2    7.82    3.09
  -1  -8   2   10.33    2.31
   1  -8  -2    3.77    3.78
  -1  -8   2    7.69    5.25
   1  -8  -2    4.45    4.36
  -1  -8   2    5.74    3.24
   1  -8  -2    5.41    3.91
   1  -8  -2   16.07    6.88
  -1  -8   2    9.62    5.22
   1  -8  -2    3.94    1.27
   1  -8  -1  125.28    9.37
  -1  -8   1  117.06   13.22
   1  -8  -1  113.14   11.98
  -1  -8   1  111.65    7.78
  -1  -8   1  127.35   10.38
   1  -8  -1  135.23   13.25
   1  -8  -1  124.35    6.16
  -1  -8   1  102.61   12.19
   1  -8  -1  109.37   13.51
   1  -8   0   40.86    6.70
   1  -8   0   48.49    6.02
   1  -8   0   56.55    9.57
   1  -8   0   49.25    8.34
  -1  -8   0   51.63    5.60
  -1  -8   0   64.66    9.81
  -1  -8   0   49.09    5.21
  -1  -8   0   60.77    7.13
   1  -8   0   54.83    8.57
  -1  -8   0   57.72    9.84
   1  -8   0   38.29    8.18
   1  -8   0   51.41    4.15
   1  -8   1  311.29   21.91
   1  -8   1  293.37   16.49
   1  -8   1  267.53   16.25
  -1  -8  -1  287.85   20.55
   1  -8   1  296.13   20.50
  -1  -8  -1  283.65   16.02
  -1  -8  -1  224.35   15.15
  -1  -8  -1  298.41   16.72
   1  -8   1  326.21   21.19
   1  -8   1  281.22   13.00
  -1  -8  -1  264.01   20.62
   1  -8   1  300.74   21.79
   1  -8   2   52.99    6.38
   1  -8   2   53.86    8.02
   1  -8   2   44.78    8.27
  -1  -8  -2   28.82    5.74
  -1  -8  -2   44.21    7.99
   1  -8   2   43.94    8.16
  -1  -8  -2   43.60    6.33
   1  -8   2   49.46    8.95
  -1  -8  -2   42.92    5.95
  -1  -8  -2   31.91    8.38
   1  -8   2   43.74    4.77
   1  -8   2   52.41    9.55
   1  -8   3   74.27    7.44
   1  -8   3   65.09    8.73
  -1  -8  -3   57.43    4.43
   1  -8   3   65.34    9.23
   1  -8   3   65.40    9.89
  -1  -8  -3   50.70    7.29
  -1  -8  -3   65.94    9.38
  -1  -8  -3   49.47    7.75
   1  -8   3   67.13    9.42
  -1  -8  -3   67.44    7.49
   1  -8   3   67.81   10.68
  -1  -8  -3   63.69   10.40
   1  -8   4   62.39    9.47
   1  -8   4   70.72    7.23
   1  -8   4   57.59    8.18
  -1  -8  -4   76.06    6.07
   1  -8   4   73.68   10.88
  -1  -8  -4   49.10    8.79
  -1  -8  -4   60.51    8.84
  -1  -8  -4   79.21    9.89
  -1  -8  -4   72.43    7.82
  -1  -8  -4   71.38   11.28
   1  -8   4   78.26   11.16
   1  -8   5  144.35   10.79
   1  -8   5  121.89   12.68
   1  -8   5  138.82   12.26
  -1  -8  -5  143.02    9.80
   1  -8   5  141.97   14.86
  -1  -8  -5  132.44   13.34
  -1  -8  -5  140.38   12.88
  -1  -8  -5  107.23   13.36
  -1  -8  -5  134.24   11.11
  -1  -8  -5  144.23   15.75
   1  -8   5  161.62   15.48
   1  -8   6   14.66    4.54
   1  -8   6   21.68    4.84
   1  -8   6   13.16    4.49
  -1  -8  -6   27.71    5.12
  -1  -8  -6   24.83    6.93
  -1  -8  -6   23.84    8.04
  -1  -8  -6   24.94    5.92
   1  -8   6   24.95    7.50
  -1  -8  -6   22.38    4.79
   1  -8   6   16.06    5.46
  -1  -8  -6   23.58    7.58
   1  -8   7   22.58    5.24
   1  -8   7   33.80    7.54
   1  -8   7   22.23    5.06
  -1  -8  -7   35.80    6.21
   1  -8   7   20.65    7.37
  -1  -8  -7   20.03    7.94
  -1  -8  -7   31.57    6.00
  -1  -8  -7   27.66    7.85
   1  -8   7   26.87    6.51
  -1  -8  -7   42.55    6.44
  -1  -8  -7   19.35    2.51
  -1  -8  -7   13.09    1.99
  -1  -8  -7   30.54    8.59
  -1  -8  -7   13.83    2.19
  -1  -8  -7   10.71    2.04
  -1  -8  -7   21.03    2.34
  -1  -8  -8   37.84    6.76
   1  -8   8   37.29    6.47
   1  -8   8   36.30    6.20
  -1  -8  -8   41.01   10.43
  -1  -8  -8   24.36    5.58
   1  -8   8   23.10    7.28
  -1  -8  -8   34.16    6.56
   1  -8   8   32.59    7.68
  -1  -8  -8   35.59    4.58
  -1  -8  -8   22.53    4.36
  -1  -8  -8   34.37    4.66
  -1  -8  -8   31.33    3.92
  -1  -8  -8   26.77    4.63
  -1  -8  -8   28.19    8.96
  -1  -8  -8   26.82    3.75
   1  -8   9  150.34   12.44
  -1  -8  -9  128.66   12.45
   1  -8   9  117.04   10.72
   1  -8   9  141.70   15.64
  -1  -8  -9  120.28   10.24
  -1  -8  -9  111.18   11.88
   1  -8   9  127.83   14.16
  -1  -8  -9  107.71    9.40
  -1  -8  -9  118.32    9.88
  -1  -8  -9  123.07    9.82
  -1  -8  -9   94.38    8.08
  -1  -8  -9  114.59    8.76
  -1  -8  -9  142.53   17.06
  -1  -8 -10   26.95    6.98
   1  -8  10   15.67    5.08
   1  -8  10   22.74    5.12
  -1  -8 -10   18.35    4.51
   1  -8  10   12.97    6.26
   1  -8  10   18.00    7.13
  -1  -8 -10   14.33    3.77
  -1  -8 -10   20.65    8.61
  -1  -8 -10   15.94    4.02
  -1  -8 -11   64.52    9.90
   1  -8  11   51.69    7.30
   1  -8  11   68.39   11.48
   1  -8  11   48.32    9.82
  -1  -8 -11   59.90   11.79
  -1  -8 -11   49.46    7.07
  -1  -8 -11   55.53    7.24
  -1  -8 -12    8.56    6.21
   1  -8  12    5.77    5.11
   1  -8  12    7.06    5.84
  -1  -8 -12    9.81    7.29
  -1  -8 -12    9.56    3.98
  -1  -8 -12    7.35    3.92
  -1  -8 -13  122.01   14.81
   1  -8  13   99.89   14.55
  -1  -8 -13  119.85   10.98
   1  -8  13  100.21   15.29
  -1  -8 -13  127.89   18.27
  -1  -8 -14   22.96    8.47
   1  -8  14    8.91    7.86
   1  -8  14   16.31    7.74
  -1  -8 -14   12.18    8.20
  -1  -8 -15  156.57   18.11
   1  -8  15  139.63   17.25
   1  -8  15  135.38   18.69
  -1  -8 -15  154.12   20.17
  -1  -8 -16    8.86    6.33
   1  -8  16    0.34    5.20
   1  -8  16    7.78    8.35
  -1  -8 -16   -9.72    7.67
  -1  -8 -17   47.64   11.90
   1  -8  17   59.89   12.02
   1  -8  17   54.41   13.64
  -1  -8 -17   61.08   13.65
  -1  -8 -18    0.88    6.14
   1  -8  18   14.80    8.39
   1  -8  18   23.07   10.33
  -1  -8 -18   23.29   10.82
  -1  -8 -19   98.92   18.10
  -1  -7  20    3.17    6.68
   1  -7 -20    6.91    6.50
   1  -7 -19   68.59   13.85
  -1  -7  19   95.01   14.91
  -1  -7  19  102.11   17.69
   1  -7 -19   60.29   12.96
   1  -7 -18   15.56    8.31
  -1  -7  18  -16.07    7.37
   1  -7 -18   -4.43    5.72
  -1  -7  18    0.80    7.36
   1  -7 -18    3.39    5.97
   1  -7 -18    3.64    6.26
   1  -7 -17  150.54   18.03
  -1  -7  17  154.57   17.82
   1  -7 -17  130.67   15.34
  -1  -7  17  132.92   19.58
   1  -7 -17  137.23   15.23
   1  -7 -17  142.04   18.14
   1  -7 -16   50.72   11.21
  -1  -7  16   52.29   11.18
  -1  -7  16   38.90   11.13
   1  -7 -16   55.20   10.23
   1  -7 -16   58.94   10.05
   1  -7 -16   53.53   11.07
   1  -7 -15    8.18    6.63
  -1  -7  15    7.72    5.66
  -1  -7  15    4.83    5.52
  -1  -7  15    9.13    7.16
   1  -7 -15   10.41    7.16
   1  -7 -15   12.67    5.78
   1  -7 -14   38.84    9.09
  -1  -7  14   39.06    9.31
  -1  -7  14   35.24    8.47
  -1  -7  14   33.07    9.92
  -1  -7  14   37.43   10.15
   1  -7 -14   41.73    7.94
   1  -7 -14   36.14   10.06
   1  -7 -13   88.63   11.87
  -1  -7  13   90.29   11.31
  -1  -7  13   88.24   13.23
  -1  -7  13   86.71   13.90
  -1  -7  13   75.85   12.91
   1  -7 -13  101.12   11.21
   1  -7 -13   84.05   13.50
  -1  -7  12  134.55   13.95
   1  -7 -12  173.91   15.86
  -1  -7  12  170.77   14.79
  -1  -7  12  167.09   17.69
   1  -7 -12  170.61   13.49
   1  -7 -12  182.26   17.20
   1  -7 -12  195.06   17.33
  -1  -7  12  181.47   18.14
  -1  -7  12  171.76   17.83
   1  -7 -12  181.28   14.32
   1  -7 -12  177.46   18.54
   1  -7 -12  171.67   16.48
  -1  -7  11  351.31   22.57
   1  -7 -11  430.62   24.46
  -1  -7  11  447.42   23.78
  -1  -7  11  363.85   21.44
   1  -7 -11  424.76   22.34
  -1  -7  11  382.50   26.46
   1  -7 -11  384.48   24.55
  -1  -7  11  394.42   26.21
   1  -7 -11  352.86   23.68
  -1  -7  11  391.24   26.09
   1  -7 -11  355.72   23.38
   1  -7 -11  423.25   21.68
   1  -7 -11  369.55   26.70
  -1  -7  10   43.93    7.87
   1  -7 -10   65.64    9.08
  -1  -7  10   67.81    8.65
   1  -7 -10   54.66    7.62
  -1  -7  10   51.20    7.32
   1  -7 -10   44.38    4.52
  -1  -7  10   42.36    9.36
   1  -7 -10   60.06   10.09
  -1  -7  10   49.82    9.15
   1  -7 -10   34.71    7.22
  -1  -7  10   63.40   10.19
   1  -7 -10   39.50    7.80
   1  -7 -10   41.01    9.20
   1  -7 -10   40.87    7.68
   1  -7 -10   46.66    6.74
   1  -7  -9  231.92   16.68
  -1  -7   9  244.53   15.81
  -1  -7   9  212.60   16.83
  -1  -7   9  231.64   14.78
   1  -7  -9  235.88   19.65
   1  -7  -9  202.53   20.53
  -1  -7   9  238.93   20.08
   1  -7  -9  215.95   16.06
   1  -7  -9  222.27   12.62
   1  -7  -9  230.76   17.11
  -1  -7   9  211.61   17.59
  -1  -7   9  234.39   18.39
   1  -7  -9  226.58   16.84
   1  -7  -9  249.62   20.19
   1  -7  -9  242.18   20.75
   1  -7  -9  238.03   14.60
   1  -7  -9  217.02   16.58
   1  -7  -8    7.12    5.13
   1  -7  -8   10.61    4.53
  -1  -7   8    0.92    4.19
  -1  -7   8   17.09    4.73
   1  -7  -8    7.28    3.15
   1  -7  -8   -5.33    4.74
   1  -7  -8   14.16    4.64
   1  -7  -8   11.58    5.36
  -1  -7   8   16.31    6.93
  -1  -7   8    5.51    3.37
   1  -7  -8    3.10    5.45
  -1  -7   8   12.31    5.82
   1  -7  -8   15.71    4.90
   1  -7  -8    8.15    3.91
   1  -7  -8    9.77    4.49
   1  -7  -8   12.81    6.25
   1  -7  -8   15.35    5.35
   1  -7  -8    9.36    3.37
  -1  -7   7 1177.51   56.86
  -1  -7   7 1436.13   50.05
  -1  -7   7 1132.45   46.68
   1  -7  -7 1361.02   51.86
  -1  -7   7 1218.85   53.61
  -1  -7   7 1328.00   58.17
   1  -7  -7 1302.64   49.28
   1  -7  -7 1416.23   59.53
   1  -7  -7 1381.59   54.35
   1  -7  -7 1179.27   56.88
   1  -7  -7 1264.57   51.67
  -1  -7   7 1258.21   52.81
   1  -7  -7 1258.03   57.61
   1  -7  -7 1302.26   51.88
   1  -7  -7 1174.93   51.10
  -1  -7   7 1268.28   53.65
   1  -7  -7 1345.80   58.80
  -1  -7   7 1316.92   52.82
   1  -7  -7 1191.29   50.99
   1  -7  -7 1386.57   59.10
  -1  -7   6   15.84    5.92
   1  -7  -6    6.67    4.87
  -1  -7   6   12.53    5.63
  -1  -7   6    8.97    3.12
   1  -7  -6   13.22    4.15
   1  -7  -6    9.28    4.30
   1  -7  -6    6.15    3.28
   1  -7  -6   11.30    4.65
   1  -7  -6   13.96    5.49
  -1  -7   6    9.46    2.62
  -1  -7   6    7.40    5.65
   1  -7  -6    4.00    4.96
   1  -7  -6    3.81    3.44
  -1  -7   6   12.50    4.57
   1  -7  -6    8.54    3.61
  -1  -7   6   11.25    4.47
   1  -7  -6    8.61    4.20
   1  -7  -6   12.71    6.42
  -1  -7   6   13.18    4.69
   1  -7  -6    4.75    3.92
  -1  -7   5  578.27   30.24
  -1  -7   5  682.36   24.43
   1  -7  -5  686.68   27.70
  -1  -7   5  640.57   32.31
   1  -7  -5  644.44   30.80
  -1  -7   5  589.70   32.67
   1  -7  -5  572.82   30.20
   1  -7  -5  637.83   34.64
   1  -7  -5  603.27   27.59
   1  -7  -5  632.57   32.66
  -1  -7   5  638.00   29.29
  -1  -7   5  613.03   27.38
   1  -7  -5  618.14   26.31
   1  -7  -5  624.69   26.37
   1  -7  -5  636.48   33.49
   1  -7  -5  633.20   33.77
  -1  -7   5  589.86   29.40
   1  -7  -5  589.89   26.13
  -1  -7   4  192.09   15.22
  -1  -7   4  218.79   10.04
  -1  -7   4  210.86   16.39
   1  -7  -4  218.68   20.75
   1  -7  -4  221.35   13.34
   1  -7  -4  199.81   17.79
   1  -7  -4  208.74   15.72
  -1  -7   4  196.51   16.91
   1  -7  -4  190.40   13.79
  -1  -7   4  192.33   15.60
   1  -7  -4  192.21   14.30
   1  -7  -4  207.01   10.98
   1  -7  -4  180.38   10.99
  -1  -7   4  209.16   14.15
  -1  -7   4  194.45   12.39
   1  -7  -4  184.77   15.95
  -1  -7   4  199.46   17.92
   1  -7  -4  182.32   10.97
  -1  -7   4  162.78   14.04
   1  -7  -4  204.49   17.01
   1  -7  -4  171.01   10.79
   1  -7  -4  189.36   16.79
   1  -7  -3   69.21    9.43
   1  -7  -3   63.04    6.82
  -1  -7   3   58.12    8.32
   1  -7  -3   67.75   10.11
   1  -7  -3   56.18   10.64
   1  -7  -3   65.05   13.42
  -1  -7   3   66.84   10.20
  -1  -7   3   80.27    9.69
  -1  -7   3   65.17    3.88
  -1  -7   3   80.40   10.46
   1  -7  -3   73.32    7.63
   1  -7  -3   55.44    7.88
   1  -7  -3   72.13    5.03
  -1  -7   3   64.06    5.75
   1  -7  -3   68.90    8.13
   1  -7  -3   73.95   10.48
   1  -7  -3   64.35    6.03
  -1  -7   3   65.79    9.14
   1  -7  -3   58.98    8.87
  -1  -7   3   70.05    7.67
  -1  -7   3   72.99    6.34
   1  -7  -3   61.20   11.02
   1  -7  -3   67.44    5.35
   1  -7  -3   64.29   12.84
  -1  -7   3   60.31   11.37
   1  -7  -3   62.49    5.23
   1  -7  -3   59.87    9.26
  -1  -7   3   61.53    8.59
   1  -7  -2   35.40    6.78
   1  -7  -2   39.24    8.52
   1  -7  -2   49.63   12.47
   1  -7  -2   41.09    9.41
  -1  -7   2   24.24    7.07
  -1  -7   2   29.30    6.25
   1  -7  -2   38.54    5.27
  -1  -7   2   32.24    6.66
  -1  -7   2   25.51    6.95
   1  -7  -2   36.71    6.49
  -1  -7   2   27.91    3.78
  -1  -7   2   36.02    6.85
   1  -7  -2   27.69    2.37
   1  -7  -2   26.88    5.88
   1  -7  -2   38.83    8.06
   1  -7  -2   27.50    2.89
  -1  -7   2   24.67    6.41
  -1  -7   2   30.31    5.15
   1  -7  -2   39.55    7.62
   1  -7  -2   38.33   10.38
   1  -7  -2   30.42    7.18
  -1  -7   2   25.24    8.84
   1  -7  -2   30.66    3.41
   1  -7  -2   41.26    9.34
   1  -7  -2   34.47    3.68
  -1  -7   2   31.46    6.78
  -1  -7   2   26.04    8.02
   1  -7  -1   13.09    4.60
  -1  -7   1   21.59    5.98
   1  -7  -1   19.71    5.14
   1  -7  -1   18.74    3.88
  -1  -7   1   16.54    5.29
   1  -7  -1    9.01    5.98
   1  -7  -1   18.29    6.20
   1  -7  -1   20.87    8.75
  -1  -7   1   27.66    8.67
  -1  -7   1   17.94    7.99
  -1  -7   1   14.83    6.15
  -1  -7   1   19.47    6.72
  -1  -7   1   12.28    2.59
   1  -7  -1   12.06    5.12
  -1  -7   1    8.42    4.68
   1  -7  -1   23.74    5.17
   1  -7  -1   28.07    6.04
  -1  -7   1   14.44    3.34
  -1  -7   1   20.73    6.11
   1  -7  -1   13.29    5.13
  -1  -7   1   29.65    4.98
   1  -7  -1   26.53    9.87
  -1  -7   1   15.09    5.38
  -1  -7   1   17.30    8.06
   1  -7  -1   21.96    5.92
   1  -7  -1   16.87    7.08
   1  -7  -1   18.32    2.61
  -1  -7   1   13.54    7.27
  -1  -7   0   44.51    8.21
  -1  -7   0   47.78   11.82
  -1  -7   0   37.27    7.05
   1  -7   0   35.67    7.61
   1  -7   0   52.18    7.24
  -1  -7   0   44.35    8.10
   1  -7   0   27.40    5.44
  -1  -7   0   45.87   10.36
   1  -7   0   36.08    5.31
   1  -7   0   43.54    7.42
   1  -7   0   40.83   10.77
  -1  -7   0   30.42    4.58
  -1  -7   0   38.21    5.21
  -1  -7   0   41.15    7.05
  -1  -7   0   47.26    7.98
  -1  -7   0   32.10    7.56
   1  -7   0   47.65    7.73
   1  -7   0   48.93    7.24
   1  -7   0   53.65    9.21
   1  -7   0   49.70    7.65
  -1  -7   0   47.48    6.03
   1  -7   0   45.93    8.25
  -1  -7   0   43.19    9.15
   1  -7   0   55.51   10.20
   1  -7   0   46.57    4.04
  -1  -7   0   43.10    7.74
   1  -7   0   33.88   10.24
  -1  -7   0   47.13   11.40
  -1  -7  -1   21.54    5.97
  -1  -7  -1   26.07    7.88
   1  -7   1   16.43    4.35
  -1  -7  -1   21.23    7.95
  -1  -7  -1   29.76    7.36
   1  -7   1   19.96    5.43
   1  -7   1   10.44    4.61
   1  -7   1   25.26    9.23
  -1  -7  -1   18.41    5.86
   1  -7   1   18.42    5.00
  -1  -7  -1   10.68    3.44
  -1  -7  -1   23.42    5.55
  -1  -7  -1   18.66    6.17
  -1  -7  -1   23.21    4.69
   1  -7   1   21.68    6.01
   1  -7   1   16.66    5.42
  -1  -7  -1   25.57    5.96
   1  -7   1   23.43    5.75
  -1  -7  -1   20.20    4.09
   1  -7   1   20.85    5.35
   1  -7   1   22.74    6.27
   1  -7   1   19.47    3.12
  -1  -7  -1   25.89    6.15
   1  -7   1   15.51    6.80
  -1  -7  -1   19.85    8.03
   1  -7   1   23.23    8.82
  -1  -7  -1   40.75   11.28
   1  -7   2  201.72   17.85
   1  -7   2  219.18   14.67
  -1  -7  -2  210.91   23.08
  -1  -7  -2  214.46   20.69
   1  -7   2  167.58   20.32
  -1  -7  -2  184.81    8.38
   1  -7   2  183.86   12.61
  -1  -7  -2  203.22   17.39
  -1  -7  -2  218.34   16.33
   1  -7   2  207.57   15.94
  -1  -7  -2  180.69   17.79
   1  -7   2  241.74   19.47
  -1  -7  -2  173.57   13.09
  -1  -7  -2  189.17   15.08
  -1  -7  -2  143.46   12.50
  -1  -7  -2  200.64   15.61
   1  -7   2  215.21   16.38
   1  -7   2  220.43   16.24
  -1  -7  -2  186.28   12.41
   1  -7   2  219.75   16.32
  -1  -7  -2  211.90   20.16
  -1  -7  -2  184.20   16.88
   1  -7   2  215.41   11.12
  -1  -7  -2  191.40   16.22
   1  -7   2  197.53   18.45
   1  -7   2  194.66   16.31
  -1  -7  -2  203.71   22.73
   1  -7   2  223.49   23.12
   1  -7   3  167.03   11.54
   1  -7   3  156.55   12.37
  -1  -7  -3  174.03    8.88
  -1  -7  -3  158.49   13.80
  -1  -7  -3  187.50   17.68
  -1  -7  -3  155.14   12.72
   1  -7   3  163.11   14.68
  -1  -7  -3  161.71   13.39
  -1  -7  -3  121.54   12.26
  -1  -7  -3  165.63   11.53
   1  -7   3  163.72   14.45
   1  -7   3  165.82   16.68
   1  -7   3  147.17    9.89
  -1  -7  -3  156.30   15.47
   1  -7   3  125.25   18.15
   1  -7   3  153.93   14.25
  -1  -7  -3  169.50   15.44
  -1  -7  -4  144.80    8.90
   1  -7   4  133.57   11.21
   1  -7   4  119.99    9.88
  -1  -7  -4  127.92   12.04
  -1  -7  -4  142.39   15.62
  -1  -7  -4  106.57   12.42
  -1  -7  -4  124.01   12.23
   1  -7   4  132.42   13.24
  -1  -7  -4  146.82   12.40
   1  -7   4  153.22   13.50
  -1  -7  -4  117.12   10.07
  -1  -7  -4  142.50   14.25
  -1  -7  -4  130.33   14.32
   1  -7   4  144.81   14.07
   1  -7   4  130.35   14.71
   1  -7   4  132.17    9.65
   1  -7   5   29.08    5.13
   1  -7   5   24.26    5.37
  -1  -7  -5   41.99    5.32
   1  -7   5   26.87    6.80
  -1  -7  -5   35.62    6.01
  -1  -7  -5   33.65    7.85
  -1  -7  -5   31.12    6.41
  -1  -7  -5   31.94    6.90
  -1  -7  -5   28.47    7.38
   1  -7   5   23.74    5.73
  -1  -7  -5   26.57    5.24
   1  -7   5   26.78    6.18
   1  -7   5   20.36    4.60
  -1  -7  -5   30.52    7.37
   1  -7   5   22.82    7.55
   1  -7   5   27.67    7.16
  -1  -7  -6  179.55   11.78
   1  -7   6  140.88   11.38
   1  -7   6  150.48   11.19
  -1  -7  -6  145.76   11.69
   1  -7   6  160.23   15.27
  -1  -7  -6  159.66   13.91
  -1  -7  -6  187.30   17.89
  -1  -7  -6  145.14   15.75
  -1  -7  -6  129.99    7.96
   1  -7   6  142.11   12.77
  -1  -7  -6  141.42    8.10
  -1  -7  -6  126.57    7.88
  -1  -7  -6  134.65   11.32
  -1  -7  -6  185.50   16.92
  -1  -7  -6  125.74    7.26
   1  -7   6  138.22   16.31
  -1  -7  -6  124.51    7.24
  -1  -7  -6  122.85    7.72
   1  -7   7  169.83   12.59
   1  -7   7  169.44   12.40
  -1  -7  -7  217.08   13.78
  -1  -7  -7  173.92   12.59
  -1  -7  -7  164.65   14.07
   1  -7   7  161.73   15.73
  -1  -7  -7  197.79   18.92
  -1  -7  -7  169.66   17.95
   1  -7   7  155.92   14.28
  -1  -7  -7  160.77   10.32
  -1  -7  -7  156.46   10.27
  -1  -7  -7  149.31   12.64
  -1  -7  -7  155.56   10.10
  -1  -7  -7  146.86    9.09
  -1  -7  -7  190.42   17.75
  -1  -7  -7  156.34    9.48
   1  -7   8   13.40    4.14
  -1  -7  -8    1.68    3.58
   1  -7   8    8.17    2.60
   1  -7   8    9.67    4.12
  -1  -7  -8    8.05    3.64
  -1  -7  -8    3.90    5.94
   1  -7   8    7.33    4.78
  -1  -7  -8   -1.98    3.35
  -1  -7  -8   17.66    6.25
  -1  -7  -8   11.28    4.56
  -1  -7  -8    6.99    2.96
   1  -7   8    7.75    5.02
  -1  -7  -8    9.29    3.07
  -1  -7  -8    7.89    3.09
  -1  -7  -8    7.50    3.34
  -1  -7  -8   12.13    7.13
  -1  -7  -8   10.70    3.11
  -1  -7  -9   61.34    8.86
   1  -7   9   64.59    7.65
   1  -7   9   60.56    6.44
   1  -7   9   68.98    8.74
  -1  -7  -9   61.74    6.82
   1  -7   9   63.64   10.30
   1  -7   9   60.96    9.73
  -1  -7  -9   69.24    7.76
  -1  -7  -9   41.70    7.25
  -1  -7  -9   60.98    7.63
  -1  -7  -9   67.91    7.69
  -1  -7  -9   64.44   11.53
  -1  -7  -9   70.44    7.32
  -1  -7  -9   59.32    6.56
   1  -7  10   95.90   10.78
   1  -7  10   87.54    8.42
   1  -7  10   91.11    8.91
  -1  -7 -10   94.31   11.37
  -1  -7 -10   88.59    7.60
   1  -7  10   96.88   12.91
  -1  -7 -10   87.53    9.73
   1  -7  10  106.85   13.26
  -1  -7 -10   84.31    9.64
  -1  -7 -10   85.61    9.12
  -1  -7 -10   88.00    8.78
  -1  -7 -10  110.13   14.73
  -1  -7 -10   81.41    9.28
   1  -7  11   33.15    6.06
   1  -7  11   39.74    5.97
  -1  -7 -11   26.13    7.12
  -1  -7 -11   32.92    4.11
   1  -7  11   34.78    8.51
  -1  -7 -11   39.56    4.91
  -1  -7 -11   36.03    6.51
  -1  -7 -11   22.79    5.64
   1  -7  11   45.84    9.32
  -1  -7 -11   24.21    5.84
  -1  -7 -11   28.00    9.32
  -1  -7 -11   37.05    6.26
   1  -7  12    5.78    3.28
   1  -7  12   11.72    4.86
  -1  -7 -12   15.10    6.04
   1  -7  12    8.49    6.18
  -1  -7 -12    9.93    4.26
  -1  -7 -12    4.36    3.94
   1  -7  12   11.25    6.71
  -1  -7 -12    4.89    3.44
  -1  -7 -12    2.30    5.96
  -1  -7 -12    9.69    4.88
  -1  -7 -12   -1.65    4.11
  -1  -7 -13   15.29    6.86
   1  -7  13   17.98    5.53
   1  -7  13   21.66    7.15
   1  -7  13   28.58    9.90
  -1  -7 -13   10.78    4.25
  -1  -7 -13   17.29    7.13
  -1  -7 -13   15.42    5.79
  -1  -7 -14  108.79   14.66
   1  -7  14  104.34   12.26
   1  -7  14   92.30   13.83
  -1  -7 -14   86.04    9.83
   1  -7  14   71.86   13.14
  -1  -7 -14   99.42   11.87
  -1  -7 -14  102.82   15.29
   1  -7  15   -0.30    4.68
  -1  -7 -15    7.04    8.21
   1  -7  15   -1.62    3.70
  -1  -7 -15    0.45    3.79
   1  -7  15   15.13    8.31
  -1  -7 -15    7.80    4.72
  -1  -7 -15    1.35    5.80
  -1  -7 -15    2.82    5.29
  -1  -7 -16    6.73    7.50
   1  -7  16   -4.29    5.55
   1  -7  16   17.83    9.79
  -1  -7 -16    8.41    7.44
  -1  -7 -16    7.43    6.36
  -1  -7 -16   -2.88    6.26
  -1  -7 -17   -1.25    6.55
   1  -7  17   14.39    7.40
   1  -7  17   19.87    9.72
  -1  -7 -17   20.41    8.47
  -1  -7 -17   23.63    9.23
  -1  -7 -17   10.79    7.90
  -1  -7 -18    3.83    7.53
   1  -7  18   11.34    7.50
   1  -7  18    7.42    7.90
   1  -7  19   13.33    5.74
  -1  -7 -19   16.42    9.06
  -1  -7 -19    8.25    6.82
   1  -7  20   13.65    5.19
  -1  -7 -20   -2.88    7.39
  -1  -6  20   56.53   10.98
   1  -6 -20   39.94   10.17
   1  -6 -20   47.93   11.38
   1  -6 -20   56.40   11.11
   1  -6 -19   11.68    7.43
  -1  -6  19   41.76   10.61
  -1  -6  19   20.18    7.31
   1  -6 -19   30.25    8.73
  -1  -6  19   23.85   10.95
   1  -6 -19   27.89    9.34
   1  -6 -19   23.95    8.63
   1  -6 -18   55.51   12.26
  -1  -6  18   65.35   11.53
  -1  -6  18   40.82   10.94
  -1  -6  18   43.19   12.53
   1  -6 -18   41.41    9.18
  -1  -6  18   49.84   12.94
   1  -6 -18   54.68   11.32
   1  -6 -18   40.75    9.63
   1  -6 -17   27.64    8.90
  -1  -6  17   23.46    8.82
  -1  -6  17   27.14    8.30
  -1  -6  17   26.41   11.00
  -1  -6  17   24.92   10.84
   1  -6 -17   22.95    7.49
   1  -6 -17   18.49    8.06
   1  -6 -17   23.04    7.22
   1  -6 -16   42.04   10.74
  -1  -6  16   47.24   10.09
  -1  -6  16   33.22    9.60
   1  -6 -16   48.66    9.87
  -1  -6  16   55.91   12.74
  -1  -6  16   50.07   11.92
   1  -6 -16   52.74   10.91
   1  -6 -16   60.65   10.33
   1  -6 -15   21.43    7.90
  -1  -6  15    4.74    5.81
  -1  -6  15    4.78    5.18
  -1  -6  15    7.73    6.85
  -1  -6  15   20.67    8.86
   1  -6 -15    8.59    5.98
   1  -6 -15   11.40    7.58
   1  -6 -14   13.57    7.02
  -1  -6  14   20.13    7.03
  -1  -6  14   32.30    8.52
  -1  -6  14   26.65    8.73
  -1  -6  14   10.37    7.46
   1  -6 -14   26.82    7.19
   1  -6 -14   26.07    8.24
  -1  -6  13  172.71   16.79
   1  -6 -13  213.63   18.17
  -1  -6  13  209.69   15.63
  -1  -6  13  210.35   18.91
  -1  -6  13  201.61   19.56
  -1  -6  13  181.36   18.99
   1  -6 -13  217.13   16.70
   1  -6 -13  173.21   18.24
  -1  -6  12  129.70   13.54
   1  -6 -12  139.23   14.02
  -1  -6  12  136.04   15.00
  -1  -6  12  136.33   12.25
  -1  -6  12  146.17   16.18
  -1  -6  12  131.38   15.38
   1  -6 -12  128.73   14.68
   1  -6 -12  126.59   14.35
   1  -6 -12  160.48   15.55
   1  -6 -12  139.77   12.71
   1  -6 -12  143.54   15.61
  -1  -6  11  312.08   19.82
   1  -6 -11  309.88   20.67
  -1  -6  11  278.67   19.73
  -1  -6  11  242.10   18.00
  -1  -6  11  286.45   22.21
  -1  -6  11  274.09   18.49
  -1  -6  11  296.81   22.41
  -1  -6  11  287.10   22.10
  -1  -6  11  255.95   21.12
   1  -6 -11  272.99   20.49
   1  -6 -11  263.33   20.32
   1  -6 -11  291.23   22.33
   1  -6 -11  249.11   19.55
   1  -6 -11  290.00   18.38
   1  -6 -10  251.31   17.42
  -1  -6  10  285.94   17.59
  -1  -6  10  209.52   18.83
  -1  -6  10  222.79   16.66
  -1  -6  10  210.60   16.04
   1  -6 -10  243.50   18.22
   1  -6 -10  200.97    9.39
  -1  -6  10  225.87   19.14
  -1  -6  10  235.52   16.56
  -1  -6  10  227.28   18.50
  -1  -6  10  227.19   18.35
   1  -6 -10  228.63   17.68
   1  -6 -10  215.18   17.30
   1  -6 -10  227.57   15.02
   1  -6 -10  226.33   17.34
   1  -6 -10  251.11   19.93
  -1  -6   9  189.57   13.55
  -1  -6   9  150.94   13.62
  -1  -6   9  155.22   13.29
   1  -6  -9  179.77   14.07
  -1  -6   9  182.37   16.96
  -1  -6   9  182.70   14.42
   1  -6  -9  171.66    9.30
   1  -6  -9  146.87   17.46
  -1  -6   9  166.55   16.09
   1  -6  -9  193.43   15.92
  -1  -6   9  178.56   15.67
  -1  -6   9  169.42   15.23
   1  -6  -9  168.12   14.39
   1  -6  -9  159.22   14.14
   1  -6  -9  190.88   16.22
   1  -6  -9  166.18   14.26
   1  -6  -9  185.23   16.68
  -1  -6   8  315.55   17.50
   1  -6  -8  310.55   24.57
  -1  -6   8  276.34   17.40
  -1  -6   8  250.98   18.10
   1  -6  -8  306.22   18.38
   1  -6  -8  249.41   21.76
  -1  -6   8  293.66   18.70
   1  -6  -8  298.25   14.44
   1  -6  -8  347.10   21.89
  -1  -6   8  280.71   20.79
   1  -6  -8  270.99   18.38
  -1  -6   8  277.28   18.75
  -1  -6   8  286.65   19.32
  -1  -6   8  283.60   19.26
   1  -6  -8  280.14   18.43
   1  -6  -8  321.09   21.58
   1  -6  -8  313.12   21.88
   1  -6  -8  277.34   18.27
  -1  -6   8  298.23   21.96
   1  -6  -7    2.62    3.62
   1  -6  -7    1.25    5.45
  -1  -6   7    3.42    3.62
   1  -6  -7   15.16    5.67
  -1  -6   7    6.06    4.42
  -1  -6   7    5.80    3.31
   1  -6  -7    6.50    2.99
   1  -6  -7    5.85    2.50
  -1  -6   7   -1.06    4.69
   1  -6  -7    7.29    3.86
   1  -6  -7    2.83    5.05
  -1  -6   7    6.42    3.40
  -1  -6   7   -1.01    4.57
   1  -6  -7    4.84    3.96
  -1  -6   7    4.72    4.01
  -1  -6   7    1.08    4.37
   1  -6  -7   11.23    4.27
  -1  -6   7    2.90    3.03
  -1  -6   7    5.57    3.34
   1  -6  -7    4.71    5.64
   1  -6  -7    5.15    4.09
  -1  -6   6  145.08   11.47
   1  -6  -6  224.68   23.04
   1  -6  -6  216.79   19.70
   1  -6  -6  239.82   14.56
  -1  -6   6  198.74   16.54
  -1  -6   6  249.61   13.15
  -1  -6   6  209.80   15.53
   1  -6  -6  219.75   12.75
  -1  -6   6  209.66   17.11
  -1  -6   6  208.31   18.49
   1  -6  -6  226.38   17.48
  -1  -6   6  237.15   15.87
   1  -6  -6  195.02   16.77
   1  -6  -6  222.63   15.01
   1  -6  -6  216.35   14.25
   1  -6  -6  214.49   14.34
   1  -6  -6  228.90   14.57
  -1  -6   6  219.81   14.89
  -1  -6   6  221.71   15.09
   1  -6  -6  234.81   18.02
  -1  -6   6  215.79   14.72
   1  -6  -6  222.12   17.45
   1  -6  -6  205.24   16.76
  -1  -6   6  209.20   17.77
   1  -6  -6  214.85   14.26
  -1  -6   6  226.91   14.46
   1  -6  -6  246.47   23.53
   1  -6  -5  169.51   16.99
  -1  -6   5  164.71   13.79
  -1  -6   5  140.36   12.28
   1  -6  -5  169.47   11.41
   1  -6  -5  153.51   18.51
  -1  -6   5  174.03    9.66
  -1  -6   5   98.53    8.37
   1  -6  -5  135.68   12.86
   1  -6  -5  151.85   10.54
   1  -6  -5  172.60   12.84
  -1  -6   5  148.62   15.04
   1  -6  -5  152.94   14.13
  -1  -6   5  156.03   12.93
  -1  -6   5  138.66   13.51
  -1  -6   5  141.40   11.04
   1  -6  -5  161.36   11.25
   1  -6  -5  166.18   11.40
   1  -6  -5  142.66   10.95
  -1  -6   5  142.76   11.14
  -1  -6   5  153.20   11.80
   1  -6  -5  144.56   13.84
  -1  -6   5  148.63   11.69
   1  -6  -5  149.44   13.77
   1  -6  -5  145.53   10.89
   1  -6  -5  144.92   13.81
   1  -6  -5  142.43   17.94
  -1  -6   5  138.76   14.15
  -1  -6   4   12.02    5.27
   1  -6  -4   12.54    6.02
   1  -6  -4   12.93    4.39
  -1  -6   4   16.05    4.85
  -1  -6   4   15.39    2.65
   1  -6  -4   12.32    6.96
   1  -6  -4    8.70    4.68
   1  -6  -4   19.08    4.53
   1  -6  -4   19.22    4.57
  -1  -6   4    6.56    2.46
  -1  -6   4   11.69    4.83
   1  -6  -4   15.06    5.10
  -1  -6   4   12.32    4.22
  -1  -6   4    9.46    2.71
   1  -6  -4    9.60    3.64
   1  -6  -4   17.31    4.18
  -1  -6   4    9.89    3.51
  -1  -6   4   11.05    3.70
   1  -6  -4   16.45    4.99
   1  -6  -4   15.21    3.77
   1  -6  -4   10.58    3.38
  -1  -6   4   10.63    4.05
   1  -6  -4   11.98    3.59
   1  -6  -4    7.19    7.12
  -1  -6   4   19.79    7.12
   1  -6  -3  135.25   12.50
  -1  -6   3  137.14   12.23
   1  -6  -3  155.25   10.44
   1  -6  -3  127.34   14.76
  -1  -6   3  169.44    7.36
  -1  -6   3  125.36    6.87
   1  -6  -3  138.78   17.12
   1  -6  -3  152.33    8.19
   1  -6  -3  151.26   12.07
   1  -6  -3  132.39   13.04
  -1  -6   3  128.25    7.18
  -1  -6   3  139.36    8.95
   1  -6  -3  145.59   11.04
   1  -6  -3  146.01   10.96
  -1  -6   3  145.86   13.33
  -1  -6   3  133.84   12.07
  -1  -6   3  145.69    9.23
   1  -6  -3  143.88   12.78
   1  -6  -3  139.48    9.01
  -1  -6   3  145.18   10.62
  -1  -6   3  142.37   11.60
   1  -6  -3  146.34   17.72
   1  -6  -3  119.88    8.67
  -1  -6   3  125.20   14.48
   1  -6  -3  150.46   13.62
   1  -6  -3  140.73    9.03
  -1  -6   3  129.09   13.19
   1  -6  -3  170.84   15.52
   1  -6  -2  288.37   18.79
  -1  -6   2  278.38   11.98
   1  -6  -2  294.16   15.54
  -1  -6   2  282.14   18.18
  -1  -6   2  301.68   22.94
   1  -6  -2  272.45   24.47
   1  -6  -2  300.33   22.93
   1  -6  -2  329.95   18.21
   1  -6  -2  268.78   12.81
   1  -6  -2  307.52   18.38
  -1  -6   2  279.33   18.76
   1  -6  -2  295.16   20.19
   1  -6  -2  313.32   15.71
   1  -6  -2  284.28   11.71
  -1  -6   2  267.27   14.09
   1  -6  -2  295.53   17.25
   1  -6  -2  284.94   18.82
  -1  -6   2  288.23   15.88
  -1  -6   2  275.95   13.16
   1  -6  -2  289.21   19.75
  -1  -6   2  302.83   24.99
   1  -6  -2  328.51   22.27
  -1  -6   2  285.49   17.72
   1  -6  -2  337.57   26.36
  -1  -6   2  289.05   20.30
   1  -6  -2  282.61   13.56
   1  -6  -2  288.25   13.61
  -1  -6   2  251.75   20.76
   1  -6  -1  324.92   24.15
   1  -6  -1  339.85   18.80
  -1  -6   1  301.79   23.39
  -1  -6   1  291.38   25.26
  -1  -6   1  303.99   19.95
  -1  -6   1  302.96   19.30
   1  -6  -1  328.80   26.86
   1  -6  -1  301.95   16.61
  -1  -6   1  331.21   14.17
   1  -6  -1  337.50   19.18
   1  -6  -1  361.47   22.40
  -1  -6   1  304.04   15.91
  -1  -6   1  313.56   19.95
  -1  -6   1  304.79   21.79
   1  -6  -1  334.67   20.29
  -1  -6   1  321.28   16.74
  -1  -6   1  317.49   19.34
   1  -6  -1  334.92   14.63
   1  -6  -1  315.71   20.30
   1  -6  -1  349.51   14.82
   1  -6  -1  360.67   27.25
  -1  -6   1  281.86   25.05
  -1  -6   1  315.89   21.25
   1  -6  -1  362.62   23.50
   1  -6  -1  321.14   21.25
  -1  -6   1  307.10   22.99
  -1  -6   0   62.88    5.70
   1  -6   0   50.73   10.83
  -1  -6   0   60.88    8.82
   1  -6   0   65.18    7.39
   1  -6   0   51.99    8.28
  -1  -6   0   55.19    7.99
  -1  -6   0   60.92    8.14
   1  -6   0   41.72    5.88
  -1  -6   0   50.04   11.03
  -1  -6   0   56.51    9.77
  -1  -6   0   46.59    5.80
  -1  -6   0   63.69    8.33
   1  -6   0   62.42    8.96
  -1  -6   0   49.31    8.44
   1  -6   0   60.36    8.01
   1  -6   0   58.51    8.32
  -1  -6   0   59.10    6.12
   1  -6   0   55.69    8.14
  -1  -6   0   51.35   11.33
  -1  -6   0   53.56    9.71
   1  -6   0   58.13   11.74
   1  -6   0   60.07    4.95
  -1  -6   0   52.10    7.51
   1  -6   0   60.56    9.51
   1  -6   1  121.50   12.75
   1  -6   1  130.61   10.56
  -1  -6  -1  125.55   14.74
  -1  -6  -1  133.51    9.42
  -1  -6  -1  137.24   12.76
  -1  -6  -1  134.97   16.92
   1  -6   1  123.38    9.84
   1  -6   1  107.14   14.97
  -1  -6  -1  124.76   11.62
  -1  -6  -1  137.73   11.79
   1  -6   1  113.64   11.06
   1  -6   1  118.35   12.58
  -1  -6  -1  124.22    9.92
  -1  -6  -1  140.88   13.86
  -1  -6  -1  130.65    9.23
   1  -6   1  146.85   12.10
  -1  -6  -1  143.34   17.33
   1  -6   1  127.38   16.28
   1  -6   1  130.37   13.74
  -1  -6  -1  121.27   11.61
   1  -6   1  129.34    7.85
   1  -6   1  115.75   11.46
  -1  -6  -1  129.94   12.91
  -1  -6  -1  133.88   14.96
  -1  -6  -2  402.64   20.87
   1  -6   2  393.11   24.83
   1  -6   2  395.43   19.98
  -1  -6  -2  410.17   15.67
   1  -6   2  396.08   22.00
  -1  -6  -2  417.03   27.68
  -1  -6  -2  393.29   24.09
  -1  -6  -2  413.65   22.94
   1  -6   2  374.61   20.24
   1  -6   2  377.46   28.71
  -1  -6  -2  410.09   30.52
  -1  -6  -2  392.32   22.25
  -1  -6  -2  376.94   21.66
  -1  -6  -2  384.01   25.45
   1  -6   2  383.70   22.74
  -1  -6  -2  365.44   20.45
   1  -6   2  436.86   23.52
  -1  -6  -2  397.87   19.19
  -1  -6  -2  377.75   29.55
   1  -6   2  402.65   17.82
   1  -6   2  443.13   24.18
  -1  -6  -2  371.67   22.83
  -1  -6  -2  403.96   24.49
  -1  -6  -2  445.95   28.12
   1  -6   2  400.28   29.13
   1  -6   2  401.54   25.54
  -1  -6  -3  230.85   10.98
  -1  -6  -3  231.35   22.57
  -1  -6  -3  166.53   13.84
   1  -6   3  192.00   17.18
   1  -6   3  203.39   14.60
  -1  -6  -3  197.93   15.26
  -1  -6  -3  216.34   19.55
   1  -6   3  202.95   13.02
   1  -6   3  224.28   13.95
   1  -6   3  229.47   16.45
  -1  -6  -3  215.81   15.29
  -1  -6  -3  212.42   14.65
  -1  -6  -3  209.74   14.70
  -1  -6  -3  236.24   18.77
   1  -6   3  211.59   15.44
   1  -6   3  226.87   15.95
  -1  -6  -3  204.04   12.68
  -1  -6  -3  233.02   19.88
   1  -6   3  233.85   12.34
  -1  -6  -3  234.79   22.71
   1  -6   3  201.15   17.53
  -1  -6  -3  221.31   17.27
   1  -6   3  212.62   20.40
   1  -6   3  228.73   16.27
  -1  -6  -3  233.90   17.07
   1  -6   4   43.76    6.29
  -1  -6  -4   49.18   10.95
  -1  -6  -4   38.06    7.87
  -1  -6  -4   37.16    7.12
  -1  -6  -4   41.58    7.04
   1  -6   4   45.25    6.04
   1  -6   4   43.79    5.86
  -1  -6  -4   38.83    8.80
  -1  -6  -4   47.15    5.03
   1  -6   4   52.36    8.17
  -1  -6  -4   44.48    8.11
   1  -6   4   41.05    6.69
  -1  -6  -4   39.88    6.41
  -1  -6  -4   42.69    6.74
  -1  -6  -4   49.07    7.22
  -1  -6  -4   33.79    6.80
  -1  -6  -4   39.78    5.38
   1  -6   4   40.96    6.98
   1  -6   4   49.03    6.71
   1  -6   4   53.87    8.03
   1  -6   4   44.47    8.72
  -1  -6  -4   45.73    7.84
  -1  -6  -4   38.94    9.65
  -1  -6  -4   55.86   10.03
   1  -6   4   42.25    5.43
  -1  -6  -5   -1.67    2.80
  -1  -6  -5    2.06    5.32
  -1  -6  -5    3.61    4.25
  -1  -6  -5    9.25    3.30
   1  -6   5   -0.44    3.22
   1  -6   5    2.66    2.97
   1  -6   5    5.13    3.09
  -1  -6  -5    6.00    4.06
  -1  -6  -5    6.27    6.95
  -1  -6  -5    2.03    2.76
   1  -6   5    6.42    4.15
  -1  -6  -5   -1.11    4.08
  -1  -6  -5    3.09    3.36
   1  -6   5    3.20    3.64
  -1  -6  -5   11.00    3.81
   1  -6   5   10.11    4.43
  -1  -6  -5    2.94    1.87
   1  -6   5    6.20    3.81
  -1  -6  -5    4.13    2.00
  -1  -6  -5    5.11    3.26
  -1  -6  -5    3.51    1.70
  -1  -6  -5    2.31    1.69
   1  -6   5    2.22    2.89
  -1  -6  -5    5.62    2.17
  -1  -6  -5    3.59    5.12
  -1  -6  -5    6.52    4.45
  -1  -6  -6  378.42   27.62
  -1  -6  -6  358.98   22.98
  -1  -6  -6  424.56   19.93
   1  -6   6  373.19   19.64
   1  -6   6  371.32   18.92
  -1  -6  -6  370.05   30.29
   1  -6   6  415.61   21.62
  -1  -6  -6  378.20   22.10
  -1  -6  -6  371.37   21.18
   1  -6   6  358.88   21.14
  -1  -6  -6  421.92   26.25
   1  -6   6  368.50   23.07
  -1  -6  -6  345.79   18.91
  -1  -6  -6  266.41   22.50
  -1  -6  -6  335.50   16.40
  -1  -6  -6  323.82   19.13
   1  -6   6  361.96   21.88
   1  -6   6  345.85   20.93
  -1  -6  -6  348.68   16.65
   1  -6   6  345.38   19.14
  -1  -6  -6  407.63   24.87
  -1  -6  -6  394.58   30.17
  -1  -6  -6  317.60   15.37
  -1  -6  -6  347.78   15.89
  -1  -6  -6  352.37   16.58
  -1  -6  -6  408.22   25.11
   1  -6   7   92.74    9.21
   1  -6   7   94.87    8.45
  -1  -6  -7  113.21   10.01
   1  -6   7   81.73    6.74
  -1  -6  -7  107.41   12.89
  -1  -6  -7   90.49    8.03
   1  -6   7  104.51   11.57
  -1  -6  -7   61.16   10.92
  -1  -6  -7  103.26   10.08
   1  -6   7   92.31   10.10
  -1  -6  -7   91.85    7.96
  -1  -6  -7   87.32    7.75
   1  -6   7   97.52   10.56
  -1  -6  -7   90.43    9.31
   1  -6   7   86.45   10.21
  -1  -6  -7   84.71    7.47
  -1  -6  -7   79.62    6.79
  -1  -6  -7   90.08   14.62
   1  -6   8   18.00    4.19
  -1  -6  -8   18.06    5.28
   1  -6   8   13.92    3.49
   1  -6   8   12.39    4.39
  -1  -6  -8   24.90    6.97
  -1  -6  -8   17.10    4.47
   1  -6   8   13.44    5.14
  -1  -6  -8   18.88    4.13
  -1  -6  -8   17.61    7.65
   1  -6   8   16.29    5.44
   1  -6   8   14.79    6.06
  -1  -6  -8   10.13    3.32
  -1  -6  -8   18.71    4.24
  -1  -6  -8   15.71    3.97
  -1  -6  -8   12.49    3.42
   1  -6   9  101.80   10.68
   1  -6   9   85.14    8.33
  -1  -6  -9  115.10   11.64
   1  -6   9  107.76    9.35
  -1  -6  -9  108.14    7.97
  -1  -6  -9  101.13   10.55
  -1  -6  -9  100.46   12.94
  -1  -6  -9  111.98   15.46
   1  -6   9  105.59   10.74
   1  -6   9   93.96   11.86
  -1  -6  -9  108.73   10.06
  -1  -6  -9   91.28    9.52
   1  -6   9  113.58   12.77
  -1  -6  -9  100.74    9.76
  -1  -6  -9   89.15    8.51
   1  -6  10   92.20   10.29
   1  -6  10   71.66    7.39
   1  -6  10   76.43    8.60
  -1  -6 -10  101.93   11.41
  -1  -6 -10   80.11    6.74
   1  -6  10   87.50   10.03
   1  -6  10   84.63   11.44
  -1  -6 -10   82.36    6.49
  -1  -6 -10  103.13   10.09
  -1  -6 -10   87.36    9.47
   1  -6  10   80.96   11.08
  -1  -6 -10   88.74    9.70
  -1  -6 -10   79.66    8.62
  -1  -6 -10   79.56    9.20
   1  -6  11  172.24   11.93
   1  -6  11  205.56   15.20
  -1  -6 -11  249.56   18.64
  -1  -6 -11  216.04   14.98
  -1  -6 -11  176.49    9.46
  -1  -6 -11  199.30    9.40
   1  -6  11  206.72   17.89
  -1  -6 -11  198.77   15.69
   1  -6  11  194.08   18.12
  -1  -6 -11  212.37   16.31
  -1  -6 -11  210.11   15.97
  -1  -6 -11  187.79   14.54
   1  -6  12  105.03   11.53
   1  -6  12   89.49    8.26
  -1  -6 -12  117.54   13.53
   1  -6  12  109.37   13.21
  -1  -6 -12  123.22   10.94
  -1  -6 -12  106.22   11.86
  -1  -6 -12  111.27   12.25
   1  -6  12  100.75   14.03
  -1  -6 -12  103.96   10.07
  -1  -6 -12  110.45   12.25
  -1  -6 -12  112.46   14.96
  -1  -6 -12  111.05   11.54
   1  -6  13  158.38   11.44
   1  -6  13  195.61   16.56
  -1  -6 -13  205.16   18.88
   1  -6  13  182.98   17.47
  -1  -6 -13  213.86   14.74
   1  -6  13  182.39   18.91
  -1  -6 -13  217.91   18.01
  -1  -6 -13  184.75   14.33
  -1  -6 -13  198.15   17.30
  -1  -6 -13  193.64   17.15
  -1  -6 -13  216.35   20.35
  -1  -6 -13  177.38   15.49
   1  -6  14  119.30   13.47
  -1  -6 -14  138.71   16.00
   1  -6  14  100.90   13.27
   1  -6  14   83.43   14.08
  -1  -6 -14  112.71   11.52
  -1  -6 -14  105.81   12.55
  -1  -6 -14  121.73   15.43
  -1  -6 -15  124.80   16.57
   1  -6  15   99.25   13.01
   1  -6  15  102.94   13.97
  -1  -6 -15  105.08   11.27
   1  -6  15  119.98   16.56
  -1  -6 -15  135.67   16.84
  -1  -6 -15  130.08   14.44
  -1  -6 -16  115.21   16.20
   1  -6  16  106.77   14.07
   1  -6  16  108.42   13.96
  -1  -6 -16   93.73   11.10
   1  -6  16   95.16   15.89
  -1  -6 -16   96.37   14.93
  -1  -6 -16  119.42   14.30
  -1  -6 -17  134.13   17.99
   1  -6  17  162.38   17.81
   1  -6  17  148.73   16.94
  -1  -6 -17  136.85   14.28
   1  -6  17  124.44   18.26
  -1  -6 -17  136.80   16.12
  -1  -6 -17  163.68   19.43
  -1  -6 -18   86.51   15.17
   1  -6  18   78.48   13.67
   1  -6  18   87.12   13.23
  -1  -6 -18   80.45   11.49
   1  -6  18   93.03   16.66
  -1  -6 -18   74.48   13.84
  -1  -6 -18   94.43   14.80
  -1  -6 -18   73.68   12.85
  -1  -6 -19   49.77   12.25
   1  -6  19   69.48   12.20
   1  -6  19   48.18   12.80
  -1  -6 -19   50.54   11.31
  -1  -6 -19   67.72   13.64
  -1  -6 -19   63.79   12.75
   1  -6  20   88.48   13.40
  -1  -6 -20   82.99   16.64
  -1  -6 -20   90.73   15.25
  -1  -6 -20   48.46   12.76
  -1  -6 -20   83.56   15.02
  -1  -6 -21  122.37   18.50
  -1  -5  21   40.73   11.71
   1  -5 -21   22.67    8.66
   1  -5 -21   12.65    8.13
   1  -5 -20   -0.54    7.40
  -1  -5  20    8.38    7.24
  -1  -5  20   13.81    6.41
   1  -5 -20    6.64    6.89
   1  -5 -20   13.52    7.22
   1  -5 -20    0.44    5.77
   1  -5 -19   53.44   12.78
  -1  -5  19   40.09    8.80
  -1  -5  19   44.92   12.03
  -1  -5  19   45.82   12.85
   1  -5 -19   55.99   10.73
  -1  -5  19   49.49   12.82
   1  -5 -19   42.94   10.31
   1  -5 -19   56.31   10.87
   1  -5 -18   68.86   13.18
  -1  -5  18   75.92   13.65
  -1  -5  18   73.86   11.48
  -1  -5  18   75.68   14.89
  -1  -5  18   67.14   14.30
   1  -5 -18   78.48   12.23
   1  -5 -18   57.15   11.12
   1  -5 -18   81.09   12.73
   1  -5 -17   32.38    9.80
  -1  -5  17   18.68    6.59
  -1  -5  17   27.33    9.59
  -1  -5  17   24.04    9.25
   1  -5 -17   31.09    8.34
  -1  -5  17   11.58    7.60
   1  -5 -17   34.08    9.09
   1  -5 -17   30.82    8.34
   1  -5 -16   25.81    8.56
  -1  -5  16   38.30    8.41
  -1  -5  16   38.59    9.95
   1  -5 -16   20.12    6.75
  -1  -5  16   32.47   10.30
  -1  -5  16   38.67   10.85
   1  -5 -16    9.52    6.55
   1  -5 -16   31.16    8.06
   1  -5 -15   15.48    7.63
  -1  -5  15    6.71    5.16
  -1  -5  15   16.05    7.26
  -1  -5  15   11.16    7.68
   1  -5 -15    9.18    5.61
  -1  -5  15   10.87    8.04
   1  -5 -15   11.59    6.12
   1  -5 -15   19.63    6.65
   1  -5 -14  142.28   15.34
  -1  -5  14  141.33   14.73
  -1  -5  14  138.86   15.61
   1  -5 -14  137.70    9.43
  -1  -5  14  154.12   15.24
  -1  -5  14  134.47   16.38
  -1  -5  14  112.27   15.06
   1  -5 -14  144.97   14.31
   1  -5 -14  122.25   14.33
  -1  -5  13  123.59   13.56
  -1  -5  13  140.30   15.43
   1  -5 -13  136.06   14.34
  -1  -5  13  138.94   11.30
   1  -5 -13  159.28   10.44
  -1  -5  13  121.25   13.73
  -1  -5  13  122.32   15.19
  -1  -5  13  133.20   15.69
   1  -5 -13  124.96   14.37
   1  -5 -13  136.28   13.16
   1  -5 -12   36.42    8.13
  -1  -5  12   42.71    8.03
  -1  -5  12   40.05    8.36
  -1  -5  12   42.87    6.12
  -1  -5  12   43.67    9.00
   1  -5 -12   32.41    4.81
  -1  -5  12   42.15    9.68
   1  -5 -12   49.49    9.14
   1  -5 -12   52.53    9.39
  -1  -5  12   28.68    8.38
   1  -5 -12   36.53    7.24
   1  -5 -12   46.12    8.62
   1  -5 -12   30.79    7.92
   1  -5 -11  187.22   19.12
  -1  -5  11  220.45   16.35
   1  -5 -11  200.37   16.19
  -1  -5  11  206.05   17.29
  -1  -5  11  198.05   17.30
  -1  -5  11  199.20   14.06
  -1  -5  11  189.78   16.64
   1  -5 -11  216.03   13.10
   1  -5 -11  186.95   16.36
   1  -5 -11  186.78   16.37
  -1  -5  11  190.55   17.50
  -1  -5  11  200.16   17.77
   1  -5 -11  197.84   14.88
   1  -5 -11  184.26   16.23
   1  -5 -11  196.39   17.57
  -1  -5  10  167.00   14.87
   1  -5 -10  174.82   14.11
  -1  -5  10  146.43   14.50
   1  -5 -10  163.23   17.00
  -1  -5  10  169.15   13.40
  -1  -5  10  134.99   14.04
   1  -5 -10  135.10   17.17
   1  -5 -10  146.84   10.81
  -1  -5  10  142.71   11.65
  -1  -5  10  139.13   14.22
   1  -5 -10  150.80   13.87
  -1  -5  10  141.94   14.42
   1  -5 -10  148.72   13.74
   1  -5 -10  131.36   14.16
   1  -5 -10  139.75   13.15
   1  -5 -10  146.39   11.94
   1  -5  -9    2.30    3.58
   1  -5  -9    3.11    4.40
  -1  -5   9   -0.49    3.35
  -1  -5   9    1.65    4.47
  -1  -5   9   -0.43    3.43
  -1  -5   9   -0.62    4.11
   1  -5  -9   -0.19    1.09
   1  -5  -9   -2.71    3.01
  -1  -5   9    5.42    4.80
   1  -5  -9   -3.93    5.43
   1  -5  -9    3.74    3.36
   1  -5  -9    0.94    3.58
  -1  -5   9   -1.88    5.05
   1  -5  -9    5.39    4.06
  -1  -5   9    1.18    3.10
  -1  -5   9    2.75    4.55
   1  -5  -9    0.34    3.78
   1  -5  -9   -0.27    4.65
  -1  -5   8  244.71   18.41
  -1  -5   8  269.74   15.80
   1  -5  -8  275.27   16.82
   1  -5  -8  263.11   21.02
  -1  -5   8  220.02   17.62
   1  -5  -8  221.67   19.95
   1  -5  -8  255.16   15.10
   1  -5  -8  263.75   17.41
  -1  -5   8  170.62   14.93
   1  -5  -8  246.82   11.26
  -1  -5   8  248.00   15.75
   1  -5  -8  231.52   16.28
  -1  -5   8  241.44   17.26
  -1  -5   8  235.78   17.11
   1  -5  -8  258.73   16.87
  -1  -5   8  274.25   17.43
   1  -5  -8  246.37   17.42
   1  -5  -8  234.94   16.12
   1  -5  -8  260.42   18.70
   1  -5  -7   77.76    8.13
   1  -5  -7   57.50    9.71
  -1  -5   7   67.70    9.36
  -1  -5   7   76.95    7.48
   1  -5  -7   67.10   10.46
   1  -5  -7   67.77    7.43
  -1  -5   7   61.86    8.85
   1  -5  -7   78.77    9.38
   1  -5  -7   66.64    5.32
  -1  -5   7   76.08    8.22
  -1  -5   7   47.74    7.16
  -1  -5   7   66.97    8.22
  -1  -5   7   67.39    8.58
  -1  -5   7   70.68    8.65
   1  -5  -7   74.56    8.29
   1  -5  -7   75.22    8.40
   1  -5  -7   69.52    7.96
   1  -5  -7   61.26    8.73
   1  -5  -7   80.52    9.41
  -1  -5   6   82.19    8.67
  -1  -5   6   73.76    6.93
   1  -5  -6   76.54    7.87
   1  -5  -6   81.12   11.11
  -1  -5   6   63.88    9.14
   1  -5  -6   76.43    7.70
   1  -5  -6   70.83    9.98
  -1  -5   6   67.06    7.76
  -1  -5   6   67.62    9.06
   1  -5  -6   74.62    6.17
   1  -5  -6   74.66    8.73
  -1  -5   6   74.27    8.21
  -1  -5   6   68.90    7.96
   1  -5  -6   81.18    8.15
   1  -5  -6   74.71    8.12
  -1  -5   6   70.70    7.94
  -1  -5   6   79.82    8.49
   1  -5  -6   78.17    9.50
   1  -5  -6   79.82    8.03
  -1  -5   6   68.41    6.93
   1  -5  -6   82.42    9.46
   1  -5  -5  398.61   28.20
   1  -5  -5  392.54   19.54
   1  -5  -5  370.01   24.57
  -1  -5   5  402.14   17.40
  -1  -5   5  372.44   20.41
   1  -5  -5  426.05   20.58
   1  -5  -5  365.89   17.30
   1  -5  -5  398.95   22.21
   1  -5  -5  352.27   22.24
  -1  -5   5  295.70   17.51
  -1  -5   5  349.12   20.10
  -1  -5   5  343.70   21.55
  -1  -5   5  355.68   19.08
  -1  -5   5  375.70   19.66
   1  -5  -5  382.21   19.26
   1  -5  -5  383.00   19.32
  -1  -5   5  358.13   19.21
   1  -5  -5  352.66   18.96
   1  -5  -5  371.03   19.02
   1  -5  -5  387.25   28.13
  -1  -5   5  359.43   18.60
   1  -5  -5  403.50   22.24
  -1  -5   5  360.72   22.79
   1  -5  -4 1331.82   58.25
  -1  -5   4 1430.32   47.56
  -1  -5   4 1389.12   53.85
  -1  -5   4 1254.04   52.27
   1  -5  -4 1473.87   51.44
   1  -5  -4 1385.35   62.85
   1  -5  -4 1414.45   52.49
   1  -5  -4 1404.60   55.09
  -1  -5   4 1302.47   54.30
  -1  -5   4 1345.59   52.43
  -1  -5   4 1377.57   49.34
   1  -5  -4 1279.76   49.42
  -1  -5   4 1238.37   48.07
   1  -5  -4 1186.41   52.93
  -1  -5   4 1312.94   49.84
  -1  -5   4 1348.19   50.98
   1  -5  -4 1344.65   54.93
   1  -5  -4 1328.52   50.30
   1  -5  -4 1281.66   50.12
  -1  -5   4 1308.67   49.82
   1  -5  -4 1348.28   50.30
   1  -5  -4 1363.16   62.34
   1  -5  -4 1336.61   50.18
  -1  -5   4 1257.44   50.47
  -1  -5   4 1276.27   55.06
   1  -5  -4 1372.37   54.61
  -1  -5   3  410.29   22.44
   1  -5  -3  438.38   26.63
  -1  -5   3  472.50   17.06
  -1  -5   3  406.95   22.18
   1  -5  -3  436.11   29.11
   1  -5  -3  462.26   20.70
  -1  -5   3  413.81   23.29
   1  -5  -3  444.48   20.72
   1  -5  -3  436.84   23.83
   1  -5  -3  436.29   22.09
  -1  -5   3  412.92   18.99
  -1  -5   3  448.95   17.98
   1  -5  -3  414.57   21.57
  -1  -5   3  419.32   22.10
  -1  -5   3  412.56   19.10
   1  -5  -3  429.86   23.73
   1  -5  -3  419.52   19.56
  -1  -5   3  411.57   19.00
   1  -5  -3  401.61   19.42
  -1  -5   3  436.74   20.43
   1  -5  -3  427.07   19.73
   1  -5  -3  414.08   23.43
   1  -5  -3  462.76   29.87
  -1  -5   3  389.03   20.60
  -1  -5   3  413.27   26.18
   1  -5  -3  512.44   26.77
  -1  -5   3  424.15   24.42
  -1  -5   2  163.63    6.37
  -1  -5   2  140.76   11.45
   1  -5  -2  151.39   10.06
  -1  -5   2  149.25   14.50
  -1  -5   2  137.02    7.62
   1  -5  -2  135.88   11.39
   1  -5  -2  162.48   14.95
  -1  -5   2  151.50   11.82
   1  -5  -2  137.83   15.52
   1  -5  -2  147.63   10.51
   1  -5  -2  144.90    9.83
   1  -5  -2  146.80    7.23
  -1  -5   2  128.93    9.00
   1  -5  -2  152.33   12.67
  -1  -5   2  141.98   11.96
  -1  -5   2  143.95    9.66
   1  -5  -2  135.71   11.82
  -1  -5   2  138.73    8.12
   1  -5  -2  142.03    8.85
   1  -5  -2  144.43   12.28
   1  -5  -2  118.92    8.51
  -1  -5   2  143.83   12.78
   1  -5  -2  138.01    8.86
  -1  -5   2  138.71   13.94
   1  -5  -2  138.07   13.10
  -1  -5   2  142.70   10.90
   1  -5  -2  141.69   15.58
  -1  -5   1  547.79   26.84
   1  -5  -1  512.26   32.06
   1  -5  -1  560.03   26.68
  -1  -5   1  550.74   21.11
   1  -5  -1  547.55   30.69
  -1  -5   1  543.65   26.29
   1  -5  -1  547.87   24.08
  -1  -5   1  513.06   29.99
  -1  -5   1  562.55   33.59
   1  -5  -1  558.19   25.01
   1  -5  -1  540.72   25.20
  -1  -5   1  529.79   26.61
  -1  -5   1  519.18   23.19
   1  -5  -1  552.87   27.92
  -1  -5   1  529.82   22.91
   1  -5  -1  523.81   26.41
  -1  -5   1  516.09   19.88
  -1  -5   1  522.02   29.80
   1  -5  -1  549.14   32.71
   1  -5  -1  543.01   21.97
   1  -5  -1  578.78   29.34
  -1  -5   1  555.49   28.19
  -1  -5   1  529.70   32.84
  -1  -5   1  508.07   25.31
   1  -5  -1  563.39   22.17
   1  -5  -1  491.75   27.00
   1  -5   0  347.41   25.82
   1  -5   0  389.02   20.82
  -1  -5   0  384.74   16.94
  -1  -5   0  378.73   21.54
  -1  -5   0  380.85   26.88
  -1  -5   0  409.56   21.42
   1  -5   0  341.81   21.54
   1  -5   0  395.63   19.48
  -1  -5   0  392.27   24.73
   1  -5   0  409.39   22.70
  -1  -5   0  354.01   20.27
  -1  -5   0  360.84   18.45
   1  -5   0  382.39   20.39
   1  -5   0  411.58   21.91
  -1  -5   0  362.70   17.51
   1  -5   0  416.10   27.30
   1  -5   0  429.42   24.04
  -1  -5   0  394.50   22.39
   1  -5   0  405.93   21.64
   1  -5   0  400.69   16.97
  -1  -5   0  392.47   24.63
   1  -5   0  412.56   17.23
  -1  -5   0  360.61   20.41
  -1  -5   0  385.25   26.98
  -1  -5  -1   14.73    6.48
   1  -5   1   15.46    3.74
   1  -5   1   21.00    5.11
   1  -5   1   15.06    3.90
  -1  -5  -1    9.53    5.08
   1  -5   1   15.15    7.08
  -1  -5  -1   11.03    3.91
   1  -5   1   10.18    3.52
  -1  -5  -1   15.86    4.88
  -1  -5  -1    6.04    2.93
  -1  -5  -1   10.48    3.87
  -1  -5  -1   14.75    4.84
   1  -5   1   20.07    4.88
  -1  -5  -1   17.75    3.41
  -1  -5  -1   10.26    2.62
   1  -5   1   10.07    3.96
   1  -5   1   12.48    4.26
  -1  -5  -1   14.70    5.59
  -1  -5  -1   18.42    4.88
   1  -5   1   10.73    2.73
   1  -5   1   12.51    6.00
   1  -5   1   12.96    5.06
  -1  -5  -1   13.35    6.75
  -1  -5  -2  462.37   23.46
  -1  -5  -2  459.61   27.84
   1  -5   2  444.25   21.20
   1  -5   2  433.75   20.98
   1  -5   2  435.83   28.91
  -1  -5  -2  449.81   29.93
   1  -5   2  439.17   22.28
  -1  -5  -2  433.55   21.40
  -1  -5  -2  474.07   17.44
  -1  -5  -2  484.70   26.54
  -1  -5  -2  424.52   21.89
   1  -5   2  431.21   23.22
  -1  -5  -2  418.35   21.85
  -1  -5  -2  410.04   19.49
   1  -5   2  482.02   24.08
  -1  -5  -2  501.41   28.11
   1  -5   2  410.98   24.76
  -1  -5  -2  467.28   30.23
  -1  -5  -2  456.39   23.99
  -1  -5  -2  444.00   24.59
   1  -5   2  470.42   19.51
   1  -5   2  420.53   28.06
   1  -5   2  454.60   23.62
   1  -5   3  664.28   29.22
  -1  -5  -3  702.36   37.11
  -1  -5  -3  709.49   40.18
  -1  -5  -3  713.74   32.21
  -1  -5  -3  724.32   32.50
   1  -5   3  708.30   30.66
  -1  -5  -3  773.89   27.34
   1  -5   3  711.73   30.03
   1  -5   3  679.44   32.60
   1  -5   3  676.56   31.71
  -1  -5  -3  742.45   35.85
  -1  -5  -3  701.18   31.82
  -1  -5  -3  644.69   30.07
   1  -5   3  687.18   30.09
   1  -5   3  734.34   32.83
  -1  -5  -3  652.30   28.36
   1  -5   3  676.73   37.90
   1  -5   3  721.49   32.88
  -1  -5  -3  718.76   34.32
  -1  -5  -3  707.69   40.00
  -1  -5  -3  795.67   38.04
   1  -5   3  690.28   34.69
   1  -5   3  731.43   28.76
  -1  -5  -4  355.60   23.98
   1  -5   4  322.14   16.57
  -1  -5  -4  338.03   19.24
  -1  -5  -4  371.44   16.18
  -1  -5  -4  332.83   25.60
   1  -5   4  330.19   17.56
  -1  -5  -4  334.18   20.46
   1  -5   4  342.08   17.58
  -1  -5  -4  362.20   22.47
   1  -5   4  319.70   18.59
  -1  -5  -4  323.71   17.19
   1  -5   4  322.89   19.76
  -1  -5  -4  298.43   16.08
  -1  -5  -4  336.30   13.58
   1  -5   4  343.40   18.36
  -1  -5  -4  315.08   13.47
   1  -5   4  349.93   19.81
  -1  -5  -4  341.85   21.13
  -1  -5  -4  359.63   26.03
   1  -5   4  357.04   16.99
  -1  -5  -4  344.44   23.08
  -1  -5  -4  320.78   13.46
  -1  -5  -4  299.12   13.13
   1  -5   4  334.45   19.25
  -1  -5  -4  306.61   13.24
   1  -5   5  196.16   12.43
  -1  -5  -5  206.01   19.54
  -1  -5  -5  148.14   14.16
  -1  -5  -5  185.66   13.40
  -1  -5  -5  171.91   16.73
   1  -5   5  169.01    8.96
   1  -5   5  162.08   11.65
   1  -5   5  170.65   10.88
  -1  -5  -5  199.10   11.60
   1  -5   5  171.66   13.99
  -1  -5  -5  175.62   11.42
  -1  -5  -5  189.02   15.63
   1  -5   5  162.56   12.46
  -1  -5  -5  180.39    9.58
  -1  -5  -5  176.81   11.59
  -1  -5  -5  180.41    9.66
   1  -5   5  159.24   12.51
   1  -5   5  177.94   13.56
  -1  -5  -5  173.82    9.53
  -1  -5  -5  175.95   14.86
  -1  -5  -5  161.82   17.37
   1  -5   5  178.37   11.74
  -1  -5  -5  160.19    8.89
   1  -5   6  407.16   21.84
   1  -5   6  415.65   21.70
  -1  -5  -6  464.63   29.17
  -1  -5  -6  440.30   23.20
  -1  -5  -6  509.79   22.34
  -1  -5  -6  430.36   30.16
   1  -5   6  431.49   19.12
   1  -5   6  407.72   19.70
  -1  -5  -6  414.22   19.89
  -1  -5  -6  511.08   27.69
   1  -5   6  417.02   22.33
   1  -5   6  457.43   24.82
  -1  -5  -6  323.01   24.62
  -1  -5  -6  419.16   19.15
  -1  -5  -6  432.95   19.49
   1  -5   6  452.09   24.03
   1  -5   6  424.93   23.21
  -1  -5  -6  412.53   19.18
  -1  -5  -6  424.83   18.74
   1  -5   6  433.87   21.80
  -1  -5  -6  485.16   26.32
  -1  -5  -6  403.76   29.55
  -1  -5  -7  257.77   23.14
   1  -5   7  234.43   13.53
   1  -5   7  226.69   13.20
  -1  -5  -7  273.08   16.20
  -1  -5  -7  247.59   20.98
  -1  -5  -7  242.44   17.40
   1  -5   7  273.93   16.17
   1  -5   7  247.72   15.78
  -1  -5  -7  237.39   13.18
   1  -5   7  243.11   17.52
  -1  -5  -7  199.09   19.31
  -1  -5  -7  285.88   19.99
   1  -5   7  232.92   16.73
   1  -5   7  258.39   17.37
  -1  -5  -7  255.50   14.23
  -1  -5  -7  254.58   14.09
  -1  -5  -7  237.35   13.37
  -1  -5  -7  255.31   14.20
   1  -5   7  245.80   15.71
  -1  -5  -7  221.12   21.59
  -1  -5  -8   70.23   11.42
   1  -5   8   68.11    6.55
   1  -5   8   76.72    8.58
   1  -5   8   68.43    7.20
  -1  -5  -8   80.95    9.08
  -1  -5  -8   48.00   10.16
  -1  -5  -8   71.15    6.15
  -1  -5  -8   89.13   10.89
   1  -5   8   80.40    8.73
   1  -5   8   74.64    9.43
  -1  -5  -8   84.82    8.07
   1  -5   8   71.21    9.42
  -1  -5  -8   73.86    7.65
   1  -5   8   71.46    8.96
  -1  -5  -8   77.72    7.60
  -1  -5  -8   71.99   12.80
  -1  -5  -8   93.83    8.47
   1  -5   9   94.66    9.86
  -1  -5  -9  122.70   11.69
   1  -5   9  102.84    8.10
  -1  -5  -9  107.29   14.40
   1  -5   9  100.09    9.52
  -1  -5  -9   98.38    7.06
  -1  -5  -9  110.69   15.68
  -1  -5  -9  107.29    7.06
  -1  -5  -9  103.12   12.06
   1  -5   9   90.91   10.75
   1  -5   9  103.98   10.04
   1  -5   9   86.80   11.19
  -1  -5  -9  100.45    9.79
  -1  -5  -9  114.29   10.24
  -1  -5  -9  102.15    9.40
  -1  -5  -9  110.79   10.39
   1  -5  10  435.57   23.89
   1  -5  10  349.68   18.43
  -1  -5 -10  458.08   25.57
   1  -5  10  393.89   22.33
   1  -5  10  423.67   25.16
  -1  -5 -10  415.87   16.47
  -1  -5 -10  384.00   16.34
  -1  -5 -10  405.56   22.90
   1  -5  10  380.78   25.05
  -1  -5 -10  422.97   23.09
  -1  -5 -10  370.43   22.13
  -1  -5 -10  396.40   21.91
   1  -5  11   66.87    6.62
   1  -5  11   57.14    8.76
   1  -5  11   74.18    9.66
  -1  -5 -11   87.92   11.04
   1  -5  11   82.57   10.64
  -1  -5 -11   71.71    9.27
   1  -5  11   82.23   11.70
  -1  -5 -11   72.38    7.95
  -1  -5 -11   77.13    9.67
  -1  -5 -11   79.69    9.83
  -1  -5 -11   70.60    9.05
   1  -5  12  437.56   22.05
  -1  -5 -12  614.77   32.51
   1  -5  12  491.37   28.39
   1  -5  12  535.79   30.08
  -1  -5 -12  522.96   28.84
  -1  -5 -12  541.76   29.47
  -1  -5 -12  495.59   25.40
   1  -5  12  504.81   31.53
  -1  -5 -12  552.75   29.71
  -1  -5 -12  561.45   29.27
  -1  -5 -13   33.04    8.93
   1  -5  13   24.46    6.61
   1  -5  13   18.10    4.05
   1  -5  13   27.63    7.15
  -1  -5 -13   24.69    5.69
  -1  -5 -13   29.48    7.35
   1  -5  13   30.86    8.71
  -1  -5 -13   23.06    7.17
  -1  -5 -13   41.80    8.41
  -1  -5 -13   33.92    7.77
   1  -5  14   12.09    6.08
  -1  -5 -14   14.06    6.83
   1  -5  14    2.10    2.73
   1  -5  14   18.60    6.54
   1  -5  14   16.95    7.85
  -1  -5 -14   13.37    5.09
  -1  -5 -14   17.29    6.40
  -1  -5 -15  197.01   19.59
   1  -5  15  183.79   17.92
   1  -5  15  177.89   16.44
   1  -5  15  168.84   19.22
  -1  -5 -15  164.75   14.57
  -1  -5 -15  168.67   16.86
  -1  -5 -16  228.92   22.14
   1  -5  16  189.40   19.37
   1  -5  16  226.20   19.37
   1  -5  16  189.16   20.84
  -1  -5 -16  188.65   16.40
  -1  -5 -16  207.60   20.44
  -1  -5 -16  226.41   20.16
   1  -5  17   54.20   11.14
  -1  -5 -17   77.03   14.20
   1  -5  17   59.73   10.23
  -1  -5 -17   46.90    9.11
   1  -5  17   58.50   13.08
  -1  -5 -17   67.27   11.66
  -1  -5 -17   67.33   12.24
   1  -5  18   66.58   12.35
  -1  -5 -18   67.14   14.03
   1  -5  18   70.55   11.19
   1  -5  18   51.85   12.62
  -1  -5 -18   60.87   10.63
  -1  -5 -18   55.92   11.72
  -1  -5 -18   78.30   13.20
  -1  -5 -19   -1.27    8.22
   1  -5  19    3.22    7.54
   1  -5  19    7.64    5.16
  -1  -5 -19   -2.13    5.42
   1  -5  19    6.57    8.09
  -1  -5 -19   15.04    7.04
  -1  -5 -19    7.86    5.80
  -1  -5 -20   23.98   10.83
   1  -5  20   43.38   11.32
   1  -5  20   41.24    8.38
  -1  -5 -20   38.51    9.22
  -1  -5 -20   29.75   10.11
  -1  -5 -20   38.77   10.27
  -1  -5 -20   28.31    9.38
   1  -5  21   64.73   13.59
  -1  -5 -21   63.22   13.66
  -1  -5 -21   64.90   12.69
  -1  -5 -21   56.28   12.89
  -1  -4  22   23.88   11.54
   1  -4 -22   18.75    8.26
  -1  -4  21  -11.71    9.75
   1  -4 -21   -2.69    4.87
   1  -4 -21    4.76    7.09
   1  -4 -20    7.90    8.01
  -1  -4  20   -8.23    7.76
  -1  -4  20   14.52    9.37
   1  -4 -20   -9.59    6.80
  -1  -4  20   -5.07    8.93
   1  -4 -20   23.86    9.82
   1  -4 -20   -1.86    4.55
   1  -4 -19    9.65    7.10
  -1  -4  19    2.72    4.47
  -1  -4  19   -3.23    7.52
  -1  -4  19   -3.61    9.07
   1  -4 -19    9.72    6.59
  -1  -4  19    1.71    7.85
   1  -4 -19    5.78    5.22
   1  -4 -19    2.86    6.13
   1  -4 -18    1.40    6.47
  -1  -4  18    6.13    5.06
  -1  -4  18    3.76    6.92
   1  -4 -18   -0.76    5.83
  -1  -4  18    0.78    8.97
  -1  -4  18  -14.87    9.41
   1  -4 -18   -4.66    6.76
   1  -4 -18    6.25    5.37
   1  -4 -17   37.22    9.94
  -1  -4  17   33.44   10.66
  -1  -4  17   41.57    8.06
  -1  -4  17   25.66    9.45
   1  -4 -17   29.21    8.12
  -1  -4  17   35.76   10.15
   1  -4 -17   38.30    8.47
   1  -4 -17   36.62    9.49
   1  -4 -16   -1.61    6.32
  -1  -4  16   -1.95    6.59
  -1  -4  16    0.13    4.85
  -1  -4  16   -0.93    7.95
   1  -4 -16    1.46    5.38
  -1  -4  16    0.93    7.57
   1  -4 -16    8.22    5.45
   1  -4 -16    6.48    5.98
   1  -4 -15  256.12   21.65
  -1  -4  15  265.92   23.83
  -1  -4  15  277.12   20.19
  -1  -4  15  245.30   23.06
   1  -4 -15  259.37   20.14
  -1  -4  15  259.52   23.21
   1  -4 -15  261.90   20.81
   1  -4 -15  282.74   21.11
   1  -4 -14   44.17    9.10
  -1  -4  14   59.50    9.12
  -1  -4  14   43.56   10.34
  -1  -4  14   52.96   10.86
   1  -4 -14   56.11    9.31
  -1  -4  14   37.53    9.66
   1  -4 -14   44.85    8.35
   1  -4 -14   62.26    9.79
   1  -4 -13  128.48   13.88
   1  -4 -13  113.57    7.41
  -1  -4  13  106.05   11.87
  -1  -4  13   91.36   13.08
  -1  -4  13   99.90   13.65
  -1  -4  13  125.32   14.94
   1  -4 -13  102.05   12.15
   1  -4 -13   99.31   11.65
   1  -4 -12  193.88   16.38
  -1  -4  12  228.66   17.41
  -1  -4  12  203.19   18.64
  -1  -4  12  186.51   12.17
  -1  -4  12  184.90   15.80
   1  -4 -12  198.50   11.04
   1  -4 -12  188.04   16.54
   1  -4 -12  184.92   16.64
  -1  -4  12  183.26   17.46
  -1  -4  12  176.18   17.37
   1  -4 -12  184.36   16.40
   1  -4 -12  197.95   15.54
   1  -4 -12  194.51   16.37
   1  -4 -11  122.92   14.65
   1  -4 -11  128.29   12.53
  -1  -4  11  126.66   12.32
  -1  -4  11  110.55   13.51
   1  -4 -11  119.84    8.37
  -1  -4  11  119.84   12.44
  -1  -4  11  115.54    9.32
   1  -4 -11  121.38   12.47
  -1  -4  11  118.04   13.48
  -1  -4  11   97.68   12.92
   1  -4 -11  120.77   12.64
   1  -4 -11  122.93   11.48
   1  -4 -11  111.96   12.15
   1  -4 -11  112.41   12.30
   1  -4 -10  139.59   14.87
  -1  -4  10  130.40   14.31
   1  -4 -10  140.64   12.74
  -1  -4  10  179.77   13.60
   1  -4 -10  145.39   17.18
   1  -4 -10  153.23    9.71
  -1  -4  10  137.20   10.38
  -1  -4  10  156.51   13.63
  -1  -4  10  140.45   13.76
  -1  -4  10  133.09   12.62
   1  -4 -10  133.62   12.68
   1  -4 -10  153.23   13.67
  -1  -4  10  147.74   14.17
   1  -4 -10  130.31   12.94
   1  -4 -10  154.30   13.54
  -1  -4   9   23.61    5.24
   1  -4  -9   31.04    6.35
   1  -4  -9   14.17    5.80
   1  -4  -9   21.09    7.81
  -1  -4   9   21.12    5.84
   1  -4  -9   20.11    3.75
  -1  -4   9   12.25    5.87
  -1  -4   9   18.73    4.37
  -1  -4   9   23.22    6.46
  -1  -4   9   21.09    6.26
   1  -4  -9   17.82    5.60
   1  -4  -9   20.09    5.61
  -1  -4   9   31.53    6.13
   1  -4  -9   15.06    5.32
   1  -4  -9   20.94    5.32
  -1  -4   8  469.34   26.25
   1  -4  -8  507.63   25.18
   1  -4  -8  504.17   29.35
  -1  -4   8  593.28   25.55
   1  -4  -8  515.88   31.78
  -1  -4   8  474.34   26.24
   1  -4  -8  506.88   22.39
  -1  -4   8  468.10   22.88
  -1  -4   8  536.15   26.06
   1  -4  -8  490.48   25.20
  -1  -4   8  485.52   26.20
   1  -4  -8  509.89   25.66
  -1  -4   8  489.78   26.33
   1  -4  -8  501.53   25.27
  -1  -4   7  367.52   21.40
  -1  -4   7  379.13   18.96
   1  -4  -7  370.33   19.59
   1  -4  -7  356.91   23.40
  -1  -4   7  377.84   21.52
   1  -4  -7  373.80   19.83
  -1  -4   7  293.32   20.12
   1  -4  -7  331.57   23.91
  -1  -4   7  369.31   18.66
   1  -4  -7  381.26   18.04
   1  -4  -7  359.14   14.21
   1  -4  -7  356.99   19.72
   1  -4  -7  361.56   19.80
  -1  -4   7  337.43   20.15
  -1  -4   7  342.01   20.32
  -1  -4   7  336.24   19.39
   1  -4  -7  366.46   20.06
   1  -4  -7  363.99   19.68
   1  -4  -6  121.25    9.73
  -1  -4   6  107.45   10.65
  -1  -4   6  122.46    9.01
   1  -4  -6  103.97   11.47
   1  -4  -6  103.81    6.36
   1  -4  -6  108.08    9.44
  -1  -4   6  116.85   10.81
  -1  -4   6  117.15    9.27
   1  -4  -6  117.74    8.83
   1  -4  -6  105.57   11.97
  -1  -4   6   81.04    9.09
  -1  -4   6   98.69    9.03
   1  -4  -6  108.12    9.38
  -1  -4   6  124.53   10.33
   1  -4  -6  113.44    9.51
  -1  -4   6  121.33   10.15
   1  -4  -6  116.40    9.49
   1  -4  -6  126.22   10.43
   1  -4  -5 1072.89   39.98
  -1  -4   5  962.77   42.16
   1  -4  -5 1011.26   44.59
  -1  -4   5 1063.41   37.60
  -1  -4   5  926.40   41.73
   1  -4  -5 1043.20   40.93
  -1  -4   5  949.54   39.36
   1  -4  -5 1011.92   38.96
  -1  -4   5  992.86   41.89
  -1  -4   5  856.35   38.65
   1  -4  -5  932.31   43.21
   1  -4  -5  925.99   35.71
   1  -4  -5  976.91   39.24
   1  -4  -5  999.87   39.45
  -1  -4   5  941.47   39.14
  -1  -4   5  966.61   39.22
  -1  -4   5  972.32   39.47
   1  -4  -5 1020.96   40.91
  -1  -4   5  981.03   36.98
   1  -4  -5 1033.92   39.43
   1  -4  -4   19.86    5.82
  -1  -4   4    7.07    3.54
  -1  -4   4    6.15    3.54
  -1  -4   4   14.50    2.76
   1  -4  -4   21.50    6.09
   1  -4  -4   21.15    5.10
  -1  -4   4   15.38    4.58
  -1  -4   4   10.03    3.12
   1  -4  -4   20.95    5.36
  -1  -4   4   16.38    4.67
  -1  -4   4   10.98    2.93
   1  -4  -4   16.98    4.34
   1  -4  -4   16.30    4.46
  -1  -4   4   10.66    3.52
   1  -4  -4   18.97    3.54
   1  -4  -4   26.76    5.73
  -1  -4   4   18.76    3.99
  -1  -4   4   14.52    3.85
  -1  -4   4   11.23    3.22
   1  -4  -4   29.29    6.24
  -1  -4   4   16.62    3.37
   1  -4  -4   26.93    5.63
  -1  -4   3  492.69   24.48
  -1  -4   3  497.75   24.64
  -1  -4   3  574.48   20.51
   1  -4  -3  585.80   31.48
   1  -4  -3  580.19   23.87
   1  -4  -3  516.68   27.79
  -1  -4   3  591.45   22.16
  -1  -4   3  505.29   22.39
   1  -4  -3  545.92   22.60
  -1  -4   3  499.37   24.10
   1  -4  -3  551.86   25.68
   1  -4  -3  558.62   24.31
   1  -4  -3  497.14   24.67
  -1  -4   3  520.06   25.53
   1  -4  -3  530.79   23.01
   1  -4  -3  534.07   23.13
  -1  -4   3  502.31   22.13
   1  -4  -3  502.97   25.78
   1  -4  -3  536.75   23.12
  -1  -4   3  542.40   22.97
  -1  -4   3  539.73   22.48
  -1  -4   3  486.55   22.68
   1  -4  -3  525.33   22.93
   1  -4  -3  547.14   30.68
   1  -4  -3  543.11   25.69
  -1  -4   3  531.17   26.29
  -1  -4   2  343.30   12.24
   1  -4  -2  347.87   16.31
   1  -4  -2  336.07   20.54
  -1  -4   2  312.05   17.32
  -1  -4   2  325.95   20.62
  -1  -4   2  295.08   16.92
   1  -4  -2  333.99   22.14
   1  -4  -2  326.05   16.79
   1  -4  -2  322.24   15.88
   1  -4  -2  334.27   13.30
   1  -4  -2  323.23   16.12
  -1  -4   2  290.72   16.48
  -1  -4   2  304.62   17.47
  -1  -4   2  290.91   14.98
   1  -4  -2  335.25   18.13
  -1  -4   2  321.67   15.06
   1  -4  -2  311.17   18.15
  -1  -4   2  305.70   14.03
   1  -4  -2  318.60   15.38
   1  -4  -2  315.66   15.31
  -1  -4   2  317.68   14.19
  -1  -4   2  317.00   18.33
   1  -4  -2  308.72   17.83
  -1  -4   2  285.73   15.79
  -1  -4   2  271.64   19.22
   1  -4  -2  349.43   22.81
   1  -4  -2  334.36   19.35
   1  -4  -2  323.91   15.40
  -1  -4   1  308.01   19.29
   1  -4  -1  302.55   15.30
   1  -4  -1  311.74   16.37
   1  -4  -1  300.20   17.23
  -1  -4   1  276.85   12.93
   1  -4  -1  296.37   19.43
  -1  -4   1  292.89   16.36
  -1  -4   1  258.69   19.83
  -1  -4   1  275.35   16.20
   1  -4  -1  308.47   20.88
   1  -4  -1  327.31   15.56
   1  -4  -1  320.25   16.26
  -1  -4   1  265.49   15.82
   1  -4  -1  313.94   15.68
  -1  -4   1  277.17   14.61
   1  -4  -1  323.78   17.51
  -1  -4   1  274.85   11.86
  -1  -4   1  282.06   11.93
   1  -4  -1  299.62   13.98
   1  -4  -1  297.53   16.98
  -1  -4   1  296.71   13.72
  -1  -4   1  266.90   20.10
  -1  -4   1  288.90   15.58
   1  -4  -1  321.28   18.37
   1  -4  -1  293.65   13.86
  -1  -4   1  294.99   17.23
   1  -4  -1  293.26   20.75
   1  -4  -1  299.55   13.88
  -1  -4   1  270.12   18.62
  -1  -4   0  631.60   24.38
  -1  -4   0  587.24   30.68
   1  -4   0  623.50   32.94
   1  -4   0  633.81   26.05
  -1  -4   0  625.67   28.35
   1  -4   0  664.05   27.42
  -1  -4   0  617.20   27.74
  -1  -4   0  546.80   32.07
   1  -4   0  585.53   28.67
   1  -4   0  662.04   32.03
   1  -4   0  618.26   27.08
  -1  -4   0  615.02   29.70
  -1  -4   0  574.76   25.92
  -1  -4   0  565.93   26.80
   1  -4   0  605.34   28.17
  -1  -4   0  605.48   24.09
  -1  -4   0  619.57   33.45
  -1  -4   0  640.19   27.55
  -1  -4   0  627.67   31.20
  -1  -4   0  602.43   28.70
   1  -4   0  681.40   24.87
   1  -4   0  630.89   24.65
   1  -4   0  652.78   33.01
   1  -4   0  604.57   27.89
   1  -4   0  660.45   29.93
   1  -4   1  371.22   23.86
  -1  -4  -1  344.73   23.64
   1  -4   1  344.78   17.65
   1  -4   1  391.00   18.55
   1  -4   1  368.25   17.40
  -1  -4  -1  393.11   19.61
  -1  -4  -1  387.91   17.25
  -1  -4  -1  365.01   22.01
  -1  -4  -1  315.10   17.80
   1  -4   1  410.44   19.68
  -1  -4  -1  361.94   21.08
  -1  -4  -1  343.66   17.90
  -1  -4  -1  360.13   15.95
   1  -4   1  399.80   20.04
   1  -4   1  394.57   19.66
  -1  -4  -1  378.11   22.47
   1  -4   1  411.87   17.05
   1  -4   1  390.40   21.20
  -1  -4  -1  393.89   24.70
   1  -4   1  355.95   23.06
   1  -4   1  395.30   16.71
  -1  -4  -1  368.04   20.12
   1  -4   2  853.52   34.15
  -1  -4  -2  933.83   31.67
  -1  -4  -2  910.86   37.01
  -1  -4  -2  859.98   42.88
   1  -4   2  883.72   42.40
  -1  -4  -2  916.14   35.79
  -1  -4  -2  886.74   40.95
   1  -4   2  869.17   35.18
   1  -4   2  859.66   35.25
   1  -4   2  920.32   36.53
  -1  -4  -2  840.54   36.01
  -1  -4  -2  891.60   39.57
  -1  -4  -2  917.05   36.26
   1  -4   2  990.73   37.85
   1  -4   2  884.62   34.89
   1  -4   2  935.05   37.65
  -1  -4  -2  803.65   32.75
   1  -4   2  881.71   38.74
   1  -4   2  865.80   41.56
   1  -4   2  935.87   33.96
  -1  -4  -2  906.52   38.33
  -1  -4  -2  895.51   40.68
  -1  -4  -2  895.53   43.27
   1  -4   2  884.47   36.82
   1  -4   3 1122.64   42.41
  -1  -4  -3 1159.98   44.72
  -1  -4  -3 1181.05   40.41
  -1  -4  -3 1062.03   50.69
   1  -4   3 1138.35   43.21
  -1  -4  -3 1162.80   44.56
   1  -4   3 1107.90   41.44
  -1  -4  -3 1200.62   49.86
  -1  -4  -3 1142.82   47.64
  -1  -4  -3 1122.78   43.53
   1  -4   3 1125.75   45.15
   1  -4   3 1133.62   43.86
   1  -4   3 1175.71   45.20
  -1  -4  -3 1120.57   38.09
  -1  -4  -3 1012.35   40.51
  -1  -4  -3 1139.17   38.20
   1  -4   3 1167.37   43.32
  -1  -4  -3 1127.77   46.16
  -1  -4  -3 1064.63   38.33
  -1  -4  -3 1120.13   38.14
   1  -4   3 1205.59   42.05
  -1  -4  -3 1040.19   38.21
   1  -4   3 1098.03   44.16
  -1  -4  -3 1159.83   51.96
  -1  -4  -3 1176.57   48.86
   1  -4   4   90.62    5.88
   1  -4   4   94.07    7.50
  -1  -4  -4   98.03    8.76
   1  -4   4   94.18    8.03
  -1  -4  -4   97.14   11.10
  -1  -4  -4   87.49    9.24
  -1  -4  -4  101.02    7.18
   1  -4   4   91.79    6.85
  -1  -4  -4  100.65   12.31
  -1  -4  -4   87.94    9.66
  -1  -4  -4   98.11    8.13
   1  -4   4   96.17    8.53
   1  -4   4   95.46    9.28
  -1  -4  -4   95.08    5.90
   1  -4   4  102.94    8.67
  -1  -4  -4   92.35    5.94
   1  -4   4  100.05    9.02
  -1  -4  -4  108.43   12.76
  -1  -4  -4  101.10    6.08
  -1  -4  -4   89.96    9.34
  -1  -4  -4   82.38    5.54
   1  -4   4   87.70    7.44
   1  -4   5   10.45    3.60
  -1  -4  -5    4.26    2.80
  -1  -4  -5    5.16    4.19
  -1  -4  -5   11.44    3.62
   1  -4   5   18.71    4.59
  -1  -4  -5   27.46    7.73
   1  -4   5    9.47    2.68
  -1  -4  -5    7.42    5.01
   1  -4   5   11.65    2.85
  -1  -4  -5   11.47    5.24
   1  -4   5    0.97    3.08
  -1  -4  -5    4.49    4.16
   1  -4   5   10.81    4.27
  -1  -4  -5    5.63    3.09
   1  -4   5    4.18    3.59
  -1  -4  -5    8.18    2.65
  -1  -4  -5    7.23    2.48
   1  -4   5    1.53    2.80
  -1  -4  -5   10.29    2.78
  -1  -4  -5   19.67    6.93
  -1  -4  -5    9.10    2.60
   1  -4   5    9.69    3.25
   1  -4   6  110.08    7.60
  -1  -4  -6  140.67   10.15
  -1  -4  -6  131.26   10.35
   1  -4   6  108.48    9.31
  -1  -4  -6  110.87   12.70
  -1  -4  -6  103.31   12.19
   1  -4   6  107.25    8.23
  -1  -4  -6  130.49   11.92
   1  -4   6  115.57   10.62
   1  -4   6  116.21    9.43
  -1  -4  -6  121.50    9.30
  -1  -4  -6  122.79    8.53
   1  -4   6  110.72   10.21
  -1  -4  -6  111.75    8.39
   1  -4   6  103.30    9.09
  -1  -4  -6  114.83    8.41
  -1  -4  -6  118.96   13.79
  -1  -4  -6   94.74    7.74
  -1  -4  -7  524.99   24.23
   1  -4   7  452.94   21.88
   1  -4   7  516.65   24.10
   1  -4   7  423.15   19.63
  -1  -4  -7  489.99   26.49
   1  -4   7  467.45   22.41
  -1  -4  -7  486.30   22.35
  -1  -4  -7  354.26   26.48
   1  -4   7  500.22   25.30
  -1  -4  -7  487.79   22.23
  -1  -4  -7  465.55   22.27
   1  -4   7  463.22   24.99
  -1  -4  -7  487.65   22.02
  -1  -4  -7  468.98   22.23
   1  -4   7  440.19   23.25
   1  -4   8   92.48    7.11
  -1  -4  -8  117.84   10.77
   1  -4   8  111.40   10.28
   1  -4   8  102.25    9.38
  -1  -4  -8   76.63   12.12
   1  -4   8  105.83    8.89
   1  -4   8  106.86   10.52
  -1  -4  -8  109.59    6.85
  -1  -4  -8  114.51    8.93
  -1  -4  -8  113.62    9.50
   1  -4   8  111.78   10.66
   1  -4   8   99.60   10.84
  -1  -4  -8  105.16    9.38
  -1  -4  -8  108.72    9.37
   1  -4   8   97.43    9.72
  -1  -4  -8  106.70    9.38
   1  -4   9  293.93   18.08
  -1  -4  -9  310.80   19.16
   1  -4   9  277.57   17.41
   1  -4   9  244.82   13.30
  -1  -4  -9  260.18   11.71
  -1  -4  -9  273.90   15.37
  -1  -4  -9  264.55   11.71
   1  -4   9  291.20   18.54
  -1  -4  -9  218.10   21.55
  -1  -4  -9  294.93   17.40
  -1  -4  -9  283.06   17.44
   1  -4   9  265.09   19.06
   1  -4   9  311.99   19.25
  -1  -4  -9  252.74   14.72
  -1  -4  -9  279.68   17.13
  -1  -4  -9  285.20   17.37
   1  -4  10   13.24    3.49
  -1  -4 -10   18.53    6.11
   1  -4  10   16.12    4.94
  -1  -4 -10   13.52    3.50
  -1  -4 -10   13.78    1.78
   1  -4  10   16.83    5.05
   1  -4  10   12.42    4.90
  -1  -4 -10   12.68    7.23
  -1  -4 -10    9.85    1.59
  -1  -4 -10   18.89    5.37
   1  -4  10   11.61    6.04
  -1  -4 -10   11.71    3.65
  -1  -4 -10   16.70    4.70
  -1  -4 -10   20.15    5.60
  -1  -4 -10   13.95    4.61
  -1  -4 -11    3.80    5.53
   1  -4  11    2.56    2.61
   1  -4  11    4.52    4.21
   1  -4  11    3.88    4.54
  -1  -4 -11    4.22    2.48
   1  -4  11    7.64    4.81
  -1  -4 -11    3.89    4.42
  -1  -4 -11    7.11    4.07
   1  -4  11   -2.11    5.67
  -1  -4 -11    3.53    4.49
  -1  -4 -11    4.26    4.95
  -1  -4 -11    6.86    4.18
   1  -4  12   82.50   11.34
  -1  -4 -12  101.19   12.40
  -1  -4 -12   96.62    8.15
   1  -4  12   97.21   11.00
  -1  -4 -12   86.55   10.89
   1  -4  12   91.50   12.61
  -1  -4 -12   90.29   10.79
  -1  -4 -12   85.90    8.96
  -1  -4 -12   92.12   10.77
  -1  -4 -12   88.28   10.93
   1  -4  13   20.61    6.72
  -1  -4 -13   26.54    7.61
  -1  -4 -13   31.24    4.48
   1  -4  13   24.94    6.16
  -1  -4 -13   23.97    5.99
   1  -4  13   26.23    8.18
  -1  -4 -13   21.56    6.47
   1  -4  14   84.02   12.30
  -1  -4 -14   96.66   13.27
   1  -4  14   88.71   10.77
  -1  -4 -14   97.59    7.89
   1  -4  14   81.43   13.14
  -1  -4 -14   92.78   10.32
  -1  -4 -14   83.44   11.57
   1  -4  15   -1.49    5.25
  -1  -4 -15   -1.78    6.39
  -1  -4 -15    8.98    2.91
   1  -4  15    4.20    4.04
  -1  -4 -15    3.01    4.04
   1  -4  15    0.76    6.99
  -1  -4 -15    7.98    5.47
  -1  -4 -16    0.17    6.58
   1  -4  16  -13.50    7.53
   1  -4  16    0.25    4.89
  -1  -4 -16    5.36    4.75
   1  -4  16    3.30    7.05
  -1  -4 -16   -9.02    6.87
  -1  -4 -17   17.21    9.78
   1  -4  17   15.90    7.77
   1  -4  17    7.66    5.29
  -1  -4 -17    7.72    4.99
   1  -4  17   21.22    9.77
  -1  -4 -17    7.29    6.71
  -1  -4 -18   30.07   10.78
   1  -4  18   18.07    8.65
   1  -4  18   30.61    7.56
  -1  -4 -18   28.88    7.88
   1  -4  18   43.59   11.65
  -1  -4 -18   22.92    8.30
  -1  -4 -18   28.16    7.82
   1  -4  19   37.92   10.83
  -1  -4 -19   31.80   11.29
   1  -4  19   38.44    8.14
  -1  -4 -19   34.46    8.70
   1  -4  19   49.06   12.48
  -1  -4 -19   42.76   10.96
  -1  -4 -19   36.25    9.31
   1  -4  20   32.82   10.28
  -1  -4 -20   15.64   10.33
   1  -4  20   40.34   12.87
  -1  -4 -20   31.54    8.49
  -1  -4 -20   26.76    8.69
  -1  -4 -20   36.68    9.22
   1  -4  21   18.83    9.23
  -1  -4 -21   30.26    8.29
  -1  -4 -21    9.65    9.17
  -1  -4 -21   26.33    9.97
   1  -4  22    6.70    7.43
  -1  -3  22   12.33   10.34
   1  -3 -22    0.57    5.95
  -1  -3  21   55.89   14.90
   1  -3 -21   32.67    9.80
   1  -3 -21   60.25   13.37
   1  -3 -20    8.50    8.11
  -1  -3  20    4.41    7.04
   1  -3 -20   16.97    7.69
  -1  -3  20   -2.61    8.23
  -1  -3  20    0.65    7.14
   1  -3 -20    7.40    6.83
   1  -3 -19   59.97   13.37
  -1  -3  19   76.07    9.93
  -1  -3  19   79.95   15.74
   1  -3 -19   75.88   12.29
  -1  -3  19   83.91   15.75
  -1  -3  19   63.74   14.24
   1  -3 -19   56.45   11.75
   1  -3 -19   66.19   10.51
   1  -3 -18   27.35    9.02
  -1  -3  18   19.95    9.49
  -1  -3  18   25.22    6.18
  -1  -3  18   16.76    8.80
  -1  -3  18   22.19    8.88
   1  -3 -18   29.65    8.66
   1  -3 -18   26.94    7.17
   1  -3 -18   30.90    9.09
   1  -3 -17   78.68   13.13
  -1  -3  17   80.21   14.80
  -1  -3  17   96.78   10.96
   1  -3 -17   80.48   12.14
  -1  -3  17   85.00   14.89
  -1  -3  17  104.02   15.95
   1  -3 -17   79.87   11.01
   1  -3 -17   93.96   13.27
   1  -3 -16   73.35   12.69
  -1  -3  16   77.42    9.70
  -1  -3  16   85.63   14.67
  -1  -3  16   68.09   13.33
  -1  -3  16   60.30   12.04
   1  -3 -16   91.14   12.06
   1  -3 -16   77.56   10.93
   1  -3 -16   93.34   12.69
   1  -3 -15   50.79   10.01
  -1  -3  15   53.11    8.02
  -1  -3  15   27.44    9.33
  -1  -3  15   50.21   10.86
  -1  -3  15   49.16   10.73
   1  -3 -15   51.71    9.02
   1  -3 -15   48.97    9.29
   1  -3 -15   46.44    8.56
   1  -3 -14   53.15    9.92
  -1  -3  14   45.87    7.59
  -1  -3  14   33.45    9.62
   1  -3 -14   51.12    8.94
  -1  -3  14   52.17   10.95
  -1  -3  14   49.33   10.94
   1  -3 -14   51.55    9.23
   1  -3 -14   47.37    9.31
  -1  -3  13  378.07   27.84
   1  -3 -13  378.45   24.36
  -1  -3  13  371.81   21.95
   1  -3 -13  336.57   22.15
  -1  -3  13  331.91   24.92
  -1  -3  13  348.53   25.39
   1  -3 -13  361.40   22.49
   1  -3 -13  329.17   22.30
  -1  -3  12  209.02   19.98
   1  -3 -12  207.90   16.89
  -1  -3  12  206.68   17.09
  -1  -3  12  202.20   15.31
   1  -3 -12  198.08   16.86
   1  -3 -12  208.83   17.40
  -1  -3  12  215.42   18.48
  -1  -3  12  204.45   18.05
   1  -3 -12  226.21   16.36
   1  -3 -12  191.27   15.59
   1  -3 -12  205.43   17.06
  -1  -3  11   77.23    9.64
   1  -3 -11   89.57   10.47
   1  -3 -11   81.92    5.47
  -1  -3  11   84.32   12.38
  -1  -3  11   67.93    6.16
  -1  -3  11   68.95    8.72
   1  -3 -11   67.83    9.66
   1  -3 -11   76.06    9.95
  -1  -3  11   60.22    9.96
  -1  -3  11   78.97   10.88
   1  -3 -11   81.48    9.40
   1  -3 -11   90.28   10.62
  -1  -3  10   42.20    7.16
   1  -3 -10   44.69    7.22
   1  -3 -10   40.83   10.00
  -1  -3  10   17.68    7.01
   1  -3 -10   33.54    3.63
  -1  -3  10   35.05    4.49
  -1  -3  10   39.81    6.42
   1  -3 -10   34.28    6.55
  -1  -3  10   38.99    8.01
  -1  -3  10   46.90    8.58
   1  -3 -10   30.28    6.51
   1  -3 -10   28.64    6.19
   1  -3  -9   95.06    9.68
  -1  -3   9   91.69    9.26
  -1  -3   9   93.45    9.56
  -1  -3   9   90.11    7.15
   1  -3  -9   89.90    6.36
  -1  -3   9   64.48   10.64
   1  -3  -9   90.08   12.92
  -1  -3   9   96.47   10.86
   1  -3  -9   90.55    9.71
   1  -3  -9   94.52    9.77
  -1  -3   9  101.22   10.94
   1  -3  -9   76.62    9.02
  -1  -3   8  276.94   16.16
   1  -3  -8  265.23   16.17
   1  -3  -8  272.21   21.37
   1  -3  -8  256.49   12.55
  -1  -3   8  254.78   13.39
  -1  -3   8  209.25   17.79
  -1  -3   8  269.75   16.77
  -1  -3   8  272.51   16.54
   1  -3  -8  252.78   16.13
  -1  -3   8  237.55   16.71
   1  -3  -8  253.84   16.30
  -1  -3   8  248.28   17.13
   1  -3  -8  237.76   15.80
   1  -3  -8  268.97   16.61
   1  -3  -7   51.73    6.74
  -1  -3   7   55.43    6.63
   1  -3  -7   59.43    8.28
   1  -3  -7   57.74    9.27
  -1  -3   7   43.28    6.43
  -1  -3   7   49.25    8.44
  -1  -3   7   45.17    5.18
   1  -3  -7   42.83    4.63
  -1  -3   7   46.74    7.04
   1  -3  -7   59.22    7.06
  -1  -3   7   56.77    7.89
   1  -3  -7   47.43    6.28
  -1  -3   7   64.23    7.16
   1  -3  -7   49.11    6.41
   1  -3  -7   50.15    6.95
   1  -3  -6  297.08   18.50
  -1  -3   6  305.48   15.54
   1  -3  -6  322.57   16.59
  -1  -3   6  273.53   14.41
   1  -3  -6  277.69   10.96
  -1  -3   6  267.85   16.78
   1  -3  -6  280.15   14.84
   1  -3  -6  288.55   13.88
   1  -3  -6  272.17   19.84
  -1  -3   6  241.23   17.08
  -1  -3   6  268.16   16.40
   1  -3  -6  293.29   16.23
   1  -3  -6  284.45   15.87
  -1  -3   6  304.30   16.22
  -1  -3   6  301.12   16.95
   1  -3  -6  296.63   15.65
   1  -3  -6  302.51   16.21
   1  -3  -6  300.21   17.03
   1  -3  -5  153.92   12.54
  -1  -3   5  145.90   10.84
  -1  -3   5  158.15    9.65
   1  -3  -5  167.90   10.97
   1  -3  -5  147.71    9.03
   1  -3  -5  143.77    7.04
   1  -3  -5  133.29   12.55
  -1  -3   5  146.38    9.65
  -1  -3   5  133.01   10.84
  -1  -3   5  140.42   11.15
   1  -3  -5  153.04    9.79
  -1  -3   5  139.39   10.49
   1  -3  -5  154.83   10.32
   1  -3  -5  151.81   10.33
  -1  -3   5  152.26   10.08
  -1  -3   5  149.54   10.57
   1  -3  -5  145.97   11.17
   1  -3  -5  162.05   10.43
   1  -3  -5  160.29   10.42
  -1  -3   5  131.02    7.51
   1  -3  -4  785.44   34.06
  -1  -3   4  726.25   31.84
   1  -3  -4  857.47   31.74
  -1  -3   4  649.52   31.56
  -1  -3   4  829.01   29.06
  -1  -3   4  697.00   29.75
  -1  -3   4  773.22   30.16
  -1  -3   4  723.44   31.89
   1  -3  -4  739.43   27.37
   1  -3  -4  810.22   30.96
   1  -3  -4  781.11   29.85
  -1  -3   4  683.02   30.38
   1  -3  -4  720.64   33.61
  -1  -3   4  752.10   30.08
  -1  -3   4  695.64   30.18
  -1  -3   4  714.68   30.11
   1  -3  -4  789.98   30.80
   1  -3  -4  787.07   30.76
   1  -3  -4  765.82   30.44
   1  -3  -4  802.37   31.18
  -1  -3   4  723.18   27.87
   1  -3  -4  791.22   32.41
  -1  -3   3  560.17   24.21
   1  -3  -3  586.43   23.46
  -1  -3   3  570.88   20.64
   1  -3  -3  543.99   25.92
  -1  -3   3  473.16   23.47
   1  -3  -3  498.87   24.41
  -1  -3   3  505.00   22.07
  -1  -3   3  478.17   22.23
   1  -3  -3  560.81   22.80
   1  -3  -3  529.87   20.95
   1  -3  -3  586.76   23.72
  -1  -3   3  569.93   22.38
  -1  -3   3  502.37   22.00
  -1  -3   3  492.65   21.72
  -1  -3   3  537.21   22.05
   1  -3  -3  550.15   22.82
   1  -3  -3  536.26   22.75
   1  -3  -3  535.28   23.51
   1  -3  -3  561.14   22.78
  -1  -3   3  492.05   21.09
  -1  -3   3  546.89   24.50
   1  -3  -2  157.06    9.55
  -1  -3   2  159.44   11.85
   1  -3  -2  136.12   12.05
   1  -3  -2  143.71   11.44
  -1  -3   2  131.43    9.41
  -1  -3   2  141.70    9.93
  -1  -3   2  156.76    6.69
  -1  -3   2  132.19    8.96
  -1  -3   2  124.17    9.47
   1  -3  -2  140.21    8.22
   1  -3  -2  154.36    9.86
  -1  -3   2  123.12    8.67
   1  -3  -2  138.42    8.97
   1  -3  -2  157.09    9.69
   1  -3  -2  159.46    7.52
   1  -3  -2  133.93   10.32
  -1  -3   2  150.79    7.98
  -1  -3   2  131.20    7.94
  -1  -3   2  147.95    8.05
   1  -3  -2  148.35    9.03
   1  -3  -2  133.72    8.87
   1  -3  -2  132.62    8.78
   1  -3  -2  140.62    8.86
   1  -3  -2  156.77   10.85
  -1  -3   2  148.67   10.54
  -1  -3   2  130.99    8.39
   1  -3  -2  149.14   10.04
  -1  -3   1 2754.43   96.18
   1  -3  -1 2734.51   95.20
   1  -3  -1 2904.62   99.63
   1  -3  -1 2752.95   96.69
  -1  -3   1 2516.40  100.56
  -1  -3   1 2555.88   98.39
   1  -3  -1 2811.32  100.79
  -1  -3   1 2677.78   96.12
   1  -3  -1 2919.48   95.58
   1  -3  -1 3135.16   96.99
  -1  -3   1 2609.98   94.70
   1  -3  -1 2954.26   94.82
   1  -3  -1 2739.80   91.04
   1  -3  -1 2832.37   97.11
  -1  -3   1 2761.74   91.68
  -1  -3   1 2728.51   91.78
   1  -3  -1 2679.13   94.04
  -1  -3   1 2832.42   92.87
   1  -3  -1 2886.01  101.13
   1  -3  -1 2783.19   94.25
  -1  -3   1 2737.50   99.32
  -1  -3   1 2602.89  100.83
   1  -3  -1 3022.98   97.75
  -1  -3   1 2795.27   96.91
   1  -3  -1 2874.44   94.27
  -1  -3   0  238.31   11.60
  -1  -3   0  253.41   15.38
   1  -3   0  259.74   12.19
  -1  -3   0  239.55   13.56
  -1  -3   0  204.55   15.88
   1  -3   0  250.86   12.67
   1  -3   0  241.70   16.36
   1  -3   0  265.67   13.15
  -1  -3   0  218.60   12.53
   1  -3   0  263.71   14.30
  -1  -3   0  241.74   10.52
   1  -3   0  257.28   14.49
   1  -3   0  240.35   11.80
   1  -3   0  248.16   16.48
  -1  -3   0  227.12   15.25
   1  -3   0  244.51   11.87
  -1  -3   0  248.85   16.89
  -1  -3   0  218.09   13.55
   1  -3   0  264.11   14.20
   1  -3   1 1085.75   40.01
  -1  -3  -1 1089.74   44.39
  -1  -3  -1 1064.79   39.98
   1  -3   1 1063.02   45.54
  -1  -3  -1 1089.09   41.55
   1  -3   1 1096.27   39.38
  -1  -3  -1 1071.57   46.35
   1  -3   1 1138.93   41.60
  -1  -3  -1 1007.62   40.66
  -1  -3  -1 1048.06   43.30
   1  -3   1 1125.23   42.32
  -1  -3  -1 1020.95   37.56
  -1  -3  -1 1110.06   44.63
   1  -3   1 1066.99   45.26
   1  -3   1 1113.40   41.97
   1  -3   1 1102.48   42.79
  -1  -3  -1 1081.55   46.41
   1  -3   1 1217.47   40.12
  -1  -3  -1 1056.53   42.25
   1  -3   1 1142.79   39.71
   1  -3   2 1183.58   41.68
  -1  -3  -2 1194.57   47.31
  -1  -3  -2 1196.09   43.22
   1  -3   2 1231.06   41.17
   1  -3   2 1107.93   42.78
  -1  -3  -2 1236.09   39.85
  -1  -3  -2 1197.50   43.75
  -1  -3  -2 1194.35   49.00
   1  -3   2 1186.56   43.00
   1  -3   2 1229.73   44.12
  -1  -3  -2 1139.37   42.65
  -1  -3  -2 1211.53   46.09
  -1  -3  -2 1101.61   38.42
  -1  -3  -2 1039.67   39.61
   1  -3   2 1212.70   42.71
   1  -3   2 1197.08   44.29
  -1  -3  -2 1116.11   38.37
  -1  -3  -2 1169.04   46.48
  -1  -3  -2 1084.97   38.78
  -1  -3  -2 1178.01   48.90
   1  -3   2 1230.00   48.10
   1  -3   2 1189.38   41.88
   1  -3   2 1110.77   43.36
  -1  -3  -2 1190.92   44.90
  -1  -3  -2 1083.76   38.75
   1  -3   3  260.94   11.79
   1  -3   3  257.39   12.32
  -1  -3  -3  273.05   12.08
   1  -3   3  258.86   11.24
  -1  -3  -3  264.38   14.69
  -1  -3  -3  246.38   17.51
  -1  -3  -3  246.79   16.36
   1  -3   3  265.85   13.97
  -1  -3  -3  254.34   13.86
   1  -3   3  243.61   13.20
  -1  -3  -3  260.53   15.71
  -1  -3  -3  254.22   13.20
   1  -3   3  254.60   14.43
  -1  -3  -3  251.63   11.03
  -1  -3  -3  252.44   10.92
   1  -3   3  253.19   14.37
   1  -3   3  262.81   13.84
  -1  -3  -3  243.58   17.52
   1  -3   3  256.48   13.02
  -1  -3  -3  244.08   15.81
  -1  -3  -3  262.67   15.15
  -1  -3  -3  235.70   10.73
  -1  -3  -3  247.98   10.99
  -1  -3  -4  129.99    8.26
   1  -3   4  123.19    9.07
   1  -3   4  122.70    7.78
   1  -3   4  119.08    7.47
  -1  -3  -4  105.83    8.97
  -1  -3  -4  124.06    8.97
   1  -3   4  118.90    6.92
  -1  -3  -4  122.83   10.53
   1  -3   4  116.71    8.41
   1  -3   4  119.07    9.46
  -1  -3  -4  113.56    8.16
  -1  -3  -4  116.44    9.93
  -1  -3  -4  118.13    7.38
  -1  -3  -4  115.82    7.25
   1  -3   4  115.90    9.17
   1  -3   4  130.94    9.71
  -1  -3  -4  109.58    6.91
   1  -3   4  111.52    8.39
  -1  -3  -4  120.95    7.37
  -1  -3  -4  122.06   11.94
  -1  -3  -5  586.72   24.36
  -1  -3  -5  548.42   24.40
   1  -3   5  510.77   21.22
  -1  -3  -5  591.45   28.84
   1  -3   5  570.09   25.03
   1  -3   5  560.57   23.32
   1  -3   5  543.23   23.59
   1  -3   5  574.54   25.87
  -1  -3  -5  595.17   27.46
  -1  -3  -5  534.95   23.33
  -1  -3  -5  548.38   22.98
   1  -3   5  531.96   25.26
  -1  -3  -5  545.51   23.16
  -1  -3  -5  542.01   22.64
   1  -3   5  588.77   24.81
  -1  -3  -5  561.90   23.15
   1  -3   6  279.31   15.57
   1  -3   6  227.55   11.58
   1  -3   6  252.92   14.41
  -1  -3  -6  273.96   15.35
  -1  -3  -6  268.12   18.98
   1  -3   6  257.05   13.80
  -1  -3  -6  276.31   17.01
  -1  -3  -6  255.37   13.56
   1  -3   6  257.47   15.49
   1  -3   6  274.99   16.45
  -1  -3  -6  262.71   14.48
  -1  -3  -6  259.56   14.18
  -1  -3  -6  278.77   14.55
  -1  -3  -6  276.44   14.24
   1  -3   6  266.84   15.21
   1  -3   7  699.73   29.67
  -1  -3  -7  705.87   30.32
   1  -3   7  574.84   24.63
   1  -3   7  708.37   30.43
  -1  -3  -7  624.53   26.78
  -1  -3  -7  642.36   24.49
   1  -3   7  705.31   30.23
  -1  -3  -7  551.23   33.96
  -1  -3  -7  686.44   28.89
  -1  -3  -7  662.63   29.01
   1  -3   7  648.69   30.88
   1  -3   7  670.64   29.82
  -1  -3  -7  674.53   28.93
  -1  -3  -7  705.83   28.91
   1  -3   8  111.47    9.98
  -1  -3  -8  123.31   10.89
   1  -3   8  111.52   10.20
  -1  -3  -8  100.00    5.69
  -1  -3  -8  105.26    7.70
   1  -3   8  102.59    9.65
  -1  -3  -8   71.54   11.56
   1  -3   8  107.52   10.99
   1  -3   8  101.55   10.65
  -1  -3  -8  110.55    9.91
  -1  -3  -8  103.51    8.12
  -1  -3  -8  105.20    9.43
  -1  -3  -8   96.11    9.23
  -1  -3  -8  124.62   10.01
   1  -3   8  104.35   10.01
   1  -3   9 1181.56   48.23
   1  -3   9 1191.90   49.06
  -1  -3  -9 1253.63   49.77
  -1  -3  -9 1149.48   43.54
  -1  -3  -9 1179.32   39.73
   1  -3   9 1191.19   47.58
  -1  -3  -9  922.04   53.54
   1  -3   9 1059.78   49.46
   1  -3   9 1092.42   49.51
  -1  -3  -9 1116.27   44.68
  -1  -3  -9 1169.18   48.56
  -1  -3  -9 1164.87   48.00
  -1  -3  -9 1305.97   48.70
  -1  -3  -9 1125.17   47.92
   1  -3  10  592.08   28.65
  -1  -3 -10  579.01   29.34
   1  -3  10  546.43   28.96
  -1  -3 -10  535.91   18.96
  -1  -3 -10  421.69   32.57
  -1  -3 -10  535.11   22.99
   1  -3  10  521.39   26.50
   1  -3  10  479.90   28.70
   1  -3  10  516.67   29.45
  -1  -3 -10  516.77   24.70
  -1  -3 -10  530.66   27.96
   1  -3  10  536.72   28.21
  -1  -3 -10  539.25   27.65
  -1  -3 -10  519.78   27.61
  -1  -3 -10  588.69   28.55
   1  -3  11  144.36   13.23
   1  -3  11  147.22   14.27
  -1  -3 -11  166.01   14.95
   1  -3  11  152.30   12.51
  -1  -3 -11  153.47    9.78
  -1  -3 -11  155.09   11.89
   1  -3  11  145.73   14.76
  -1  -3 -11  172.38   14.62
  -1  -3 -11  155.21   13.74
   1  -3  11  158.21   15.28
  -1  -3 -11  185.94   14.83
  -1  -3 -11  171.85   14.50
  -1  -3 -12    0.13    4.99
   1  -3  12    0.72    3.29
  -1  -3 -12    1.02    2.13
   1  -3  12   -2.37    5.31
  -1  -3 -12    0.58    3.69
  -1  -3 -12   -0.72    3.78
   1  -3  12   -0.51    5.21
   1  -3  12    0.63    4.91
  -1  -3 -12   -0.41    3.84
  -1  -3 -12   -0.14    3.66
  -1  -3 -12    1.61    4.64
   1  -3  13  227.42   19.77
  -1  -3 -13  245.27   19.95
   1  -3  13  211.58   15.92
  -1  -3 -13  232.70   12.38
   1  -3  13  226.20   19.90
   1  -3  13  228.27   20.54
  -1  -3 -13  216.46   15.72
  -1  -3 -13  258.43   19.39
  -1  -3 -14  158.05   17.10
   1  -3  14  166.89   17.37
   1  -3  14  158.98   13.78
  -1  -3 -14  176.99    9.97
  -1  -3 -14  170.67   14.43
   1  -3  14  163.14   17.59
   1  -3  14  172.17   18.12
  -1  -3 -14  174.27   16.64
  -1  -3 -15   50.98   10.91
  -1  -3 -15   54.62    4.66
   1  -3  15   46.62    9.82
   1  -3  15   44.48    7.56
   1  -3  15   41.78    9.87
  -1  -3 -15   35.16    7.36
  -1  -3 -15   44.12    9.84
  -1  -3 -16   89.35   14.06
   1  -3  16   59.43   11.79
   1  -3  16   53.22    8.39
   1  -3  16   49.30   11.57
  -1  -3 -16   65.67    9.81
  -1  -3 -16   79.21   12.64
  -1  -3 -17   22.88    8.79
   1  -3  17   17.01    8.19
   1  -3  17   16.71    5.68
  -1  -3 -17   14.80    5.86
   1  -3  17   20.04    8.78
  -1  -3 -17   11.00    7.43
  -1  -3 -18  238.79   24.03
   1  -3  18  210.84   22.61
   1  -3  18  214.29   17.60
  -1  -3 -18  218.05   19.16
   1  -3  18  235.77   24.22
  -1  -3 -18  245.32   22.87
   1  -3  19   32.21   11.05
  -1  -3 -19   44.36   12.42
   1  -3  19   42.45    7.74
   1  -3  19   51.44   12.66
  -1  -3 -19   43.65    9.37
  -1  -3 -19   58.32   10.78
  -1  -3 -19   46.20   10.53
   1  -3  20   35.98   11.49
  -1  -3 -20   54.28   13.34
  -1  -3 -20   41.49   10.22
   1  -3  20   43.90   12.47
  -1  -3 -20   40.27   10.53
  -1  -3 -20   40.52    8.96
   1  -3  21   13.12   10.35
  -1  -3 -21    2.64    6.45
  -1  -3 -21   15.62    8.33
   1  -3  22    0.17    8.40
  -1  -3 -22    9.48    6.53
   1  -2 -22  117.40   17.46
  -1  -2  21   10.86    9.25
   1  -2 -21   -0.51    6.49
   1  -2 -21    5.73    7.36
   1  -2 -20  184.72   22.30
  -1  -2  20  156.28   22.22
  -1  -2  20  178.66   22.32
  -1  -2  20  157.47   21.56
   1  -2 -20  183.31   19.76
   1  -2 -20  186.96   20.53
   1  -2 -19   52.00   12.04
  -1  -2  19   71.33   15.09
  -1  -2  19   34.11   10.45
   1  -2 -19   50.05   10.36
  -1  -2  19   28.33    9.44
   1  -2 -19   53.65   11.18
   1  -2 -19   58.73    9.04
   1  -2 -18  105.37   15.52
  -1  -2  18  104.14   10.32
  -1  -2  18   85.07   15.62
  -1  -2  18   84.93   15.09
   1  -2 -18   85.31   12.65
  -1  -2  18  110.03   16.65
   1  -2 -18   98.49   11.60
   1  -2 -18  101.41   14.47
   1  -2 -17   66.50   12.74
  -1  -2  17   69.31    8.42
  -1  -2  17   72.64   15.01
  -1  -2  17   61.93   12.80
  -1  -2  17   84.51   14.50
   1  -2 -17   72.94   11.41
   1  -2 -17   79.34   12.52
   1  -2 -17   80.54   10.02
   1  -2 -16  350.05   26.66
  -1  -2  16  406.35   31.69
  -1  -2  16  332.61   20.37
  -1  -2  16  395.12   29.35
  -1  -2  16  325.50   27.21
   1  -2 -16  379.41   25.33
   1  -2 -16  369.67   22.75
   1  -2 -16  393.69   26.59
   1  -2 -15   70.47   11.84
  -1  -2  15  104.06   15.70
  -1  -2  15   80.14    8.72
   1  -2 -15   89.26   11.69
  -1  -2  15   71.89   13.16
  -1  -2  15  101.46   14.27
   1  -2 -15   82.25   11.61
   1  -2 -15   84.38   10.11
   1  -2 -14  656.04   36.06
  -1  -2  14  716.88   42.37
  -1  -2  14  659.70   30.83
   1  -2 -14  673.20   34.66
  -1  -2  14  631.41   37.61
  -1  -2  14  641.82   37.92
   1  -2 -14  636.93   34.84
   1  -2 -13   49.56    9.16
  -1  -2  13   70.58   12.78
  -1  -2  13   66.48    7.83
  -1  -2  13   54.82   10.11
  -1  -2  13   53.77    9.98
   1  -2 -13   72.39    9.71
   1  -2 -13   57.80    9.32
  -1  -2  12  315.86   25.34
   1  -2 -12  325.51   21.35
  -1  -2  12  320.87   18.48
   1  -2 -12  334.49   21.99
   1  -2 -12  296.85   19.76
  -1  -2  12  306.11   22.34
  -1  -2  12  284.70   21.99
   1  -2 -12  310.81   21.74
   1  -2 -12  308.37   20.38
   1  -2 -12  305.64   21.43
   1  -2 -11   14.61    4.98
  -1  -2  11   15.65    5.19
  -1  -2  11   12.13    7.13
  -1  -2  11   17.66    4.52
   1  -2 -11   25.12    7.48
   1  -2 -11   21.51    5.40
  -1  -2  11   20.75    6.41
  -1  -2  11   11.86    5.25
   1  -2 -11   10.52    4.51
   1  -2 -11   15.20    4.36
   1  -2 -11   19.34    5.19
   1  -2 -11   21.08    6.18
  -1  -2  10   42.42    6.93
   1  -2 -10   56.67    8.17
  -1  -2  10   27.64    5.15
   1  -2 -10   84.37   13.09
  -1  -2  10   19.27    7.44
   1  -2 -10   59.84    8.52
   1  -2 -10   52.79    8.02
  -1  -2  10   30.15    7.82
  -1  -2  10   28.29    7.14
   1  -2 -10   67.85    7.77
   1  -2 -10   45.48    7.70
   1  -2  -9   65.99    7.94
  -1  -2   9   63.43    7.91
  -1  -2   9   50.71    4.30
  -1  -2   9   45.66    9.38
  -1  -2   9   51.88    6.56
  -1  -2   9   64.16    8.91
   1  -2  -9   57.85    7.81
  -1  -2   9   54.10    8.24
   1  -2  -9   55.08    7.50
   1  -2  -9   57.56    6.89
   1  -2  -9   60.49    7.91
   1  -2  -8  315.54   17.70
  -1  -2   8  336.73   18.31
   1  -2  -8  300.64   12.20
  -1  -2   8  285.22   13.12
  -1  -2   8  266.06   20.76
  -1  -2   8  291.24   16.60
  -1  -2   8  296.31   18.74
   1  -2  -8  307.38   17.93
  -1  -2   8  316.98   18.95
   1  -2  -8  298.45   17.81
   1  -2  -8  286.83   17.62
   1  -2  -8  278.51   16.48
  -1  -2   7  674.35   28.15
   1  -2  -7  644.13   27.95
  -1  -2   7  587.57   23.60
   1  -2  -7  624.44   22.74
  -1  -2   7  605.55   31.90
  -1  -2   7  642.87   27.67
  -1  -2   7  576.97   28.36
  -1  -2   7  563.58   28.44
   1  -2  -7  614.42   28.06
   1  -2  -7  596.31   27.59
   1  -2  -7  615.73   27.24
   1  -2  -7  623.16   28.07
   1  -2  -6  459.03   20.85
  -1  -2   6  465.96   20.36
   1  -2  -6  412.98   16.56
  -1  -2   6  410.38   17.46
   1  -2  -6  420.50   25.04
  -1  -2   6  360.07   22.47
  -1  -2   6  415.15   20.26
  -1  -2   6  429.22   20.20
  -1  -2   6  393.49   20.69
   1  -2  -6  432.12   20.50
   1  -2  -6  430.62   20.62
  -1  -2   6  389.44   20.90
   1  -2  -6  431.34   20.24
   1  -2  -6  419.75   20.38
  -1  -2   5  361.66   16.32
   1  -2  -5  364.77   17.23
   1  -2  -5  331.73   20.37
  -1  -2   5  314.10   18.58
  -1  -2   5  309.25   16.44
  -1  -2   5  317.36   14.47
   1  -2  -5  326.64   13.78
  -1  -2   5  325.23   16.88
   1  -2  -5  331.25   16.75
  -1  -2   5  322.23   17.08
  -1  -2   5  334.61   16.28
   1  -2  -5  328.59   16.63
   1  -2  -5  328.22   16.63
   1  -2  -5  323.01   16.53
   1  -2  -5  348.79   15.18
  -1  -2   5  319.51   16.88
  -1  -2   4 2415.32   77.49
   1  -2  -4 2598.96   80.06
   1  -2  -4 2399.73   80.53
  -1  -2   4 2142.86   77.98
  -1  -2   4 2056.50   76.25
   1  -2  -4 2233.58   75.86
  -1  -2   4 2420.43   78.68
  -1  -2   4 2152.78   79.60
   1  -2  -4 2123.81   82.33
   1  -2  -4 2316.95   76.46
  -1  -2   4 2027.39   78.21
   1  -2  -4 2123.44   73.98
   1  -2  -4 2283.42   78.59
  -1  -2   4 2233.92   78.70
  -1  -2   4 2222.46   78.35
   1  -2  -4 2332.27   78.60
  -1  -2   4 2361.01   78.04
   1  -2  -4 2349.95   79.13
   1  -2  -4 2384.58   77.11
   1  -2  -4 2341.86   78.55
  -1  -2   4 2186.70   78.31
  -1  -2   3  868.18   30.57
   1  -2  -3  927.56   33.00
   1  -2  -3  871.96   33.81
   1  -2  -3  831.65   30.56
  -1  -2   3  774.07   30.68
  -1  -2   3  902.33   32.68
   1  -2  -3  810.72   29.14
  -1  -2   3  812.97   31.75
   1  -2  -3  955.57   31.91
   1  -2  -3  809.47   34.11
   1  -2  -3  870.61   30.87
   1  -2  -3  846.58   32.17
  -1  -2   3  763.59   31.43
   1  -2  -3  872.83   32.33
  -1  -2   3  894.49   31.45
  -1  -2   3  791.57   31.33
  -1  -2   3  778.64   29.04
   1  -2  -3  864.99   32.10
  -1  -2   3  799.73   31.52
   1  -2  -3  866.23   32.90
  -1  -2   3  806.49   32.06
   1  -2  -3  841.01   31.32
  -1  -2   2 2551.51   82.28
   1  -2  -2 2490.69   84.48
   1  -2  -2 2620.17   86.65
   1  -2  -2 2655.83   85.25
  -1  -2   2 2585.09   85.55
  -1  -2   2 2287.62   85.61
  -1  -2   2 2292.62   84.36
   1  -2  -2 2704.53   86.02
   1  -2  -2 2702.39   83.98
   1  -2  -2 2357.76   82.39
  -1  -2   2 2241.88   83.57
   1  -2  -2 2498.79   83.63
   1  -2  -2 2633.64   82.97
   1  -2  -2 2518.00   84.56
   1  -2  -2 2539.70   84.61
   1  -2  -2 2517.44   84.70
  -1  -2   2 2498.77   83.10
  -1  -2   2 2375.05   83.20
  -1  -2   2 2443.09   83.09
   1  -2  -2 2534.09   84.56
  -1  -2   2 2340.11   84.70
  -1  -2   2 2383.42   83.12
   1  -2  -1 3823.20  129.33
  -1  -2   1 3610.70  127.67
   1  -2  -1 4015.33  128.75
  -1  -2   1 3556.29  126.38
   1  -2  -1 3788.88  123.59
   1  -2  -1 3716.27  124.79
   1  -2  -1 3904.58  125.58
  -1  -2   1 3726.69  123.82
   1  -2  -1 3896.08  126.17
   1  -2  -1 3916.93  126.11
  -1  -2   1 3649.20  123.67
  -1  -2   1 3799.41  123.88
   1  -2  -1 3888.30  126.18
   1  -2  -1 4038.37  128.02
   1  -2  -1 3887.45  126.11
   1  -2  -1 4097.23  127.00
  -1  -2   1 3618.35  123.72
  -1  -2   1 3669.01  126.46
  -1  -2   0 7425.64  248.90
  -1  -2   0 7609.89  251.80
  -1  -2   0 7244.32  250.01
  -1  -2   0 6790.86  252.95
   1  -2   0 7611.10  252.51
  -1  -2   0 7187.75  250.02
   1  -2   0 7927.98  249.28
   1  -2   0 7927.65  249.41
  -1  -2   0 7669.96  246.60
   1  -2   0 7847.68  251.19
  -1  -2   0 7357.53  252.24
   1  -2   0 8030.01  252.91
   1  -2   0 8033.35  250.25
  -1  -2   0 7242.91  253.46
   1  -2   0 7873.99  249.31
  -1  -2   0 7548.52  250.48
   1  -2   0 7947.03  249.40
  -1  -2  -1 1484.92   53.20
  -1  -2  -1 1518.00   59.24
  -1  -2  -1 1636.22   56.12
   1  -2   1 1718.15   54.36
   1  -2   1 1598.03   58.98
   1  -2   1 1650.00   54.59
  -1  -2  -1 1590.66   56.45
  -1  -2  -1 1607.00   58.65
   1  -2   1 1672.61   56.16
  -1  -2  -1 1470.88   56.36
   1  -2   1 1637.20   57.19
   1  -2   1 1667.78   55.80
   1  -2   1 1666.11   55.89
  -1  -2  -1 1535.47   57.03
  -1  -2  -1 1493.53   59.06
   1  -2   1 1623.26   58.47
   1  -2   1 1584.93   56.72
   1  -2   1 1670.19   56.82
  -1  -2  -1 1608.77   58.36
   1  -2   2  198.45    9.17
  -1  -2  -2  196.50   10.61
   1  -2   2  211.30    8.81
  -1  -2  -2  204.46   11.16
  -1  -2  -2  196.25   13.10
   1  -2   2  198.14    9.03
  -1  -2  -2  222.11    9.39
   1  -2   2  201.58   11.07
   1  -2   2  202.59   10.81
   1  -2   2  190.32   10.17
  -1  -2  -2  179.84   11.85
  -1  -2  -2  200.90    8.82
  -1  -2  -2  198.73    8.84
   1  -2   2  218.52   11.06
  -1  -2  -2  222.93   11.90
  -1  -2  -2  180.41    8.73
   1  -2   2  208.46   12.91
   1  -2   2  201.69   10.56
  -1  -2  -2  189.61    8.85
   1  -2   2  213.85   10.85
  -1  -2  -2  194.38   11.97
  -1  -2  -2  204.40   13.59
  -1  -2  -3 1351.49   49.89
   1  -2   3 1344.32   47.11
  -1  -2  -3 1373.04   50.66
   1  -2   3 1540.31   48.23
  -1  -2  -3 1436.78   52.14
  -1  -2  -3 1443.05   49.35
   1  -2   3 1402.64   49.07
   1  -2   3 1492.86   51.27
   1  -2   3 1339.73   49.30
   1  -2   3 1434.95   50.78
  -1  -2  -3 1429.38   52.31
  -1  -2  -3 1388.30   48.72
  -1  -2  -3 1342.81   48.60
   1  -2   3 1424.12   50.92
   1  -2   3 1474.91   50.35
  -1  -2  -3 1404.06   54.06
  -1  -2  -3 1312.71   48.18
   1  -2   4 2721.70   95.41
   1  -2   4 3034.78   98.87
   1  -2   4 3041.52  100.26
  -1  -2  -4 3064.37   99.16
  -1  -2  -4 2943.29   98.71
  -1  -2  -4 3103.23  103.22
   1  -2   4 2856.25   98.00
  -1  -2  -4 2977.03  101.48
   1  -2   4 2809.70   99.56
  -1  -2  -4 2796.92   98.41
  -1  -2  -4 2889.18   98.41
   1  -2   4 2860.54  100.46
   1  -2   4 3166.17   99.84
  -1  -2  -4 2908.45   97.93
  -1  -2  -5 1259.14   43.65
  -1  -2  -5 1204.74   42.08
   1  -2   5 1122.01   43.49
  -1  -2  -5 1155.53   46.96
   1  -2   5 1158.94   43.08
   1  -2   5 1140.56   42.82
  -1  -2  -5 1035.51   39.30
   1  -2   5 1091.00   43.95
  -1  -2  -5 1093.89   42.44
  -1  -2  -5 1117.51   42.33
  -1  -2  -5 1073.66   40.05
   1  -2   5 1239.45   43.71
  -1  -2  -5 1175.90   42.31
  -1  -2  -6  759.63   35.48
   1  -2   6  762.72   30.83
   1  -2   6  728.70   30.72
  -1  -2  -6  745.98   30.70
  -1  -2  -6  662.28   25.46
   1  -2   6  737.26   29.72
  -1  -2  -6  694.76   29.71
   1  -2   6  684.51   31.24
  -1  -2  -6  693.68   27.45
  -1  -2  -6  692.96   29.97
   1  -2   6  698.58   31.19
  -1  -2  -6  748.62   29.80
   1  -2   6  734.95   30.40
   1  -2   7   22.64    5.04
  -1  -2  -7   29.81    6.02
   1  -2   7   22.83    4.48
  -1  -2  -7   21.62    2.58
   1  -2   7   34.10    6.06
  -1  -2  -7   22.87    4.13
  -1  -2  -7   26.85    5.27
   1  -2   7   38.38    6.43
   1  -2   7   30.55    6.21
  -1  -2  -7   30.36    5.46
  -1  -2  -7   24.45    4.86
  -1  -2  -7   32.23    5.65
  -1  -2  -8  678.09   30.12
   1  -2   8  633.38   30.23
   1  -2   8  653.49   29.44
  -1  -2  -8  615.90   22.74
   1  -2   8  641.65   27.73
  -1  -2  -8  581.38   26.13
  -1  -2  -8  630.93   29.23
  -1  -2  -8  606.99   29.30
   1  -2   8  575.31   29.89
   1  -2   8  606.31   30.21
  -1  -2  -8  610.09   29.13
  -1  -2  -8  669.33   29.40
  -1  -2  -9   62.38    8.26
   1  -2   9   66.59    9.04
   1  -2   9   53.54    7.57
  -1  -2  -9   66.49    4.29
   1  -2   9   56.85    6.91
  -1  -2  -9   62.43    7.96
   1  -2   9   64.22    9.06
  -1  -2  -9   63.54    6.83
   1  -2   9   74.20    9.32
  -1  -2  -9   55.57    7.58
  -1  -2  -9   77.61    8.68
  -1  -2  -9   65.92    8.20
  -1  -2 -10  158.83   13.75
   1  -2  10  163.83   13.12
   1  -2  10  152.49   14.09
  -1  -2 -10  146.48    7.48
  -1  -2 -10  110.45   15.56
   1  -2  10  153.28   11.36
  -1  -2 -10  139.79    8.56
   1  -2  10  161.18   13.09
   1  -2  10  151.98   14.04
  -1  -2 -10  165.80   13.88
  -1  -2 -10  133.27   10.61
  -1  -2 -10  160.24   13.47
   1  -2  10  142.95   13.62
  -1  -2 -10  158.14   13.38
  -1  -2 -10  193.35   14.48
   1  -2  11   58.72    8.41
  -1  -2 -11   53.97    8.89
  -1  -2 -11   55.75    4.14
   1  -2  11   58.61    9.46
  -1  -2 -11   49.83   11.29
  -1  -2 -11   52.56    4.76
   1  -2  11   52.49    6.80
  -1  -2 -11   53.47    8.46
  -1  -2 -11   54.76    7.16
   1  -2  11   50.60    9.13
  -1  -2 -11   56.84    8.62
   1  -2  11   56.13    9.64
   1  -2  11   54.05    8.12
  -1  -2 -11   68.74    9.29
  -1  -2 -11   60.14    8.72
  -1  -2 -12   56.55    9.85
  -1  -2 -12   62.88    4.41
  -1  -2 -12   59.73    5.03
   1  -2  12   67.88   10.72
   1  -2  12   67.44    7.85
   1  -2  12   64.38   10.20
  -1  -2 -12   54.62    7.72
  -1  -2 -12   69.72    9.80
   1  -2  12   65.11   10.24
  -1  -2 -12   63.46    9.19
  -1  -2 -12   59.62    9.50
  -1  -2 -12   68.93    9.65
  -1  -2 -13   41.80    9.40
  -1  -2 -13   27.54    3.34
   1  -2  13   24.70    5.40
   1  -2  13   23.09    7.39
  -1  -2 -13   24.95    6.13
   1  -2  13   31.62    8.36
   1  -2  13   34.64    8.41
  -1  -2 -13   31.89    7.73
  -1  -2 -14  101.09   13.54
  -1  -2 -14  107.43    6.06
   1  -2  14   97.54   14.10
   1  -2  14   85.69    9.51
   1  -2  14   96.26   13.68
  -1  -2 -14   77.92   10.19
   1  -2  14   71.44   12.05
  -1  -2 -14   87.97   12.25
  -1  -2 -15   56.09   10.87
   1  -2  15   50.64    7.56
   1  -2  15   51.56   10.66
  -1  -2 -15   56.51    3.28
   1  -2  15   36.87   10.13
   1  -2  15   47.58   10.86
  -1  -2 -15   47.41    8.21
  -1  -2 -15   49.75    9.84
  -1  -2 -16  107.77   15.59
   1  -2  16  107.31   10.94
   1  -2  16   86.53   14.19
  -1  -2 -16   92.89   11.80
   1  -2  16  111.92   15.17
   1  -2  16   91.64   14.34
  -1  -2 -16  100.28   14.06
  -1  -2 -17   -1.08    6.59
   1  -2  17    1.22    2.83
   1  -2  17    2.58    6.95
   1  -2  17   -3.57    3.50
  -1  -2 -17   -1.98    5.20
   1  -2  17    1.56    7.19
  -1  -2 -17    1.54    5.89
  -1  -2 -18   -1.31    6.76
   1  -2  18    7.24    7.49
   1  -2  18    7.11    3.79
  -1  -2 -18   13.70    6.29
   1  -2  18   -1.75    6.49
  -1  -2 -18    3.12    6.28
  -1  -2 -19   21.67   10.20
   1  -2  19   10.69    8.23
   1  -2  19   16.34    5.41
   1  -2  19   31.79   10.83
  -1  -2 -19   23.94    7.63
  -1  -2 -19   15.06    8.18
   1  -2  20   35.67   11.85
  -1  -2 -20   32.98   11.69
  -1  -2 -20   23.97    8.40
   1  -2  20   29.18   11.41
  -1  -2 -20    8.58    7.19
  -1  -2 -20   33.45    7.90
   1  -2  21    2.06    6.99
  -1  -2 -21  -18.33    8.16
  -1  -2 -21   -8.27    7.80
  -1  -2 -22    6.47    6.78
   1  -1 -22    6.10    7.67
   1  -1 -21   28.96   10.37
  -1  -1  21    3.46    8.43
  -1  -1  21    2.83    7.32
  -1  -1  21   22.01   11.02
   1  -1 -21   -1.84    6.33
   1  -1 -21    5.64    7.02
   1  -1 -20   32.35   11.50
  -1  -1  20   22.39   11.02
   1  -1 -20   32.97    9.63
  -1  -1  20   26.62   10.13
  -1  -1  20   30.31   10.59
   1  -1 -20   28.40    9.73
   1  -1 -19   13.21    8.50
  -1  -1  19    0.73    7.44
  -1  -1  19   13.92    7.87
   1  -1 -19   15.76    7.29
  -1  -1  19   21.30    9.96
   1  -1 -19   22.07    8.33
   1  -1 -18   70.81   12.54
  -1  -1  18   55.03    6.89
  -1  -1  18   86.97   16.48
  -1  -1  18   70.48   13.45
  -1  -1  18   52.25   12.66
   1  -1 -18   59.09   10.98
   1  -1 -18   80.12    9.23
   1  -1 -18   69.02   11.98
   1  -1 -17  132.16   16.53
  -1  -1  17  117.32   18.84
  -1  -1  17  124.43   10.05
   1  -1 -17  110.66   13.97
  -1  -1  17  112.46   16.20
  -1  -1  17  124.32   16.88
   1  -1 -17  117.30   15.09
   1  -1 -16  101.84   13.73
  -1  -1  16   87.68    8.31
  -1  -1  16   82.85   15.51
  -1  -1  16   96.07   14.29
   1  -1 -16   88.82   12.04
  -1  -1  16   70.24   12.94
   1  -1 -16   89.41   12.87
   1  -1 -15  363.82   25.66
  -1  -1  15  352.84   29.86
  -1  -1  15  329.71   18.28
  -1  -1  15  382.23   27.94
  -1  -1  15  369.16   27.51
   1  -1 -15  358.34   24.13
   1  -1 -15  368.23   25.13
   1  -1 -14   83.42   11.92
  -1  -1  14   69.56    7.29
  -1  -1  14  102.38   15.69
   1  -1 -14   76.37   10.52
  -1  -1  14   80.97   12.54
  -1  -1  14   68.51   11.71
   1  -1 -14   87.44   11.51
   1  -1 -13  801.80   40.01
  -1  -1  13  871.49   47.65
  -1  -1  13  769.33   33.63
  -1  -1  13  796.76   42.11
  -1  -1  13  792.20   42.22
   1  -1 -13  827.02   39.17
   1  -1 -13  856.54   35.92
   1  -1 -13  811.97   39.72
  -1  -1  12  149.82   17.71
   1  -1 -12  132.44   13.32
  -1  -1  12  140.27   10.06
   1  -1 -12  119.44   12.94
  -1  -1  12  141.82   15.13
   1  -1 -12  124.85   13.45
  -1  -1  12  155.44   15.57
   1  -1 -12  140.75   12.76
   1  -1 -12  137.42   10.85
   1  -1 -12  129.83   13.64
   1  -1 -12  127.34   12.61
   1  -1 -11  280.09   18.71
  -1  -1  11  261.24   22.92
  -1  -1  11  306.05   19.74
  -1  -1  11  274.68   15.20
   1  -1 -11  262.98   23.49
   1  -1 -11  276.81   19.12
  -1  -1  11  254.33   19.36
   1  -1 -11  286.45   19.63
  -1  -1  11  276.92   20.18
   1  -1 -11  259.36   17.59
   1  -1 -11  259.19   15.51
   1  -1 -11  251.14   17.61
   1  -1 -11  268.50   19.14
   1  -1 -10   84.98    9.55
  -1  -1  10   86.42    9.70
  -1  -1  10   72.94    7.12
  -1  -1  10   67.93   11.86
   1  -1 -10   95.62   10.30
   1  -1 -10   91.70   10.03
  -1  -1  10   77.90   10.30
   1  -1 -10   89.17    9.21
  -1  -1  10   87.51   10.47
   1  -1 -10   87.84    9.89
   1  -1 -10   89.71    7.95
   1  -1  -9  279.80   16.73
  -1  -1   9  279.16   17.03
  -1  -1   9  250.38   13.89
  -1  -1   9  176.93   18.31
  -1  -1   9  238.25   16.94
  -1  -1   9  227.59   16.95
   1  -1  -9  240.30   16.49
   1  -1  -9  262.71   16.77
   1  -1  -9  261.48   14.28
   1  -1  -9  244.83   16.60
   1  -1  -8   55.19    6.99
  -1  -1   8   67.01    7.52
  -1  -1   8   50.46    9.67
  -1  -1   8   68.10    6.42
  -1  -1   8   67.98    8.40
  -1  -1   8   57.86    7.93
   1  -1  -8   61.22    7.59
   1  -1  -8   67.79    7.76
   1  -1  -8   58.40    7.43
   1  -1  -8   53.90    5.80
  -1  -1   7  671.41   27.60
   1  -1  -7  653.98   27.20
  -1  -1   7  628.72   25.23
  -1  -1   7  537.67   20.71
  -1  -1   7  624.48   32.35
  -1  -1   7  597.75   27.80
  -1  -1   7  606.28   28.29
   1  -1  -7  583.80   26.90
   1  -1  -7  638.37   27.79
   1  -1  -7  611.79   27.46
   1  -1  -7  563.73   24.42
  -1  -1   6  256.74   14.09
   1  -1  -6  271.39   14.55
  -1  -1   6  192.53   16.02
  -1  -1   6  247.12   12.88
  -1  -1   6  233.71    9.89
  -1  -1   6  236.69   14.63
   1  -1  -6  249.99   14.38
   1  -1  -6  250.89   14.37
  -1  -1   6  237.79   14.41
   1  -1  -6  265.06   14.65
   1  -1  -6  256.38   13.15
  -1  -1   6  254.46   14.82
  -1  -1   5  388.75   17.69
   1  -1  -5  396.22   17.90
  -1  -1   5  364.63   20.70
  -1  -1   5  346.49   14.11
  -1  -1   5  334.86   16.21
  -1  -1   5  383.33   18.24
   1  -1  -5  390.36   18.12
  -1  -1   5  384.70   18.51
   1  -1  -5  367.52   17.72
   1  -1  -5  385.45   16.59
  -1  -1   5  389.82   18.46
   1  -1  -5  363.90   17.71
  -1  -1   4  248.37   12.31
   1  -1  -4  296.64   13.72
  -1  -1   4  231.61   14.52
  -1  -1   4  206.20    9.83
  -1  -1   4  258.15   13.14
   1  -1  -4  306.13   13.75
   1  -1  -4  251.01   13.14
  -1  -1   4  235.51   13.13
   1  -1  -4  265.05   13.25
  -1  -1   4  246.32   12.93
  -1  -1   4  252.67   13.18
   1  -1  -4  250.66   13.07
   1  -1  -4  275.08   12.40
   1  -1  -3 1577.70   50.90
  -1  -1   3 1511.93   49.50
  -1  -1   3 1216.57   47.16
   1  -1  -3 1511.21   49.81
  -1  -1   3 1494.33   50.20
  -1  -1   3 1447.49   51.39
   1  -1  -3 1471.64   50.28
   1  -1  -3 1456.37   50.16
  -1  -1   3 1448.58   49.84
  -1  -1   3 1398.70   49.93
  -1  -1   3 1401.03   49.84
   1  -1  -3 1348.08   47.13
  -1  -1   3 1342.48   48.09
   1  -1  -3 1485.33   50.18
   1  -1  -3 1396.57   49.20
  -1  -1   2 2325.54   77.48
   1  -1  -2 2344.34   78.19
   1  -1  -2 2546.33   79.40
   1  -1  -2 2254.13   76.33
  -1  -1   2 2187.03   78.25
   1  -1  -2 2399.72   78.02
  -1  -1   2 2252.22   78.87
   1  -1  -2 2613.03   80.51
   1  -1  -2 2406.89   79.12
  -1  -1   2 2298.79   78.00
  -1  -1   2 2352.48   78.21
   1  -1  -2 2460.69   79.23
  -1  -1   2 2059.97   77.15
   1  -1  -2 2441.99   79.06
   1  -1  -2 2374.94   78.22
  -1  -1   2 2279.20   78.06
   1  -1  -1  916.99   33.43
   1  -1  -1  968.41   33.00
  -1  -1   1  833.30   32.23
  -1  -1   1  857.12   31.39
   1  -1  -1  904.16   31.50
  -1  -1   1  912.30   33.58
   1  -1  -1  952.08   32.28
   1  -1  -1  937.69   33.24
   1  -1  -1  941.62   33.26
  -1  -1   1  898.35   32.19
  -1  -1   1  922.12   32.22
   1  -1  -1  951.69   33.39
   1  -1  -1  977.34   33.39
  -1  -1   1  910.73   32.16
  -1  -1   1  915.13   32.34
  -1  -1   0   78.47    6.09
   1  -1   0   92.86    5.73
  -1  -1   0   92.36    5.76
   1  -1   0   96.10    5.13
  -1  -1   0   89.17    6.04
  -1  -1   0   86.06    4.92
  -1  -1   0   85.34    4.94
  -1  -1   0   80.64    4.93
   1  -1   0   85.44    5.75
   1  -1   0   93.76    5.89
  -1  -1   0   92.13    6.24
  -1  -1   0   84.82    4.95
  -1  -1   0   80.95    6.27
   1  -1   0   98.22    6.00
  -1  -1   0  101.38    5.81
  -1  -1  -1  674.85   25.63
  -1  -1  -1  643.67   23.75
  -1  -1  -1  674.81   24.51
   1  -1   1  691.77   24.94
  -1  -1  -1  717.51   25.41
  -1  -1  -1  655.33   25.58
   1  -1   1  698.02   24.36
  -1  -1  -1  656.18   23.61
  -1  -1  -1  642.53   23.79
  -1  -1  -1  637.27   25.42
  -1  -1  -1  626.97   23.66
  -1  -1  -1  657.15   25.07
   1  -1   1  696.35   24.98
  -1  -1  -1  630.64   23.68
   1  -1   1  678.16   24.57
  -1  -1  -2  876.76   32.68
   1  -1   2  999.94   33.20
  -1  -1  -2  887.27   32.40
  -1  -1  -2  878.84   32.73
   1  -1   2  905.13   32.96
   1  -1   2  939.91   33.79
  -1  -1  -2  941.72   32.63
  -1  -1  -2  934.48   32.58
  -1  -1  -2  898.44   32.38
  -1  -1  -3  387.12   15.62
   1  -1   3  459.33   18.35
  -1  -1  -3  401.00   16.84
   1  -1   3  398.32   17.09
  -1  -1  -3  373.92   15.18
   1  -1   3  382.11   16.41
   1  -1   3  410.05   17.90
  -1  -1  -3  384.67   16.73
  -1  -1  -3  399.91   14.88
  -1  -1  -3  384.32   16.64
  -1  -1  -3  382.06   16.15
  -1  -1  -4  560.23   20.30
  -1  -1  -4  497.13   21.86
   1  -1   4  560.94   22.72
   1  -1   4  535.24   22.55
   1  -1   4  502.54   21.03
  -1  -1  -4  485.11   19.21
  -1  -1  -4  512.11   22.02
  -1  -1  -4  531.51   20.06
  -1  -1  -4  531.26   22.12
   1  -1   4  518.00   22.69
  -1  -1  -4  537.36   21.61
   1  -1   5  502.62   21.48
   1  -1   5  510.99   22.31
  -1  -1  -5  463.24   21.25
  -1  -1  -5  437.77   17.56
   1  -1   5  443.82   19.57
   1  -1   5  510.10   21.01
  -1  -1  -5  461.92   21.25
  -1  -1  -5  470.16   21.35
   1  -1   5  465.45   22.04
  -1  -1  -5  453.08   19.00
   1  -1   5  457.12   21.74
  -1  -1  -5  500.98   20.98
   1  -1   6  124.38   10.12
  -1  -1  -6  118.26    9.67
   1  -1   6  122.57    9.23
   1  -1   6  105.12    7.67
  -1  -1  -6  111.10    6.20
   1  -1   6  120.30    8.77
   1  -1   6  126.08   10.12
  -1  -1  -6  109.44    7.67
  -1  -1  -6  111.87    9.39
   1  -1   6  111.90    9.75
  -1  -1  -6  112.62    9.23
  -1  -1  -6  129.65    9.48
  -1  -1  -7  342.05   18.59
   1  -1   7  377.58   20.26
  -1  -1  -7  322.56   13.77
   1  -1   7  309.45   15.72
  -1  -1  -7  314.44   16.06
  -1  -1  -7  326.97   18.54
   1  -1   7  351.07   17.61
   1  -1   7  316.55   18.83
   1  -1   7  325.10   18.81
  -1  -1  -7  343.45   18.56
  -1  -1  -7  361.80   18.51
  -1  -1  -8  327.37   19.21
   1  -1   8  329.27   20.74
   1  -1   8  328.12   16.42
  -1  -1  -8  345.16   14.32
   1  -1   8  325.74   19.86
  -1  -1  -8  329.76   19.35
  -1  -1  -8  322.43   16.76
   1  -1   8  309.14   19.68
   1  -1   8  339.46   18.20
  -1  -1  -8  305.23   19.12
  -1  -1  -8  358.25   19.32
   1  -1   9  201.70   16.22
  -1  -1  -9  179.11   14.12
   1  -1   9  190.34   11.86
  -1  -1  -9  187.86    9.73
   1  -1   9  216.80   15.98
   1  -1   9  202.80   15.65
  -1  -1  -9  181.44   12.25
  -1  -1  -9  188.58   14.70
  -1  -1  -9  179.15   14.09
  -1  -1  -9  220.16   14.97
  -1  -1  -9  183.74   14.28
   1  -1  10  394.33   24.90
  -1  -1 -10  376.94   23.00
  -1  -1 -10  395.48   16.95
   1  -1  10  388.40   19.11
  -1  -1 -10  386.84   23.01
  -1  -1 -10  378.68   23.20
   1  -1  10  364.55   23.25
   1  -1  10  371.97   21.35
  -1  -1 -10  373.39   20.14
   1  -1  10  361.34   23.19
  -1  -1 -10  406.63   23.11
  -1  -1 -10  396.61   23.46
   1  -1  11  118.98   11.69
   1  -1  11  119.82   13.55
  -1  -1 -11  121.89   12.62
  -1  -1 -11  125.27   16.46
   1  -1  11  126.93    9.63
  -1  -1 -11  108.95    7.56
  -1  -1 -11  127.60   12.84
   1  -1  11  114.05   12.79
  -1  -1 -11  119.78   10.77
  -1  -1 -11  136.16   12.90
   1  -1  11   96.72   11.99
  -1  -1 -11  108.91   11.89
  -1  -1 -11  111.84   11.85
   1  -1  12  201.92   18.25
  -1  -1 -12  188.93   16.47
   1  -1  12  207.27   13.13
  -1  -1 -12  177.00   10.56
  -1  -1 -12  167.20   13.72
   1  -1  12  195.50   17.25
  -1  -1 -12  201.72   16.84
   1  -1  12  182.83   16.99
  -1  -1 -12  203.36   17.36
  -1  -1 -12  195.77   16.85
  -1  -1 -12  219.16   17.07
  -1  -1 -13   63.83   10.32
   1  -1  13   71.58   11.90
  -1  -1 -13   50.10    5.34
   1  -1  13   52.71    6.77
   1  -1  13   52.28    9.81
   1  -1  13   45.40    9.28
  -1  -1 -13   43.21    7.52
  -1  -1 -13   45.40    8.97
  -1  -1 -14  245.95   20.52
   1  -1  14  279.06   22.88
  -1  -1 -14  221.78    9.25
   1  -1  14  218.75   14.36
   1  -1  14  221.28   20.10
   1  -1  14  212.04   19.64
  -1  -1 -14  213.23   16.89
  -1  -1 -14  216.21   19.03
  -1  -1 -15   67.79   12.05
   1  -1  15   96.56    9.21
   1  -1  15  112.36   15.66
   1  -1  15   81.11   13.24
   1  -1  15   85.88   13.25
  -1  -1 -15   90.59   11.16
  -1  -1 -15   99.89   13.39
   1  -1  16  198.44   21.19
  -1  -1 -16  167.48   18.39
   1  -1  16  191.18   12.08
   1  -1  16  167.07   12.82
  -1  -1 -16  178.43   16.51
   1  -1  16  149.91   18.01
   1  -1  16  173.64   19.56
  -1  -1 -16  191.22   19.11
  -1  -1 -17   -8.55    7.82
   1  -1  17    8.09    7.27
   1  -1  17   -0.72    3.11
   1  -1  17    1.70    7.32
   1  -1  17   -3.47    7.09
  -1  -1 -17    4.27    5.64
  -1  -1 -17    2.81    6.29
   1  -1  18   26.66   10.09
  -1  -1 -18   23.84    9.63
   1  -1  18   29.59    5.88
   1  -1  18   23.13    9.13
  -1  -1 -18   35.13    8.38
  -1  -1 -18   21.73    8.60
  -1  -1 -19   17.61    8.98
   1  -1  19   11.97    8.37
   1  -1  19    9.90    6.96
  -1  -1 -19   11.11    6.61
  -1  -1 -19   21.32    8.44
  -1  -1 -20   -0.87    7.91
   1  -1  20  -11.50    9.56
  -1  -1 -20   -9.44    6.20
   1  -1  20   -9.73    8.16
  -1  -1 -20   -5.45    7.96
   1  -1  21    8.57    9.85
  -1  -1 -21   15.93    7.19
   1  -1  21   15.38    9.45
  -1  -1 -21   14.48    8.19
  -1  -1 -22   -0.26    6.05
   1   0 -21    5.72    7.56
  -1   0  21    1.00    9.26
  -1   0  21   23.15   10.30
   1   0 -21   24.67    9.16
  -1   0  21   15.77   10.02
   1   0 -21   17.00    9.06
   1   0 -20   10.04    8.47
  -1   0  20   -5.10    9.82
  -1   0  20    6.03   10.06
  -1   0  20    1.72    8.31
   1   0 -20    2.74    6.70
   1   0 -20   -4.30    8.39
   1   0 -19    0.19    6.29
  -1   0  19   -7.09    9.21
   1   0 -19    3.74    6.13
  -1   0  19   12.54    9.38
  -1   0  19    5.57    8.05
   1   0 -19   -0.66    7.10
   1   0 -18   39.34   10.48
  -1   0  18   79.63   16.32
  -1   0  18   69.64   13.75
  -1   0  18   92.85   15.64
   1   0 -18   65.05   12.00
   1   0 -18   70.99    7.87
   1   0 -18   67.40   11.90
   1   0 -17   30.80    9.41
  -1   0  17   30.10   10.91
  -1   0  17   13.07    3.13
   1   0 -17   12.03    7.16
  -1   0  17   29.09    9.60
  -1   0  17   14.77    8.01
   1   0 -17   11.07    7.98
   1   0 -17   18.26    4.41
   1   0 -16   14.12    7.07
  -1   0  16    9.95    3.01
  -1   0  16    4.86    8.22
  -1   0  16    5.58    7.31
   1   0 -16    6.83    5.72
  -1   0  16    6.77    7.46
   1   0 -16    2.99    2.73
   1   0 -16   14.05    6.87
   1   0 -15  160.47   16.63
  -1   0  15  200.93   22.39
  -1   0  15  138.72    9.52
  -1   0  15  153.06   17.35
  -1   0  15  156.25   17.63
   1   0 -15  155.94   15.66
   1   0 -15  153.62   15.93
   1   0 -15  158.12   11.38
   1   0 -14  139.31   14.94
  -1   0  14  161.78   19.98
  -1   0  14  140.09    9.28
  -1   0  14  157.77   16.82
  -1   0  14  157.76   16.87
   1   0 -14  142.73   14.29
   1   0 -14  143.62   14.74
   1   0 -14  159.74   11.17
   1   0 -13  234.97   18.66
  -1   0  13  227.97   12.40
   1   0 -13  222.27   17.47
  -1   0  13  245.56   20.32
  -1   0  13  251.00   20.60
   1   0 -13  249.09   14.18
   1   0 -13  226.61   18.15
   1   0 -12   20.28    6.15
  -1   0  12   16.88    8.11
  -1   0  12   22.93    3.49
   1   0 -12    4.89    5.63
   1   0 -12   25.27    6.31
  -1   0  12   17.29    6.25
  -1   0  12   16.60    6.30
   1   0 -12   20.83    5.91
   1   0 -12   27.00    4.41
   1   0 -11  366.99   22.65
  -1   0  11  438.55   30.07
  -1   0  11  453.49   25.17
   1   0 -11  467.84   25.90
  -1   0  11  394.31   17.59
   1   0 -11  400.93   29.16
   1   0 -11  388.10   24.22
   1   0 -11  435.24   24.95
  -1   0  11  372.96   24.25
  -1   0  11  363.01   24.21
   1   0 -11  370.70   22.34
   1   0 -11  401.30   24.59
   1   0 -11  371.06   22.69
   1   0 -10  103.35   10.42
   1   0 -10   94.60   12.78
  -1   0  10   93.51    6.66
  -1   0  10   70.74   11.85
   1   0 -10  104.56   10.10
  -1   0  10   87.48   10.67
  -1   0  10   93.74   10.88
   1   0 -10   94.73    9.78
   1   0  -9  105.98    9.83
   1   0  -9   99.58    9.58
  -1   0   9  108.28   10.96
  -1   0   9   95.92   10.84
  -1   0   9   69.26   12.28
  -1   0   9  101.19    6.86
   1   0  -8 1103.82   43.89
  -1   0   8 1120.42   39.52
  -1   0   8 1046.12   45.41
  -1   0   8 1082.08   45.26
   1   0  -8 1147.44   43.95
   1   0  -7  149.26   10.74
   1   0  -7  123.32   13.01
  -1   0   7  153.54    8.29
  -1   0   7  136.16   14.16
  -1   0   7  148.13   11.84
   1   0  -7  144.76   10.50
  -1   0   7  150.70   11.64
  -1   0   7  144.91   11.49
   1   0  -6  282.68   14.61
  -1   0   6  223.81   17.55
  -1   0   6  270.16   12.04
   1   0  -6  267.94   17.99
  -1   0   6  271.90   15.59
  -1   0   6  284.92   15.53
   1   0  -6  252.18   11.70
  -1   0   6  270.92   15.44
   1   0  -5   59.68    5.93
  -1   0   5   59.73    9.07
  -1   0   5   70.41    6.80
  -1   0   5   58.48    6.45
   1   0  -5   57.11    4.23
  -1   0   5   53.85    6.30
   1   0  -4 1158.27   40.04
  -1   0   4 1078.80   43.70
  -1   0   4 1048.80   40.36
  -1   0   4 1107.67   40.31
  -1   0   4 1054.69   40.27
   1   0  -4 1056.49   36.96
   1   0  -3  929.19   32.70
  -1   0   3  929.34   32.71
  -1   0   3  849.03   34.31
  -1   0   3  917.83   32.67
  -1   0   3  946.64   32.99
  -1   0   3  823.31   29.80
  -1   0   3  909.27   32.75
   1   0  -3  825.58   29.74
   1   0  -2  521.65   20.11
  -1   0   2  497.50   19.91
  -1   0   2  564.30   21.59
  -1   0   2  501.86   20.25
  -1   0   2  522.00   20.23
  -1   0   2  512.14   20.22
  -1   0  -2 1192.74   43.27
   1   0   2 1244.76   43.43
   1   0   2 1172.87   41.76
  -1   0  -2 1160.22   41.64
  -1   0  -2 1267.48   42.09
   1   0   2 1312.92   42.04
   1   0   2 1200.89   42.94
  -1   0  -2 1216.88   42.93
  -1   0  -2 1276.14   43.24
  -1   0  -3  143.49    8.63
   1   0   3  138.39    5.92
   1   0   3  137.63    8.91
   1   0   3  130.78    6.94
  -1   0  -3  132.27    6.85
  -1   0  -3  158.08    7.66
   1   0   3  143.69    8.40
   1   0   3  151.19    7.43
  -1   0  -3  139.03    8.36
  -1   0  -3  142.02    8.19
  -1   0  -4  872.16   34.43
   1   0   4  995.84   35.89
   1   0   4  847.21   30.51
   1   0   4  885.97   32.06
  -1   0  -4  861.55   31.83
  -1   0  -4  931.19   33.02
   1   0   4  895.01   34.64
   1   0   4  895.73   34.56
   1   0   4  962.91   33.17
  -1   0  -4  917.05   34.20
   1   0   5    8.56    1.73
  -1   0  -5    7.80    3.75
   1   0   5    8.77    4.02
  -1   0  -5    9.87    2.17
   1   0   5    7.27    2.05
  -1   0  -5   10.16    4.25
  -1   0  -5    7.58    2.60
   1   0   5   10.60    3.78
  -1   0  -5    6.91    3.19
   1   0   5   11.50    2.84
   1   0   5    9.80    3.90
  -1   0  -5    8.54    3.50
  -1   0  -5    4.24    3.16
  -1   0  -6   27.41    5.24
   1   0   6   24.21    3.17
  -1   0  -6   19.43    5.49
  -1   0  -6   23.24    3.12
   1   0   6   24.78    5.76
   1   0   6   17.82    4.48
  -1   0  -6   22.90    3.94
   1   0   6   23.74    3.93
  -1   0  -6   26.84    4.83
  -1   0  -6   22.51    4.66
   1   0   6   26.42    4.95
  -1   0  -6   26.61    4.85
   1   0   6   28.22    4.30
  -1   0  -7   10.28    4.35
   1   0   7    8.38    2.33
   1   0   7   10.01    4.86
  -1   0  -7    5.01    4.33
  -1   0  -7    9.31    2.33
   1   0   7    8.74    3.42
   1   0   7   11.56    4.39
  -1   0  -7    5.66    3.85
  -1   0  -7    5.42    3.59
   1   0   7    7.53    3.99
  -1   0  -7    6.53    3.30
   1   0   7    6.73    3.21
  -1   0  -7    4.37    3.49
  -1   0  -8   16.63    5.05
  -1   0  -8   10.19    5.68
   1   0   8   10.33    2.91
  -1   0  -8   10.24    2.77
   1   0   8   14.09    5.65
   1   0   8   14.03    4.69
   1   0   8   13.82    4.97
  -1   0  -8    4.75    3.46
   1   0   8    9.98    3.46
  -1   0  -8   10.17    4.31
  -1   0  -9   45.45    7.45
   1   0   9   43.25    4.61
  -1   0  -9   45.65    4.97
   1   0   9   41.06    7.85
   1   0   9   51.73    7.94
  -1   0  -9   39.16    5.99
   1   0   9   46.07    7.61
  -1   0  -9   54.13    7.57
  -1   0 -10   78.07    9.82
  -1   0 -10   72.20    6.62
  -1   0 -10   54.22   11.01
   1   0  10   74.69   10.86
   1   0  10   67.33    6.22
   1   0  10   79.90   10.00
  -1   0 -10   72.42    9.54
  -1   0 -10   61.04    7.55
   1   0  10   68.28    9.36
  -1   0 -10   68.00    9.12
  -1   0 -10   63.54    9.15
  -1   0 -10   71.30    9.40
   1   0  11  462.05   25.16
   1   0  11  446.49   28.30
  -1   0 -11  454.30   26.04
  -1   0 -11  443.63   20.61
  -1   0 -11  429.66   31.74
   1   0  11  437.32   19.85
  -1   0 -11  404.49   16.79
   1   0  11  415.70   25.88
   1   0  11  437.58   26.40
  -1   0 -11  439.79   26.54
  -1   0 -11  380.04   22.55
  -1   0 -11  445.97   26.22
  -1   0 -11  445.85   26.44
  -1   0 -11  468.31   26.00
  -1   0 -12    5.02    5.63
   1   0  12    3.45    2.81
   1   0  12    2.69    2.40
  -1   0 -12   -2.29    7.07
  -1   0 -12    2.42    1.51
  -1   0 -12    3.24    2.46
   1   0  12    2.30    5.88
  -1   0 -12    8.69    4.77
   1   0  12    6.83    5.77
   1   0  12    5.11    5.04
  -1   0 -12    5.06    4.90
  -1   0 -13  664.66   36.81
   1   0  13  704.12   29.25
   1   0  13  768.19   41.47
  -1   0 -13  677.77   29.88
   1   0  13  728.09   29.46
  -1   0 -13  661.12   24.81
  -1   0 -13  670.92   34.16
   1   0  13  714.31   38.55
   1   0  13  697.42   38.07
  -1   0 -13  740.68   37.62
   1   0  14   41.87    5.79
  -1   0 -14   50.64    9.73
  -1   0 -14   42.56    3.09
   1   0  14   49.68    5.90
   1   0  14   43.99   11.23
  -1   0 -14   54.68    6.29
   1   0  14   45.88    9.37
   1   0  14   48.23    9.58
  -1   0 -14   42.38    8.18
  -1   0 -14   44.04    9.55
   1   0  15 1167.32   57.08
  -1   0 -15  945.37   50.65
   1   0  15 1023.08   40.58
   1   0  15 1011.51   51.82
  -1   0 -15  947.68   46.94
   1   0  15 1019.70   52.05
  -1   0 -15 1082.51   51.45
  -1   0 -16    4.03    7.56
   1   0  16    7.01    3.29
   1   0  16   13.05    9.08
   1   0  16   17.77    8.28
   1   0  16    4.57    7.47
  -1   0 -16    9.66    5.64
  -1   0 -16   19.14    8.23
  -1   0 -17  234.48   23.27
   1   0  17  300.15   27.38
   1   0  17  252.45   15.14
  -1   0 -17  248.61   21.07
   1   0  17  285.79   25.45
   1   0  17  261.71   24.61
  -1   0 -17  322.29   25.46
  -1   0 -18   63.73   12.90
   1   0  18   71.83    8.32
   1   0  18   67.77   14.61
   1   0  18   58.75   12.69
  -1   0 -18   63.75   11.18
   1   0  18   77.71   14.04
  -1   0 -18   69.99   13.02
   1   0  19   24.37   11.17
  -1   0 -19   20.31    9.74
  -1   0 -19   26.99    8.15
   1   0  19   23.22   10.48
  -1   0 -19   33.80   10.33
  -1   0 -20   11.65    8.49
   1   0  20   -0.08    7.99
  -1   0 -20    2.41    5.44
   1   0  20    7.76    7.57
  -1   0 -20   13.77    8.06
   1   0  21   95.71   18.60
  -1   0 -21  107.04   18.72
   1   0  21  115.90   18.99
  -1   0 -21   69.68   13.20
  -1   0 -21   87.79   16.22
   1   0  22    2.22    4.50
  -1   0 -22    3.27    6.24
   1   1 -21   12.54    9.79
  -1   1  21    7.67    9.85
  -1   1  21   18.35   11.06
  -1   1  21   -1.73    7.52
   1   1 -21    8.44    7.76
   1   1 -21    8.16    8.17
   1   1 -20   40.95   12.02
  -1   1  20   43.76    8.63
  -1   1  20   53.61   10.17
  -1   1  20   23.03   12.43
  -1   1  20   22.28    9.32
  -1   1  20   25.75   10.83
   1   1 -20   39.94   11.00
   1   1 -20   29.40   10.26
   1   1 -19   18.42    9.18
  -1   1  19   11.05    5.47
  -1   1  19   23.68    6.29
  -1   1  19    7.41    9.43
   1   1 -19   22.51    7.80
  -1   1  19   28.09   11.23
  -1   1  19   14.43    8.76
   1   1 -19   11.70    8.45
   1   1 -18   68.84   12.98
  -1   1  18   63.69   10.63
  -1   1  18   50.24   14.72
   1   1 -18   53.24   11.44
  -1   1  18   68.01   13.35
  -1   1  18   60.34   12.99
   1   1 -18   73.43   12.58
   1   1 -17   98.40   15.18
  -1   1  17  140.69   20.76
   1   1 -17  120.35   15.05
  -1   1  17  133.85   17.44
  -1   1  17  123.94   16.95
   1   1 -17  116.63   15.36
   1   1 -17  129.56    9.04
   1   1 -16   97.69   13.56
  -1   1  16  107.85   17.56
  -1   1  16   83.74   13.70
  -1   1  16   81.29   13.91
   1   1 -16   78.84   12.07
   1   1 -16   77.77   12.09
   1   1 -16   73.13    6.81
  -1   1  16   80.56    7.32
  -1   1  15  378.55   30.60
   1   1 -15  344.40   24.85
   1   1 -15  364.68   24.09
  -1   1  15  362.98   26.72
  -1   1  15  356.21   26.50
   1   1 -15  370.72   16.40
  -1   1  15  332.25   16.52
   1   1 -15  381.65   25.01
   1   1 -14   85.00   11.74
  -1   1  14   86.68   15.58
  -1   1  14   76.83    4.77
  -1   1  14   98.87   13.48
  -1   1  14   86.53   12.80
   1   1 -14   80.42   11.13
  -1   1  14   81.84    7.36
   1   1 -14   90.84    7.09
   1   1 -14   99.43   12.25
  -1   1  13  854.07   48.20
   1   1 -13  796.41   39.30
  -1   1  13  736.46   27.44
  -1   1  13  865.09   42.16
  -1   1  13  787.43   41.29
   1   1 -13  793.64   38.41
   1   1 -13  787.24   38.87
  -1   1  13  794.12   31.53
   1   1 -13  769.30   30.60
   1   1 -12  147.73   13.63
  -1   1  12  158.75   18.31
  -1   1  12  125.14    6.51
   1   1 -12  146.78   17.19
  -1   1  12  140.83   14.40
   1   1 -12  142.21   13.30
  -1   1  12  120.05   13.62
  -1   1  12  131.39    9.05
   1   1 -12  142.60   13.68
  -1   1  11  295.47   24.60
   1   1 -11  260.09   18.01
  -1   1  11  294.77   19.94
  -1   1  11  260.09   11.10
   1   1 -11  320.38   20.59
   1   1 -11  243.90   22.05
   1   1 -11  295.39   19.91
   1   1 -11  270.01   19.60
  -1   1  11  273.40   19.81
  -1   1  11  262.51   19.37
   1   1 -11  262.95   17.95
  -1   1  11  264.46   13.59
   1   1 -11  265.24   19.36
   1   1 -11  262.25   18.08
   1   1 -10   80.76    9.31
  -1   1  10   80.22    4.64
   1   1 -10   79.71   11.39
  -1   1  10   87.09   13.49
   1   1 -10   90.64    9.95
   1   1 -10   90.67    9.56
  -1   1  10   83.66   10.42
  -1   1  10  102.13   11.06
  -1   1  10   86.97    6.47
   1   1 -10   70.31    8.90
   1   1  -9  250.73   15.92
  -1   1   9  246.95   10.03
  -1   1   9  202.52   19.58
   1   1  -9  252.99   16.03
  -1   1   9  242.04   17.03
  -1   1   9  243.42   16.77
  -1   1   9  260.55   12.22
   1   1  -9  248.27   15.94
   1   1  -8   61.21    7.16
  -1   1   8   61.55    3.59
  -1   1   8   53.80    9.93
   1   1  -8   62.20    9.38
  -1   1   8   71.28    8.40
  -1   1   8   58.51    8.18
   1   1  -8   57.29    7.25
  -1   1   8   65.54    4.97
  -1   1   8   59.33    7.85
   1   1  -7  620.65   26.78
   1   1  -7  593.74   30.76
  -1   1   7  579.83   21.00
  -1   1   7  502.74   31.49
   1   1  -7  671.36   28.59
  -1   1   7  620.71   28.39
   1   1  -7  630.67   27.28
  -1   1   7  637.89   28.19
  -1   1   7  629.17   28.28
  -1   1   7  599.76   22.69
   1   1  -6  251.87   13.74
   1   1  -6  260.44   14.73
   1   1  -6  219.78   16.00
  -1   1   6  282.52   20.31
  -1   1   6  290.97   15.43
  -1   1   6  257.93   15.02
   1   1  -6  249.61   14.04
  -1   1   6  282.91   15.48
  -1   1   6  234.43   10.64
   1   1  -5  404.25   17.59
   1   1  -5  381.07   20.15
  -1   1   5  378.00   13.81
  -1   1   5  337.71   21.61
   1   1  -5  414.39   18.61
  -1   1   5  406.79   18.80
  -1   1   5  411.17   18.60
   1   1  -5  414.76   18.18
  -1   1   5  346.44   14.27
  -1   1   5  365.41   18.16
   1   1  -4  239.64   11.99
   1   1  -4  248.24   14.04
  -1   1   4  230.78   10.28
   1   1  -4  235.48   12.65
  -1   1   4  256.19    9.80
  -1   1   4  252.24   16.30
   1   1  -4  255.34   12.62
   1   1  -4  228.19   12.54
  -1   1   4  279.96   13.52
   1   1  -4  243.77   12.95
  -1   1   4  275.79   13.28
  -1   1   4  287.78   13.56
  -1   1   4  236.73    9.87
   1   1  -4  231.94   12.68
   1   1  -3 1439.41   48.76
  -1   1   3 1370.55   52.60
  -1   1   3 1368.76   47.04
   1   1  -3 1349.53   50.00
   1   1  -3 1516.30   49.57
   1   1  -3 1345.94   49.51
  -1   1   3 1464.02   50.01
   1   1  -3 1365.75   49.69
  -1   1   3 1477.13   50.21
  -1   1   3 1446.75   50.02
   1   1  -3 1313.45   49.51
  -1   1   3 1447.43   49.38
   1   1  -2 2348.50   77.45
   1   1  -2 2320.46   78.01
  -1   1   2 2363.18   78.36
  -1   1   2 2508.62   78.15
  -1   1   2 2241.36   80.05
  -1   1   2 2272.27   76.80
   1   1  -2 2150.73   78.94
  -1   1   2 2164.62   76.24
  -1   1   2 2480.07   79.11
   1   1  -2 2221.41   78.23
  -1   1   2 2531.46   79.14
   1   1  -2 2265.03   78.19
   1   1  -2 2414.71   77.75
  -1   1   2 2509.47   79.06
   1   1  -2 2357.52   77.64
  -1   1   2 2384.65   78.34
   1   1  -2 2245.68   78.19
   1   1  -1  945.57   32.04
  -1   1   1  976.08   33.65
   1   1  -1  933.63   33.44
   1   1  -1  930.41   33.14
  -1   1   1  953.94   32.55
  -1   1   1  923.09   32.16
   1   1  -1  930.78   33.77
   1   1  -1  891.90   34.24
  -1   1   1  955.20   32.49
  -1   1   1  969.67   33.98
   1   1  -1  904.25   32.93
  -1   1   1  973.24   33.88
   1   1  -1  898.69   32.93
  -1   1   1  971.08   33.86
   1   1  -1  862.92   32.74
  -1   1   1  951.81   33.35
  -1   1   1  962.53   33.80
   1   1  -1  938.90   33.03
   1   1   0   84.28    5.28
   1   1   0   77.59    6.24
   1   1   0   78.50    5.79
  -1   1   0   92.44    5.08
   1   1   0   85.27    6.01
   1   1   0   85.28    4.93
  -1   1   0   92.66    6.09
  -1   1   0   92.28    5.80
   1   1   0   77.73    4.87
   1   1   0   84.63    4.93
   1   1   0   78.54    6.40
  -1   1   0   90.36    5.79
   1   1   0   82.45    4.93
  -1   1   0   97.86    5.68
  -1   1   0   88.19    5.87
   1   1   1  631.44   25.35
  -1   1  -1  670.19   25.02
   1   1   1  675.93   23.83
   1   1   1  710.46   25.44
   1   1   1  633.58   24.34
   1   1   1  673.48   25.65
  -1   1  -1  707.03   24.31
  -1   1  -1  719.53   25.70
   1   1   1  608.82   25.24
  -1   1  -1  698.36   24.61
   1   1   1  616.06   24.86
  -1   1  -1  680.87   25.14
  -1   1  -1  716.18   25.32
   1   1   1  644.23   23.67
   1   1   1  647.20   23.64
   1   1   2  939.69   33.53
  -1   1  -2  988.04   35.54
   1   1   2  857.81   33.32
  -1   1  -2 1013.48   34.07
   1   1   2  938.63   35.06
   1   1   2  942.10   35.49
   1   1   2  893.75   33.32
  -1   1  -2 1054.78   35.23
   1   1   2  942.95   33.08
  -1   1  -2  976.13   34.70
   1   1   2  886.72   34.38
  -1   1  -2 1011.63   35.00
   1   1   3  425.35   17.38
  -1   1  -3  457.49   19.70
   1   1   3  379.49   16.42
   1   1   3  379.47   18.84
  -1   1  -3  438.81   18.25
  -1   1  -3  408.63   17.21
   1   1   3  393.74   18.59
   1   1   3  398.70   17.28
  -1   1  -3  483.23   18.93
  -1   1  -3  432.08   18.33
   1   1   3  418.95   16.84
  -1   1  -3  469.80   19.02
   1   1   4  518.90   21.29
  -1   1  -4  542.17   23.11
   1   1   4  466.91   19.87
   1   1   4  567.43   23.87
  -1   1  -4  498.60   22.59
  -1   1  -4  481.58   19.60
  -1   1  -4  521.27   21.01
   1   1   4  501.91   19.41
   1   1   4  510.43   22.85
   1   1   4  513.41   21.68
  -1   1  -4  545.27   22.05
   1   1   4  515.95   21.66
  -1   1  -4  525.39   22.14
   1   1   4  549.69   21.10
  -1   1  -5  473.67   22.86
   1   1   5  447.70   18.55
   1   1   5  492.00   20.62
  -1   1  -5  423.11   21.31
   1   1   5  511.04   23.43
  -1   1  -5  452.27   19.63
   1   1   5  444.66   17.67
  -1   1  -5  433.93   17.96
  -1   1  -5  498.24   20.92
   1   1   5  455.48   20.87
   1   1   5  460.40   20.89
   1   1   5  433.50   19.63
  -1   1  -5  472.45   21.23
  -1   1  -6   95.15    8.87
  -1   1  -6  136.03   11.65
   1   1   6  128.71   11.33
   1   1   6  114.49    8.68
   1   1   6  115.97    7.30
  -1   1  -6  108.59    6.60
   1   1   6  104.14    6.31
  -1   1  -6  109.02    7.88
  -1   1  -6  123.44    9.02
   1   1   6  112.68    9.29
   1   1   6  127.24    9.81
  -1   1  -6  115.19    9.30
   1   1   6  116.85    8.51
   1   1   7  310.03   14.84
   1   1   7  336.24   20.66
   1   1   7  355.53   17.82
  -1   1  -7  348.95   18.78
  -1   1  -7  324.74   16.22
  -1   1  -7  249.78   19.30
   1   1   7  322.78   13.90
  -1   1  -7  326.94   14.01
   1   1   7  334.64   18.52
   1   1   7  315.16   18.25
  -1   1  -7  317.62   17.22
  -1   1  -7  342.01   18.60
  -1   1  -8  290.41   18.28
   1   1   8  344.20   15.40
   1   1   8  344.81   21.77
  -1   1  -8  280.30   13.23
   1   1   8  306.49   13.62
  -1   1  -8  235.58   19.90
  -1   1  -8  310.21   16.17
  -1   1  -8  302.75   17.22
   1   1   8  309.98   18.63
   1   1   8  322.13   18.97
  -1   1  -8  320.50   18.57
   1   1   9  229.38   17.98
  -1   1  -9  175.59   14.49
   1   1   9  182.44   11.05
   1   1   9  176.23    9.65
  -1   1  -9  222.94   13.06
  -1   1  -9  194.70    9.78
  -1   1  -9  190.86   13.58
   1   1   9  207.59   15.26
   1   1   9  185.38   14.82
  -1   1  -9  210.95   15.03
   1   1  10  395.35   21.82
  -1   1 -10  328.79   21.83
   1   1  10  420.55   26.35
   1   1  10  384.24   18.14
  -1   1 -10  348.51   15.50
  -1   1 -10  316.39   25.70
  -1   1 -10  386.72   19.61
   1   1  10  361.56   15.99
   1   1  10  355.41   22.43
   1   1  10  359.81   22.48
  -1   1 -10  356.49   20.74
  -1   1 -10  373.30   22.25
  -1   1 -11  107.73   12.09
   1   1  11  111.95   11.23
   1   1  11  109.94    8.80
   1   1  11  132.86   15.20
  -1   1 -11  108.38    7.02
  -1   1 -11  129.33   10.34
   1   1  11  113.70    7.49
  -1   1 -11   95.52   14.61
  -1   1 -11  125.40   13.36
  -1   1 -11  116.63   11.29
   1   1  11  125.13   12.91
   1   1  11  114.65   12.31
  -1   1 -11  124.17   12.88
  -1   1 -11  125.03   12.98
  -1   1 -11  100.61   11.35
  -1   1 -12  173.47   16.12
   1   1  12  214.40   19.52
   1   1  12  197.25   12.54
  -1   1 -12  189.79   13.41
  -1   1 -12  194.77    9.86
  -1   1 -12  180.50   20.82
   1   1  12  167.18   10.17
   1   1  12  202.99   17.30
   1   1  12  196.25   17.19
  -1   1 -12  165.09   14.46
  -1   1 -12  221.16   17.68
  -1   1 -13   52.02    9.99
  -1   1 -13   54.87    7.22
  -1   1 -13   48.67    4.48
   1   1  13   47.73    5.08
   1   1  13   52.08   11.24
  -1   1 -13   40.26    7.90
   1   1  13   78.05   11.53
   1   1  13   58.55   10.22
  -1   1 -13   43.15    8.93
   1   1  14  259.40   23.17
  -1   1 -14  205.15   19.29
   1   1  14  215.08   11.87
  -1   1 -14  208.39   14.70
  -1   1 -14  213.92   10.45
  -1   1 -14  195.34   17.16
   1   1  14  249.97   20.87
   1   1  14  224.43   20.12
  -1   1 -14  250.55   20.19
  -1   1 -15   86.97   13.07
   1   1  15   93.20   15.26
  -1   1 -15   69.34    4.68
   1   1  15   88.38    6.83
  -1   1 -15   71.45   10.99
   1   1  15   97.89   13.81
   1   1  15   94.86   13.67
  -1   1 -15   83.93   12.50
   1   1  16  193.68   21.67
   1   1  16  178.07   13.58
  -1   1 -16  158.49   18.26
   1   1  16  150.25    9.71
  -1   1 -16  165.39   16.73
   1   1  16  174.20   18.94
   1   1  16  168.06   18.51
  -1   1 -16  190.86   18.96
   1   1  17    4.58    4.49
  -1   1 -17    2.11    7.07
   1   1  17    4.53    1.91
   1   1  17   -6.18    8.16
   1   1  17  -17.25    8.79
  -1   1 -17   -1.47    6.17
   1   1  17    5.77    7.85
  -1   1 -17    7.95    6.96
  -1   1 -18   28.37   10.63
   1   1  18   30.87    6.15
   1   1  18   37.01    9.60
   1   1  18   32.10   11.71
   1   1  18   16.17    8.56
   1   1  18   48.85   11.73
  -1   1 -18   30.05    9.10
  -1   1 -18   36.46   10.03
   1   1  19   11.52    8.87
   1   1  19   13.40    5.35
  -1   1 -19   10.84    8.75
   1   1  19   14.95    6.84
  -1   1 -19   15.22    7.69
   1   1  19   30.11   10.43
  -1   1 -19   15.39    8.38
   1   1  20    2.51    8.04
  -1   1 -20   -6.81    8.92
   1   1  20    3.54    5.58
   1   1  20    1.18    5.92
  -1   1 -20    0.24    6.19
  -1   1 -20    3.26    6.81
   1   1  21   19.24   11.19
  -1   1 -21    4.58    9.07
   1   1  21   20.06    7.97
  -1   1 -21    4.96    7.11
   1   1  21   35.79   11.93
  -1   1 -21    6.55    8.30
   1   2 -21   -8.01    9.89
  -1   2  21    3.88    4.74
  -1   2  21   11.67    8.86
  -1   2  21   -0.80    8.88
   1   2 -21   -2.80    6.41
  -1   2  20  173.61   16.39
   1   2 -20  191.86   22.79
  -1   2  20  189.63   25.13
   1   2 -20  169.70   20.49
  -1   2  20  142.29   20.20
  -1   2  20  175.39   21.72
   1   2 -20  162.82   19.90
  -1   2  19   50.49    9.35
   1   2 -19   47.48   12.19
  -1   2  19   53.04   14.52
  -1   2  19   63.49   10.58
  -1   2  19   54.39   12.59
  -1   2  19   54.73   12.92
   1   2 -19   59.71   11.98
   1   2 -19   61.24   12.16
  -1   2  18  100.21   11.99
   1   2 -18   82.27   13.88
  -1   2  18  101.22   12.85
  -1   2  18  102.64   17.78
  -1   2  18  101.77   16.34
   1   2 -18   99.86   14.99
  -1   2  18   92.67   15.50
   1   2 -18   73.65   13.13
  -1   2  17   74.56   10.37
   1   2 -17   69.24   12.72
  -1   2  17   86.06   16.75
  -1   2  17   67.49   10.24
  -1   2  17   79.89   13.66
  -1   2  17   91.23   14.70
   1   2 -17   80.00   12.99
   1   2 -17   57.39   11.01
  -1   2  16  419.40   34.11
   1   2 -16  341.86   26.70
  -1   2  16  371.64   24.65
   1   2 -16  371.38   26.68
  -1   2  16  383.84   28.76
  -1   2  16  380.30   28.62
   1   2 -16  376.47   14.52
   1   2 -16  342.64   25.92
  -1   2  16  325.54   17.98
   1   2 -15   89.26   13.23
  -1   2  15  116.53   17.73
  -1   2  15  101.64   11.69
  -1   2  15   84.33   13.16
  -1   2  15   85.35   13.35
   1   2 -15  101.15   13.13
   1   2 -15   93.20    5.57
   1   2 -15  110.67   13.55
  -1   2  15   82.76    7.79
   1   2 -14  674.20   36.65
  -1   2  14  700.91   43.94
  -1   2  14  717.66   35.01
   1   2 -14  642.16   35.79
  -1   2  14  688.09   38.80
  -1   2  14  681.43   38.55
   1   2 -14  681.20   36.40
  -1   2  14  631.02   28.27
   1   2 -14  668.55   24.75
   1   2 -13   56.02    9.43
  -1   2  13   59.44   12.94
  -1   2  13   60.41    8.39
   1   2 -13   56.15    9.49
  -1   2  13   59.70   10.71
  -1   2  13   59.75   10.52
   1   2 -13   58.56    9.57
   1   2 -13   59.78    4.32
  -1   2  13   47.73    5.83
  -1   2  12  344.39   27.45
   1   2 -12  313.76   21.03
   1   2 -12  297.61   24.45
  -1   2  12  324.46   19.38
   1   2 -12  287.83   20.43
  -1   2  12  310.61   22.44
  -1   2  12  318.95   22.46
  -1   2  12  287.34   15.45
   1   2 -12  298.92   20.51
   1   2 -11   11.70    5.31
  -1   2  11   15.48    5.64
  -1   2  11   12.35    3.14
  -1   2  11   19.30    4.58
  -1   2  11   17.86    8.44
   1   2 -11    5.09    4.68
   1   2 -11   17.30    4.98
   1   2 -11   13.89    5.84
  -1   2  11   17.73    5.87
  -1   2  11   12.64    5.92
   1   2 -11   14.71    5.64
   1   2 -11   15.52    5.40
   1   2 -11   18.62    5.49
   1   2 -11   11.46    4.96
  -1   2  10   60.69    8.86
   1   2 -10   30.69    6.29
  -1   2  10   32.81    5.61
   1   2 -10   43.85    6.92
  -1   2  10   87.85   13.21
  -1   2  10   56.91    9.13
   1   2 -10   32.38    6.47
  -1   2  10   49.22    8.52
   1   2 -10   25.63    6.22
   1   2 -10   23.44    6.32
   1   2 -10   25.47    6.13
  -1   2  10   66.67    6.07
   1   2 -10   23.11    5.93
  -1   2   9   57.20    7.85
   1   2  -9   59.14    7.84
  -1   2   9   58.71    6.49
  -1   2   9   70.22   11.60
   1   2  -9   56.30    7.83
   1   2  -9   56.14    7.92
  -1   2   9   58.95    7.97
  -1   2   9   55.53    7.95
   1   2  -9   61.63    8.12
  -1   2   9   51.37    5.13
   1   2  -9   54.56    7.25
   1   2  -9   61.37    8.03
   1   2  -8  347.83   18.32
   1   2  -8  318.78   18.83
  -1   2   8  313.77   16.47
   1   2  -8  299.84   20.42
  -1   2   8  253.42   21.94
  -1   2   8  343.72   19.62
  -1   2   8  333.10   19.14
   1   2  -8  338.17   18.72
   1   2  -8  316.49   18.07
  -1   2   8  338.59   19.35
  -1   2   8  302.53   14.65
   1   2  -7  629.44   27.42
  -1   2   7  648.39   29.31
  -1   2   7  617.99   25.92
   1   2  -7  633.70   30.76
   1   2  -7  629.97   28.68
  -1   2   7  662.96   28.75
   1   2  -7  627.91   28.18
   1   2  -7  624.83   29.39
   1   2  -7  677.80   29.59
  -1   2   7  632.84   28.88
  -1   2   7  589.84   24.46
   1   2  -7  634.56   29.36
   1   2  -7  596.91   27.55
  -1   2   7  674.07   29.03
   1   2  -6  439.33   20.07
  -1   2   6  445.60   21.66
  -1   2   6  405.58   18.40
   1   2  -6  437.29   21.08
   1   2  -6  468.79   22.90
  -1   2   6  417.92   16.89
  -1   2   6  346.50   24.00
  -1   2   6  453.68   20.94
   1   2  -6  446.88   21.54
   1   2  -6  460.05   20.99
  -1   2   6  442.52   21.16
   1   2  -6  417.27   21.41
  -1   2   6  463.35   21.21
   1   2  -6  432.93   21.57
  -1   2   6  396.57   17.75
   1   2  -5  319.21   15.39
  -1   2   5  322.22   16.89
  -1   2   5  353.14   21.29
  -1   2   5  338.79   14.03
   1   2  -5  305.40   16.36
   1   2  -5  348.02   17.86
  -1   2   5  325.56   14.58
   1   2  -5  271.42   13.65
   1   2  -5  320.79   16.73
  -1   2   5  350.64   16.47
  -1   2   5  353.91   16.83
   1   2  -5  335.93   17.16
   1   2  -5  322.17   16.34
  -1   2   5  344.99   16.57
   1   2  -5  333.72   17.13
  -1   2   5  329.96   14.58
   1   2  -4 2301.13   78.30
  -1   2   4 2191.83   78.42
  -1   2   4 2291.74   80.69
   1   2  -4 2411.47   81.38
   1   2  -4 2102.85   79.90
  -1   2   4 2230.44   75.75
  -1   2   4 2047.36   83.84
  -1   2   4 2323.72   77.84
  -1   2   4 2354.40   77.87
  -1   2   4 2434.18   79.81
  -1   2   4 2492.20   80.16
   1   2  -4 2312.25   80.38
   1   2  -4 2374.96   79.72
   1   2  -4 2332.50   80.16
  -1   2   4 2466.04   80.05
   1   2  -4 2233.20   80.12
   1   2  -3  841.13   30.21
   1   2  -3  853.49   32.75
  -1   2   3  833.69   32.74
  -1   2   3  847.99   30.90
  -1   2   3  771.90   34.83
  -1   2   3  781.76   29.34
   1   2  -3  776.20   32.37
  -1   2   3  865.56   30.56
   1   2  -3  892.27   31.72
   1   2  -3  844.24   31.73
  -1   2   3  896.42   32.02
  -1   2   3  882.08   32.06
   1   2  -3  841.44   31.89
  -1   2   3  889.77   32.01
  -1   2   3  860.67   33.14
   1   2  -3  803.80   31.65
   1   2  -2 2463.75   85.48
  -1   2   2 2398.70   85.49
   1   2  -2 2516.40   82.22
   1   2  -2 2394.64   85.58
  -1   2   2 2647.14   87.22
   1   2  -2 2201.03   86.16
  -1   2   2 2552.96   84.26
  -1   2   2 2479.81   83.19
   1   2  -2 2385.73   85.70
  -1   2   2 2449.65   86.70
  -1   2   2 2597.88   84.90
  -1   2   2 2669.50   84.99
   1   2  -2 2411.47   83.80
   1   2  -2 2638.24   83.97
   1   2  -2 2390.72   83.66
  -1   2   2 2571.21   86.11
   1   2  -2 2348.76   83.66
  -1   2   2 2640.77   86.34
  -1   2   2 2721.01   84.96
   1   2  -1 3808.46  126.72
   1   2  -1 3763.00  127.72
  -1   2   1 4034.39  128.48
  -1   2   1 3923.56  125.17
   1   2  -1 3895.85  127.91
  -1   2   1 3860.16  125.42
  -1   2   1 3751.53  124.85
  -1   2   1 3743.55  125.38
   1   2  -1 3469.19  126.32
   1   2  -1 3530.34  123.82
   1   2  -1 3901.80  123.93
  -1   2   1 3968.93  125.71
  -1   2   1 3907.52  125.67
   1   2  -1 3510.86  123.85
  -1   2   1 3848.49  125.76
   1   2  -1 3610.41  123.83
  -1   2   1 3872.61  126.46
  -1   2   1 3997.75  125.74
  -1   2   1 3942.06  126.74
   1   2  -1 3696.36  126.58
  -1   2   0 7921.18  249.03
   1   2   0 7724.90  250.90
   1   2   0 7360.63  251.78
  -1   2   0 7594.92  252.64
  -1   2   0 7340.66  249.65
   1   2   0 6987.93  250.34
   1   2   0 7400.41  251.70
  -1   2   0 7766.50  249.89
   1   2   0 7149.09  247.33
  -1   2   0 8074.85  250.14
  -1   2   0 7897.55  251.75
  -1   2   0 7819.09  250.60
  -1   2   0 8072.60  250.15
  -1   2   0 7790.49  253.00
  -1   2   0 8153.65  250.12
  -1   2   0 8093.22  250.97
   1   2   1 1486.37   55.26
  -1   2  -1 1734.64   53.85
   1   2   1 1480.83   57.98
   1   2   1 1588.35   51.97
  -1   2  -1 1580.86   57.73
   1   2   1 1502.96   54.77
   1   2   1 1576.07   56.80
  -1   2  -1 1566.30   54.82
  -1   2  -1 1592.40   54.63
  -1   2  -1 1595.89   56.61
  -1   2  -1 1588.47   57.20
   1   2   1 1437.07   57.68
  -1   2  -1 1599.49   55.05
  -1   2  -1 1593.77   54.99
  -1   2  -1 1478.39   55.15
   1   2   2  219.54    9.15
  -1   2  -2  206.37    9.28
  -1   2  -2  219.29    9.31
  -1   2  -2  208.76   11.88
  -1   2  -2  226.97   13.73
  -1   2  -2  207.02    8.98
   1   2   2  180.92   10.77
   1   2   2  208.15   11.23
   1   2   2  182.57   11.61
  -1   2  -2  195.27   10.35
  -1   2  -2  216.97   10.99
   1   2   2  177.74    8.83
  -1   2  -2  199.42   11.88
  -1   2  -2  209.10   11.04
  -1   2  -2  197.82   10.67
  -1   2  -2  215.26   13.10
   1   2   2  219.43   12.12
   1   2   2  210.70    8.58
  -1   2  -2  208.45   10.94
   1   2   3 1199.41   49.72
   1   2   3 1365.34   51.65
   1   2   3 1433.81   48.91
  -1   2  -3 1515.90   48.10
  -1   2  -3 1434.36   52.02
  -1   2  -3 1509.66   49.74
   1   2   3 1396.27   52.10
  -1   2  -3 1294.61   49.45
  -1   2  -3 1434.74   51.06
  -1   2  -3 1481.69   52.15
  -1   2  -3 1457.78   51.10
   1   2   3 1291.29   48.53
   1   2   3 1482.23   52.16
  -1   2  -3 1441.56   51.17
  -1   2  -3 1444.98   50.80
  -1   2  -3 1394.68   53.14
   1   2   3 1438.53   48.16
   1   2   3 1234.06   51.58
  -1   2  -4 3046.39  100.78
   1   2   4 2671.24   99.18
  -1   2  -4 3110.16   97.14
  -1   2  -4 2979.35  101.81
   1   2   4 2970.58   98.95
   1   2   4 2971.04  102.51
   1   2   4 2875.22  101.73
  -1   2  -4 2891.95  100.62
  -1   2  -4 2698.41   98.43
  -1   2  -4 3099.62  101.76
   1   2   4 2835.36   98.74
  -1   2  -4 3019.78  101.35
  -1   2  -4 3037.51  101.35
   1   2   4 2805.78   98.74
  -1   2  -4 3055.22  101.29
   1   2   4 2934.19  102.23
   1   2   4 2710.94   97.93
  -1   2  -4 3015.66  100.62
   1   2   4 3118.79  101.67
   1   2   5 1194.02   43.07
   1   2   5 1235.44   46.76
  -1   2  -5 1081.50   45.17
   1   2   5 1070.65   42.59
  -1   2  -5 1216.14   41.20
  -1   2  -5 1202.98   45.79
  -1   2  -5 1093.17   43.79
   1   2   5 1137.56   45.30
  -1   2  -5 1054.30   41.53
   1   2   5 1128.30   43.26
  -1   2  -5 1222.01   45.62
   1   2   5 1126.75   43.22
  -1   2  -5 1197.26   45.01
  -1   2  -5 1163.59   45.21
   1   2   5 1210.02   45.05
  -1   2  -5 1145.92   44.18
  -1   2  -6  649.08   30.01
   1   2   6  663.60   27.71
   1   2   6  714.82   28.60
   1   2   6  720.09   32.39
   1   2   6  710.06   30.85
  -1   2  -6  688.78   29.20
  -1   2  -6  639.56   26.36
   1   2   6  660.10   28.84
  -1   2  -6  694.45   29.84
  -1   2  -6  701.67   30.90
   1   2   6  671.86   28.94
  -1   2  -6  740.13   31.09
  -1   2  -6  670.87   29.48
   1   2   7   31.33    5.24
  -1   2  -7   23.58    5.77
   1   2   7   31.91    5.24
   1   2   7   39.39    7.58
  -1   2  -7   29.26    4.92
  -1   2  -7   28.25    6.90
  -1   2  -7   26.31    3.72
   1   2   7   28.40    5.49
  -1   2  -7   28.67    5.48
   1   2   7   33.84    5.68
   1   2   7   34.97    6.00
  -1   2  -7   22.58    4.96
   1   2   8  611.09   26.36
  -1   2  -8  603.18   29.71
   1   2   8  641.20   32.86
  -1   2  -8  579.50   24.43
  -1   2  -8  497.21   30.93
  -1   2  -8  651.04   28.72
   1   2   8  631.82   30.43
   1   2   8  631.48   29.39
   1   2   8  611.40   29.19
  -1   2  -8  607.11   28.92
  -1   2  -8  630.17   29.50
   1   2   9   63.90    6.78
  -1   2  -9   63.08    8.64
  -1   2  -9   56.66    9.85
   1   2   9   61.24    9.76
  -1   2  -9   67.76    7.77
  -1   2  -9   64.17    5.69
   1   2   9   61.11    8.37
   1   2   9   55.23    7.85
   1   2   9   55.49    8.11
  -1   2  -9   54.35    7.85
  -1   2  -9   56.25    8.10
  -1   2 -10  121.38   13.06
   1   2  10  161.79   12.90
   1   2  10  142.68   10.90
   1   2  10  164.16   16.26
  -1   2 -10  165.41   12.66
  -1   2 -10  150.76    9.32
   1   2  10  165.56   14.25
  -1   2 -10  169.56   14.67
  -1   2 -10  148.08   13.03
  -1   2 -10  166.24   14.90
   1   2  10  143.46   13.50
   1   2  10  152.26   13.77
  -1   2 -10  148.75   13.33
   1   2  11   56.63    8.23
  -1   2 -11   50.22    8.98
   1   2  11   69.34   11.55
  -1   2 -11   55.93    7.54
   1   2  11   53.04    8.58
  -1   2 -11   46.21   10.17
  -1   2 -11   50.74    5.28
  -1   2 -11   48.03    8.73
   1   2  11   60.98    9.16
   1   2  11   55.51    8.88
  -1   2 -11   55.65    9.36
  -1   2 -11   53.15    8.21
  -1   2 -11   64.94    9.85
  -1   2 -11   52.90    8.72
  -1   2 -12   53.90    9.78
  -1   2 -12   49.13   11.00
   1   2  12   61.43    9.55
   1   2  12   65.72   11.68
  -1   2 -12   74.22    8.93
  -1   2 -12   64.39    5.94
   1   2  12   68.85   10.49
   1   2  12   80.04   11.09
  -1   2 -12   62.01    9.31
  -1   2 -12   54.55    9.24
  -1   2 -13   29.11    8.03
   1   2  13   26.56    6.92
  -1   2 -13   30.74    6.11
  -1   2 -13   31.88    4.19
   1   2  13   27.19    9.34
   1   2  13   21.13    7.36
   1   2  13   32.71    8.05
  -1   2 -13   29.53    7.53
  -1   2 -13   26.60    8.11
   1   2  14  104.92   10.28
  -1   2 -14   77.57   12.30
  -1   2 -14   80.40    9.59
   1   2  14   95.38   12.72
  -1   2 -14   80.43    6.66
   1   2  14  108.55   16.10
   1   2  14   98.17   13.34
  -1   2 -14   77.50   11.20
   1   2  14  114.39   14.40
  -1   2 -14   83.59   12.17
   1   2  15   51.02    7.63
   1   2  15   41.88    8.00
  -1   2 -15   38.23   10.05
   1   2  15   49.17    9.59
  -1   2 -15   39.99    4.41
   1   2  15   58.12   12.55
  -1   2 -15   31.54    8.42
   1   2  15   57.33   10.98
   1   2  15   52.65   10.66
  -1   2 -15   36.14    8.73
   1   2  16  102.38   10.70
  -1   2 -16  103.66   15.32
   1   2  16  101.78   13.84
  -1   2 -16   82.14    5.97
   1   2  16  119.52   17.56
   1   2  16   78.69   13.48
  -1   2 -16  105.99   13.97
   1   2  16   82.05   13.57
  -1   2 -16  106.60   14.83
   1   2  16  112.94   12.29
   1   2  17    4.91    4.34
  -1   2 -17   -0.55    6.59
   1   2  17    4.63    4.73
   1   2  17   10.62    8.03
   1   2  17    2.80    5.01
   1   2  17   -5.47    7.24
   1   2  17   -4.47    7.06
  -1   2 -17    1.43    5.73
  -1   2 -17    8.04    7.28
   1   2  18    8.41    4.82
   1   2  18    3.51    4.68
   1   2  18   -1.64    7.16
  -1   2 -18    2.95    7.42
   1   2  18    5.51    5.48
   1   2  18   -9.03    8.09
  -1   2 -18    8.97    6.70
   1   2  18   13.10    7.64
  -1   2 -18    4.11    6.36
  -1   2 -19   39.68   12.11
   1   2  19   21.68    6.42
   1   2  19   18.09    9.68
   1   2  19   14.63    7.27
  -1   2 -19   21.22    8.96
   1   2  19   17.38    8.58
  -1   2 -19   35.03   10.55
   1   2  20   35.62   12.62
  -1   2 -20   48.72   13.36
   1   2  20   43.80    9.93
   1   2  20   34.78   11.47
  -1   2 -20   17.53    8.97
  -1   2 -20   18.09    9.26
  -1   2 -21    2.84    6.83
   1   2  21   13.96    9.16
   1   2  21   11.82    6.01
  -1   3  21   42.23    9.31
   1   3 -21   43.78   13.48
  -1   3  21   43.67   13.63
  -1   3  21   50.67   14.14
  -1   3  20    6.04    5.97
   1   3 -20   12.79    9.70
  -1   3  20   16.16    9.17
   1   3 -20    5.41    6.58
  -1   3  20   23.58   10.54
  -1   3  20    7.31    8.90
   1   3 -20    8.66    6.83
  -1   3  19   88.66   12.46
   1   3 -19   49.84   12.70
  -1   3  19   53.26   15.96
  -1   3  19   62.50   13.66
  -1   3  19   77.09   15.28
   1   3 -19   78.93   14.05
   1   3 -19   89.85   14.86
   1   3 -18   16.09    8.56
  -1   3  18   26.85    7.81
  -1   3  18   11.69    9.12
  -1   3  18   26.18    7.40
  -1   3  18   36.82   11.76
   1   3 -18   12.98    7.23
  -1   3  18   38.49   11.56
   1   3 -18   20.39    8.35
  -1   3  17   97.87   12.07
   1   3 -17   99.00   14.65
  -1   3  17   84.61   16.96
  -1   3  17   94.51   11.80
  -1   3  17   91.80   14.86
   1   3 -17   80.61   13.24
  -1   3  17   68.68   13.33
   1   3 -17   95.33   13.99
   1   3 -16   56.57   11.22
  -1   3  16   75.08   10.29
  -1   3  16   88.81   16.17
  -1   3  16   85.76   10.97
  -1   3  16   68.28   12.86
  -1   3  16   65.95   12.33
   1   3 -16   76.97   12.51
   1   3 -16   76.36   12.37
  -1   3  16   73.42    7.78
   1   3 -15   33.06    9.00
  -1   3  15   46.42    6.08
  -1   3  15   45.83    8.43
  -1   3  15   59.96   13.58
  -1   3  15   56.05    8.66
  -1   3  15   39.50    9.82
  -1   3  15   44.50    9.94
   1   3 -15   57.34   10.83
   1   3 -15   50.21    9.95
   1   3 -14   20.90    8.03
  -1   3  14   47.84    6.31
  -1   3  14   55.16    9.01
  -1   3  14   50.18    8.01
  -1   3  14   65.69   14.67
  -1   3  14   53.25   10.92
  -1   3  14   58.22   11.28
   1   3 -14   45.89    9.55
   1   3 -14   40.79    8.44
  -1   3  13  393.37   22.79
   1   3 -13  324.52   23.60
  -1   3  13  386.35   30.55
   1   3 -13  383.04   28.14
  -1   3  13  358.27   22.03
  -1   3  13  406.54   26.35
  -1   3  13  394.69   26.35
   1   3 -13  349.50   24.30
  -1   3  13  344.52   18.79
   1   3 -13  355.35   23.89
  -1   3  12  229.10   16.06
   1   3 -12  176.34   16.06
  -1   3  12  206.53   21.41
   1   3 -12  201.45   19.14
  -1   3  12  199.16   14.93
   1   3 -12  190.35   16.61
  -1   3  12  199.10   17.57
  -1   3  12  203.91   17.49
  -1   3  12  181.59   12.39
   1   3 -12  218.08   16.90
   1   3 -11   83.93   10.19
  -1   3  11   85.51   10.76
  -1   3  11   79.22    8.61
   1   3 -11   77.65   11.36
  -1   3  11   96.28   14.36
   1   3 -11   68.84    9.41
   1   3 -11   74.79   10.65
  -1   3  11   82.25   10.73
   1   3 -11   79.22   10.46
   1   3 -11   74.82   10.35
  -1   3  11   72.45   10.31
   1   3 -11   80.49   10.84
   1   3 -11   86.74   10.17
  -1   3  11   81.99    7.78
   1   3 -10   38.57    7.01
  -1   3  10   31.56    4.96
  -1   3  10   33.79    6.99
  -1   3  10   31.56    5.46
  -1   3  10   44.41   10.07
   1   3 -10   30.32    6.34
   1   3 -10   27.21    6.89
  -1   3  10   40.52    7.78
  -1   3  10   34.70    7.30
   1   3 -10   28.59    7.13
   1   3 -10   36.70    7.13
   1   3 -10   40.22    6.96
   1   3 -10   32.22    6.72
   1   3  -9   89.84    9.36
   1   3  -9   74.37    9.56
  -1   3   9  111.36   10.97
   1   3  -9   87.72   10.64
  -1   3   9   95.20    8.62
  -1   3   9   83.64   12.57
  -1   3   9  101.32   10.32
   1   3  -9   88.76   10.18
  -1   3   9   92.36   10.06
   1   3  -9   98.70   10.88
   1   3  -9   90.49    9.89
  -1   3   9   85.44    7.62
   1   3  -9  105.98   11.11
   1   3  -9   75.54    8.88
  -1   3   8  319.18   22.78
   1   3  -8  259.85   16.02
   1   3  -8  286.69   18.18
   1   3  -8  270.97   17.89
   1   3  -8  222.73   12.91
   1   3  -8  247.61   16.29
  -1   3   8  247.13   14.56
  -1   3   8  284.73   16.96
  -1   3   8  262.27   16.75
   1   3  -8  263.18   16.59
  -1   3   8  241.17   13.83
  -1   3   8  269.19   16.65
   1   3  -8  246.38   15.66
  -1   3   7   49.78    6.85
   1   3  -7   55.07    7.93
   1   3  -7   53.67    6.46
  -1   3   7   46.36    4.72
   1   3  -7   44.18    5.00
   1   3  -7   44.60    6.19
  -1   3   7   45.97    9.00
  -1   3   7   48.08    5.61
   1   3  -7   44.71    6.76
   1   3  -7   52.47    7.39
   1   3  -7   55.93    7.69
   1   3  -7   50.03    6.87
  -1   3   7   45.84    6.55
  -1   3   7   62.15    7.13
  -1   3   7   48.00    5.68
   1   3  -7   56.76    7.55
   1   3  -7   48.89    6.42
  -1   3   7   47.94    6.51
   1   3  -6  294.97   15.24
   1   3  -6  314.11   17.08
  -1   3   6  300.42   16.90
   1   3  -6  262.19   15.85
  -1   3   6  283.38   14.81
  -1   3   6  219.46   18.46
   1   3  -6  248.69   14.03
  -1   3   6  298.92   14.05
   1   3  -6  311.76   17.03
  -1   3   6  306.00   16.04
  -1   3   6  284.21   15.92
   1   3  -6  300.00   16.41
   1   3  -6  307.25   17.28
  -1   3   6  303.60   16.15
   1   3  -6  294.92   16.86
  -1   3   6  266.33   14.76
   1   3  -6  258.67   15.03
  -1   3   5  151.81   10.89
   1   3  -5  153.82    9.33
  -1   3   5  141.05   10.14
  -1   3   5  140.71    9.78
   1   3  -5  133.22   10.15
  -1   3   5  149.31    9.43
  -1   3   5  151.98    9.13
  -1   3   5  144.91    7.27
   1   3  -5  136.52   10.04
   1   3  -5  129.48    9.07
  -1   3   5  111.16   11.92
  -1   3   5  151.56    9.68
  -1   3   5  148.97    9.80
   1   3  -5  141.49   10.11
   1   3  -5  134.24   10.17
   1   3  -5  156.35   10.56
  -1   3   5  150.65    9.70
   1   3  -5  148.43   10.52
   1   3  -5  132.12    9.19
   1   3  -4  668.30   32.85
   1   3  -4  768.98   31.73
   1   3  -4  759.04   28.84
  -1   3   4  749.26   31.15
  -1   3   4  746.95   31.62
  -1   3   4  770.96   30.12
  -1   3   4  607.40   33.23
  -1   3   4  809.60   30.38
   1   3  -4  720.13   31.10
   1   3  -4  705.56   30.06
  -1   3   4  786.42   28.41
  -1   3   4  809.61   30.12
   1   3  -4  789.91   30.86
   1   3  -4  765.23   30.76
  -1   3   4  819.74   30.37
   1   3  -4  755.80   30.93
  -1   3   4  782.89   33.54
   1   3  -4  764.72   30.89
  -1   3   4  809.47   30.28
   1   3  -4  733.81   29.42
  -1   3   3  500.81   23.42
   1   3  -3  544.37   24.07
  -1   3   3  566.55   26.29
   1   3  -3  406.06   24.16
   1   3  -3  520.78   20.51
   1   3  -3  513.16   23.40
  -1   3   3  527.09   25.78
  -1   3   3  582.78   23.09
  -1   3   3  563.73   23.11
  -1   3   3  560.27   21.79
   1   3  -3  458.86   22.16
  -1   3   3  580.13   22.34
   1   3  -3  563.02   22.86
  -1   3   3  574.78   22.20
   1   3  -3  520.45   22.16
   1   3  -3  522.05   21.99
  -1   3   3  505.50   24.76
  -1   3   3  594.51   22.35
  -1   3   3  576.84   25.17
   1   3  -3  544.86   22.28
   1   3  -2  135.07    6.66
   1   3  -2  138.81   11.67
   1   3  -2  145.09   10.23
  -1   3   2  157.50   11.75
   1   3  -2  142.99   10.57
  -1   3   2  122.73    9.81
   1   3  -2  131.14    8.97
   1   3  -2  136.31    9.47
  -1   3   2  150.65    9.46
  -1   3   2  156.25    8.96
   1   3  -2  149.16    7.99
  -1   3   2  155.68    8.83
   1   3  -2  148.97    8.06
   1   3  -2  152.27    8.96
  -1   3   2  156.78    8.90
  -1   3   2  136.89   10.50
  -1   3   2  166.88    8.91
   1   3  -2  134.72    7.81
  -1   3   2  147.83   10.31
   1   3  -1 2647.19   97.47
  -1   3   1 2933.74   98.78
   1   3  -1 2753.11   95.33
  -1   3   1 2741.10   93.71
  -1   3   1 2883.84   94.59
  -1   3   1 2669.14   93.29
   1   3  -1 2613.09   93.64
   1   3  -1 2658.17   94.24
  -1   3   1 2839.04   94.09
   1   3  -1 2644.42   90.69
   1   3  -1 2617.29   90.64
  -1   3   1 2760.42   93.12
  -1   3   1 2855.43   93.13
   1   3  -1 2804.39   92.59
  -1   3   1 2843.58   93.04
  -1   3   1 2778.71   96.02
  -1   3   1 2830.19   96.18
  -1   3   1 2911.22   95.87
   1   3  -1 2632.11   90.61
  -1   3   1 2876.95   93.10
   1   3   0  240.37   13.64
  -1   3   0  266.65   12.96
  -1   3   0  241.66   16.10
   1   3   0  249.70   15.52
  -1   3   0  248.14   10.98
  -1   3   0  272.82   13.71
   1   3   0  256.20   15.02
   1   3   0  207.32   12.24
  -1   3   0  263.43   13.56
   1   3   0  227.97   11.24
  -1   3   0  235.61   14.23
  -1   3   0  255.67   12.61
  -1   3   0  253.23   13.90
  -1   3   0  262.81   15.08
  -1   3   0  246.29   12.63
  -1   3   0  244.38   15.94
  -1   3   0  241.28   12.44
  -1   3  -1 1047.15   43.70
  -1   3  -1 1087.29   38.51
   1   3   1  978.59   38.13
   1   3   1 1050.54   44.47
   1   3   1  997.09   39.89
  -1   3  -1 1082.74   40.43
  -1   3  -1 1079.96   39.71
   1   3   1 1086.88   41.94
  -1   3  -1 1045.67   37.84
   1   3   1  924.93   36.36
  -1   3  -1 1052.63   41.12
  -1   3  -1 1066.46   38.77
  -1   3  -1 1076.21   38.58
  -1   3  -1 1065.52   38.56
  -1   3  -1 1049.63   43.00
  -1   3  -1 1026.02   39.76
  -1   3  -2 1145.90   42.02
   1   3   2 1115.59   43.52
  -1   3  -2 1177.68   49.18
   1   3   2 1205.53   49.17
   1   3   2 1215.98   40.59
  -1   3  -2 1152.94   42.41
   1   3   2 1122.22   46.09
  -1   3  -2 1175.57   44.07
  -1   3  -2 1162.77   43.00
  -1   3  -2 1182.30   45.81
   1   3   2 1208.72   45.91
  -1   3  -2 1217.70   48.34
  -1   3  -2 1235.88   43.65
   1   3   2 1115.41   48.55
  -1   3  -2 1227.92   43.67
  -1   3  -2 1103.50   43.53
   1   3   3  269.74   12.05
  -1   3  -3  269.36   15.15
  -1   3  -3  276.52   18.25
   1   3   3  262.38   14.60
  -1   3  -3  276.43   12.98
   1   3   3  240.07   14.20
  -1   3  -3  270.43   12.55
  -1   3  -3  266.14   12.29
   1   3   3  246.01   15.71
  -1   3  -3  263.12   14.06
  -1   3  -3  278.75   14.16
  -1   3  -3  276.56   14.23
  -1   3  -3  271.89   15.73
   1   3   3  243.86   11.25
  -1   3  -3  285.71   14.44
  -1   3  -3  267.21   13.97
   1   3   3  274.42   15.63
  -1   3  -3  257.64   13.75
  -1   3  -3  282.30   18.16
   1   3   4  117.07    7.66
  -1   3  -4  130.86    7.76
   1   3   4  123.35    9.86
   1   3   4  107.75    8.99
  -1   3  -4  126.05   10.00
   1   3   4  101.13    9.32
  -1   3  -4   93.66    7.77
  -1   3  -4  115.35    8.52
  -1   3  -4  112.83    9.58
   1   3   4  105.57    7.12
  -1   3  -4  115.79    9.91
  -1   3  -4  124.80    9.30
  -1   3  -4  128.50    9.51
   1   3   4  127.88   10.08
  -1   3  -4  110.10    8.20
  -1   3  -4  117.23   11.83
  -1   3  -4  115.67    8.80
  -1   3  -4  116.29    9.10
   1   3   5  518.87   24.49
  -1   3  -5  551.60   25.93
   1   3   5  556.60   26.75
   1   3   5  559.92   23.26
  -1   3  -5  570.01   22.31
  -1   3  -5  516.33   23.42
  -1   3  -5  396.83   23.36
   1   3   5  531.33   26.07
  -1   3  -5  573.23   26.25
  -1   3  -5  550.39   25.40
  -1   3  -5  593.07   26.01
   1   3   5  556.14   23.11
  -1   3  -5  534.05   25.99
   1   3   5  510.32   22.72
   1   3   5  535.94   26.79
   1   3   5  583.46   26.15
  -1   3  -5  550.97   24.76
  -1   3  -5  545.09   23.52
  -1   3  -5  558.60   25.40
   1   3   6  263.53   17.63
   1   3   6  278.60   15.48
  -1   3  -6  271.18   13.25
  -1   3  -6  239.66   16.04
   1   3   6  309.99   15.25
  -1   3  -6  212.36   15.81
  -1   3  -6  281.90   16.78
  -1   3  -6  254.78   14.12
   1   3   6  231.55   16.21
   1   3   6  245.73   14.42
  -1   3  -6  277.35   16.90
  -1   3  -6  270.47   16.64
  -1   3  -6  283.04   16.81
   1   3   6  265.25   14.73
  -1   3  -6  258.04   15.60
   1   3   6  284.29   16.71
  -1   3  -6  258.05   14.17
   1   3   7  705.20   34.04
  -1   3  -7  677.74   27.45
   1   3   7  647.26   29.46
  -1   3  -7  656.72   31.66
   1   3   7  712.88   29.93
  -1   3  -7  692.08   31.72
  -1   3  -7  631.06   27.99
   1   3   7  644.56   31.67
  -1   3  -7  646.06   32.73
  -1   3  -7  698.50   32.27
   1   3   7  659.17   29.84
  -1   3  -7  675.97   32.22
  -1   3  -7  669.01   31.67
   1   3   7  674.21   29.93
   1   3   7  713.55   31.56
  -1   3  -7  674.76   30.77
   1   3   8  107.29   12.21
   1   3   8  101.61    9.37
  -1   3  -8  113.08    8.58
  -1   3  -8   96.00   10.48
  -1   3  -8   82.06   11.00
  -1   3  -8  118.35    8.84
  -1   3  -8  106.95   10.38
   1   3   8  102.18   10.84
  -1   3  -8   86.94   10.00
   1   3   8  103.01    9.78
   1   3   8  104.70    9.91
   1   3   8  105.94   10.50
  -1   3  -8  110.05   10.45
  -1   3  -9 1133.97   50.03
  -1   3  -9 1193.19   45.78
   1   3   9 1340.75   55.03
  -1   3  -9 1127.10   44.60
  -1   3  -9  969.93   51.11
   1   3   9 1156.19   50.54
  -1   3  -9 1213.31   49.62
  -1   3  -9 1160.94   51.34
  -1   3  -9 1162.66   50.79
  -1   3  -9 1187.16   49.90
   1   3   9 1135.13   48.42
   1   3   9 1211.46   49.08
   1   3   9 1202.02   48.83
  -1   3  -9 1151.73   49.25
  -1   3 -10  458.43   24.54
   1   3  10  567.00   27.98
  -1   3 -10  498.85   28.71
   1   3  10  576.34   32.84
   1   3  10  509.91   28.75
  -1   3 -10  515.94   23.57
  -1   3 -10  512.93   27.62
   1   3  10  549.31   28.60
  -1   3 -10  517.08   29.81
  -1   3 -10  557.04   30.07
   1   3  10  535.97   28.50
  -1   3 -10  510.00   28.28
   1   3  10  546.92   27.73
  -1   3 -10  467.18   27.28
   1   3  11  172.90   14.46
   1   3  11  185.54   18.30
  -1   3 -11  165.78   15.68
  -1   3 -11  164.07   11.06
  -1   3 -11  134.26   16.26
  -1   3 -11  154.20   13.92
   1   3  11  170.14   15.34
   1   3  11  191.18   15.82
  -1   3 -11  142.00   14.14
   1   3  11  169.14   14.92
  -1   3 -11  155.89   14.46
   1   3  11  159.54   13.77
   1   3  12    5.83    4.35
   1   3  12   -4.15    4.87
  -1   3 -12    3.15    5.50
  -1   3 -12   -3.36    6.94
  -1   3 -12    1.59    3.81
  -1   3 -12    1.44    2.65
   1   3  12    3.46    4.37
   1   3  12   -1.18    6.22
   1   3  12    7.70    5.45
  -1   3 -12   -0.52    4.47
   1   3  12    1.15    4.60
  -1   3 -12    3.77    4.27
  -1   3 -13  220.42   20.06
   1   3  13  230.66   16.53
   1   3  13  250.66   22.92
  -1   3 -13  203.01   21.80
  -1   3 -13  239.16   14.05
   1   3  13  243.41   19.89
  -1   3 -13  219.04   17.44
   1   3  13  256.89   20.27
  -1   3 -13  223.38   19.41
   1   3  13  250.35   20.01
  -1   3 -13  221.43   19.04
   1   3  13  245.95   17.93
   1   3  14  197.39   20.83
  -1   3 -14  148.75   17.28
   1   3  14  189.92   15.26
  -1   3 -14  163.04   14.97
   1   3  14  172.32   17.13
  -1   3 -14  163.55   11.24
   1   3  14  179.58   17.63
   1   3  14  167.62   16.96
  -1   3 -14  139.67   15.91
  -1   3 -14  182.71   17.38
   1   3  14  157.48   14.48
  -1   3 -15   34.83   10.21
   1   3  15   39.94    7.43
   1   3  15   40.41    7.98
  -1   3 -15   38.04    5.31
   1   3  15   49.71   12.50
   1   3  15   40.85    8.70
   1   3  15   37.81    9.65
  -1   3 -15   45.41    9.74
   1   3  15   45.88   10.10
  -1   3 -15   37.34    9.34
   1   3  16   58.96    9.58
   1   3  16   68.93    9.69
  -1   3 -16   68.48   12.98
  -1   3 -16   53.08    6.16
   1   3  16   81.12   14.69
   1   3  16   78.70   12.30
   1   3  16   58.32   11.80
   1   3  16   67.93   12.36
  -1   3 -16   59.31   11.54
  -1   3 -16   44.02   10.27
  -1   3 -17   28.06   10.33
   1   3  17   10.29    8.85
   1   3  17   24.73    6.78
   1   3  17   24.02    6.46
   1   3  17   20.50    7.51
   1   3  17   20.12    9.06
  -1   3 -17   17.13    8.09
   1   3  17   26.16    8.52
  -1   3 -17   27.16    8.54
   1   3  18  235.35   18.96
   1   3  18  282.83   28.57
  -1   3 -18  200.88   23.49
   1   3  18  268.73   24.23
  -1   3 -18  230.34   22.86
   1   3  18  272.67   25.07
   1   3  18  221.62   22.87
  -1   3 -18  189.97   21.81
   1   3  18  224.17   18.50
   1   3  19   46.88    9.32
  -1   3 -19   47.95   13.48
   1   3  19   47.06   14.31
   1   3  19   55.39   10.93
  -1   3 -19   45.85   11.66
   1   3  19   47.85   12.19
  -1   3 -19   33.51   10.34
   1   3  20   25.05   11.94
  -1   3 -20   38.83   12.45
   1   3  20   24.05    6.90
   1   3  20   37.14    9.98
   1   3  20   38.97   12.69
  -1   3 -20   11.40    7.80
  -1   3 -20   39.37   11.91
  -1   3 -20   27.05   10.45
   1   3  21    7.72    9.31
  -1   4  21   12.31    7.43
  -1   4  21   14.24    8.61
  -1   4  21    3.72    7.45
   1   4 -20    1.36    8.20
  -1   4  20    3.66    5.36
   1   4 -20   25.11    9.37
  -1   4  20  -14.12   10.70
   1   4 -20    6.31    7.79
  -1   4  20    3.06    8.60
  -1   4  20   -0.07    7.16
   1   4 -20    1.88    7.84
  -1   4  19    5.24    5.46
   1   4 -19   -0.11    8.42
   1   4 -19   24.07    7.58
  -1   4  19    7.00    9.46
  -1   4  19    3.86    6.41
  -1   4  19    2.79    6.89
   1   4 -19    9.04    7.70
   1   4 -19   -2.90    6.43
   1   4 -18   15.32    7.27
  -1   4  18   -3.53    5.47
   1   4 -18  -10.93    8.03
  -1   4  18  -10.05   10.78
  -1   4  18   13.85    6.32
  -1   4  18   -5.44    8.00
  -1   4  18   -7.60    7.11
   1   4 -18   -3.88    7.19
   1   4 -18   -8.33    6.95
   1   4 -17   35.88   11.12
   1   4 -17   47.99   10.33
  -1   4  17   32.04    8.64
  -1   4  17   32.51    7.53
  -1   4  17   42.20   13.20
  -1   4  17   34.47   10.10
   1   4 -17   29.22    8.96
  -1   4  17   34.59   10.10
   1   4 -17   34.32   10.29
  -1   4  16   -3.28    2.82
   1   4 -16   13.77    7.70
  -1   4  16    4.26    5.04
   1   4 -16    3.66    6.75
  -1   4  16    4.91    3.74
  -1   4  16    8.32    8.54
  -1   4  16    1.63    6.86
  -1   4  16   -0.62    7.14
   1   4 -16    9.53    6.98
   1   4 -16   -5.90    6.46
  -1   4  15  293.84   27.81
  -1   4  15  276.93   20.72
   1   4 -15  259.78   22.51
   1   4 -15  242.85   21.79
  -1   4  15  269.71   19.74
  -1   4  15  288.50   23.50
  -1   4  15  275.71   23.13
   1   4 -15  259.88   22.59
   1   4 -15  246.75   21.40
  -1   4  15  276.76   17.30
  -1   4  14   48.56    7.00
   1   4 -14   49.62   10.02
   1   4 -14   44.54   10.09
  -1   4  14   54.96    9.27
  -1   4  14   49.69    7.97
  -1   4  14   36.41   10.86
   1   4 -14   42.64    9.70
  -1   4  14   57.06   10.56
  -1   4  14   53.58   10.30
   1   4 -14   49.24    9.53
   1   4 -13  120.53   13.67
  -1   4  13  108.17   12.32
   1   4 -13  100.91   12.67
  -1   4  13  140.61   18.16
   1   4 -13  108.40   14.46
  -1   4  13  102.95   10.96
   1   4 -13  106.81   13.69
  -1   4  13  104.76   13.12
  -1   4  13  117.17   14.01
  -1   4  13  103.80    9.96
   1   4 -13   98.34   12.13
   1   4 -12  192.54   17.19
   1   4 -12  204.48   17.33
  -1   4  12  214.47   21.61
  -1   4  12  210.37   16.58
  -1   4  12  197.84   15.37
   1   4 -12  224.31   19.72
  -1   4  12  211.75   17.82
   1   4 -12  184.19   17.21
  -1   4  12  226.87   18.34
  -1   4  12  188.75   13.75
   1   4 -12  216.33   17.23
   1   4 -11  113.45   12.13
  -1   4  11  123.63   16.07
   1   4 -11  104.94   11.89
  -1   4  11  118.90   11.98
   1   4 -11  144.39   14.37
  -1   4  11  105.42   10.50
   1   4 -11  117.34   12.30
  -1   4  11  107.32   12.31
  -1   4  11  101.50   11.88
   1   4 -11  117.22   12.73
  -1   4  11  110.36    9.97
   1   4 -11  101.89   11.38
  -1   4  10  144.91   16.45
   1   4 -10  164.41   13.78
   1   4 -10  136.47   12.96
  -1   4  10  154.70   13.82
  -1   4  10  144.49   12.73
   1   4 -10  169.14   14.27
  -1   4  10  139.12   11.62
   1   4 -10  117.58    9.84
   1   4 -10  143.91   14.12
  -1   4  10  141.80   13.18
  -1   4  10  145.78   13.48
   1   4 -10  136.84   13.32
   1   4 -10  162.11   14.47
  -1   4  10  136.48   11.17
   1   4 -10  149.74   12.91
   1   4 -10  145.26   14.11
   1   4  -9   17.20    5.34
  -1   4   9   16.26    4.60
   1   4  -9   24.20    5.98
  -1   4   9   21.63    5.92
  -1   4   9   26.76    6.01
  -1   4   9   19.78    4.66
  -1   4   9   35.22    8.81
   1   4  -9   19.16    4.31
   1   4  -9   29.71    6.54
  -1   4   9   29.46    6.28
   1   4  -9   26.33    6.51
   1   4  -9   25.37    6.21
  -1   4   9   21.06    5.47
   1   4  -9   17.16    5.55
   1   4  -9   23.54    5.34
   1   4  -8  486.27   25.02
  -1   4   8  518.12   26.00
   1   4  -8  525.43   26.22
  -1   4   8  546.73   31.81
   1   4  -8  456.81   22.89
  -1   4   8  504.99   24.46
  -1   4   8  567.86   26.13
   1   4  -8  491.79   26.25
  -1   4   8  514.08   25.64
  -1   4   8  539.42   25.75
  -1   4   8  452.44   24.01
   1   4  -8  513.87   25.26
  -1   4   7  317.44   18.61
   1   4  -7  351.82   19.90
   1   4  -7  346.74   18.58
  -1   4   7  378.22   24.49
  -1   4   7  317.91   18.14
   1   4  -7  309.67   17.52
   1   4  -7  303.53   19.00
  -1   4   7  353.15   17.45
  -1   4   7  373.58   19.44
   1   4  -7  353.14   20.43
   1   4  -7  352.82   20.08
   1   4  -7  376.34   20.56
  -1   4   7  364.47   18.98
   1   4  -7  355.66   20.37
  -1   4   7  378.05   19.19
   1   4  -7  375.35   19.12
   1   4  -6  110.27    9.89
  -1   4   6  116.86   12.75
  -1   4   6  108.60    9.76
   1   4  -6  111.28    8.96
  -1   4   6  116.26   10.20
  -1   4   6  108.79    8.66
   1   4  -6   98.64    9.21
   1   4  -6  101.00    8.86
  -1   4   6  109.95    9.06
   1   4  -6  120.07   10.16
  -1   4   6  116.82    9.07
  -1   4   6  122.59    9.39
   1   4  -6  118.55   10.23
   1   4  -6  112.22   10.02
   1   4  -6  127.66   10.40
  -1   4   6  102.47    8.69
   1   4  -6  106.97    8.71
   1   4  -5  932.82   38.11
   1   4  -5 1002.66   44.72
  -1   4   5 1028.75   45.10
  -1   4   5  949.92   41.00
   1   4  -5 1000.88   41.45
  -1   4   5  948.27   40.99
   1   4  -5  937.17   40.42
   1   4  -5  952.02   39.89
  -1   4   5 1006.96   40.11
  -1   4   5 1044.27   39.81
  -1   4   5 1072.14   39.24
   1   4  -5 1019.28   40.67
   1   4  -5 1046.96   40.49
   1   4  -5 1019.82   40.99
  -1   4   5 1111.85   39.17
   1   4  -5  998.89   40.38
   1   4  -5  947.84   38.58
  -1   4   5  950.70   43.48
  -1   4   5 1102.63   39.29
   1   4  -4   13.35    3.16
   1   4  -4    6.91    3.57
  -1   4   4   19.95    5.84
  -1   4   4   35.76    7.62
   1   4  -4   11.93    4.92
  -1   4   4   16.00    5.74
  -1   4   4   13.86    3.87
   1   4  -4   11.85    3.55
  -1   4   4   20.61    4.14
  -1   4   4   10.71    3.11
   1   4  -4   12.47    3.74
   1   4  -4    7.25    2.83
  -1   4   4   17.02    3.98
   1   4  -4   13.58    4.00
  -1   4   4   18.14    3.85
   1   4  -4   10.33    3.18
   1   4  -4    8.83    2.81
   1   4  -4   12.85    3.43
  -1   4   4   16.97    3.65
  -1   4   3  510.83   27.71
   1   4  -3  483.62   20.19
   1   4  -3  494.90   24.53
  -1   4   3  410.12   23.77
   1   4  -3  487.40   27.18
  -1   4   3  540.86   22.80
   1   4  -3  472.97   23.19
  -1   4   3  566.64   24.17
   1   4  -3  479.30   23.25
  -1   4   3  547.20   21.46
   1   4  -3  509.17   21.76
   1   4  -3  509.78   21.58
   1   4  -3  502.90   23.24
  -1   4   3  582.57   21.83
  -1   4   3  566.02   21.62
   1   4  -3  488.37   21.63
  -1   4   3  510.05   26.08
   1   4  -3  519.28   20.73
  -1   4   2  322.60   20.09
  -1   4   2  312.49   16.64
   1   4  -2  290.94   12.27
   1   4  -2  286.79   17.01
   1   4  -2  319.47   19.82
  -1   4   2  246.16   15.32
  -1   4   2  322.16   16.75
   1   4  -2  288.51   16.03
   1   4  -2  290.83   15.77
  -1   4   2  302.42   15.90
   1   4  -2  290.38   13.41
  -1   4   2  319.96   14.44
  -1   4   2  310.06   14.31
   1   4  -2  294.25   15.58
   1   4  -2  306.80   13.49
  -1   4   2  320.09   14.30
  -1   4   2  319.00   18.67
  -1   4   2  327.94   18.15
   1   4  -2  292.95   13.44
   1   4  -2  318.39   12.97
  -1   4   1  305.45   20.06
  -1   4   1  310.90   16.26
  -1   4   1  330.61   20.44
   1   4  -1  292.86   16.89
  -1   4   1  248.10   13.84
   1   4  -1  265.06   18.92
   1   4  -1  274.15   15.67
  -1   4   1  338.61   16.97
  -1   4   1  338.21   16.73
   1   4  -1  263.38   14.96
  -1   4   1  296.77   14.32
  -1   4   1  279.03   16.98
   1   4  -1  288.64   12.14
   1   4  -1  267.72   14.71
   1   4  -1  289.09   12.17
  -1   4   1  309.14   14.34
  -1   4   1  312.59   14.38
   1   4  -1  297.65   12.17
  -1   4   1  328.72   17.79
  -1   4   1  293.48   18.17
  -1   4   1  314.87   14.42
   1   4  -1  309.68   11.65
  -1   4   0  601.82   31.28
   1   4   0  631.73   31.01
  -1   4   0  556.67   22.37
  -1   4   0  637.93   26.57
   1   4   0  572.95   27.23
   1   4   0  599.49   27.37
   1   4   0  582.63   26.41
   1   4   0  671.38   30.13
  -1   4   0  640.21   27.45
   1   4   0  548.69   24.88
  -1   4   0  655.46   27.73
  -1   4   0  649.91   25.33
  -1   4   0  629.77   28.42
  -1   4   0  594.01   23.68
   1   4   0  559.13   24.64
  -1   4   0  629.04   25.15
  -1   4   0  628.30   29.69
  -1   4   0  608.78   31.45
  -1   4   0  673.77   28.31
  -1   4   0  615.32   25.05
   1   4   1  344.01   18.78
   1   4   1  317.98   16.13
  -1   4  -1  353.46   22.64
  -1   4  -1  375.75   17.97
  -1   4  -1  384.63   19.49
   1   4   1  364.63   20.44
  -1   4  -1  397.09   19.14
   1   4   1  312.94   15.87
  -1   4  -1  377.09   17.13
  -1   4  -1  376.81   16.22
  -1   4  -1  361.66   19.73
  -1   4  -1  337.89   16.64
  -1   4  -1  364.03   18.68
  -1   4  -1  364.22   16.95
  -1   4  -1  339.58   21.79
   1   4   2  807.31   40.67
  -1   4  -2  896.40   42.11
   1   4   2  832.33   34.44
  -1   4  -2  898.63   34.25
   1   4   2  864.55   31.27
  -1   4  -2  874.94   34.86
  -1   4  -2  926.37   37.72
   1   4   2  873.25   38.11
  -1   4  -2  881.96   36.07
  -1   4  -2  861.45   33.75
  -1   4  -2  901.71   37.84
  -1   4  -2  841.45   33.65
  -1   4  -2  857.18   35.72
  -1   4  -2  885.71   34.60
   1   4   2  865.37   41.55
   1   4   2  894.21   37.90
  -1   4  -2  876.24   34.49
  -1   4  -2  915.88   41.37
  -1   4  -3 1124.55   50.80
  -1   4  -3 1117.99   42.22
   1   4   3 1091.51   43.18
  -1   4  -3 1073.33   41.32
   1   4   3 1166.63   40.14
  -1   4  -3 1175.74   44.13
   1   4   3 1031.89   45.66
  -1   4  -3 1073.71   38.30
  -1   4  -3 1179.71   42.66
  -1   4  -3 1147.76   42.53
  -1   4  -3 1144.32   46.01
   1   4   3 1030.05   37.58
  -1   4  -3 1095.04   42.56
   1   4   3 1146.67   45.76
  -1   4  -3 1193.69   50.40
  -1   4  -3 1097.54   43.22
  -1   4  -3 1091.03   42.61
   1   4   4   98.60    9.03
  -1   4  -4   84.97   12.00
  -1   4  -4   93.98    7.42
   1   4   4  104.44    7.45
  -1   4  -4   80.79    8.75
  -1   4  -4   81.20    6.40
   1   4   4   87.14    9.51
  -1   4  -4   98.65    8.71
  -1   4  -4  102.94    6.44
   1   4   4   84.71    5.86
  -1   4  -4   96.53    9.92
  -1   4  -4   99.51    8.70
  -1   4  -4   88.72    8.19
  -1   4  -4   97.40    8.42
  -1   4  -4   86.35    7.86
  -1   4  -4   89.70    7.85
  -1   4  -4   92.88   11.63
   1   4   4   99.00    9.67
   1   4   5   11.45    4.91
  -1   4  -5    4.31    2.52
  -1   4  -5    6.54    4.13
   1   4   5    8.69    3.25
   1   4   5    6.46    4.81
  -1   4  -5   14.84    7.32
  -1   4  -5   10.21    3.52
   1   4   5    9.44    4.20
  -1   4  -5    8.97    2.70
  -1   4  -5    3.08    2.83
  -1   4  -5   13.47    4.18
  -1   4  -5   10.15    3.85
  -1   4  -5    0.13    3.58
   1   4   5    7.72    2.97
  -1   4  -5   17.06    6.93
  -1   4  -5    3.68    2.70
  -1   4  -5    4.66    3.47
  -1   4  -5    4.55    3.70
  -1   4  -6  110.19   10.93
   1   4   6  107.38   11.04
  -1   4  -6  111.89    8.37
   1   4   6  136.04    9.80
  -1   4  -6  127.30   11.65
  -1   4  -6  104.73    9.42
   1   4   6  115.52   11.08
  -1   4  -6  116.68    9.67
  -1   4  -6  105.61   10.00
  -1   4  -6  117.02   10.41
  -1   4  -6  107.40   11.07
   1   4   6  103.95    8.13
   1   4   6  108.61    8.34
  -1   4  -6  103.02    8.58
   1   4   6  107.71   10.61
  -1   4  -6  104.64   13.12
  -1   4  -6  107.52   10.03
  -1   4  -6  101.87    9.56
   1   4   7  530.63   24.21
   1   4   7  477.39   26.78
  -1   4  -7  493.14   21.95
  -1   4  -7  484.94   25.93
   1   4   7  442.56   25.42
  -1   4  -7  463.15   23.08
  -1   4  -7  443.64   24.41
  -1   4  -7  497.27   26.61
   1   4   7  476.10   22.76
  -1   4  -7  472.07   26.08
   1   4   7  475.35   22.81
   1   4   7  473.07   25.46
  -1   4  -7  487.81   25.36
  -1   4  -7  438.96   21.96
  -1   4  -7  459.27   24.30
  -1   4  -8  108.78   11.67
   1   4   8  107.25   12.08
  -1   4  -8  111.19    8.67
  -1   4  -8  105.59   11.24
  -1   4  -8   97.25   11.10
  -1   4  -8  116.15    9.71
   1   4   8  112.34   11.60
  -1   4  -8   90.65   10.51
   1   4   8  107.63    9.65
   1   4   8  104.00    9.81
  -1   4  -8   91.74   10.69
  -1   4  -8  114.42   11.43
  -1   4  -8  106.12    8.76
  -1   4  -8  100.25   10.48
   1   4   8  115.82   11.38
   1   4   8  107.04   12.19
   1   4   9  271.07   21.09
   1   4   9  307.06   18.65
   1   4   9  262.32   17.79
  -1   4  -9  276.81   15.56
  -1   4  -9  279.26   19.85
  -1   4  -9  281.19   19.59
   1   4   9  281.06   19.74
  -1   4  -9  262.61   19.75
  -1   4  -9  280.57   16.69
  -1   4  -9  291.76   20.25
   1   4   9  291.57   18.19
  -1   4  -9  293.42   20.38
  -1   4  -9  246.67   19.00
   1   4   9  267.97   17.84
  -1   4  -9  264.54   18.40
   1   4   9  254.73   20.41
  -1   4  -9  264.90   15.47
   1   4   9  326.78   19.84
  -1   4 -10   10.64    3.63
   1   4  10   18.92    6.04
   1   4  10   17.49    5.44
  -1   4 -10   15.22    6.10
   1   4  10   17.16    5.51
  -1   4 -10    9.30    3.66
  -1   4 -10   14.75    5.29
   1   4  10    8.74    4.90
   1   4  10   17.12    6.96
  -1   4 -10    6.90    4.76
   1   4  10   14.01    5.08
  -1   4 -10   21.24    6.65
   1   4  10   20.92    5.81
  -1   4 -10   13.83    5.47
  -1   4 -10   11.89    5.37
  -1   4 -10   16.52    3.88
   1   4  11    4.80    4.53
  -1   4 -11   -0.44    5.09
   1   4  11    3.93    4.04
   1   4  11    6.67    4.48
  -1   4 -11    5.03    3.15
   1   4  11    4.32    4.64
  -1   4 -11    7.19    4.22
  -1   4 -11    4.57    3.07
  -1   4 -11    4.76    4.00
   1   4  11    5.04    5.89
   1   4  11    3.18    4.73
   1   4  11    3.61    4.78
  -1   4 -11    2.43    5.03
  -1   4 -11    9.89    5.90
  -1   4 -11    2.00    2.76
  -1   4 -12   72.68   11.95
  -1   4 -12   94.93    9.47
   1   4  12   88.15   10.79
   1   4  12   92.64   14.07
  -1   4 -12  101.90   11.40
  -1   4 -12   92.14   11.58
  -1   4 -12   85.41    8.78
  -1   4 -12   74.14   11.95
   1   4  12   85.72   11.85
  -1   4 -12   86.85   12.22
   1   4  12   98.61   11.84
   1   4  12   93.16   11.82
  -1   4 -12   84.06   11.62
  -1   4 -12   97.14    8.70
   1   4  12   98.50   11.32
  -1   4 -13   25.48    8.46
  -1   4 -13   24.00    5.61
   1   4  13   15.52    6.05
   1   4  13   20.51    6.19
   1   4  13   32.12   10.21
  -1   4 -13   12.08    6.42
   1   4  13   24.26    6.95
  -1   4 -13   21.90    4.80
   1   4  13   23.89    7.31
   1   4  13   14.13    6.58
  -1   4 -13   16.37    6.60
  -1   4 -13   17.85    4.09
  -1   4 -13   23.08    7.43
   1   4  14   90.18   11.32
  -1   4 -14   68.37   12.58
   1   4  14   74.65   10.76
  -1   4 -14   98.14   10.74
   1   4  14   85.20   12.20
  -1   4 -14   90.97    8.77
   1   4  14   93.05   14.90
  -1   4 -14   77.68   12.64
   1   4  14   91.15   12.36
   1   4  14   97.76   12.88
  -1   4 -14   78.69   12.28
  -1   4 -14   78.53    7.83
   1   4  15   11.33    8.29
   1   4  15   10.05    6.05
  -1   4 -15    5.87    8.05
   1   4  15   13.65    6.12
  -1   4 -15    4.32    4.67
  -1   4 -15    7.28    3.90
   1   4  15    9.19    5.32
   1   4  15   20.90    7.98
[truncated: 1,993,722 more chars]
