# Supplementary material for: Divergent and Enantioselective Synthesis of Three Types of Chiral Polycyclic N‑Heterocycles via Copper-Catalyzed Dearomative Cyclization
Source: ACS Cent Sci. 2025 May 2;11(5):805–15. doi: 10.1021/acscentsci.5c00248 (PMC12123464; doi:10.1021/acscentsci.5c00248)
Supplement: Supplementary file 8 [file oc5c00248_si_008.cif]

data_exp_21337-lwf_auto
_audit_creation_date               2024-08-01
_audit_creation_method
;
Olex2 1.3
(compiled 2020.11.12 svn.r5f609507 for OlexSys, GUI svn.r6226)
;
_shelx_SHELXL_version_number       '2018/3'
_audit_contact_author_address      ?
_audit_contact_author_email        ?
_audit_contact_author_name         ''
_audit_contact_author_phone        ?
_publ_contact_author_id_orcid      ?
_publ_section_references
;
Dolomanov, O.V., Bourhis, L.J., Gildea, R.J, Howard, J.A.K. & Puschmann, H.
 (2009), J. Appl. Cryst. 42, 339-341.

Sheldrick, G.M. (2008). Acta Cryst. A64, 112-122.

Sheldrick, G.M. (2015). Acta Cryst. A71, 3-8.
;
_chemical_name_common              ?
_chemical_name_systematic          ?
_chemical_formula_moiety           'C41 H37 N3 O8 S2, C H2 Cl2'
_chemical_formula_sum              'C42 H39 Cl2 N3 O8 S2'
_chemical_formula_weight           848.78
_chemical_absolute_configuration   R
_chemical_melting_point            ?
loop_
  _atom_type_symbol
  _atom_type_description
  _atom_type_scat_dispersion_real
  _atom_type_scat_dispersion_imag
  _atom_type_scat_source
 'C' 'C' 0.0181 0.0091 'International Tables Vol C Tables 4.2.6.8 and 6.1.1.4'
 'H' 'H' 0.0000 0.0000 'International Tables Vol C Tables 4.2.6.8 and 6.1.1.4'
 'Cl' 'Cl' 0.3639 0.7018 'International Tables Vol C Tables 4.2.6.8 and 6.1.1.4'
 'N' 'N' 0.0311 0.0180 'International Tables Vol C Tables 4.2.6.8 and 6.1.1.4'
 'O' 'O' 0.0492 0.0322 'International Tables Vol C Tables 4.2.6.8 and 6.1.1.4'
 'S' 'S' 0.3331 0.5567 'International Tables Vol C Tables 4.2.6.8 and 6.1.1.4'

_shelx_space_group_comment
;
The symmetry employed for this shelxl refinement is uniquely defined
by the following loop, which should always be used as a source of
symmetry information in preference to the above space-group names.
They are only intended as comments.
;
_space_group_crystal_system        'tetragonal'
_space_group_IT_number             76
_space_group_name_H-M_alt          'P 41'
_space_group_name_Hall             'P 4w'
loop_
  _space_group_symop_operation_xyz
 'x, y, z'
 '-x, -y, z+1/2'
 '-y, x, z+1/4'
 'y, -x, z+3/4'

_cell_length_a                     13.74447(4)
_cell_length_b                     13.74447(4)
_cell_length_c                     21.32100(13)
_cell_angle_alpha                  90
_cell_angle_beta                   90
_cell_angle_gamma                  90
_cell_volume                       4027.76(4)
_cell_formula_units_Z              4
_cell_measurement_reflns_used      42949
_cell_measurement_temperature      99.9(3)
_cell_measurement_theta_max        66.0510
_cell_measurement_theta_min        3.1960
_shelx_estimated_absorpt_T_max     0.760
_shelx_estimated_absorpt_T_min     0.760
_exptl_absorpt_coefficient_mu      2.897
_exptl_absorpt_correction_T_max    1.00000
_exptl_absorpt_correction_T_min    0.36270
_exptl_absorpt_correction_type     cylinder
_exptl_absorpt_process_details
;
CrysAlisPro 1.171.42.94a (Rigaku Oxford Diffraction, 2023)
Empirical absorption correction using spherical harmonics,
implemented in SCALE3 ABSPACK scaling algorithm.
;
_exptl_absorpt_special_details     ?
_exptl_crystal_colour              colourless
_exptl_crystal_colour_primary      colourless
_exptl_crystal_density_diffrn      1.400
_exptl_crystal_density_meas        ?
_exptl_crystal_density_method      ?
_exptl_crystal_description         block
_exptl_crystal_F_000               1768
_exptl_crystal_size_max            0.1
_exptl_crystal_size_mid            0.1
_exptl_crystal_size_min            0.1
_exptl_transmission_factor_max     ?
_exptl_transmission_factor_min     ?
_diffrn_reflns_av_R_equivalents    0.0537
_diffrn_reflns_av_unetI/netI       0.0225
_diffrn_reflns_Laue_measured_fraction_full  0.997
_diffrn_reflns_Laue_measured_fraction_max  0.997
_diffrn_reflns_limit_h_max         16
_diffrn_reflns_limit_h_min         -16
_diffrn_reflns_limit_k_max         16
_diffrn_reflns_limit_k_min         -16
_diffrn_reflns_limit_l_max         25
_diffrn_reflns_limit_l_min         -25
_diffrn_reflns_number              59869
_diffrn_reflns_point_group_measured_fraction_full  0.994
_diffrn_reflns_point_group_measured_fraction_max  0.994
_diffrn_reflns_theta_full          65.957
_diffrn_reflns_theta_max           65.957
_diffrn_reflns_theta_min           3.215
_diffrn_ambient_environment        N~2~
_diffrn_ambient_temperature        99.9(3)
_diffrn_detector                   'CCD plate'
_diffrn_detector_area_resol_mean   10.4741
_diffrn_detector_type              Atlas
_diffrn_measured_fraction_theta_full  0.997
_diffrn_measured_fraction_theta_max  0.997
_diffrn_measurement_details
;
List of Runs (angles in degrees, time in seconds):

  # Type    Start    End  Width  t~exp~   \w     \q     \k     \f   Frames
--------------------------------------------------------------------------
  1  \w    -92.00 -49.00   1.00    6.00    --  -41.98 -57.00   0.00   43
  2  \w    -64.00  30.00   1.00    6.00    --  -41.98  38.00  30.00   94
  3  \w    -73.00  32.00   1.00    6.00    --  -41.98  77.00 150.00  105
  4  \w   -112.00 -20.00   1.00    6.00    --  -41.98 -38.00-150.00   92
  5  \w    -40.00 -15.00   1.00    6.00    --  -41.98 -57.00   0.00   25
  6  \w   -114.00 -16.00   1.00    6.00    --  -41.98 -19.00  30.00   98
  7  \w     11.00  63.00   1.00    6.00    --   41.98  77.00 -30.00   52
  8  \w     11.00  73.00   1.00    6.00    --   41.98  77.00-120.00   62
  9  \w     11.00  63.00   1.00    6.00    --   41.98  77.00  60.00   52
 10  \w     11.00  61.00   1.00    6.00    --   41.98  77.00 150.00   50
 11  \w     60.00  86.00   1.00   16.00    --   89.82  72.00  -2.74   26
 12  \w     59.00 143.00   1.00   16.00    --   89.82  77.00 168.17   84
 13  \w    104.00 142.00   1.00   16.00    --   89.82  77.00   0.00   38
 14  \w     24.00 118.00   1.00   16.00    --   89.82-125.00  30.00   94
 15  \w    133.00 162.00   1.00   16.00    --   89.82  77.00-143.02   29
 16  \w     90.00 147.00   1.00   16.00    --   89.82  77.00 -39.93   57
 17  \w    118.00 154.00   1.00   16.00    --   89.82  74.00  80.84   36
 18  \w     58.00  84.00   1.00   16.00    --   89.82  77.00-143.02   26
 19  \w     58.00 164.00   1.00   16.00    --   89.82  77.00  90.00  106
 20  \w     61.00 150.00   1.00   16.00    --   89.82  67.00-147.15   89
 21  \w     58.00  83.00   1.00   16.00    --   89.82  77.00 -60.00   25
 22  \w     59.00 144.00   1.00   16.00    --   89.82  77.00-180.00   85
 23  \w     58.00  84.00   1.00   16.00    --   89.82  77.00  30.00   26
 24  \w     58.00 159.00   1.00   16.00    --   89.82  77.00 -90.00  101
 25  \w     58.00 142.00   1.00   16.00    --   89.82  77.00 120.00   84
 26  \w     58.00  84.00   1.00   16.00    --   89.82  77.00   0.00   26
 27  \w     58.00  88.00   1.00   16.00    --   89.82  77.00 -39.93   30
 28  \w     58.00  84.00   1.00   16.00    --   89.82  77.00  60.00   26
 29  \w     58.00 163.00   1.00   16.00    --   89.82  77.00 -30.00  105
 30  \w     20.00  51.00   1.00   16.00    --   89.82 -61.00-150.00   31
 31  \w     89.00 117.00   1.00   16.00    --   89.82-125.00-180.00   28
 32  \w     58.00  84.00   1.00   16.00    --   89.82  77.00 150.00   26
 33  \w    125.00 151.00   1.00   16.00    --   89.82  76.00  47.43   26
 34  \w     16.00 118.00   1.00   16.00    --   89.82 -77.00  30.00  102
 35  \w     58.00 164.00   1.00   16.00    --   89.82  77.00-120.00  106
 36  \w     55.00 106.00   1.00   16.00    --   89.82 -61.00-150.00   51
 37  \w     19.00 121.00   1.00   16.00    --   89.82 -77.00 150.00  102
 38  \w     59.00  85.00   1.00   16.00    --   89.82  76.00  47.43   26
 39  \w     62.00 150.00   1.00   16.00    --   89.82  62.00  37.81   88
 40  \w     59.00 110.00   1.00   16.00    --   89.82  74.00  80.84   51
 41  \w     64.00  89.00   1.00   16.00    --   89.82  57.00 164.02   25
;
_diffrn_measurement_device         'four-circle diffractometer'
_diffrn_measurement_device_type    'SuperNova, Dual, Cu at home/near, Atlas'
_diffrn_measurement_method         '\w scans'
_diffrn_orient_matrix_type        
 'CrysAlisPro convention (1999,Acta A55,543-557)'
_diffrn_orient_matrix_UB_11        0.0671265000
_diffrn_orient_matrix_UB_12        -0.0788349000
_diffrn_orient_matrix_UB_13        0.0277235000
_diffrn_orient_matrix_UB_21        0.0640649000
_diffrn_orient_matrix_UB_22        0.0796573000
_diffrn_orient_matrix_UB_23        0.0296129000
_diffrn_orient_matrix_UB_31        -0.0628580000
_diffrn_orient_matrix_UB_32        -0.0028800000
_diffrn_orient_matrix_UB_33        0.0597826000
_diffrn_radiation_monochromator    mirror
_diffrn_radiation_probe            x-ray
_diffrn_radiation_type             'Cu K\a'
_diffrn_radiation_wavelength       1.54184
_diffrn_source                     'micro-focus sealed X-ray tube'
_diffrn_source_type                'SuperNova (Cu) X-ray Source'
_reflns_Friedel_coverage           0.935
_reflns_Friedel_fraction_full      0.990
_reflns_Friedel_fraction_max       0.990
_reflns_number_gt                  6807
_reflns_number_total               6971
_reflns_odcompleteness_completeness  97.21
_reflns_odcompleteness_iscentric   1
_reflns_odcompleteness_theta       66.97
_reflns_special_details
;
 Reflections were merged by SHELXL according to the crystal
 class for the calculation of statistics and refinement.
 
 _reflns_Friedel_fraction is defined as the number of unique
 Friedel pairs measured divided by the number that would be
 possible theoretically, ignoring centric projections and
 systematic absences.
;
_reflns_threshold_expression       'I > 2\s(I)'
_computing_cell_refinement         'CrysAlisPro 1.171.42.94a (Rigaku OD, 2023)'
_computing_data_collection         'CrysAlisPro 1.171.42.94a (Rigaku OD, 2023)'
_computing_data_reduction          'CrysAlisPro 1.171.42.94a (Rigaku OD, 2023)'
_computing_molecular_graphics      'Olex2 1.3 (Dolomanov et al., 2009)'
_computing_publication_material    'Olex2 1.3 (Dolomanov et al., 2009)'
_computing_structure_refinement    'XL  (Sheldrick, 2008)'
_computing_structure_solution      'SHELXT 2014/5 (Sheldrick, 2014)'
_refine_diff_density_max           0.759
_refine_diff_density_min           -0.905
_refine_diff_density_rms           0.048
_refine_ls_abs_structure_details
;
 Flack x determined using 3191 quotients [(I+)-(I-)]/[(I+)+(I-)]
 (Parsons, Flack and Wagner, Acta Cryst. B69 (2013) 249-259).
;
_refine_ls_abs_structure_Flack     -0.001(5)
_refine_ls_extinction_coef         .
_refine_ls_extinction_method       none
_refine_ls_goodness_of_fit_ref     1.032
_refine_ls_hydrogen_treatment      constr
_refine_ls_matrix_type             full
_refine_ls_number_parameters       530
_refine_ls_number_reflns           6971
_refine_ls_number_restraints       1
_refine_ls_R_factor_all            0.0394
_refine_ls_R_factor_gt             0.0385
_refine_ls_restrained_S_all        1.032
_refine_ls_shift/su_max            0.001
_refine_ls_shift/su_mean           0.000
_refine_ls_structure_factor_coef   Fsqd
_refine_ls_weighting_details      
 'w=1/[\s^2^(Fo^2^)+(0.0584P)^2^+2.7564P] where P=(Fo^2^+2Fc^2^)/3'
_refine_ls_weighting_scheme        calc
_refine_ls_wR_factor_gt            0.0988
_refine_ls_wR_factor_ref           0.0997
_refine_special_details            ?
_olex2_refinement_description
;
1. Fixed Uiso
 At 1.2 times of:
  All C(H) groups, All C(H,H,H,H) groups
 At 1.5 times of:
  All C(H,H,H) groups
2. Others
 Sof(H42D)=Sof(H42C)=Sof(Cl2A)=1-FVAR(1)
 Sof(Cl2)=Sof(H42A)=Sof(H42B)=FVAR(1)
3.a Ternary CH refined with riding coordinates:
 C24(H24), C29(H29), C26(H26)
3.b Secondary CH2 refined with riding coordinates:
 C42(H42A,H42B), C42(H42D,H42C)
3.c Aromatic/amide H refined with riding coordinates:
 C5(H5), C20(H20), C19(H19), C40(H40), C8(H8), C21(H21), C4(H4), C15(H15),
 C22(H22), C12(H12), C13(H13), C14(H14), C7(H7), C36(H36), C37(H37), C39(H39)
3.d Idealised Me refined as rotating group:
 C2(H2A,H2B,H2C), C1(H1A,H1B,H1C), C34(H34A,H34B,H34C), C33(H33A,H33B,H33C),
 C41(H41A,H41B,H41C), C31(H31A,H31B,H31C)
;
_atom_sites_solution_hydrogens     geom
_atom_sites_solution_primary       dual
_atom_sites_solution_secondary     ?
loop_
  _atom_site_label
  _atom_site_type_symbol
  _atom_site_fract_x
  _atom_site_fract_y
  _atom_site_fract_z
  _atom_site_U_iso_or_equiv
  _atom_site_adp_type
  _atom_site_occupancy
  _atom_site_site_symmetry_order
  _atom_site_calc_flag
  _atom_site_refinement_flags_posn
  _atom_site_refinement_flags_adp
  _atom_site_refinement_flags_occupancy
  _atom_site_disorder_assembly
  _atom_site_disorder_group
 S1 S 0.32377(6) 0.81528(6) 0.50621(4) 0.0217(2) Uani 1 1 d . . . . .
 S2 S 0.85256(6) 1.05828(7) 0.35696(4) 0.0217(2) Uani 1 1 d . . . . .
 O2 O 0.3769(2) 0.74071(19) 0.47500(14) 0.0265(6) Uani 1 1 d . . . . .
 O8 O 0.5201(2) 1.24627(19) 0.30242(13) 0.0252(6) Uani 1 1 d . . . . .
 O7 O 0.5240(2) 1.0893(2) 0.27177(13) 0.0269(6) Uani 1 1 d . . . . .
 O6 O 0.5755(2) 1.32731(19) 0.43251(14) 0.0290(6) Uani 1 1 d . . . . .
 O1 O 0.2451(2) 0.7905(2) 0.54667(14) 0.0304(6) Uani 1 1 d . . . . .
 O4 O 0.8644(2) 0.9726(2) 0.31952(13) 0.0286(6) Uani 1 1 d . . . . .
 O5 O 0.7319(2) 1.3379(2) 0.40318(14) 0.0320(7) Uani 1 1 d . . . . .
 O3 O 0.92344(19) 1.0840(2) 0.40311(14) 0.0313(7) Uani 1 1 d . . . . .
 N3 N 0.7510(2) 1.0407(2) 0.39683(14) 0.0179(6) Uani 1 1 d . . . . .
 C10 C 0.5185(2) 0.9981(3) 0.55144(16) 0.0177(7) Uani 1 1 d . . . . .
 N2 N 0.4040(2) 0.8763(2) 0.55192(14) 0.0196(6) Uani 1 1 d . . . . .
 C32 C 0.5501(3) 1.1640(3) 0.30807(17) 0.0191(7) Uani 1 1 d . . . . .
 C30 C 0.6595(3) 1.2918(3) 0.41203(18) 0.0220(8) Uani 1 1 d . . . . .
 C11 C 0.4434(3) 1.0232(3) 0.59667(18) 0.0201(7) Uani 1 1 d . . . . .
 C28 C 0.6207(2) 1.1315(2) 0.35611(17) 0.0177(7) Uani 1 1 d . . . . .
 C24 C 0.5959(2) 0.9886(2) 0.42215(17) 0.0169(7) Uani 1 1 d . . . . .
 H24 H 0.524974 1.001397 0.415893 0.020 Uiso 1 1 calc R U . . .
 C9 C 0.6036(3) 1.0571(2) 0.53381(17) 0.0172(7) Uani 1 1 d . . . . .
 C23 C 0.6125(3) 0.8827(3) 0.43985(17) 0.0180(7) Uani 1 1 d . . . . .
 C5 C 0.6920(3) 1.0748(3) 0.63500(18) 0.0209(8) Uani 1 1 d . . . . .
 H5 H 0.689317 1.006000 0.639220 0.025 Uiso 1 1 calc R U . . .
 N1 N 0.7883(4) 1.2848(3) 0.72247(18) 0.0445(11) Uani 1 1 d . . . . .
 C25 C 0.6360(2) 1.0534(2) 0.47427(17) 0.0165(7) Uani 1 1 d . . . . .
 C20 C 0.6377(3) 0.6896(3) 0.4777(2) 0.0249(8) Uani 1 1 d . . . . .
 H20 H 0.646579 0.624011 0.490672 0.030 Uiso 1 1 calc R U . . .
 C19 C 0.5727(3) 0.7485(3) 0.50909(19) 0.0217(7) Uani 1 1 d . . . . .
 H19 H 0.537244 0.723506 0.543784 0.026 Uiso 1 1 calc R U . . .
 C40 C 0.3387(3) 0.9151(3) 0.39708(18) 0.0231(8) Uani 1 1 d . . . . .
 H40 H 0.401175 0.886175 0.392985 0.028 Uiso 1 1 calc R U . . .
 C6 C 0.6505(3) 1.1184(3) 0.58217(17) 0.0182(7) Uani 1 1 d . . . . .
 C16 C 0.3717(3) 0.9501(3) 0.59444(17) 0.0205(7) Uani 1 1 d . . . . .
 C27 C 0.6585(3) 1.1847(3) 0.40213(17) 0.0180(7) Uani 1 1 d . . . . .
 C3 C 0.7434(3) 1.2312(3) 0.67654(19) 0.0266(8) Uani 1 1 d . . . . .
 C35 C 0.2826(3) 0.8981(3) 0.44985(18) 0.0213(8) Uani 1 1 d . . . . .
 C8 C 0.7011(3) 1.2746(3) 0.62344(19) 0.0270(9) Uani 1 1 d . . . . .
 H8 H 0.702911 1.343392 0.619113 0.032 Uiso 1 1 calc R U . . .
 C21 C 0.6901(3) 0.7260(3) 0.4273(2) 0.0260(8) Uani 1 1 d . . . . .
 H21 H 0.734097 0.685036 0.405287 0.031 Uiso 1 1 calc R U . . .
 C4 C 0.7368(3) 1.1290(3) 0.68114(18) 0.0242(8) Uani 1 1 d . . . . .
 H4 H 0.763588 1.097034 0.716650 0.029 Uiso 1 1 calc R U . . .
 C17 C 0.4946(3) 0.9088(3) 0.52642(17) 0.0177(7) Uani 1 1 d . . . . .
 C15 C 0.2885(3) 0.9534(3) 0.63193(19) 0.0263(9) Uani 1 1 d . . . . .
 H15 H 0.239659 0.904654 0.629164 0.032 Uiso 1 1 calc R U . . .
 C22 C 0.6784(3) 0.8225(3) 0.40877(18) 0.0216(8) Uani 1 1 d . . . . .
 H22 H 0.715549 0.847460 0.374802 0.026 Uiso 1 1 calc R U . . .
 C29 C 0.6549(2) 1.0268(3) 0.36527(17) 0.0176(7) Uani 1 1 d . . . . .
 H29 H 0.654928 0.984608 0.327035 0.021 Uiso 1 1 calc R U . . .
 C38 C 0.2103(3) 1.0160(3) 0.3550(2) 0.0283(9) Uani 1 1 d . . . . .
 C12 C 0.4331(3) 1.1005(3) 0.63934(18) 0.0226(8) Uani 1 1 d . . . . .
 H12 H 0.480973 1.150250 0.641884 0.027 Uiso 1 1 calc R U . . .
 C2 C 0.8245(3) 1.2374(3) 0.7788(2) 0.0311(9) Uani 1 1 d . . . . .
 H2A H 0.771426 1.201482 0.798977 0.047 Uiso 1 1 calc R U . . .
 H2B H 0.849667 1.286611 0.807828 0.047 Uiso 1 1 calc R U . . .
 H2C H 0.876766 1.192147 0.767573 0.047 Uiso 1 1 calc R U . . .
 C26 C 0.7171(3) 1.1138(3) 0.44332(17) 0.0176(7) Uani 1 1 d . . . . .
 H26 H 0.767330 1.142636 0.471681 0.021 Uiso 1 1 calc R U . . .
 C18 C 0.5586(3) 0.8452(3) 0.49002(17) 0.0180(7) Uani 1 1 d . . . . .
 C13 C 0.3515(3) 1.1026(3) 0.67766(19) 0.0273(9) Uani 1 1 d . . . . .
 H13 H 0.344181 1.153692 0.707284 0.033 Uiso 1 1 calc R U . . .
 C14 C 0.2799(3) 1.0308(3) 0.6734(2) 0.0295(9) Uani 1 1 d . . . . .
 H14 H 0.224017 1.034977 0.699449 0.035 Uiso 1 1 calc R U . . .
 C7 C 0.6570(3) 1.2197(3) 0.57765(18) 0.0233(8) Uani 1 1 d . . . . .
 H7 H 0.630363 1.251376 0.541984 0.028 Uiso 1 1 calc R U . . .
 C36 C 0.1907(3) 0.9393(3) 0.4566(2) 0.0268(8) Uani 1 1 d . . . . .
 H36 H 0.153355 0.927607 0.493376 0.032 Uiso 1 1 calc R U . . .
 C1 C 0.8108(4) 1.3851(3) 0.7133(2) 0.0338(10) Uani 1 1 d . . . . .
 H1A H 0.857211 1.391578 0.678624 0.051 Uiso 1 1 calc R U . . .
 H1B H 0.839556 1.411673 0.751676 0.051 Uiso 1 1 calc R U . . .
 H1C H 0.751150 1.420837 0.703188 0.051 Uiso 1 1 calc R U . . .
 C37 C 0.1546(3) 0.9975(3) 0.4092(2) 0.0290(9) Uani 1 1 d . . . . .
 H37 H 0.091573 1.025321 0.413114 0.035 Uiso 1 1 calc R U . . .
 C39 C 0.3023(3) 0.9754(3) 0.3501(2) 0.0278(8) Uani 1 1 d . . . . .
 H39 H 0.340946 0.988877 0.314154 0.033 Uiso 1 1 calc R U . . .
 C34 C 0.8403(3) 1.1575(3) 0.3050(2) 0.0308(9) Uani 1 1 d . . . . .
 H34A H 0.900688 1.165770 0.281210 0.046 Uiso 1 1 calc R U . . .
 H34B H 0.826885 1.216841 0.329027 0.046 Uiso 1 1 calc R U . . .
 H34C H 0.786396 1.145056 0.276006 0.046 Uiso 1 1 calc R U . . .
 C33 C 0.4561(3) 1.1137(4) 0.2217(2) 0.0374(11) Uani 1 1 d . . . . .
 H33A H 0.487399 1.158564 0.192268 0.056 Uiso 1 1 calc R U . . .
 H33B H 0.398274 1.144627 0.239726 0.056 Uiso 1 1 calc R U . . .
 H33C H 0.437006 1.054211 0.199562 0.056 Uiso 1 1 calc R U . . .
 C41 C 0.1670(4) 1.0764(4) 0.3033(2) 0.0404(11) Uani 1 1 d . . . . .
 H41A H 0.110006 1.042974 0.286057 0.061 Uiso 1 1 calc R U . . .
 H41B H 0.215458 1.085715 0.270134 0.061 Uiso 1 1 calc R U . . .
 H41C H 0.147390 1.139813 0.320056 0.061 Uiso 1 1 calc R U . . .
 C31 C 0.5749(4) 1.4325(3) 0.4433(3) 0.0413(11) Uani 1 1 d . . . . .
 H31A H 0.585196 1.466493 0.403441 0.062 Uiso 1 1 calc R U . . .
 H31B H 0.627011 1.449657 0.472647 0.062 Uiso 1 1 calc R U . . .
 H31C H 0.511996 1.451843 0.461043 0.062 Uiso 1 1 calc R U . . .
 Cl1 Cl 0.37885(17) 1.55920(19) 0.34577(10) 0.1001(7) Uani 1 1 d . . . . .
 Cl2 Cl 0.53725(19) 1.6424(2) 0.28869(14) 0.0546(11) Uani 0.468(5) 1 d . . P A
 1
 C42 C 0.4538(10) 1.6637(7) 0.3359(4) 0.131(5) Uani 1 1 d . . . . .
 H42A H 0.413929 1.718619 0.320313 0.158 Uiso 0.468(5) 1 calc R U P A 1
 H42B H 0.481825 1.682771 0.376894 0.158 Uiso 0.468(5) 1 calc R U P A 1
 H42D H 0.520792 1.637306 0.336662 0.158 Uiso 0.532(5) 1 calc R U P A 2
 H42C H 0.446294 1.699613 0.375889 0.158 Uiso 0.532(5) 1 calc R U P A 2
 Cl2A Cl 0.4588(3) 1.7579(4) 0.27767(15) 0.0951(17) Uani 0.532(5) 1 d . . P A
 2

loop_
  _atom_site_aniso_label
  _atom_site_aniso_U_11
  _atom_site_aniso_U_22
  _atom_site_aniso_U_33
  _atom_site_aniso_U_23
  _atom_site_aniso_U_13
  _atom_site_aniso_U_12
 S1 0.0196(4) 0.0226(4) 0.0229(5) 0.0043(4) -0.0007(4) -0.0057(3)
 S2 0.0163(4) 0.0260(4) 0.0228(4) -0.0010(4) 0.0026(3) -0.0004(3)
 O2 0.0249(14) 0.0220(13) 0.0327(15) -0.0002(12) -0.0037(12) -0.0034(11)
 O8 0.0275(14) 0.0214(13) 0.0266(15) 0.0024(11) -0.0026(11) 0.0006(11)
 O7 0.0305(14) 0.0290(14) 0.0213(14) -0.0060(11) -0.0112(11) 0.0069(11)
 O6 0.0303(15) 0.0195(13) 0.0372(17) -0.0041(12) 0.0031(12) 0.0022(11)
 O1 0.0236(14) 0.0378(16) 0.0299(15) 0.0089(13) 0.0028(12) -0.0095(12)
 O4 0.0267(14) 0.0283(14) 0.0307(16) -0.0066(12) 0.0074(12) 0.0030(11)
 O5 0.0357(16) 0.0256(14) 0.0348(16) -0.0056(12) 0.0033(13) -0.0130(12)
 O3 0.0184(13) 0.0479(18) 0.0275(15) -0.0051(13) -0.0020(11) -0.0007(12)
 N3 0.0177(15) 0.0203(15) 0.0159(15) -0.0014(12) 0.0012(12) 0.0002(12)
 C10 0.0178(17) 0.0210(17) 0.0143(17) 0.0034(14) -0.0003(14) 0.0001(14)
 N2 0.0172(14) 0.0214(15) 0.0202(16) 0.0001(12) 0.0016(12) -0.0020(12)
 C32 0.0177(17) 0.0230(19) 0.0164(18) 0.0009(14) 0.0033(14) -0.0012(14)
 C30 0.029(2) 0.0201(18) 0.0172(18) 0.0002(14) -0.0018(15) -0.0011(16)
 C11 0.0211(17) 0.0220(18) 0.0173(18) 0.0051(14) -0.0007(14) 0.0029(14)
 C28 0.0150(16) 0.0199(17) 0.0183(18) 0.0034(14) 0.0027(14) -0.0003(13)
 C24 0.0170(16) 0.0166(16) 0.0172(17) -0.0002(14) -0.0012(14) 0.0005(13)
 C9 0.0175(16) 0.0166(16) 0.0176(18) -0.0001(14) -0.0015(14) 0.0004(13)
 C23 0.0180(17) 0.0192(18) 0.0167(18) 0.0005(14) -0.0028(14) -0.0017(13)
 C5 0.0225(18) 0.0201(18) 0.0202(19) 0.0009(14) -0.0008(15) -0.0052(15)
 N1 0.073(3) 0.0301(19) 0.030(2) 0.0077(16) -0.026(2) -0.025(2)
 C25 0.0153(16) 0.0147(16) 0.0196(18) -0.0001(14) -0.0029(14) 0.0008(13)
 C20 0.0259(19) 0.0166(17) 0.032(2) 0.0025(16) -0.0050(17) 0.0020(15)
 C19 0.0215(17) 0.0193(17) 0.0245(19) -0.0004(15) -0.0041(15) -0.0028(14)
 C40 0.0230(18) 0.0237(19) 0.0225(19) -0.0019(15) -0.0017(15) -0.0041(15)
 C6 0.0199(17) 0.0204(17) 0.0144(17) -0.0021(14) 0.0020(14) -0.0002(14)
 C16 0.0212(17) 0.0221(18) 0.0183(18) 0.0024(15) 0.0014(14) 0.0044(14)
 C27 0.0184(16) 0.0189(17) 0.0167(18) 0.0025(14) -0.0006(14) -0.0011(14)
 C3 0.033(2) 0.0243(19) 0.022(2) 0.0002(16) -0.0085(17) -0.0088(16)
 C35 0.0216(18) 0.0210(18) 0.0214(19) 0.0012(15) -0.0049(15) -0.0046(14)
 C8 0.038(2) 0.0195(18) 0.023(2) 0.0024(15) -0.0018(17) -0.0033(17)
 C21 0.0240(19) 0.0230(19) 0.031(2) -0.0002(17) 0.0023(17) 0.0059(15)
 C4 0.028(2) 0.0243(19) 0.0202(19) 0.0055(15) -0.0060(16) -0.0043(16)
 C17 0.0163(16) 0.0200(17) 0.0168(18) 0.0041(14) -0.0015(13) -0.0012(13)
 C15 0.0243(19) 0.028(2) 0.026(2) 0.0099(16) 0.0060(16) 0.0014(16)
 C22 0.0234(18) 0.0189(18) 0.0225(19) -0.0011(14) 0.0025(15) -0.0010(14)
 C29 0.0156(16) 0.0189(17) 0.0184(18) -0.0005(14) -0.0010(14) -0.0002(13)
 C38 0.035(2) 0.0237(19) 0.026(2) -0.0016(17) -0.0088(17) -0.0008(16)
 C12 0.0251(19) 0.0249(18) 0.0179(18) 0.0005(15) 0.0000(15) 0.0013(16)
 C2 0.041(2) 0.030(2) 0.023(2) 0.0018(17) -0.0121(18) -0.0094(18)
 C26 0.0177(17) 0.0195(17) 0.0157(17) -0.0008(14) -0.0002(14) -0.0007(14)
 C18 0.0172(17) 0.0185(17) 0.0183(18) -0.0001(14) -0.0047(14) -0.0022(14)
 C13 0.032(2) 0.029(2) 0.021(2) 0.0034(16) 0.0019(17) 0.0104(17)
 C14 0.027(2) 0.036(2) 0.025(2) 0.0061(18) 0.0094(17) 0.0063(17)
 C7 0.0281(19) 0.0236(19) 0.0183(19) 0.0007(15) -0.0036(15) -0.0020(15)
 C36 0.0231(19) 0.029(2) 0.028(2) 0.0004(17) 0.0022(16) -0.0049(16)
 C1 0.050(3) 0.021(2) 0.030(2) -0.0018(17) -0.0082(19) -0.0038(18)
 C37 0.026(2) 0.025(2) 0.035(2) -0.0030(17) -0.0077(17) 0.0037(16)
 C39 0.036(2) 0.0264(19) 0.021(2) -0.0021(16) -0.0014(17) -0.0038(16)
 C34 0.030(2) 0.032(2) 0.031(2) 0.0073(18) 0.0071(17) -0.0046(17)
 C33 0.035(2) 0.053(3) 0.024(2) -0.007(2) -0.0158(18) 0.012(2)
 C41 0.052(3) 0.037(2) 0.032(2) 0.002(2) -0.013(2) 0.013(2)
 C31 0.056(3) 0.018(2) 0.050(3) -0.0069(19) -0.002(2) 0.0104(19)
 Cl1 0.1021(15) 0.1208(18) 0.0774(13) -0.0261(12) -0.0222(11) 0.0332(13)
 Cl2 0.0374(14) 0.073(2) 0.0531(18) -0.0229(14) 0.0150(12) -0.0197(12)
 C42 0.256(14) 0.084(6) 0.055(5) 0.007(4) 0.024(7) 0.079(8)
 Cl2A 0.086(2) 0.151(4) 0.0483(18) 0.027(2) 0.0152(16) 0.060(2)

_geom_special_details
;
 All esds (except the esd in the dihedral angle between two l.s. planes)
 are estimated using the full covariance matrix.  The cell esds are taken
 into account individually in the estimation of esds in distances, angles
 and torsion angles; correlations between esds in cell parameters are only
 used when they are defined by crystal symmetry.  An approximate (isotropic)
 treatment of cell esds is used for estimating esds involving l.s. planes.
;
loop_
  _geom_bond_atom_site_label_1
  _geom_bond_atom_site_label_2
  _geom_bond_distance
  _geom_bond_site_symmetry_2
  _geom_bond_publ_flag
 S1 O2 1.423(3) . ?
 S1 O1 1.425(3) . ?
 S1 N2 1.694(3) . ?
 S1 C35 1.749(4) . ?
 S2 O4 1.432(3) . ?
 S2 O3 1.429(3) . ?
 S2 N3 1.653(3) . ?
 S2 C34 1.765(4) . ?
 O8 C32 1.210(5) . ?
 O7 C32 1.335(5) . ?
 O7 C33 1.457(5) . ?
 O6 C30 1.328(5) . ?
 O6 C31 1.464(5) . ?
 O5 C30 1.195(5) . ?
 N3 C29 1.494(4) . ?
 N3 C26 1.486(5) . ?
 C10 C11 1.453(5) . ?
 C10 C9 1.473(5) . ?
 C10 C17 1.378(5) . ?
 N2 C16 1.431(5) . ?
 N2 C17 1.431(5) . ?
 C32 C28 1.480(5) . ?
 C30 C27 1.488(5) . ?
 C11 C16 1.408(5) . ?
 C11 C12 1.406(5) . ?
 C28 C27 1.329(5) . ?
 C28 C29 1.526(5) . ?
 C24 H24 1.0000 . ?
 C24 C23 1.521(5) . ?
 C24 C25 1.527(5) . ?
 C24 C29 1.550(5) . ?
 C9 C25 1.346(5) . ?
 C9 C6 1.479(5) . ?
 C23 C22 1.394(5) . ?
 C23 C18 1.399(5) . ?
 C5 H5 0.9500 . ?
 C5 C6 1.398(5) . ?
 C5 C4 1.379(5) . ?
 N1 C3 1.371(5) . ?
 N1 C2 1.454(5) . ?
 N1 C1 1.426(5) . ?
 C25 C26 1.538(5) . ?
 C20 H20 0.9500 . ?
 C20 C19 1.379(6) . ?
 C20 C21 1.389(6) . ?
 C19 H19 0.9500 . ?
 C19 C18 1.404(5) . ?
 C40 H40 0.9500 . ?
 C40 C35 1.384(6) . ?
 C40 C39 1.394(6) . ?
 C6 C7 1.398(5) . ?
 C16 C15 1.396(5) . ?
 C27 C26 1.539(5) . ?
 C3 C8 1.406(6) . ?
 C3 C4 1.411(5) . ?
 C35 C36 1.391(6) . ?
 C8 H8 0.9500 . ?
 C8 C7 1.374(6) . ?
 C21 H21 0.9500 . ?
 C21 C22 1.393(5) . ?
 C4 H4 0.9500 . ?
 C17 C18 1.463(5) . ?
 C15 H15 0.9500 . ?
 C15 C14 1.387(6) . ?
 C22 H22 0.9500 . ?
 C29 H29 1.0000 . ?
 C38 C37 1.408(6) . ?
 C38 C39 1.386(6) . ?
 C38 C41 1.503(6) . ?
 C12 H12 0.9500 . ?
 C12 C13 1.388(6) . ?
 C2 H2A 0.9800 . ?
 C2 H2B 0.9800 . ?
 C2 H2C 0.9800 . ?
 C26 H26 1.0000 . ?
 C13 H13 0.9500 . ?
 C13 C14 1.397(6) . ?
 C14 H14 0.9500 . ?
 C7 H7 0.9500 . ?
 C36 H36 0.9500 . ?
 C36 C37 1.383(6) . ?
 C1 H1A 0.9800 . ?
 C1 H1B 0.9800 . ?
 C1 H1C 0.9800 . ?
 C37 H37 0.9500 . ?
 C39 H39 0.9500 . ?
 C34 H34A 0.9800 . ?
 C34 H34B 0.9800 . ?
 C34 H34C 0.9800 . ?
 C33 H33A 0.9800 . ?
 C33 H33B 0.9800 . ?
 C33 H33C 0.9800 . ?
 C41 H41A 0.9800 . ?
 C41 H41B 0.9800 . ?
 C41 H41C 0.9800 . ?
 C31 H31A 0.9800 . ?
 C31 H31B 0.9800 . ?
 C31 H31C 0.9800 . ?
 Cl1 C42 1.780(13) . ?
 Cl2 C42 1.554(11) . ?
 C42 H42A 0.9900 . ?
 C42 H42B 0.9900 . ?
 C42 H42D 0.9900 . ?
 C42 H42C 0.9900 . ?
 C42 Cl2A 1.795(9) . ?

loop_
  _geom_angle_atom_site_label_1
  _geom_angle_atom_site_label_2
  _geom_angle_atom_site_label_3
  _geom_angle
  _geom_angle_site_symmetry_1
  _geom_angle_site_symmetry_3
  _geom_angle_publ_flag
 O2 S1 O1 120.02(17) . . ?
 O2 S1 N2 106.94(16) . . ?
 O2 S1 C35 108.27(18) . . ?
 O1 S1 N2 105.31(17) . . ?
 O1 S1 C35 108.99(18) . . ?
 N2 S1 C35 106.51(16) . . ?
 O4 S2 N3 105.25(16) . . ?
 O4 S2 C34 107.2(2) . . ?
 O3 S2 O4 120.66(18) . . ?
 O3 S2 N3 104.96(16) . . ?
 O3 S2 C34 107.8(2) . . ?
 N3 S2 C34 110.76(18) . . ?
 C32 O7 C33 114.8(3) . . ?
 C30 O6 C31 114.8(3) . . ?
 C29 N3 S2 122.2(2) . . ?
 C26 N3 S2 120.6(2) . . ?
 C26 N3 C29 96.4(3) . . ?
 C11 C10 C9 127.1(3) . . ?
 C17 C10 C11 107.4(3) . . ?
 C17 C10 C9 125.5(3) . . ?
 C16 N2 S1 120.9(2) . . ?
 C17 N2 S1 120.2(2) . . ?
 C17 N2 C16 106.8(3) . . ?
 O8 C32 O7 124.7(3) . . ?
 O8 C32 C28 125.1(3) . . ?
 O7 C32 C28 110.2(3) . . ?
 O6 C30 C27 113.7(3) . . ?
 O5 C30 O6 125.6(4) . . ?
 O5 C30 C27 120.7(4) . . ?
 C16 C11 C10 107.8(3) . . ?
 C12 C11 C10 132.8(3) . . ?
 C12 C11 C16 119.4(3) . . ?
 C32 C28 C29 125.1(3) . . ?
 C27 C28 C32 126.9(3) . . ?
 C27 C28 C29 107.7(3) . . ?
 C23 C24 H24 110.3 . . ?
 C23 C24 C25 108.9(3) . . ?
 C23 C24 C29 116.1(3) . . ?
 C25 C24 H24 110.3 . . ?
 C25 C24 C29 100.6(3) . . ?
 C29 C24 H24 110.3 . . ?
 C10 C9 C6 118.8(3) . . ?
 C25 C9 C10 118.9(3) . . ?
 C25 C9 C6 122.3(3) . . ?
 C22 C23 C24 123.2(3) . . ?
 C22 C23 C18 119.3(3) . . ?
 C18 C23 C24 117.6(3) . . ?
 C6 C5 H5 119.2 . . ?
 C4 C5 H5 119.2 . . ?
 C4 C5 C6 121.6(3) . . ?
 C3 N1 C2 120.2(3) . . ?
 C3 N1 C1 121.2(4) . . ?
 C1 N1 C2 118.2(4) . . ?
 C24 C25 C26 105.3(3) . . ?
 C9 C25 C24 126.1(3) . . ?
 C9 C25 C26 128.6(3) . . ?
 C19 C20 H20 120.0 . . ?
 C19 C20 C21 120.0(3) . . ?
 C21 C20 H20 120.0 . . ?
 C20 C19 H19 119.8 . . ?
 C20 C19 C18 120.4(4) . . ?
 C18 C19 H19 119.8 . . ?
 C35 C40 H40 120.5 . . ?
 C35 C40 C39 119.0(4) . . ?
 C39 C40 H40 120.5 . . ?
 C5 C6 C9 119.6(3) . . ?
 C7 C6 C9 123.2(3) . . ?
 C7 C6 C5 117.2(3) . . ?
 C11 C16 N2 108.1(3) . . ?
 C15 C16 N2 129.8(3) . . ?
 C15 C16 C11 122.1(4) . . ?
 C30 C27 C26 122.8(3) . . ?
 C28 C27 C30 130.7(3) . . ?
 C28 C27 C26 106.1(3) . . ?
 N1 C3 C8 122.2(4) . . ?
 N1 C3 C4 120.9(4) . . ?
 C8 C3 C4 116.8(3) . . ?
 C40 C35 S1 119.2(3) . . ?
 C40 C35 C36 121.5(4) . . ?
 C36 C35 S1 119.1(3) . . ?
 C3 C8 H8 119.3 . . ?
 C7 C8 C3 121.4(4) . . ?
 C7 C8 H8 119.3 . . ?
 C20 C21 H21 119.9 . . ?
 C20 C21 C22 120.2(4) . . ?
 C22 C21 H21 119.9 . . ?
 C5 C4 C3 121.2(4) . . ?
 C5 C4 H4 119.4 . . ?
 C3 C4 H4 119.4 . . ?
 C10 C17 N2 109.8(3) . . ?
 C10 C17 C18 126.5(3) . . ?
 N2 C17 C18 122.6(3) . . ?
 C16 C15 H15 121.3 . . ?
 C14 C15 C16 117.3(4) . . ?
 C14 C15 H15 121.3 . . ?
 C23 C22 H22 119.8 . . ?
 C21 C22 C23 120.4(3) . . ?
 C21 C22 H22 119.8 . . ?
 N3 C29 C28 102.0(3) . . ?
 N3 C29 C24 98.8(3) . . ?
 N3 C29 H29 116.2 . . ?
 C28 C29 C24 104.9(3) . . ?
 C28 C29 H29 116.2 . . ?
 C24 C29 H29 116.2 . . ?
 C37 C38 C41 119.1(4) . . ?
 C39 C38 C37 119.1(4) . . ?
 C39 C38 C41 121.8(4) . . ?
 C11 C12 H12 120.7 . . ?
 C13 C12 C11 118.5(4) . . ?
 C13 C12 H12 120.7 . . ?
 N1 C2 H2A 109.5 . . ?
 N1 C2 H2B 109.5 . . ?
 N1 C2 H2C 109.5 . . ?
 H2A C2 H2B 109.5 . . ?
 H2A C2 H2C 109.5 . . ?
 H2B C2 H2C 109.5 . . ?
 N3 C26 C25 98.6(3) . . ?
 N3 C26 C27 102.2(3) . . ?
 N3 C26 H26 117.1 . . ?
 C25 C26 C27 102.0(3) . . ?
 C25 C26 H26 117.1 . . ?
 C27 C26 H26 117.1 . . ?
 C23 C18 C19 119.8(3) . . ?
 C23 C18 C17 120.3(3) . . ?
 C19 C18 C17 119.7(3) . . ?
 C12 C13 H13 119.5 . . ?
 C12 C13 C14 121.1(4) . . ?
 C14 C13 H13 119.5 . . ?
 C15 C14 C13 121.6(4) . . ?
 C15 C14 H14 119.2 . . ?
 C13 C14 H14 119.2 . . ?
 C6 C7 H7 119.1 . . ?
 C8 C7 C6 121.8(4) . . ?
 C8 C7 H7 119.1 . . ?
 C35 C36 H36 120.5 . . ?
 C37 C36 C35 119.0(4) . . ?
 C37 C36 H36 120.5 . . ?
 N1 C1 H1A 109.5 . . ?
 N1 C1 H1B 109.5 . . ?
 N1 C1 H1C 109.5 . . ?
 H1A C1 H1B 109.5 . . ?
 H1A C1 H1C 109.5 . . ?
 H1B C1 H1C 109.5 . . ?
 C38 C37 H37 119.7 . . ?
 C36 C37 C38 120.6(4) . . ?
 C36 C37 H37 119.7 . . ?
 C40 C39 H39 119.6 . . ?
 C38 C39 C40 120.8(4) . . ?
 C38 C39 H39 119.6 . . ?
 S2 C34 H34A 109.5 . . ?
 S2 C34 H34B 109.5 . . ?
 S2 C34 H34C 109.5 . . ?
 H34A C34 H34B 109.5 . . ?
 H34A C34 H34C 109.5 . . ?
 H34B C34 H34C 109.5 . . ?
 O7 C33 H33A 109.5 . . ?
 O7 C33 H33B 109.5 . . ?
 O7 C33 H33C 109.5 . . ?
 H33A C33 H33B 109.5 . . ?
 H33A C33 H33C 109.5 . . ?
 H33B C33 H33C 109.5 . . ?
 C38 C41 H41A 109.5 . . ?
 C38 C41 H41B 109.5 . . ?
 C38 C41 H41C 109.5 . . ?
 H41A C41 H41B 109.5 . . ?
 H41A C41 H41C 109.5 . . ?
 H41B C41 H41C 109.5 . . ?
 O6 C31 H31A 109.5 . . ?
 O6 C31 H31B 109.5 . . ?
 O6 C31 H31C 109.5 . . ?
 H31A C31 H31B 109.5 . . ?
 H31A C31 H31C 109.5 . . ?
 H31B C31 H31C 109.5 . . ?
 Cl1 C42 H42A 109.5 . . ?
 Cl1 C42 H42B 109.5 . . ?
 Cl1 C42 H42D 103.9 . . ?
 Cl1 C42 H42C 103.9 . . ?
 Cl1 C42 Cl2A 133.3(8) . . ?
 Cl2 C42 Cl1 110.6(5) . . ?
 Cl2 C42 H42A 109.5 . . ?
 Cl2 C42 H42B 109.5 . . ?
 H42A C42 H42B 108.1 . . ?
 H42D C42 H42C 105.4 . . ?
 Cl2A C42 H42D 103.9 . . ?
 Cl2A C42 H42C 103.9 . . ?

loop_
  _geom_torsion_atom_site_label_1
  _geom_torsion_atom_site_label_2
  _geom_torsion_atom_site_label_3
  _geom_torsion_atom_site_label_4
  _geom_torsion
  _geom_torsion_site_symmetry_1
  _geom_torsion_site_symmetry_2
  _geom_torsion_site_symmetry_3
  _geom_torsion_site_symmetry_4
  _geom_torsion_publ_flag
 S1 N2 C16 C11 -145.1(3) . . . . ?
 S1 N2 C16 C15 38.5(5) . . . . ?
 S1 N2 C17 C10 142.9(3) . . . . ?
 S1 N2 C17 C18 -48.8(4) . . . . ?
 S1 C35 C36 C37 -174.0(3) . . . . ?
 S2 N3 C29 C28 -86.2(3) . . . . ?
 S2 N3 C29 C24 166.3(2) . . . . ?
 S2 N3 C26 C25 -169.2(2) . . . . ?
 S2 N3 C26 C27 86.5(3) . . . . ?
 O2 S1 N2 C16 -173.8(3) . . . . ?
 O2 S1 N2 C17 48.7(3) . . . . ?
 O2 S1 C35 C40 -32.8(3) . . . . ?
 O2 S1 C35 C36 142.1(3) . . . . ?
 O8 C32 C28 C27 3.7(6) . . . . ?
 O8 C32 C28 C29 176.9(3) . . . . ?
 O7 C32 C28 C27 -176.3(3) . . . . ?
 O7 C32 C28 C29 -3.0(5) . . . . ?
 O6 C30 C27 C28 76.9(5) . . . . ?
 O6 C30 C27 C26 -111.5(4) . . . . ?
 O1 S1 N2 C16 -45.0(3) . . . . ?
 O1 S1 N2 C17 177.5(3) . . . . ?
 O1 S1 C35 C40 -164.9(3) . . . . ?
 O1 S1 C35 C36 10.0(4) . . . . ?
 O4 S2 N3 C29 -60.9(3) . . . . ?
 O4 S2 N3 C26 177.4(3) . . . . ?
 O5 C30 C27 C28 -104.9(5) . . . . ?
 O5 C30 C27 C26 66.7(5) . . . . ?
 O3 S2 N3 C29 170.8(3) . . . . ?
 O3 S2 N3 C26 49.1(3) . . . . ?
 C10 C11 C16 N2 4.1(4) . . . . ?
 C10 C11 C16 C15 -179.1(3) . . . . ?
 C10 C11 C12 C13 -178.9(4) . . . . ?
 C10 C9 C25 C24 -3.5(5) . . . . ?
 C10 C9 C25 C26 174.4(3) . . . . ?
 C10 C9 C6 C5 62.1(5) . . . . ?
 C10 C9 C6 C7 -118.8(4) . . . . ?
 C10 C17 C18 C23 -48.8(5) . . . . ?
 C10 C17 C18 C19 125.4(4) . . . . ?
 N2 S1 C35 C40 81.9(3) . . . . ?
 N2 S1 C35 C36 -103.2(3) . . . . ?
 N2 C16 C15 C14 174.2(4) . . . . ?
 N2 C17 C18 C23 144.8(3) . . . . ?
 N2 C17 C18 C19 -41.0(5) . . . . ?
 C32 C28 C27 C30 -14.2(6) . . . . ?
 C32 C28 C27 C26 173.1(3) . . . . ?
 C32 C28 C29 N3 156.2(3) . . . . ?
 C32 C28 C29 C24 -101.1(4) . . . . ?
 C30 C27 C26 N3 -141.9(3) . . . . ?
 C30 C27 C26 C25 116.5(4) . . . . ?
 C11 C10 C9 C25 -145.8(4) . . . . ?
 C11 C10 C9 C6 34.1(5) . . . . ?
 C11 C10 C17 N2 2.4(4) . . . . ?
 C11 C10 C17 C18 -165.4(3) . . . . ?
 C11 C16 C15 C14 -1.8(6) . . . . ?
 C11 C12 C13 C14 -1.2(6) . . . . ?
 C28 C27 C26 N3 31.6(4) . . . . ?
 C28 C27 C26 C25 -70.1(4) . . . . ?
 C24 C23 C22 C21 -179.9(3) . . . . ?
 C24 C23 C18 C19 -178.6(3) . . . . ?
 C24 C23 C18 C17 -4.5(5) . . . . ?
 C24 C25 C26 N3 -32.3(3) . . . . ?
 C24 C25 C26 C27 72.1(3) . . . . ?
 C9 C10 C11 C16 174.7(3) . . . . ?
 C9 C10 C11 C12 -6.9(6) . . . . ?
 C9 C10 C17 N2 -176.3(3) . . . . ?
 C9 C10 C17 C18 15.9(6) . . . . ?
 C9 C25 C26 N3 149.4(4) . . . . ?
 C9 C25 C26 C27 -106.1(4) . . . . ?
 C9 C6 C7 C8 180.0(4) . . . . ?
 C23 C24 C25 C9 -63.7(4) . . . . ?
 C23 C24 C25 C26 118.0(3) . . . . ?
 C23 C24 C29 N3 -77.8(3) . . . . ?
 C23 C24 C29 C28 177.2(3) . . . . ?
 C5 C6 C7 C8 -0.9(6) . . . . ?
 N1 C3 C8 C7 179.5(4) . . . . ?
 N1 C3 C4 C5 -179.8(4) . . . . ?
 C25 C24 C23 C22 -110.7(4) . . . . ?
 C25 C24 C23 C18 69.0(4) . . . . ?
 C25 C24 C29 N3 39.5(3) . . . . ?
 C25 C24 C29 C28 -65.6(3) . . . . ?
 C25 C9 C6 C5 -118.0(4) . . . . ?
 C25 C9 C6 C7 61.1(5) . . . . ?
 C20 C19 C18 C23 -1.5(5) . . . . ?
 C20 C19 C18 C17 -175.7(3) . . . . ?
 C20 C21 C22 C23 -1.4(6) . . . . ?
 C19 C20 C21 C22 1.0(6) . . . . ?
 C40 C35 C36 C37 0.8(6) . . . . ?
 C6 C9 C25 C24 176.6(3) . . . . ?
 C6 C9 C25 C26 -5.5(6) . . . . ?
 C6 C5 C4 C3 -0.7(6) . . . . ?
 C16 N2 C17 C10 0.1(4) . . . . ?
 C16 N2 C17 C18 168.5(3) . . . . ?
 C16 C11 C12 C13 -0.6(5) . . . . ?
 C16 C15 C14 C13 -0.1(6) . . . . ?
 C27 C28 C29 N3 -29.4(4) . . . . ?
 C27 C28 C29 C24 73.2(3) . . . . ?
 C3 C8 C7 C6 1.3(6) . . . . ?
 C35 S1 N2 C16 70.7(3) . . . . ?
 C35 S1 N2 C17 -66.9(3) . . . . ?
 C35 C40 C39 C38 -1.6(6) . . . . ?
 C35 C36 C37 C38 -0.8(6) . . . . ?
 C8 C3 C4 C5 1.0(6) . . . . ?
 C21 C20 C19 C18 0.4(6) . . . . ?
 C4 C5 C6 C9 179.8(3) . . . . ?
 C4 C5 C6 C7 0.6(5) . . . . ?
 C4 C3 C8 C7 -1.3(6) . . . . ?
 C17 C10 C11 C16 -4.0(4) . . . . ?
 C17 C10 C11 C12 174.4(4) . . . . ?
 C17 C10 C9 C25 32.6(5) . . . . ?
 C17 C10 C9 C6 -147.4(3) . . . . ?
 C17 N2 C16 C11 -2.7(4) . . . . ?
 C17 N2 C16 C15 -179.1(4) . . . . ?
 C22 C23 C18 C19 1.1(5) . . . . ?
 C22 C23 C18 C17 175.3(3) . . . . ?
 C29 N3 C26 C25 57.2(3) . . . . ?
 C29 N3 C26 C27 -47.1(3) . . . . ?
 C29 C28 C27 C30 171.5(4) . . . . ?
 C29 C28 C27 C26 -1.2(4) . . . . ?
 C29 C24 C23 C22 1.8(5) . . . . ?
 C29 C24 C23 C18 -178.5(3) . . . . ?
 C29 C24 C25 C9 173.9(3) . . . . ?
 C29 C24 C25 C26 -4.4(3) . . . . ?
 C12 C11 C16 N2 -174.6(3) . . . . ?
 C12 C11 C16 C15 2.2(5) . . . . ?
 C12 C13 C14 C15 1.6(6) . . . . ?
 C2 N1 C3 C8 175.3(4) . . . . ?
 C2 N1 C3 C4 -3.9(7) . . . . ?
 C26 N3 C29 C28 46.3(3) . . . . ?
 C26 N3 C29 C24 -61.1(3) . . . . ?
 C18 C23 C22 C21 0.3(5) . . . . ?
 C1 N1 C3 C8 -12.2(7) . . . . ?
 C1 N1 C3 C4 168.7(4) . . . . ?
 C37 C38 C39 C40 1.6(6) . . . . ?
 C39 C40 C35 S1 175.2(3) . . . . ?
 C39 C40 C35 C36 0.4(6) . . . . ?
 C39 C38 C37 C36 -0.4(6) . . . . ?
 C34 S2 N3 C29 54.7(3) . . . . ?
 C34 S2 N3 C26 -67.0(3) . . . . ?
 C33 O7 C32 O8 1.4(5) . . . . ?
 C33 O7 C32 C28 -178.6(3) . . . . ?
 C41 C38 C37 C36 177.6(4) . . . . ?
 C41 C38 C39 C40 -176.3(4) . . . . ?
 C31 O6 C30 O5 1.2(6) . . . . ?
 C31 O6 C30 C27 179.3(3) . . . . ?

_shelx_res_file
;
TITL exp_21337-lwf_auto_a.res in P4(1)
    exp_21337-lwf_auto.res
    created by SHELXL-2018/3 at 12:46:26 on 01-Aug-2024
REM Old TITL exp_21337-lwf_auto in P4(1)
REM SHELXT solution in P4(1)
REM R1 0.086, Rweak 0.034, Alpha 0.001, Orientation as input
REM Flack x = 0.157 ( 0.007 ) from Parsons' quotients
REM Formula found by SHELXT: C44 N2 O10 Cl2
CELL 1.54184 13.744471 13.744471 21.321006 90 90 90
ZERR 4 0.000043 0.000043 0.000131 0 0 0
LATT -1
SYMM -X,-Y,0.5+Z
SYMM -Y,+X,0.25+Z
SYMM +Y,-X,0.75+Z
SFAC C H Cl N O S
UNIT 168 156 8 12 32 8

L.S. 10
PLAN  20
SIZE 0.1 0.1 0.1
TEMP -173
CONF
BOND
BOND $H
list 4
MORE -1
fmap 2 53
acta
REM <olex2.extras>
REM <HklSrc "%.\\exp_21337-lwf_auto.hkl">
REM </olex2.extras>

WGHT    0.058400    2.756400
FVAR       0.48033   0.46847
S1    6    0.323769    0.815282    0.506210    11.00000    0.01961    0.02263 =
         0.02286    0.00431   -0.00070   -0.00571
S2    6    0.852561    1.058277    0.356964    11.00000    0.01627    0.02604 =
         0.02278   -0.00095    0.00265   -0.00037
O2    5    0.376886    0.740711    0.475002    11.00000    0.02490    0.02200 =
         0.03272   -0.00018   -0.00370   -0.00336
O8    5    0.520131    1.246267    0.302415    11.00000    0.02754    0.02141 =
         0.02663    0.00241   -0.00256    0.00064
O7    5    0.524047    1.089281    0.271771    11.00000    0.03053    0.02903 =
         0.02128   -0.00600   -0.01124    0.00685
O6    5    0.575493    1.327305    0.432509    11.00000    0.03030    0.01949 =
         0.03723   -0.00407    0.00309    0.00220
O1    5    0.245065    0.790518    0.546669    11.00000    0.02364    0.03776 =
         0.02991    0.00890    0.00275   -0.00949
O4    5    0.864411    0.972629    0.319521    11.00000    0.02674    0.02833 =
         0.03069   -0.00665    0.00735    0.00297
O5    5    0.731929    1.337914    0.403180    11.00000    0.03568    0.02563 =
         0.03477   -0.00556    0.00328   -0.01295
O3    5    0.923439    1.084021    0.403109    11.00000    0.01840    0.04786 =
         0.02750   -0.00510   -0.00198   -0.00071
N3    4    0.750953    1.040741    0.396830    11.00000    0.01766    0.02029 =
         0.01589   -0.00142    0.00115    0.00016
C10   1    0.518459    0.998101    0.551439    11.00000    0.01779    0.02104 =
         0.01433    0.00343   -0.00033    0.00008
N2    4    0.403988    0.876259    0.551922    11.00000    0.01720    0.02142 =
         0.02022    0.00007    0.00160   -0.00202
C32   1    0.550127    1.163981    0.308073    11.00000    0.01768    0.02304 =
         0.01643    0.00093    0.00327   -0.00124
C30   1    0.659519    1.291804    0.412026    11.00000    0.02866    0.02013 =
         0.01718    0.00017   -0.00183   -0.00108
C11   1    0.443441    1.023181    0.596667    11.00000    0.02111    0.02200 =
         0.01730    0.00508   -0.00071    0.00288
C28   1    0.620740    1.131463    0.356114    11.00000    0.01497    0.01985 =
         0.01826    0.00337    0.00271   -0.00025
C24   1    0.595944    0.988646    0.422149    11.00000    0.01699    0.01656 =
         0.01725   -0.00023   -0.00119    0.00048
AFIX  13
H24   2    0.524974    1.001397    0.415893    11.00000   -1.20000
AFIX   0
C9    1    0.603633    1.057110    0.533814    11.00000    0.01749    0.01659 =
         0.01763   -0.00015   -0.00153    0.00036
C23   1    0.612491    0.882710    0.439849    11.00000    0.01799    0.01921 =
         0.01671    0.00049   -0.00285   -0.00173
C5    1    0.692001    1.074756    0.634997    11.00000    0.02254    0.02009 =
         0.02016    0.00089   -0.00084   -0.00519
AFIX  43
H5    2    0.689317    1.006000    0.639220    11.00000   -1.20000
AFIX   0
N1    4    0.788270    1.284767    0.722472    11.00000    0.07331    0.03010 =
         0.02994    0.00770   -0.02637   -0.02483
C25   1    0.636010    1.053437    0.474272    11.00000    0.01525    0.01467 =
         0.01962   -0.00012   -0.00286    0.00075
C20   1    0.637670    0.689556    0.477747    11.00000    0.02590    0.01664 =
         0.03212    0.00250   -0.00498    0.00195
AFIX  43
H20   2    0.646579    0.624011    0.490672    11.00000   -1.20000
AFIX   0
C19   1    0.572688    0.748495    0.509089    11.00000    0.02146    0.01933 =
         0.02445   -0.00036   -0.00409   -0.00277
AFIX  43
H19   2    0.537244    0.723506    0.543784    11.00000   -1.20000
AFIX   0
C40   1    0.338736    0.915130    0.397081    11.00000    0.02303    0.02370 =
         0.02248   -0.00192   -0.00169   -0.00408
AFIX  43
H40   2    0.401175    0.886175    0.392985    11.00000   -1.20000
AFIX   0
C6    1    0.650485    1.118437    0.582167    11.00000    0.01988    0.02037 =
         0.01441   -0.00210    0.00199   -0.00020
C16   1    0.371716    0.950094    0.594437    11.00000    0.02116    0.02206 =
         0.01834    0.00244    0.00141    0.00435
C27   1    0.658532    1.184661    0.402129    11.00000    0.01845    0.01885 =
         0.01666    0.00251   -0.00064   -0.00107
C3    1    0.743410    1.231217    0.676540    11.00000    0.03306    0.02426 =
         0.02246    0.00024   -0.00855   -0.00880
C35   1    0.282557    0.898095    0.449847    11.00000    0.02160    0.02095 =
         0.02144    0.00124   -0.00492   -0.00459
C8    1    0.701063    1.274625    0.623440    11.00000    0.03819    0.01950 =
         0.02339    0.00235   -0.00184   -0.00329
AFIX  43
H8    2    0.702911    1.343392    0.619113    11.00000   -1.20000
AFIX   0
C21   1    0.690114    0.726027    0.427267    11.00000    0.02403    0.02298 =
         0.03112   -0.00024    0.00229    0.00595
AFIX  43
H21   2    0.734097    0.685036    0.405287    11.00000   -1.20000
AFIX   0
C4    1    0.736762    1.129031    0.681142    11.00000    0.02818    0.02427 =
         0.02016    0.00546   -0.00602   -0.00426
AFIX  43
H4    2    0.763588    1.097034    0.716650    11.00000   -1.20000
AFIX   0
C17   1    0.494585    0.908807    0.526418    11.00000    0.01633    0.01996 =
         0.01684    0.00405   -0.00153   -0.00123
C15   1    0.288466    0.953408    0.631926    11.00000    0.02429    0.02830 =
         0.02631    0.00995    0.00599    0.00136
AFIX  43
H15   2    0.239659    0.904654    0.629164    11.00000   -1.20000
AFIX   0
C22   1    0.678416    0.822523    0.408771    11.00000    0.02342    0.01890 =
         0.02246   -0.00112    0.00248   -0.00103
AFIX  43
H22   2    0.715549    0.847460    0.374802    11.00000   -1.20000
AFIX   0
C29   1    0.654939    1.026756    0.365265    11.00000    0.01559    0.01887 =
         0.01837   -0.00049   -0.00105   -0.00019
AFIX  13
H29   2    0.654928    0.984608    0.327035    11.00000   -1.20000
AFIX   0
C38   1    0.210289    1.015982    0.355034    11.00000    0.03492    0.02369 =
         0.02628   -0.00162   -0.00876   -0.00077
C12   1    0.433132    1.100521    0.639336    11.00000    0.02513    0.02487 =
         0.01793    0.00054    0.00001    0.00134
AFIX  43
H12   2    0.480973    1.150250    0.641884    11.00000   -1.20000
AFIX   0
C2    1    0.824484    1.237390    0.778804    11.00000    0.04053    0.02981 =
         0.02282    0.00181   -0.01209   -0.00940
AFIX 137
H2A   2    0.771426    1.201482    0.798977    11.00000   -1.50000
H2B   2    0.849667    1.286611    0.807828    11.00000   -1.50000
H2C   2    0.876766    1.192147    0.767573    11.00000   -1.50000
AFIX   0
C26   1    0.717077    1.113770    0.443325    11.00000    0.01768    0.01950 =
         0.01569   -0.00082   -0.00020   -0.00072
AFIX  13
H26   2    0.767330    1.142636    0.471681    11.00000   -1.20000
AFIX   0
C18   1    0.558599    0.845249    0.490017    11.00000    0.01719    0.01853 =
         0.01835   -0.00008   -0.00470   -0.00223
C13   1    0.351481    1.102584    0.677658    11.00000    0.03239    0.02915 =
         0.02051    0.00340    0.00194    0.01038
AFIX  43
H13   2    0.344181    1.153692    0.707284    11.00000   -1.20000
AFIX   0
C14   1    0.279900    1.030762    0.673369    11.00000    0.02712    0.03611 =
         0.02532    0.00606    0.00937    0.00629
AFIX  43
H14   2    0.224017    1.034977    0.699449    11.00000   -1.20000
AFIX   0
C7    1    0.657044    1.219689    0.577652    11.00000    0.02813    0.02357 =
         0.01834    0.00075   -0.00360   -0.00203
AFIX  43
H7    2    0.630363    1.251376    0.541984    11.00000   -1.20000
AFIX   0
C36   1    0.190698    0.939304    0.456648    11.00000    0.02307    0.02908 =
         0.02837    0.00041    0.00220   -0.00488
AFIX  43
H36   2    0.153355    0.927607    0.493376    11.00000   -1.20000
AFIX   0
C1    1    0.810810    1.385061    0.713270    11.00000    0.04985    0.02146 =
         0.03001   -0.00181   -0.00822   -0.00383
AFIX 137
H1A   2    0.857211    1.391578    0.678624    11.00000   -1.50000
H1B   2    0.839556    1.411673    0.751676    11.00000   -1.50000
H1C   2    0.751150    1.420837    0.703188    11.00000   -1.50000
AFIX   0
C37   1    0.154559    0.997521    0.409178    11.00000    0.02646    0.02537 =
         0.03526   -0.00299   -0.00772    0.00366
AFIX  43
H37   2    0.091573    1.025321    0.413114    11.00000   -1.20000
AFIX   0
C39   1    0.302271    0.975428    0.350051    11.00000    0.03635    0.02640 =
         0.02060   -0.00211   -0.00140   -0.00378
AFIX  43
H39   2    0.340946    0.988877    0.314154    11.00000   -1.20000
AFIX   0
C34   1    0.840265    1.157522    0.305027    11.00000    0.02954    0.03165 =
         0.03109    0.00727    0.00713   -0.00456
AFIX 137
H34A  2    0.900688    1.165770    0.281210    11.00000   -1.50000
H34B  2    0.826885    1.216841    0.329027    11.00000   -1.50000
H34C  2    0.786396    1.145056    0.276006    11.00000   -1.50000
AFIX   0
C33   1    0.456125    1.113665    0.221739    11.00000    0.03525    0.05272 =
         0.02426   -0.00722   -0.01582    0.01172
AFIX 137
H33A  2    0.487399    1.158564    0.192268    11.00000   -1.50000
H33B  2    0.398274    1.144627    0.239726    11.00000   -1.50000
H33C  2    0.437006    1.054211    0.199562    11.00000   -1.50000
AFIX   0
C41   1    0.167024    1.076373    0.303324    11.00000    0.05202    0.03721 =
         0.03207    0.00158   -0.01292    0.01260
AFIX 137
H41A  2    0.110006    1.042974    0.286057    11.00000   -1.50000
H41B  2    0.215458    1.085715    0.270134    11.00000   -1.50000
H41C  2    0.147390    1.139813    0.320056    11.00000   -1.50000
AFIX   0
C31   1    0.574873    1.432526    0.443302    11.00000    0.05626    0.01793 =
         0.04962   -0.00686   -0.00203    0.01037
AFIX 137
H31A  2    0.585196    1.466493    0.403441    11.00000   -1.50000
H31B  2    0.627011    1.449657    0.472647    11.00000   -1.50000
H31C  2    0.511996    1.451843    0.461043    11.00000   -1.50000
AFIX   0

CL1   3    0.378850    1.559197    0.345770    11.00000    0.10207    0.12080 =
         0.07743   -0.02605   -0.02218    0.03319
PART 1
CL2   3    0.537254    1.642411    0.288688    21.00000    0.03735    0.07334 =
         0.05314   -0.02293    0.01497   -0.01974
PART 0
C42   1    0.453796    1.663731    0.335919    11.00000    0.25585    0.08407 =
         0.05451    0.00651    0.02408    0.07901
PART 1
AFIX  23
H42A  2    0.413929    1.718619    0.320313    21.00000   -1.20000
H42B  2    0.481825    1.682771    0.376894    21.00000   -1.20000
AFIX  23
PART 2
H42D  2    0.520792    1.637306    0.336662   -21.00000   -1.20000
H42C  2    0.446294    1.699613    0.375889   -21.00000   -1.20000
AFIX   0
CL2A  3    0.458767    1.757923    0.277669   -21.00000    0.08606    0.15108 =
         0.04825    0.02677    0.01521    0.05979
HKLF 4


REM  exp_21337-lwf_auto_a.res in P4(1)
REM wR2 = 0.099674, GooF = S = 1.03205, Restrained GooF = 1.03197 for all data
REM R1 = 0.038461 for 6807 Fo > 4sig(Fo) and 0.039430 for all 6971 data
REM 530 parameters refined using 1 restraints

END

WGHT      0.0583      2.7615

REM Highest difference peak  0.759,  deepest hole -0.905,  1-sigma level  0.048
Q1    1   0.4391  1.5732  0.3281  11.00000  0.05    0.76
Q2    1   0.4869  1.6811  0.2680  11.00000  0.05    0.28
Q3    1   0.5028  1.6778  0.3266  11.00000  0.05    0.27
Q4    1   0.4175  1.6930  0.3271  11.00000  0.05    0.25
Q5    1   0.5045  1.8200  0.2901  11.00000  0.05    0.24
Q6    1   0.1607  1.0418  0.2670  11.00000  0.05    0.22
Q7    1   0.4418  1.6593  0.3557  11.00000  0.05    0.20
Q8    1   0.3815  1.5557  0.2846  11.00000  0.05    0.16
Q9    1   0.6520  1.0991  0.6122  11.00000  0.05    0.16
Q10   1   0.6123  1.0179  0.4498  11.00000  0.05    0.16
Q11   1   0.7870  1.4286  0.6621  11.00000  0.05    0.15
Q12   1   0.7813  1.2616  0.7042  11.00000  0.05    0.15
Q13   1   0.6244  1.0824  0.3572  11.00000  0.05    0.15
Q14   1   0.7986  1.4038  0.6634  11.00000  0.05    0.15
Q15   1   0.6387  0.6851  0.4450  11.00000  0.05    0.15
Q16   1   0.5450  1.5418  0.3198  11.00000  0.05    0.15
Q17   1   0.5613  1.0169  0.5497  11.00000  0.05    0.15
Q18   1   0.5162  1.5474  0.3359  11.00000  0.05    0.15
Q19   1   0.9188  1.1043  0.2685  11.00000  0.05    0.15
Q20   1   0.7769  1.4382  0.7583  11.00000  0.05    0.14
;
_shelx_res_checksum                35145
_shelx_hkl_file
;
   0   0 -25    0.98    3.84
   0   0 -24  552.55   19.66
   0   0 -24  711.35   24.93
   0   0 -23    1.90    3.50
   0   0 -22    2.90    4.11
   0   0 -22   -0.95    4.29
   0   0 -21   -0.37    3.86
   0   0 -20  361.87   16.50
   0   0 -18    3.02    2.92
   0   0 -18   -4.57    6.88
   0   0 -18    1.18    6.05
   0   0 -17    4.18    5.15
   0   0 -17    3.33    5.87
   0   0 -16 1271.26   50.44
   0   0 -16 1250.18   50.63
   0   0 -15   -1.83    5.22
   0   0 -15    4.06    4.98
   0   0 -14    2.65    5.32
   0   0 -14    0.45    4.28
   0   0 -13   -0.29    4.22
   0   0 -13   -1.79    4.25
   0   0 -12  236.51   17.70
   0   0 -12  241.72   13.88
   0   0 -12  233.69   17.64
   0   0 -11   -0.23    3.96
   0   0 -11    0.21    2.20
   0   0 -11    1.62    4.13
   0   0 -11    0.09    2.56
   0   0 -10   -0.04    2.07
   0   0 -10    5.53    3.94
   0   0 -10    2.71    3.73
   0   0 -10    1.02    2.48
   0   0  -9    1.23    3.92
   0   0  -9    1.37    1.59
   0   0  -9    0.95    2.20
   0   0  -8 2546.09   35.52
   0   0  -8 2473.89   44.90
   0   0  -8 2581.02   39.40
   0   0  -7    5.41    2.24
   0   0  -7    0.61    2.01
   0   0  -7    0.02    2.82
   0   0  -6   -0.04    1.37
   0   0  -6    0.64    2.16
   0   0  -5    1.42    1.95
   0   0  -5    1.82    1.45
   0   0  -4 1974.83   25.13
   0   0  -4 2032.04   23.84
   0   0  -3    0.66    1.12
   0   0  -3    2.07    1.01
   0   0  -2    0.45    0.73
   0   0  -2    3.61    0.81
   0   0   2    0.84    1.00
   0   0   2    0.70    0.66
   0   0   3    0.34    1.62
   0   0   3    0.60    0.96
   0   0   4 2335.14   31.85
   0   0   5    0.43    2.01
   0   0   5    0.29    2.64
   0   0   6    1.63    2.89
   0   0   6   -0.54    2.37
   0   0   7    0.53    2.25
   0   0   7    1.56    3.16
   0   0   8 2510.57   37.10
   0   0   8 2535.22   45.82
   0   0   9   -0.75    3.84
   0   0   9   -0.91    2.71
   0   0  10    0.59    3.80
   0   0  10    0.99    2.81
   0   0  11    1.54    2.45
   0   0  11    0.22    3.78
   0   0  12  212.99    9.93
   0   0  12  225.09   12.66
   0   0  12  231.29   10.84
   0   0  13    2.00    2.31
   0   0  13    0.16    2.61
   0   0  14    1.92    2.43
   0   0  14    0.63    2.93
   0   0  15   -2.31    2.69
   0   0  15    0.97    3.07
   0   0  16 1233.26   28.54
   0   0  16 1312.78   32.22
   0   0  17    0.69    2.80
   0   0  17    0.57    3.97
   0   0  18    1.90    3.30
   0   0  18    1.33    4.38
   0   0  19   -1.19    3.01
   0   0  19    5.08    4.56
   0   0  20  302.08   14.43
   0   0  20  346.80   17.96
   0   0  21   -0.32    3.92
   0   0  22    0.51    4.18
   0   0  23   -1.06    3.46
   0   0  24  520.19   18.25
   0   0  25    2.12    4.31
   0   1 -25   46.65    6.99
  -1   0 -25  132.32   11.09
   0  -1 -24   79.20    7.64
   0   1 -24   84.94    8.39
   1   0 -24   33.21    5.20
  -1   0 -24   94.79    8.75
   0  -1 -24  110.43   10.27
   1   0 -24   42.10    6.79
   0   1 -24   84.62    7.66
  -1   0 -24  109.11   10.56
   1   0 -23  218.21   12.59
  -1   0 -23  229.78   13.47
   0  -1 -23  238.78   13.04
   0   1 -23  235.01   13.85
   0  -1 -23  264.76   15.66
   0   1 -23  263.60   13.59
  -1   0 -23  231.43   12.51
   0  -1 -22  496.68   19.31
  -1   0 -22  523.54   20.67
   0   1 -22  547.70   20.13
  -1   0 -22  534.52   19.29
   0  -1 -21   87.68    8.81
   1   0 -21   99.71    8.78
  -1   0 -21   91.08    8.87
   0   1 -21   85.10    8.91
   0  -1 -21   85.52    7.84
  -1   0 -20  343.67   15.58
   0   1 -20  361.45   16.47
  -1   0 -20  363.05   16.81
   0  -1 -20  342.49   15.23
  -1   0 -19  287.38   14.71
   0   1 -19  328.99   16.04
   0  -1 -19  342.98   15.28
  -1   0 -19  330.41   15.95
   1   0 -18   43.35   11.45
  -1   0 -18   38.03   10.76
   1   0 -18   38.67   10.79
  -1   0 -18   33.21   10.04
   0   1 -18   58.78   13.05
   0  -1 -18   43.57   10.86
   0  -1 -18   40.00   10.61
  -1   0 -18   38.06    5.91
   0  -1 -18   43.93    6.22
   0  -1 -17  281.73   25.39
   1   0 -17  286.20   25.02
  -1   0 -17  323.61   26.74
   0  -1 -17  289.08   24.69
   1   0 -17  284.33   24.86
  -1   0 -17  306.87   26.56
   0   1 -17  283.75   25.74
  -1   0 -17  290.74   14.17
   0   1 -16   23.26    7.67
  -1   0 -16   20.41    7.95
   0  -1 -16   18.39    6.99
   1   0 -16   30.06    8.78
   0   1 -16   30.86    9.35
   1   0 -16   26.90    8.16
  -1   0 -16   19.75    7.78
   0  -1 -16   18.21    7.14
  -1   0 -16   19.08    4.39
   0   1 -15   94.65   13.60
  -1   0 -15  112.08   15.00
   0  -1 -15   86.51   12.76
   1   0 -15   83.72   12.68
   1   0 -15   97.23   13.67
   0   1 -15   81.99   12.76
  -1   0 -15  103.10   14.06
   0  -1 -15   90.01   13.60
   0  -1 -15   91.26    7.31
   1   0 -14   99.70   13.04
   0  -1 -14   92.41   12.59
   0  -1 -14   90.24   13.06
   1   0 -14   92.87   12.60
   0   1 -14   90.93   12.68
  -1   0 -14   91.25   12.84
  -1   0 -14   92.22   12.82
   0   1 -14  101.16   13.67
  -1   0 -13  361.86   23.47
   0  -1 -13  395.02   23.88
   1   0 -13  355.25   22.73
   0   1 -13  365.39   22.97
  -1   0 -13  360.70   23.28
  -1   0 -13  383.57   20.05
   1   0 -13  371.79   23.04
   0   1 -13  374.67   23.80
   0  -1 -13  351.59   23.20
   1   0 -12   88.01   11.01
   0   1 -12   78.71   10.90
   0   1 -12   93.11    8.79
   0  -1 -12   75.61   10.34
  -1   0 -12   79.35   10.66
  -1   0 -12   79.13   10.87
   0   1 -12   77.10   10.32
   1   0 -12   74.71   10.30
   0  -1 -12   84.29    9.13
  -1   0 -12   77.49    9.04
  -1   0 -11   79.90    8.59
   0   1 -11   79.03    7.36
   1   0 -11   95.02    7.87
   0  -1 -11   83.90    8.69
   0  -1 -11   87.19   10.42
   0   1 -11   85.56    8.04
   0   1 -11   90.76   10.85
  -1   0 -11   88.69   10.64
  -1   0 -11   92.39   11.01
   0   1 -11   77.82    9.75
   1   0 -11   89.84   10.45
   1   0 -11   79.25    9.84
   0  -1 -10   55.19    8.02
   1   0 -10   50.08    7.54
   1   0 -10   58.49    5.60
   0   1 -10   45.59    7.44
  -1   0 -10   49.09    7.86
  -1   0 -10   53.23    6.98
   0  -1 -10   53.69    6.71
   0   1 -10   51.77    6.08
  -1   0 -10   57.10    8.19
   0   1 -10   48.31    5.62
   0   1 -10   49.40    7.85
   1   0 -10   51.30    5.71
   1   0  -9   19.56    5.19
   0   1  -9   19.86    4.10
   0  -1  -9   20.85    2.54
   0  -1  -9   16.11    4.30
  -1   0  -9   22.53    5.60
   1   0  -9   18.32    3.37
   0   1  -9   20.96    3.81
  -1   0  -9   21.86    4.82
   0   1  -9   17.37    4.92
  -1   0  -9   18.91    5.35
   1   0  -9   20.97    3.78
   0  -1  -9   22.77    5.72
   1   0  -8  112.90    6.66
   0   1  -8  105.68    7.46
   0   1  -8  104.61    9.13
   0  -1  -8  113.83    5.39
   0  -1  -8  114.85    8.41
   1   0  -8  113.85    7.40
   0  -1  -8  105.71    9.16
   0   1  -8  103.54    6.94
  -1   0  -8  107.46    9.29
  -1   0  -8  104.42    8.21
   0   1  -7 1368.81   24.45
   0   1  -7 1379.02   26.05
   0  -1  -7 1367.19   30.03
   0  -1  -7 1449.72   28.31
  -1   0  -7 1390.78   30.66
   1   0  -7 1430.16   25.83
  -1   0  -7 1378.13   28.39
   0  -1  -7 1415.30   19.60
  -1   0  -7 1421.51   23.58
   1   0  -7 1429.39   22.98
   0   1  -7 1388.01   30.40
   0   1  -6  125.12    6.54
   0   1  -6  121.54    8.44
   0  -1  -6  135.66    7.79
   0  -1  -6  132.20    8.47
  -1   0  -6  132.49    6.21
   0  -1  -6  124.65    4.72
   1   0  -6  129.83    5.92
   0   1  -6  130.73    7.37
  -1   0  -6  133.55    8.17
   0   1  -5 2234.33   31.08
   1   0  -5 2214.55   25.54
   0   1  -5 2142.98   28.14
  -1   0  -5 2210.70   27.09
  -1   0  -5 2173.09   32.71
   0  -1  -5 2235.97   31.59
   0  -1  -5 2215.06   22.72
   0   1  -5 2200.12   34.12
   0   1  -4 2531.16   34.48
   1   0  -4 2510.52   25.51
   0  -1  -4 2596.73   32.47
   0   1  -4 2599.67   32.37
   0   1  -4 2515.51   29.13
   0  -1  -4 2563.24   23.28
  -1   0  -4 2605.72   33.70
   0  -1  -4 2559.66   33.79
   0  -1  -3 1838.44   24.09
   0   1  -3 1788.87   23.88
   0  -1  -3 1829.22   24.88
  -1   0  -3 1701.60   24.44
   0   1  -3 1778.08   24.94
   0   1  -3 1703.31   20.94
  -1   0  -3 1774.07   24.76
   1   0  -3 1728.78   17.20
  -1   0  -2 3641.38   36.90
   0  -1  -2 3652.27   36.51
   0   1  -2 3701.42   36.77
   0   1  -2 3679.77   34.08
   0   1  -2 3674.95   36.96
  -1   0  -2 3768.39   37.80
  -1   0  -1  285.10    6.23
  -1   0  -1  293.34    7.14
   1   0  -1  296.04    5.82
  -1   0  -1  286.75    6.36
   0  -1  -1  282.26    5.64
   0   1  -1  289.75   10.54
   0  -1  -1  264.39    6.27
   0   1   0   66.67    2.65
   0  -1   0   75.43    3.21
  -1   0   0   66.21    2.72
   1   0   0   71.49    3.00
   0  -1   1  380.30    8.24
  -1   0   1  375.06    7.07
   1   0   1  378.74    7.65
   0   1   1  379.69    5.60
   0   1   1  357.05    7.82
  -1   0   1  369.11    5.42
  -1   0   1  354.41    6.39
   1   0   1  391.08    7.96
   0   1   2 3836.71   38.68
   1   0   2 3859.38   36.94
  -1   0   2 3646.80   36.74
   1   0   2 3901.84   35.80
   0  -1   2 3811.72   38.07
  -1   0   2 3728.61   32.56
   1   0   3 1723.91   22.46
   1   0   3 1718.53   24.62
   0  -1   3 1667.05   23.39
  -1   0   3 1554.63   23.08
  -1   0   3 1653.49   18.73
   0   1   3 1750.41   16.71
   0   1   3 1628.06   24.49
   0  -1   4 2274.06   30.52
   1   0   4 2307.76   32.87
  -1   0   4 2325.12   25.78
   1   0   4 2374.68   29.22
   0   1   4 2362.34   33.40
   0   1   4 2385.69   22.39
   1   0   5 2211.88   29.89
   0   1   5 2181.80   34.59
   1   0   5 2188.16   34.51
   0  -1   5 2105.32   31.11
  -1   0   5 2232.82   33.86
  -1   0   5 2197.52   27.00
   0   1   5 2230.86   22.86
   1   0   6  116.52    6.79
   0   1   6  112.70    4.45
  -1   0   6  139.30    8.82
   0  -1   6  111.60    7.19
   1   0   6  121.30    8.60
   0   1   6  113.67    8.21
  -1   0   6  112.42    5.89
  -1   0   7 1278.02   29.12
   0  -1   7 1317.25   26.14
   0   1   7 1341.68   30.17
   1   0   7 1284.41   24.53
  -1   0   7 1282.00   22.23
   1   0   7 1331.70   30.30
   0  -1   8  127.70    8.60
  -1   0   8  143.54   10.51
   0   1   8  121.85    6.90
  -1   0   8  128.00    7.24
   1   0   8  129.42   10.33
   0   1   8  132.53   10.26
   1   0   8  136.04    8.16
   0   1   9   32.13    4.21
  -1   0   9   36.60    4.50
   0  -1   9   39.25    5.57
  -1   0   9   36.70    6.29
   1   0   9   39.09    5.39
   0   1   9   36.99    6.39
   1   0  10   41.87    6.00
   0  -1  10   36.46    5.60
  -1   0  10   37.32    6.85
   0   1  10   38.53    7.08
   0   1  10   35.78    4.56
  -1   0  10   35.56    4.59
  -1   0  11   95.10   10.90
   1   0  11  103.62    9.35
   0   1  11   95.12   10.96
  -1   0  11   89.90    7.14
   0  -1  11  102.41    9.00
   0   1  11   94.64    7.29
   0  -1  12   79.87    6.37
  -1   0  12   75.76    6.29
   0  -1  12   69.67    8.02
   1   0  12   75.58    8.62
  -1   0  12   79.80   10.61
   0   1  12   83.83   10.88
   0  -1  12   76.64    6.47
   0   1  12   77.18    6.43
  -1   0  12   73.23    6.38
   1   0  12   72.81    6.53
   1   0  12   71.66    6.42
   1   0  13  338.23   12.20
  -1   0  13  369.33   14.04
   1   0  13  329.47   12.43
   0  -1  13  331.36   13.20
   0   1  13  325.80   12.31
   0   1  13  329.25   12.80
   0   1  13  339.85   12.98
   1   0  13  339.77   12.70
   0   1  13  363.13   23.25
   1   0  13  368.97   18.70
   0  -1  13  326.49   17.31
   1   0  13  356.58   14.28
  -1   0  13  354.49   14.04
   0  -1  13  339.74   14.05
   0   1  13  355.16   14.15
   1   0  13  352.01   14.35
   1   0  14   83.52    6.59
   0   1  14   78.53    6.64
  -1   0  14   88.09    7.50
   0  -1  14   81.57    7.01
   1   0  14   84.52    6.59
   0   1  14   75.66    6.66
   1   0  14   79.17    6.78
   0  -1  14   79.49    7.44
   1   0  14   86.97    7.82
  -1   0  14   90.82    7.93
   0   1  14   87.12    7.77
   0   1  15   88.27    7.31
   0  -1  15   97.86    8.05
   1   0  15   88.92    7.16
  -1   0  15   90.28    7.92
   0   1  15   90.43    7.36
   1   0  15   91.38    7.54
  -1   0  15   97.80    8.47
   0  -1  15   96.53    8.72
   0   1  15   90.19    8.37
   1   0  15   94.36    8.65
   0   1  16   24.46    4.62
   1   0  16   16.96    3.75
  -1   0  16   23.89    4.76
   0  -1  16   21.37    4.67
   0   1  16   21.93    4.19
  -1   0  16   20.10    4.98
   1   0  16   22.40    5.38
   0  -1  16   21.99    5.20
  -1   0  16   18.07    4.09
   0   1  16   26.49    5.49
   0   1  17  253.39   12.75
   0   1  17  271.10   13.38
   0  -1  17  276.46   14.01
  -1   0  17  283.73   14.18
   1   0  17  259.29   12.48
   0  -1  17  298.79   15.90
   1   0  17  293.10   15.89
   0   1  17  275.10   15.34
  -1   0  17  289.85   15.47
  -1   0  18   57.57    7.02
   0  -1  18   58.49    7.25
   0   1  18   50.33    6.34
   0  -1  18   57.62    8.19
   1   0  18   54.75    7.98
   0   1  18   47.78    7.56
  -1   0  18   56.05    7.79
   0  -1  19  293.26   14.80
  -1   0  19  280.15   14.59
   0   1  19  309.95   17.03
   1   0  19  323.75   17.57
  -1   0  19  295.70   16.45
   0  -1  19  326.74   17.45
  -1   0  20  296.40   14.94
   0  -1  20  308.25   15.09
   0  -1  20  321.39   17.31
   1   0  20  326.36   17.58
  -1   0  20  325.58   17.27
   0   1  20  323.18   17.26
  -1   0  21   79.48    9.17
   0  -1  21   72.22    7.86
  -1   0  21   80.63    8.99
   0   1  21   80.45    9.22
   1   0  21   85.45    9.35
   0  -1  21   82.01    9.28
  -1   0  22  421.74   17.49
   0   1  22  447.71   19.28
  -1   0  22  448.39   19.10
   1   0  22  437.89   19.15
   0  -1  22  452.88   19.27
   0  -1  23  220.11   12.86
  -1   0  23  212.60   12.76
   0   1  23  222.65   13.06
   1   0  23  216.06   12.83
   0  -1  24   76.65    7.40
  -1   0  24   83.35    8.41
   0   1  24   79.31    8.32
   1   0  24   74.97    7.66
   1   0  25  102.15    8.15
   0   1  25   86.57    8.29
  -1  -1 -25   88.20   11.61
  -1  -1 -25   71.76    9.41
  -1   1 -25   77.12    8.92
  -1  -1 -24  127.84    9.73
  -1   1 -24  131.19   10.12
  -1  -1 -24  147.48   12.12
  -1   1 -24  148.24   11.83
  -1   1 -24  126.68    9.31
   1  -1 -23  136.42    9.69
  -1   1 -23  133.57   10.70
  -1  -1 -23  143.96   10.60
  -1  -1 -23  161.69   12.76
   1   1 -23  136.80    9.76
   1  -1 -23  151.09   11.63
  -1   1 -23  152.87   10.74
   1  -1 -22  494.09   18.52
  -1   1 -22  506.97   18.67
  -1  -1 -22  493.02   19.52
  -1   1 -22  503.28   19.40
   1   1 -22  529.66   19.72
  -1  -1 -22  529.02   18.43
  -1  -1 -21   58.81    7.71
  -1   1 -21   49.61    6.95
  -1  -1 -21   61.32    7.10
  -1   1 -21   60.57    7.84
  -1  -1 -20   94.21    9.13
  -1   1 -20   85.31    8.78
  -1  -1 -20  106.56    9.16
  -1   1 -20   97.35    9.64
  -1   1 -19  337.26   16.53
   1  -1 -19  332.67   14.72
  -1  -1 -19  346.35   15.65
  -1  -1 -18  483.53   34.46
   1   1 -18  526.63   36.22
   1  -1 -18  500.87   33.04
  -1   1 -18  556.39   37.03
   1  -1 -18  487.21   33.77
  -1  -1 -18  486.85   33.50
  -1  -1 -18  489.48   18.04
  -1   1 -18  531.10   20.30
  -1  -1 -18  543.77   19.44
  -1  -1 -17  119.17   16.86
   1   1 -17  114.46   16.41
  -1   1 -17  123.80   17.35
   1  -1 -17  118.94   16.33
  -1  -1 -17  116.55   16.52
   1  -1 -17   93.61   14.29
  -1  -1 -17  116.66    9.01
  -1  -1 -17  121.44    9.38
   1  -1 -16   11.74    5.83
  -1   1 -16    6.35    5.82
  -1  -1 -16    8.41    5.87
  -1  -1 -16    6.23    5.25
   1  -1 -16    8.75    6.04
   1   1 -16   11.46    6.16
   1   1 -16    9.91    6.16
  -1   1 -16   10.31    5.73
  -1  -1 -16    5.89    2.98
  -1   1 -16   10.95    3.78
   1  -1 -15   40.59    9.51
   1   1 -15   44.23    9.97
  -1  -1 -15   44.41   10.07
   1  -1 -15   45.76    9.65
  -1   1 -15   45.07    9.79
   1   1 -15   47.05    9.90
  -1  -1 -15   46.94    9.91
  -1   1 -15   43.00    9.88
  -1  -1 -15   45.34    5.69
  -1   1 -15   49.64    5.73
  -1   1 -14  105.89   13.68
  -1  -1 -14  109.05   14.30
   1   1 -14  117.47   14.43
  -1   1 -14  117.32   14.78
   1  -1 -14  107.65   13.91
  -1  -1 -14  114.77   14.21
   1  -1 -14  122.57   14.10
  -1  -1 -14  116.50   12.07
   1   1 -14  110.76   13.52
  -1  -1 -14  102.56    7.60
   1   1 -13  202.72   16.88
  -1  -1 -13  211.55   15.61
   1  -1 -13  219.62   17.69
  -1   1 -13  193.91   17.15
  -1   1 -13  197.83   17.78
  -1   1 -13  203.01   14.36
  -1  -1 -13  212.47   17.89
  -1  -1 -13  222.40   18.94
   1   1 -13  215.13   18.03
   1   1 -12  118.00   10.07
   1   1 -12  116.27   12.19
  -1  -1 -12  126.70   11.64
  -1  -1 -12  114.33   13.00
  -1   1 -12  102.05   12.06
   1  -1 -12  123.04   12.80
  -1  -1 -12  116.18   12.65
   1   1 -12   99.23   11.93
  -1   1 -12  113.23   10.35
  -1   1 -12  117.46   12.94
   1   1 -11   35.00    6.83
  -1   1 -11   33.67    5.78
   1  -1 -11   31.80    6.90
  -1  -1 -11   36.19    7.40
  -1  -1 -11   35.09    6.43
   1  -1 -11   31.95    5.16
   1   1 -11   36.27    5.72
  -1   1 -11   33.21    7.31
  -1   1 -11   29.77    6.76
   1   1 -11   34.60    7.14
   1  -1 -10   39.90    4.41
   1   1 -10   39.92    5.59
   1   1 -10   39.25    4.20
  -1   1 -10   43.29    6.15
  -1   1 -10   38.15    5.33
  -1  -1 -10   41.10    6.67
   1  -1 -10   46.10    7.33
   1   1 -10   40.09    6.72
  -1   1 -10   36.30    7.26
   1  -1 -10   33.50    5.07
  -1   1 -10   38.73    7.45
  -1  -1 -10   40.61    7.16
   1  -1  -9  133.13   10.84
  -1  -1  -9  121.53   10.10
  -1   1  -9  131.26   11.26
   1   1  -9  117.06    6.49
   1  -1  -9  134.66    7.49
   1   1  -9  122.37   10.15
  -1   1  -9  131.08    9.60
  -1  -1  -9  122.85   10.78
  -1   1  -9  132.38   11.19
   1  -1  -9  134.07    8.83
   1   1  -9  134.48    9.27
  -1   1  -9  132.43    8.87
   1  -1  -8  580.88   17.12
   1   1  -8  570.35   18.10
   1   1  -8  560.66   19.68
  -1   1  -8  590.59   17.68
  -1   1  -8  524.47   20.24
  -1  -1  -8  551.80   20.55
   1  -1  -8  592.30   20.52
  -1  -1  -8  586.35   20.03
  -1   1  -8  557.20   20.79
   1  -1  -8  579.33   15.06
   1   1  -8  541.81   13.09
  -1   1  -8  544.09   17.84
   1   1  -7  845.07   22.48
  -1  -1  -7  825.02   23.46
  -1  -1  -7  887.33   23.28
   1  -1  -7  898.79   19.85
  -1   1  -7  902.41   20.80
   1   1  -7  873.88   21.37
  -1   1  -7  807.16   22.99
   1  -1  -7  854.54   22.71
  -1   1  -7  840.90   24.13
   1   1  -7  797.07   14.99
  -1   1  -7  845.16   21.17
   1   1  -6  322.63    8.27
   1   1  -6  328.96   12.86
  -1   1  -6  362.65   12.17
   1  -1  -6  352.31   13.20
  -1  -1  -6  348.48   13.69
   1  -1  -6  350.91   11.28
  -1   1  -6  345.01   14.34
   1   1  -6  337.75   12.51
  -1   1  -6  346.86   12.77
  -1  -1  -6  344.75   13.81
   1  -1  -5 5266.24   58.82
  -1  -1  -5 5824.88   63.10
   1   1  -5 5423.58   48.04
  -1   1  -5 5716.71   60.35
   1  -1  -5 5872.46   56.90
   1   1  -5 5800.14   60.38
   1   1  -5 5677.03   60.47
  -1   1  -5 5788.01   58.80
  -1   1  -5 5844.99   65.26
   1   1  -4  954.32   18.23
  -1   1  -4  895.12   18.47
  -1   1  -4  959.76   17.85
  -1   1  -4  899.97   20.16
   1  -1  -4  916.88   17.44
  -1  -1  -4  951.03   19.64
  -1  -1  -3 2068.69   28.38
  -1   1  -3 2062.08   29.25
   1   1  -3 2110.85   25.61
  -1   1  -3 2043.72   27.51
  -1   1  -3 2004.61   26.29
  -1   1  -2  372.90    9.75
   1  -1  -2  356.64    7.38
   1   1  -2  368.41    7.66
  -1  -1  -2  383.02   10.03
   1   1  -2  389.54    8.30
   1  -1  -2  368.15    5.59
   1  -1  -1  210.96    3.81
   1  -1  -1  207.71    4.99
  -1  -1  -1  216.42    6.66
  -1   1  -1  215.23   10.68
  -1   1  -1  208.31    6.64
   1   1  -1  226.61    6.31
  -1  -1   0 2775.48   28.03
   1   1   0 2941.25   29.99
   1  -1   0 2728.19   28.12
  -1  -1   0 2863.38   30.64
  -1  -1   1  160.09    5.94
   1  -1   1  147.82    5.46
   1   1   1  153.89    4.13
  -1   1   1  151.94    6.48
  -1  -1   2  393.45    9.88
   1   1   2  415.35    9.29
   1   1   2  370.84    8.73
  -1  -1   2  385.90    8.48
  -1   1   2  402.46   10.77
   1  -1   2  396.59    6.89
   1  -1   2  396.73   10.00
   1  -1   3 2118.31   27.78
  -1   1   3 2109.97   29.60
   1   1   3 2196.10   25.19
  -1  -1   3 2128.38   26.74
  -1  -1   4 1027.69   18.76
  -1   1   4 1047.17   10.76
  -1  -1   4  987.62   19.22
   1   1   4 1041.79   16.98
   1  -1   4 1031.79   19.67
   1   1   4  999.23   19.74
  -1   1   4 1041.66   21.69
   1   1   5 5791.30   54.63
  -1   1   5 5865.58   65.66
  -1  -1   5 5589.27   58.39
   1   1   5 5502.08   62.09
   1  -1   5 5665.90   60.52
  -1   1   5 5760.21   46.83
  -1   1   6  420.15   15.94
  -1  -1   6  454.95   15.66
   1  -1   6  418.29   14.34
  -1   1   6  429.42    9.10
   1   1   6  442.70   11.83
   1  -1   6  431.95   14.05
   1   1   6  416.16   15.22
  -1  -1   6  437.35   13.53
  -1   1   7  834.99   24.02
  -1  -1   7  775.37   19.32
   1   1   7  750.62   22.36
   1   1   7  777.60   17.17
  -1  -1   7  781.35   22.39
   1  -1   7  772.39   21.03
  -1   1   7  792.31   14.15
   1  -1   8  486.60   17.58
  -1  -1   8  492.46   16.00
   1   1   8  495.00   19.41
  -1  -1   8  488.34   19.21
  -1   1   8  498.95   19.80
   1   1   8  519.27   14.42
  -1   1   8  477.06   11.74
   1   1   9   92.34    6.39
   1  -1   9   94.66    8.59
  -1   1   9   91.49    5.54
  -1  -1   9   91.82    9.17
  -1  -1   9   84.42    7.24
  -1   1   9   93.57    9.66
   1   1   9   86.55    9.22
   1  -1  10   36.45    6.26
  -1   1  10   27.26    6.15
  -1  -1  10   28.17    4.92
  -1   1  10   31.91    3.64
   1   1  10   35.89    6.72
  -1  -1  11   25.61    4.74
  -1   1  11   32.82    7.12
   1   1  11   31.14    5.16
   1   1  11   32.07    7.03
   1  -1  11   30.73    6.10
   1   1  11   27.84    4.04
   1   1  11   26.56    3.97
  -1   1  12   75.40    5.94
   1  -1  12   81.33    6.81
   1   1  12   82.40    6.26
   1   1  12   79.17    6.08
  -1   1  12   83.39    6.54
  -1  -1  12   79.08    6.51
   1  -1  12   71.01    5.84
  -1   1  12   86.49   11.23
   1  -1  12   81.10    9.26
  -1  -1  12   74.56    7.63
   1   1  12   83.64    8.29
  -1   1  12   85.46    6.83
   1   1  12   80.17    6.72
   1  -1  12   81.03    6.80
  -1  -1  12   84.82    6.68
   1  -1  12   79.03    6.57
  -1   1  13  149.47    8.46
  -1   1  13  158.38    9.25
  -1  -1  13  157.23    9.43
   1   1  13  160.27    8.81
   1  -1  13  145.68    8.58
   1   1  13  158.85    9.23
  -1   1  13  162.76   15.71
   1  -1  13  172.81   13.80
   1   1  13  158.82    9.75
  -1   1  13  159.32    9.65
   1  -1  13  158.80    9.89
  -1  -1  13  153.57    9.42
   1  -1  13  161.89    9.84
  -1   1  14   79.96    7.00
   1  -1  14   69.57    6.44
  -1   1  14   74.63    6.53
   1   1  14   75.61    6.95
   1   1  14   80.50    6.88
  -1  -1  14   74.70    7.17
   1  -1  14   78.13    9.87
  -1   1  14   63.88   10.56
   1  -1  14   85.18    7.84
   1   1  14   78.45    7.42
  -1   1  14   75.86    7.27
  -1  -1  14   82.86    7.48
  -1  -1  14   77.81    6.66
   1  -1  14   75.31    7.41
   1  -1  15   21.05    4.09
   1   1  15   24.90    4.49
  -1  -1  15   27.68    5.02
  -1   1  15   23.24    4.12
  -1   1  15   27.66    4.78
   1   1  15   25.56    4.65
  -1  -1  15   22.22    4.55
   1  -1  15   26.38    5.37
   1   1  15   26.18    5.17
  -1  -1  15   27.46    5.18
  -1   1  15   22.00    4.85
  -1   1  16   12.45    3.87
   1   1  16   12.59    3.88
  -1  -1  16   15.82    4.30
   1  -1  16   15.97    4.09
   1  -1  16   15.09    5.04
  -1  -1  16   14.34    4.74
  -1   1  16   12.90    4.43
  -1  -1  16   12.18    4.83
   1   1  16   13.74    4.92
   1  -1  17  111.01    9.01
  -1  -1  17  117.29    9.88
  -1   1  17  115.13    9.17
   1   1  17  121.32    9.25
  -1   1  17  110.70    9.97
   1  -1  17  127.64   10.98
   1   1  17  126.73   10.72
  -1  -1  17  119.57   10.40
  -1  -1  18  535.62   20.53
  -1   1  18  495.47   18.74
   1   1  18  513.78   18.85
   1  -1  18  488.18   18.28
  -1   1  18  528.89   21.29
  -1  -1  18  541.47   21.65
   1   1  18  537.76   21.98
   1  -1  18  550.05   22.43
  -1   1  19  322.35   15.38
  -1  -1  19  335.26   16.25
   1   1  19  352.90   18.18
  -1   1  19  350.61   17.64
  -1  -1  19  339.64   17.53
   1  -1  19  335.28   18.10
  -1   1  20   99.07   10.11
  -1  -1  20  106.22    9.61
   1  -1  20  107.70   10.51
  -1   1  20  101.49   10.20
  -1  -1  20  114.82   10.58
   1   1  20  110.44   10.92
  -1  -1  21   43.45    6.87
  -1   1  21   45.03    8.93
  -1   1  21   51.03    7.76
  -1  -1  21   51.12    7.52
   1  -1  21   43.37    7.43
   1   1  21   47.20    7.44
  -1  -1  22  410.77   17.30
  -1  -1  22  434.14   18.67
   1   1  22  422.04   18.66
  -1   1  22  444.91   19.08
   1  -1  22  423.27   18.68
   1  -1  23  137.30   10.29
  -1   1  23  131.97   10.68
   1   1  23  132.39   10.30
  -1  -1  23  125.63    9.86
  -1  -1  24  116.18    8.99
   1  -1  24  121.63    9.02
  -1   1  24  116.62    9.89
   1   1  24  125.47    9.64
   1   1  25   57.76    6.82
   1  -1  25   58.28    6.25
  -1  -2 -25   87.34   11.96
  -2   1 -25   87.39    9.43
  -2   1 -24   -0.76    3.74
  -1  -2 -24    7.59    3.76
  -1  -2 -24    5.43    6.24
   1   2 -24    1.29    2.96
  -2   1 -24    1.31    4.25
   1   2 -24    2.32    3.50
  -1  -2 -24    4.95    4.80
  -2   1 -24    4.76    3.87
   2  -1 -24   -1.82    3.55
  -2   1 -23   36.08    6.37
  -1  -2 -23   31.21    5.68
  -1  -2 -23   44.79    7.61
  -2   1 -23   31.85    5.82
   1   2 -23   34.40    6.01
   2  -1 -22  148.40    9.87
  -2   1 -22  164.21   11.94
  -2   1 -22  160.00   11.05
  -1  -2 -22  158.49   11.09
  -1  -2 -22  177.28   13.37
  -2   1 -22  157.32   11.22
   1   2 -22  167.07   11.83
  -2   1 -21  649.22   22.43
  -1  -2 -21  626.12   21.92
   1   2 -21  662.95   22.57
  -2   1 -21  660.88   22.94
  -1  -2 -20  133.74   10.62
  -2   1 -20  138.65   10.85
  -2   1 -20  161.87   12.02
  -2   1 -19  416.48   18.37
  -1  -2 -19  386.14   17.38
  -1  -2 -19  393.65   16.03
  -2   1 -19  418.95   18.79
  -1  -2 -18  522.65   34.62
   1   2 -18  533.68   37.86
   2  -1 -18  468.77   32.25
   2  -1 -18  490.77   32.41
  -1  -2 -18  521.15   36.09
  -2   1 -18  511.96   35.81
  -2   1 -18  558.19   21.04
  -1  -2 -18  529.73   18.51
  -1  -2 -17   85.33   13.91
  -1  -2 -17   83.58   14.69
   2  -1 -17   88.11   13.81
  -2   1 -17   63.18   13.20
   2  -1 -17   77.51   13.48
   1   2 -17   90.56   15.61
  -2   1 -17   80.92    8.39
  -1  -2 -17   90.62    7.94
  -2   1 -17   83.15    7.50
   2  -1 -16   59.61   11.46
   2  -1 -16   65.51   11.74
  -2   1 -16   57.19   11.88
  -1  -2 -16   63.67   11.89
  -1  -2 -16   57.83   11.70
  -1  -2 -16   63.83    6.62
  -2   1 -16   68.78    6.81
   2  -1 -15  103.05   14.28
  -1  -2 -15  105.07   14.20
  -2   1 -15  108.61   14.89
  -2   1 -15  104.73   14.75
   2  -1 -15  111.22   14.19
  -1  -2 -15  112.18   15.42
   1   2 -15  119.92   16.25
  -1  -2 -15   96.28    7.49
  -1  -2 -15  110.61    7.98
  -2   1 -15  101.96    7.95
  -1  -2 -14  305.48   22.51
   2  -1 -14  293.07   21.19
  -2   1 -14  268.51   21.73
   1   2 -14  310.87   23.53
  -2   1 -14  286.66   11.71
  -1  -2 -14  301.33   20.29
  -2   1 -14  303.10   19.74
   2  -1 -14  280.66   21.41
  -1  -2 -14  292.53   23.12
  -2   1 -14  301.05   23.06
  -1  -2 -14  270.98   11.67
  -1  -2 -14  266.58   11.85
  -2   1 -14  292.64   12.60
  -2   1 -13  197.19   17.95
   1   2 -13  198.37   14.82
   2  -1 -13  191.25   16.35
   1   2 -13  186.35   16.36
  -2   1 -13  198.47   15.33
  -1  -2 -13  219.66   16.63
   1   2 -13  191.15   17.57
  -1  -2 -13  197.84   17.20
  -2   1 -13  183.44   17.10
  -2   1 -13  183.79    9.08
  -1  -2 -13  187.40    9.30
  -2   1 -13  195.23    9.99
   2  -1 -12  165.64   14.36
  -2   1 -12  164.78    8.18
  -1  -2 -12  163.85   14.87
  -2   1 -12  151.82   14.76
   1   2 -12  153.94   13.88
  -1  -2 -12  167.76   14.39
  -2   1 -12  163.69   15.50
   1   2 -12  181.41   13.61
  -2   1 -12  163.93   13.42
  -2   1 -12  153.03    8.42
  -2   1 -11  954.03   34.29
  -1  -2 -11  974.65   32.31
  -1  -2 -11  936.13   33.03
   1   2 -11  954.09   32.15
   2  -1 -11  971.69   32.52
   1   2 -11  989.15   30.04
  -2   1 -11  871.07   32.81
  -2   1 -11  933.30   30.20
  -2   1 -10  685.26   27.31
   2  -1 -10  788.42   22.16
  -1  -2 -10  735.78   27.39
   2  -1 -10  742.57   26.41
  -2   1 -10  693.76   24.73
   1   2 -10  662.30   25.03
  -1  -2 -10  703.53   25.92
  -2   1 -10  703.16   27.55
   1   2 -10  705.19   24.11
  -1  -2  -9  628.39   23.32
  -1  -2  -9  611.81   23.35
   1   2  -9  603.39   21.11
  -2   1  -9  561.02   23.31
  -2   1  -9  596.29   23.60
   1   2  -9  568.79   21.82
   2  -1  -9  610.00   16.75
   2  -1  -9  629.91   22.64
  -2   1  -9  585.44   21.54
   2  -1  -8  439.34   17.36
   2  -1  -8  455.77   13.60
   1   2  -8  465.36   17.55
  -2   1  -8  446.09   17.79
  -1  -2  -8  461.47   19.12
   1   2  -8  441.14   17.85
  -2   1  -8  439.95   18.84
  -1  -2  -8  465.96   19.04
  -2   1  -8  415.07   18.79
   2  -1  -7  469.10   16.48
  -2   1  -7  509.54   18.60
  -1  -2  -7  519.63   19.00
  -1  -2  -7  511.45   18.94
   2  -1  -7  539.83   13.84
  -2   1  -7  501.70   19.30
  -2   1  -7  529.67   18.40
   1   2  -7  525.46   17.83
   1   2  -7  509.04   17.90
   1   2  -6 1942.97   34.15
  -2   1  -6 1849.69   36.22
   1   2  -6 1891.30   24.87
  -2   1  -6 1866.12   34.54
   2  -1  -6 1963.27   27.35
  -2   1  -6 1844.06   34.25
  -1  -2  -6 1957.51   36.05
  -1  -2  -6 1972.77   36.45
   1   2  -6 1904.63   34.03
  -2   1  -5 1986.95   33.16
   1   2  -5 2071.93   25.31
   2  -1  -5 2063.42   18.25
  -1  -2  -5 2043.77   35.65
  -2   1  -5 2056.34   34.87
  -2   1  -5 2093.09   36.19
   1   2  -5 2101.62   34.26
  -1  -2  -5 2121.75   35.70
   1   2  -4 2833.95   29.98
  -2   1  -4 2547.58   35.61
  -1  -2  -4 2719.87   39.42
  -2   1  -4 2718.23   39.15
   2  -1  -4 2641.13   24.99
  -2   1  -4 2700.07   39.55
  -1  -2  -3  949.71   20.82
  -1  -2  -3  974.01   20.62
  -2   1  -3  932.30   17.65
  -2   1  -3  975.12   20.60
   1   2  -3  908.77   14.71
   2  -1  -3  965.88   13.37
  -2   1  -2 2583.07   34.18
   1   2  -2 2676.83   28.72
  -2   1  -2 2579.32   29.21
   2  -1  -2 2745.50   35.68
  -1  -2  -2 2654.33   34.50
   2  -1  -2 2795.69   27.95
  -1  -2  -1  968.54   14.90
  -2   1  -1  878.58   16.79
   1   2  -1  898.71   14.78
   1   2  -1  931.02   16.74
  -1  -2  -1  927.38   17.51
   2  -1  -1  941.12   14.86
  -2   1   0 2668.38   48.47
   2  -1   0 2892.56   32.41
   1   2   0 2571.33   27.96
  -1  -2   0 2883.26   35.30
   1   2   0 2798.20   31.59
   1   2   0 2698.62   31.32
  -2   1   0 2651.48   32.42
   1   2   1  927.93   14.60
   2  -1   1  931.87   17.36
   1   2   1  930.50   14.76
   2  -1   2 2614.92   34.52
   1   2   2 2693.55   31.72
  -2   1   2 2768.89   36.68
   2  -1   2 2721.97   31.80
   1   2   2 2831.07   26.72
  -1  -2   2 2678.95   35.91
  -2   1   3  944.27   20.28
   1   2   3  892.96   17.97
   1   2   3  921.25   10.02
   2  -1   3  955.04   19.83
   2  -1   3  977.22   16.59
  -1  -2   3  971.36   20.24
   1   2   3  961.53   16.85
   1   2   4 2814.19   38.34
  -1  -2   4 2836.90   39.61
   1   2   4 2890.83   33.82
  -2   1   4 2903.33   41.10
   2  -1   4 2839.41   39.68
   2  -1   4 2958.94   33.23
  -2   1   5 1991.39   35.05
   2  -1   5 2053.98   34.10
  -1  -2   5 1984.73   33.33
   1   2   5 2025.41   27.10
  -1  -2   6 1842.23   33.07
   1   2   6 1860.22   26.01
  -2   1   6 1836.02   35.77
   1   2   6 1757.89   33.50
  -2   1   7  548.62   19.94
   1   2   7  519.62   13.03
  -1  -2   7  523.89   17.68
   2  -1   7  549.97   18.67
  -2   1   8  434.49   19.07
   1   2   8  435.06   18.40
  -1  -2   8  429.75   16.57
   1   2   8  461.37   12.66
   2  -1   8  458.88   17.75
   1   2   9  566.11   14.64
   1   2   9  544.82   22.12
   2  -1   9  576.46   20.96
   2  -1   9  578.30   21.72
  -2   1   9  578.68   23.21
  -1  -2   9  532.46   19.45
   1   2  10  611.32   25.08
   2  -1  10  662.62   24.55
  -1  -2  10  595.79   21.37
  -2   1  10  627.61   25.62
  -1  -2  11  828.39   20.43
   2  -1  11  847.73   21.07
  -2   1  11  843.57   20.34
  -1  -2  11  805.26   25.99
   1   2  11  844.66   31.62
  -2   1  11  768.72   30.28
   2  -1  11  867.55   29.64
   1   2  11  895.73   20.88
  -2   1  11  876.70   20.91
   2  -1  11  883.27   21.69
   2  -1  12  129.56    8.75
  -1  -2  12  130.13    8.50
  -2   1  12  121.35    7.39
  -2   1  12  137.25    8.63
   1   2  12  123.95    7.87
   1   2  12  121.38    8.04
  -1  -2  12  117.15   10.40
  -2   1  12  128.54   13.45
   2  -1  12  140.54   12.75
   1   2  12  126.08   13.39
   1   2  12  136.08    8.56
  -1  -2  12  130.88    8.32
  -2   1  12  137.37    8.63
   2  -1  12  129.00    8.78
  -1  -2  12  126.63    7.62
  -2   1  13  199.69   10.72
   1   2  13  223.06   10.97
   2  -1  13  194.61   11.07
  -1  -2  13  199.73   10.90
   1   2  13  184.95   10.34
   2  -1  13  179.53    9.13
   1   2  13  192.16   17.21
   2  -1  13  191.31   15.53
  -2   1  13  182.77   16.81
  -1  -2  13  181.12   13.25
  -2   1  13  194.98   10.66
   2  -1  13  206.17   11.37
  -1  -2  13  191.75   10.52
   1   2  13  210.79   11.21
  -1  -2  13  189.80    9.78
   2  -1  13  205.16   11.46
  -1  -2  14  295.76   13.80
   2  -1  14  297.14   14.30
   2  -1  14  274.22   11.79
   1   2  14  296.03   13.71
   1   2  14  290.05   13.01
  -2   1  14  310.34   13.80
   2  -1  14  297.63   20.06
  -2   1  14  300.45   22.66
  -1  -2  14  303.83   13.83
   1   2  14  320.71   14.36
   2  -1  14  299.53   14.34
  -2   1  14  301.71   13.87
   2  -1  14  304.06   14.54
  -1  -2  14  279.81   12.52
   1   2  15  102.32    8.70
  -2   1  15   97.66    8.39
  -1  -2  15  106.22    8.90
   1   2  15  101.99    8.30
   2  -1  15  108.49   12.61
  -2   1  15   91.12   13.39
  -2   1  15   95.92    8.41
   2  -1  15  106.92    9.18
   1   2  15  105.13    9.04
  -1  -2  15  110.60    8.96
  -1  -2  15   96.19    8.49
   2  -1  15   96.30    8.96
  -1  -2  16   72.86    7.94
   1   2  16   56.44    6.95
  -2   1  16   63.93    7.18
  -1  -2  16   72.09    7.97
  -2   1  16   62.15    7.24
   2  -1  16   65.25    7.97
   1   2  16   65.03    7.89
  -1  -2  16   58.00    8.09
  -1  -2  17   83.83    8.83
  -2   1  17   90.00    8.69
   1   2  17   89.05    8.47
  -2   1  17   80.36    8.48
  -1  -2  17   89.51    9.22
   2  -1  17   98.20    9.86
   1   2  17   88.32    9.14
  -1  -2  18  490.09   20.09
   1   2  18  479.63   19.04
  -2   1  18  488.13   19.24
  -2   1  18  487.84   20.10
  -1  -2  18  521.84   21.33
   2  -1  18  480.04   21.08
   1   2  18  512.55   21.03
  -2   1  18  438.01   17.35
   1   2  19  336.50   15.90
  -2   1  19  331.29   16.45
  -1  -2  19  335.52   16.87
   2  -1  19  348.78   18.09
   1   2  19  344.73   17.67
  -2   1  19  340.98   17.15
  -1  -2  19  354.53   17.98
  -2   1  19  312.63   14.85
  -1  -2  20  124.51   10.51
  -2   1  20  117.63   11.20
   1   2  20  136.14   11.58
   2  -1  20  123.84   11.40
  -1  -2  20  135.62   11.30
  -2   1  20  129.22   11.02
  -2   1  21  604.13   22.07
  -1  -2  21  645.55   22.57
  -1  -2  21  628.99   23.00
   1   2  21  647.68   23.60
  -2   1  21  633.70   23.22
   2  -1  21  655.61   24.25
  -1  -2  22  121.05   10.02
  -2   1  22  115.39   12.57
   1   2  22  128.44   10.71
  -1  -2  22  121.70   10.00
  -2   1  22  123.55   11.17
   2  -1  22  140.76   11.25
  -1  -2  23   31.60    6.70
  -1  -2  23   27.74    5.30
   1   2  23   31.91    6.18
   2  -1  23   32.91    5.76
  -2   1  23   27.41    7.31
  -1  -2  24    1.98    3.61
   1   2  24   -0.93    4.85
  -2   1  24   -5.78    6.95
   2  -1  24    3.15    3.15
   1   2  25   61.09    7.44
   0   2 -25   21.79    5.36
  -2   0 -25  111.82   11.23
   0   2 -24   98.70    8.90
  -2   0 -24  125.92    9.92
  -2   0 -24  120.09    8.99
   0   2 -24   88.19    7.97
   0  -2 -24  115.51   10.30
  -2   0 -24  126.40   11.52
   0  -2 -23  153.55   10.15
  -2   0 -23  170.92   11.78
  -2   0 -23  209.75   14.43
   0  -2 -23  204.73   13.79
   0   2 -23  173.81   11.43
  -2   0 -23  174.58   11.23
   0   2 -22  411.84   17.44
   0  -2 -22  414.06   16.88
  -2   0 -22  424.06   18.67
   0  -2 -22  474.46   20.71
  -2   0 -22  435.87   17.74
   0   2 -22  445.30   18.62
   0  -2 -21  298.55   14.64
  -2   0 -21  304.94   16.32
  -2   0 -21  300.57   14.67
   0   2 -21  323.95   16.10
  -2   0 -21  301.73   15.23
   0  -2 -20   36.61    6.03
  -2   0 -20   44.29    6.43
   0   2 -20   42.88    6.81
  -2   0 -20   44.72    6.74
  -2   0 -19  521.71   20.14
  -2   0 -19  564.64   21.03
  -2   0 -18  354.91   29.35
   0  -2 -18  341.86   29.32
  -2   0 -18  349.78   29.97
   0   2 -18  344.63   30.24
   2   0 -18  343.49   27.31
   0  -2 -18  336.63   27.44
   2   0 -18  362.91   28.91
  -2   0 -18  362.70   16.51
  -2   0 -18  373.58   17.06
   0   2 -18  385.58   16.54
   2   0 -17   88.90   13.96
   2   0 -17  102.08   15.51
   0   2 -17  105.99   16.62
  -2   0 -17   80.46   14.29
  -2   0 -17   90.46   15.36
   0  -2 -17  104.55   15.12
   0  -2 -17   96.69   15.46
  -2   0 -17   99.32    8.89
  -2   0 -17  101.20    9.37
   0  -2 -17   99.87    7.91
  -2   0 -16  151.47   18.43
   2   0 -16  144.04   16.97
   2   0 -16  151.83   17.18
   0  -2 -16  153.46   18.87
   0  -2 -16  151.16   17.31
   0   2 -16  162.42    9.67
  -2   0 -16  160.03   18.64
   0   2 -16  174.53   19.91
  -2   0 -16  155.61   10.60
   0  -2 -16  150.56    9.49
  -2   0 -15  436.24   28.66
  -2   0 -15  442.02   29.32
   0  -2 -15  435.65   29.24
   2   0 -15  438.82   27.83
   0   2 -15  457.42   29.91
   2   0 -15  419.97   26.97
   0  -2 -15  433.91   27.53
  -2   0 -15  407.80   16.32
   2   0 -14  145.10   15.55
   0  -2 -14  133.14   14.87
   0   2 -14  134.79   15.93
  -2   0 -14  145.41   13.89
  -2   0 -14  141.10   15.95
  -2   0 -14  132.79   15.65
   2   0 -14  142.93   15.11
   0   2 -13   58.91    8.43
   0   2 -13   51.99    9.49
   0   2 -13   51.12    9.86
   0  -2 -13   46.56    8.80
   2   0 -13   44.10    8.63
   2   0 -13   53.54    9.27
  -2   0 -13   55.40    8.83
   0  -2 -13   52.48    8.34
  -2   0 -13   57.86   10.26
  -2   0 -13   45.81    9.41
  -2   0 -13   49.33    4.98
   0   2 -12  309.85   17.22
   2   0 -12  296.47   19.25
   0   2 -12  293.46   20.35
   2   0 -12  324.50   16.26
  -2   0 -12  278.82   19.83
  -2   0 -12  303.71   18.63
   0  -2 -12  305.45   17.83
   2   0 -12  295.97   19.20
   0  -2 -12  313.24   19.89
  -2   0 -12  286.78   19.90
   0   2 -12  294.17   19.46
  -2   0 -11  195.77   14.31
   2   0 -11  183.38   14.15
   0   2 -11  198.22   11.25
   0   2 -11  183.97   14.56
  -2   0 -11  184.35   15.06
  -2   0 -11  187.67   15.36
   0  -2 -11  207.75   14.10
   2   0 -11  185.41   14.26
   2   0 -11  214.61   12.80
   0  -2 -11  202.68   15.24
   0   2 -11  198.76   13.18
  -2   0 -10  985.22   32.34
   0  -2 -10 1019.60   31.95
   0  -2 -10 1036.08   30.18
   2   0 -10 1065.93   31.60
  -2   0 -10 1048.62   31.13
   0   2 -10 1005.70   28.23
   0   2 -10  956.13   31.31
  -2   0 -10  998.61   33.11
   0   2 -10  966.51   24.11
   2   0 -10 1116.66   28.53
  -2   0  -9 1212.12   32.29
   0  -2  -9 1282.12   33.62
   0   2  -9 1244.91   33.47
   0  -2  -9 1310.11   32.08
  -2   0  -9 1181.11   34.07
   2   0  -9 1344.26   30.18
  -2   0  -9 1259.31   34.27
   0   2  -9 1257.89   30.20
   0   2  -9 1217.39   25.96
   0   2  -8  252.31   10.79
  -2   0  -8  240.06   14.24
   2   0  -8  240.66    7.52
   0   2  -8  249.69   12.56
   0   2  -8  248.38   13.99
  -2   0  -8  247.76   14.16
   0  -2  -8  252.56   13.83
  -2   0  -8  253.43   13.78
   0  -2  -8  261.80   13.35
   0  -2  -7 1751.60   34.96
   0   2  -7 1724.38   32.68
   2   0  -7 1734.84   21.38
   0   2  -7 1792.35   36.00
  -2   0  -7 1735.71   35.57
  -2   0  -7 1758.34   35.32
  -2   0  -7 1688.85   36.01
   0  -2  -7 1817.15   34.39
   0   2  -7 1716.12   28.59
   2   0  -6 2112.42   21.89
   0   2  -6 2105.96   30.30
   0  -2  -6 2057.09   35.62
  -2   0  -6 2094.14   37.50
   0   2  -6 2145.73   37.36
  -2   0  -6 2143.18   36.82
  -2   0  -6 2185.18   37.17
   0   2  -6 2143.44   34.81
   0  -2  -6 2192.30   36.00
  -2   0  -5 3412.01   46.86
  -2   0  -5 3258.19   45.59
   0  -2  -5 3583.95   46.42
   2   0  -5 3385.01   30.06
   0  -2  -5 3574.85   46.47
   0   2  -5 3357.27   44.76
  -2   0  -5 3304.26   46.72
  -2   0  -4 3197.00   42.03
   2   0  -4 3232.35   27.62
  -2   0  -4 3272.44   43.24
   0  -2  -4 3276.21   41.91
   0  -2  -4 3289.96   42.76
   0   2  -4 3236.88   41.59
   2   0  -3 8847.00   73.64
   0  -2  -3 8887.91   80.84
  -2   0  -3 8688.62   83.16
  -2   0  -3 8399.27   80.50
  -2   0  -3 8400.42   80.36
  -2   0  -2  455.40   11.08
  -2   0  -2  456.53   11.38
   2   0  -2  496.86   10.44
   0  -2  -2  440.46   10.08
  -2   0  -2  479.76   12.78
  -2   0  -1  358.90    8.22
   0  -2  -1  362.19    9.42
   0   2  -1  331.30    9.35
   0  -2  -1  388.95   11.52
   2   0  -1  310.54    9.45
  -2   0  -1  352.20   10.02
   2   0  -1  344.09    8.94
   0  -2   0  830.79   15.47
   2   0   0  821.66   14.76
   2   0   1  480.28   11.70
   2   0   1  476.31   11.60
   0   2   1  445.28   11.53
  -2   0   1  468.45   10.17
   0  -2   1  496.77   12.46
   0   2   1  454.95    9.08
  -2   0   1  434.58    8.84
   2   0   2  442.11   11.77
   0   2   2  427.11   11.90
   0  -2   2  439.38   12.33
   2   0   2  436.98   11.38
  -2   0   2  424.23   10.45
   2   0   3 8560.96   75.42
   0  -2   3 8272.33   78.57
   2   0   3 8505.74   77.16
   0   2   3 8330.60   78.78
  -2   0   3 8350.36   75.20
   2   0   4 3092.60   37.32
   2   0   4 3070.05   39.22
   0   2   4 3003.38   29.27
  -2   0   4 2795.81   31.22
   0  -2   4 3055.85   40.69
   0   2   4 3031.69   41.60
  -2   0   4 2885.17   38.44
   2   0   5 3285.04   42.61
   0  -2   5 3259.75   44.16
  -2   0   5 3063.22   43.12
   0   2   5 3168.94   29.77
   0   2   5 3286.96   46.27
  -2   0   5 2986.28   33.44
   2   0   6 2211.76   35.29
   0   2   6 2255.44   22.60
   0  -2   6 2110.69   36.17
  -2   0   6 2220.12   37.63
   0   2   6 2168.57   38.88
   0   2   7 1598.94   17.40
  -2   0   7 1653.84   24.57
   0  -2   7 1608.01   32.35
   2   0   7 1662.59   31.46
   0   2   7 1652.26   35.52
  -2   0   7 1608.32   33.69
   0   2   8  280.04   15.11
  -2   0   8  237.88   13.59
   0  -2   8  255.90   13.25
  -2   0   8  267.50    9.85
   2   0   8  277.16   12.94
  -2   0   9 1212.16   23.06
   0   2   9 1204.16   33.69
   2   0   9 1268.97   29.61
   0  -2   9 1199.09   30.24
  -2   0  10 1042.12   32.71
  -2   0  10  988.53   21.61
   0   2  10 1027.74   32.86
   2   0  10 1021.59   27.88
   0  -2  10  955.69   28.07
   0   2  10  964.89   20.89
  -2   0  11  255.70   11.01
   2   0  11  247.16   11.05
   0  -2  11  251.48   15.03
   2   0  11  245.99   15.08
  -2   0  11  253.34   17.29
   0   2  11  236.26   17.08
   0   2  11  262.69   11.13
   2   0  11  257.11   11.16
   2   0  11  255.45   11.38
   2   0  12  249.62   10.96
  -2   0  12  276.33   12.02
   2   0  12  246.87   11.63
   0   2  12  241.49   10.46
   0   2  12  258.84   11.29
   0  -2  12  252.49   11.38
  -2   0  12  266.56   18.93
   2   0  12  261.44   16.36
   0   2  12  259.65   18.72
   0  -2  12  254.29   15.78
  -2   0  12  263.67   11.73
   0   2  12  271.58   12.04
   0  -2  12  258.36   11.84
   2   0  12  260.40   11.82
   2   0  12  248.53   11.89
   0  -2  12  240.50   10.74
   0   2  13   61.55    5.82
   0   2  13   56.86    5.81
  -2   0  13   62.95    6.34
   0  -2  13   65.26    6.46
   2   0  13   57.30    5.64
  -2   0  13   59.70    9.82
   2   0  13   62.50    8.67
   0   2  13   53.08    9.84
   0  -2  13   58.39    8.47
   0   2  13   62.41    5.81
   2   0  13   64.44    6.55
   0  -2  13   63.09    6.49
   0   2  13   59.64    6.24
  -2   0  13   59.75    6.22
   2   0  13   58.02    6.36
   2   0  14  124.13    8.19
  -2   0  14  141.05    9.51
   2   0  14  130.74    8.93
   0   2  14  118.58    8.00
   0   2  14  121.37    8.59
   0  -2  14  118.44    8.76
   2   0  14  127.08   12.63
   0   2  14  131.57   15.13
   0  -2  14  120.69   12.02
   0   2  14  132.09    9.37
  -2   0  14  135.65    9.39
   2   0  14  134.74    9.70
   0  -2  14  124.08    9.32
   2   0  14  133.55    9.81
   2   0  15  379.18   15.72
   0   2  15  375.86   14.57
   0   2  15  383.64   15.55
   2   0  15  398.61   15.01
  -2   0  15  387.09   16.16
   0  -2  15  383.64   16.11
   2   0  15  409.39   17.34
   0   2  15  411.58   17.00
  -2   0  15  394.87   16.29
   0  -2  15  422.11   17.45
   0   2  16  126.16    8.82
   0   2  16  138.59    9.82
   0  -2  16  126.92    9.78
  -2   0  16  132.64   10.09
   2   0  16  128.56    9.59
  -2   0  16  131.15   10.05
   0  -2  16  137.67   10.65
   2   0  16  132.77   10.67
   0   2  16  146.89   10.80
   0   2  17   87.94    8.41
  -2   0  17  102.06    9.27
   0  -2  17  103.70    9.21
   0  -2  17  102.07    9.80
   2   0  17  100.49    9.82
  -2   0  17   96.10    9.19
   0   2  17  100.49    9.65
  -2   0  17   90.65    8.32
   0   2  18  318.23   15.56
   0  -2  18  315.59   15.96
  -2   0  18  333.88   16.23
  -2   0  18  339.93   16.75
   0  -2  18  328.11   17.37
   0   2  18  340.01   17.16
   2   0  18  356.07   18.00
  -2   0  18  324.89   15.17
   0  -2  19  520.97   20.42
  -2   0  19  516.85   20.32
  -2   0  19  534.58   21.31
   0   2  19  514.73   21.64
   2   0  19  546.40   22.71
   0  -2  19  557.90   22.78
  -2   0  19  480.78   18.55
  -2   0  20   51.23    7.71
   0  -2  20   43.86    6.71
   2   0  20   55.01    8.29
  -2   0  20   55.88    7.59
   0   2  20   47.20    7.39
   0  -2  20   54.83    7.99
  -2   0  21  276.18   15.09
   0  -2  21  283.97   14.73
   0   2  21  294.18   16.06
   0  -2  21  297.59   16.24
   2   0  21  314.56   16.94
  -2   0  21  295.64   15.82
  -2   0  22  403.73   17.82
   0  -2  22  409.71   17.17
   2   0  22  421.39   18.84
  -2   0  22  430.71   18.43
   0  -2  22  438.42   18.62
   0   2  22  427.46   18.58
  -2   0  23  135.56   12.29
   0  -2  23  136.92   10.07
   0   2  23  134.25   10.72
   2   0  23  128.41   10.22
  -2   0  23  133.30   10.66
   2   0  24   85.60    7.97
  -2   0  24   71.98    8.34
   0  -2  24   89.26    7.67
   0   2  24   84.74    8.84
   0   2  25   79.21    8.56
   2   0  25   84.13    7.27
  -2  -1 -25  266.89   19.25
  -1   2 -25  212.99   12.85
  -2  -1 -24   33.52    5.87
  -1   2 -24   38.47    6.21
   1  -2 -24   21.59    5.37
  -1   2 -24   38.90    6.07
  -2  -1 -24   46.96    8.11
  -1   2 -23    3.31    4.12
  -1   2 -23   -1.27    3.13
  -2  -1 -23   11.84    4.74
  -2  -1 -23    3.64    4.92
   1  -2 -23    1.95    3.76
  -1   2 -23    1.46    3.75
   1  -2 -22   33.77    5.32
  -1   2 -22   36.58    6.06
  -2  -1 -22   47.98    6.41
  -2  -1 -22   44.69    7.82
  -1   2 -22   37.10    6.53
   2   1 -22   33.78    6.05
   1  -2 -22   39.81    6.70
  -2  -1 -21   66.04    8.30
  -1   2 -21   63.38    7.86
   1  -2 -21   57.34    6.83
  -2  -1 -21   67.34    7.64
  -1   2 -21   69.35    8.50
   1  -2 -20  208.68   12.15
  -2  -1 -20  228.38   14.15
  -2  -1 -20  210.42   11.94
  -1   2 -20  223.12   13.97
  -2  -1 -20  235.26   13.25
  -2  -1 -19    6.61    4.53
  -2  -1 -19    4.58    3.46
  -1   2 -19    3.17    3.97
  -1   2 -19    6.70    3.86
  -2  -1 -19    8.21    4.50
   1  -2 -18  251.45   23.16
  -2  -1 -18  236.20   24.02
  -2  -1 -18  222.17   23.94
   2   1 -18  247.57   24.87
   1  -2 -18  222.61   23.77
  -1   2 -18  268.85   26.38
  -2  -1 -18  249.97   13.28
  -1   2 -18  270.20   14.01
  -2  -1 -18  274.51   14.18
   1  -2 -17  283.54   23.92
   2   1 -17  283.23   25.72
  -2  -1 -17  295.09   26.49
   1  -2 -17  300.04   26.16
  -1   2 -17  313.38   27.48
  -2  -1 -17  312.68   26.56
  -2  -1 -17  281.64   14.05
  -1   2 -17  309.18   14.72
  -2  -1 -17  324.79   15.24
  -2  -1 -16  179.71   19.42
   2   1 -16  161.79   17.73
  -1   2 -16  166.86   19.57
   2   1 -16  160.17   18.76
  -2  -1 -16  151.47   18.59
   1  -2 -16  165.00   19.13
  -1   2 -16  178.49   10.32
   1  -2 -16  157.06   17.34
  -2  -1 -16  151.30   10.12
  -2  -1 -16  161.38   10.52
  -1   2 -16  170.53   10.80
   2   1 -15  217.75   19.32
  -2  -1 -15  217.29   21.10
   1  -2 -15  219.43   19.55
   1  -2 -15  210.77   20.38
  -2  -1 -15  215.50   20.22
  -1   2 -15  228.04   21.59
  -1   2 -15  221.25   11.17
  -2  -1 -15  229.80   18.50
   2   1 -15  227.10   20.84
  -2  -1 -15  217.57   11.72
  -2  -1 -15  219.41   11.68
  -2  -1 -14   10.55    4.95
   1  -2 -14   14.35    5.89
  -2  -1 -14    9.24    5.62
  -1   2 -14   10.76    3.49
   2   1 -14   13.69    5.52
  -1   2 -14   11.48    6.01
   2   1 -14   11.63    5.71
  -2  -1 -14   15.31    6.35
  -2  -1 -14    7.74    3.11
  -2  -1 -13    6.35    4.09
  -1   2 -13    3.31    4.61
  -2  -1 -13    6.52    5.34
   1  -2 -13    6.47    4.88
   2   1 -13    8.30    4.07
   2   1 -13    5.78    4.87
  -2  -1 -13    7.98    4.55
   2   1 -13   11.51    5.45
  -2  -1 -13    5.97    2.55
   2   1 -12  454.41   20.73
  -1   2 -12  418.76   24.27
   1  -2 -12  445.12   23.51
  -2  -1 -12  391.29   22.95
  -1   2 -12  410.64   23.55
   2   1 -12  444.44   23.81
   1  -2 -12  440.84   19.90
  -2  -1 -12  413.41   22.26
  -2  -1 -12  423.14   24.78
   2   1 -12  419.42   22.32
  -1   2 -12  450.91   20.05
  -2  -1 -12  402.95   13.93
  -2  -1 -11  136.15   13.42
   2   1 -11  139.82   12.30
  -1   2 -11  139.01   13.25
   2   1 -11  153.25   11.71
   1  -2 -11  137.11   12.55
  -1   2 -11  138.37   10.81
   1  -2 -11  146.16   11.14
  -2  -1 -11  143.75   13.36
  -1   2 -11  138.26   13.36
  -1   2 -11  144.42   11.41
  -2  -1 -11  145.70   13.02
  -1   2 -10  198.24   14.64
   2   1 -10  226.82   13.61
   2   1 -10  207.42   13.69
  -2  -1 -10  206.07   14.76
  -1   2 -10  200.76   12.18
  -2  -1 -10  200.93   14.53
   1  -2 -10  211.54   12.66
  -1   2 -10  209.69   12.99
   1  -2 -10  198.66   13.97
  -1   2 -10  199.53   14.80
  -2  -1  -9   12.36    4.58
  -1   2  -9   15.87    4.06
  -2  -1  -9   12.78    4.90
   1  -2  -9   14.50    4.66
   2   1  -9   15.26    4.16
   1  -2  -9   14.70    3.88
  -1   2  -9   10.00    4.62
   2   1  -9   15.02    4.10
  -1   2  -9   15.72    4.42
   1  -2  -8  239.91   13.13
  -1   2  -8  232.74   11.87
   2   1  -8  246.66   12.91
  -2  -1  -8  239.68   13.83
   2   1  -8  245.99   12.65
  -2  -1  -8  264.74   14.56
  -1   2  -8  247.82   12.77
   1  -2  -8  244.69   12.15
   1  -2  -8  272.54    8.74
  -1   2  -8  233.89   14.14
  -1   2  -7  417.16   15.59
  -1   2  -7  401.02   17.34
   2   1  -7  379.76   14.46
   1  -2  -7  399.15   15.51
  -2  -1  -7  390.03   16.75
   1  -2  -7  407.70   14.91
  -2  -1  -7  388.02   16.52
  -1   2  -7  392.13   14.50
  -2  -1  -6 1202.57   27.72
   2   1  -6 1117.93   23.26
  -2  -1  -6 1174.45   27.60
   1  -2  -6 1171.98   25.22
   1  -2  -6 1192.77   24.92
  -1   2  -6 1191.91   25.77
  -1   2  -6 1145.66   24.48
  -1   2  -5  203.02    9.60
   1  -2  -5  228.89    9.87
  -1   2  -5  217.61   10.25
  -2  -1  -5  208.69   10.90
   2   1  -5  206.26    8.62
  -1   2  -4 2774.15   38.17
  -2  -1  -4 2834.05   40.54
  -1   2  -4 2705.38   37.30
   2   1  -4 2765.74   32.66
   1  -2  -4 2696.30   35.18
  -2  -1  -3 5473.53   59.56
   2   1  -3 5271.85   48.05
  -1   2  -3 5233.28   57.04
   1  -2  -3 5592.22   53.19
  -2  -1  -2 3810.60   43.49
   2   1  -2 3750.61   41.25
   1  -2  -2 3879.35   34.68
   2   1  -1  885.30   16.88
   2   1  -1  858.79   10.13
  -2  -1  -1  868.20   16.59
   1  -2   0 6405.40   59.41
   2   1   0 6382.65   61.52
  -2  -1   1  834.09   16.67
   1  -2   1  872.71   16.60
  -2  -1   1  856.10   13.17
  -2  -1   1  823.67    9.31
  -1   2   1  882.51   20.82
   2   1   1  913.90   17.09
  -2  -1   2 3734.33   32.59
  -2  -1   2 3722.12   41.71
   1  -2   2 3546.36   42.48
  -2  -1   2 3814.27   34.92
  -1   2   2 3789.30   46.28
   2   1   2 3975.76   43.30
   2   1   2 3887.34   44.52
   2   1   3 5470.42   57.68
  -2  -1   3 5205.62   55.45
  -1   2   3 5602.27   62.58
   2   1   3 5295.35   55.15
   1  -2   3 5282.48   58.78
   2   1   3 5442.00   59.18
   2   1   4 2852.51   36.88
   1  -2   4 2700.12   38.76
  -2  -1   4 2764.48   34.93
  -1   2   4 2774.70   41.31
  -2  -1   4 2742.23   35.14
   2   1   4 2906.95   38.26
  -2  -1   5  184.40    8.44
   2   1   5  195.82    9.80
   2   1   5  198.32    8.91
  -1   2   5  198.33   10.89
   1  -2   5  195.38   10.26
   2   1   6 1116.86   22.82
  -1   2   6 1118.69   27.80
   1  -2   6 1111.31   25.86
  -2  -1   6 1126.31   22.31
  -1   2   6 1081.90   11.98
   2   1   6 1182.77   26.78
   2   1   7  404.12   13.87
   2   1   7  418.93   16.91
  -1   2   7  400.68    7.33
   1  -2   7  415.42   16.37
  -2  -1   7  420.62   13.99
  -1   2   7  421.18   17.79
  -2  -1   7  393.35   15.72
  -2  -1   8  198.12   12.14
   2   1   8  201.16   10.42
  -1   2   8  207.26   13.45
  -2  -1   8  201.17   10.17
  -1   2   8  201.09    5.69
   2   1   8  206.61   12.92
   1  -2   8  204.33   12.37
   2   1   9    4.97    2.53
  -2  -1   9    7.46    3.13
  -1   2   9    4.38    4.19
  -2  -1   9    5.91    3.94
   1  -2   9    6.30    4.08
   1  -2  10  196.25   13.66
   2   1  10  204.98   11.55
  -2  -1  10  199.22   14.34
  -1   2  10  200.18   14.93
  -2  -1  10  206.64   11.35
   2   1  11  143.08    8.31
  -2  -1  11  144.62    8.49
   1  -2  11  159.09    8.89
  -2  -1  11  149.15   10.04
  -1   2  11  158.20   14.07
   2   1  11  155.66   10.44
   1  -2  11  151.60   12.76
   2   1  11  149.14    8.47
  -1   2  11  165.07    8.97
   2   1  11  156.13    8.92
  -2  -1  12  445.72   15.53
  -1   2  12  455.66   14.81
   1  -2  12  461.23   15.89
   1  -2  12  422.85   14.56
   2   1  12  460.32   15.51
  -1   2  12  430.54   14.05
   1  -2  12  453.66   22.37
   2   1  12  454.39   20.67
  -1   2  12  512.78   26.20
   2   1  12  461.56   15.56
  -1   2  12  467.31   15.79
  -2  -1  12  451.61   15.09
   1  -2  12  456.57   15.56
   2   1  12  455.83   15.94
  -2  -1  13   22.48    4.39
   2   1  13   18.67    4.28
   2   1  13   19.66    4.08
  -1   2  13   15.56    3.63
   1  -2  13   14.09    3.46
  -1   2  13   17.75    3.66
   1  -2  13   15.94    3.88
   1  -2  13   18.08    4.09
  -1   2  13   17.83    6.26
   2   1  13   26.41    5.68
   1  -2  13   22.60    6.13
  -1   2  13   13.60    3.49
   1  -2  13   19.67    4.39
   2   1  13   18.80    4.02
  -1   2  13   18.77    4.25
  -2  -1  14   13.50    4.05
   1  -2  14   13.37    3.75
   2   1  14   14.94    3.73
  -1   2  14   12.37    3.66
   2   1  14   13.66    3.80
  -1   2  14   11.51    3.48
   1  -2  14   12.56    3.67
  -1   2  14   10.77    6.07
   1  -2  14   11.95    4.91
  -1   2  14   12.32    3.39
  -1   2  14   12.15    3.68
   1  -2  14   12.46    4.14
   2   1  14   11.25    3.76
  -2  -1  14   10.00    3.57
   1  -2  15  165.16   10.30
  -2  -1  15  171.84   11.24
  -1   2  15  166.52   10.08
   2   1  15  181.02   11.18
  -1   2  15  179.24   10.58
   2   1  15  186.14   10.80
   1  -2  15  172.88   15.55
  -1   2  15  168.02   17.79
   2   1  15  186.35   11.68
   1  -2  15  184.66   11.89
  -1   2  15  186.47   11.53
  -2  -1  15  167.88   10.80
  -2  -1  15  157.10   10.03
  -1   2  16  152.19   10.22
   2   1  16  166.86   11.20
  -1   2  16  168.32   10.72
   1  -2  16  165.53   10.68
  -2  -1  16  177.45   11.74
   2   1  16  165.69   10.48
   1  -2  16  171.69   11.94
   2   1  16  171.96   11.94
  -2  -1  16  170.86   11.35
  -1   2  16  171.07   11.60
  -2  -1  16  155.70   10.54
  -1   2  17  268.05   13.75
  -2  -1  17  296.21   15.47
   2   1  17  277.69   13.87
   1  -2  17  293.85   14.57
   2   1  17  290.80   15.88
  -1   2  17  287.41   15.34
   1  -2  17  291.34   16.09
  -2  -1  17  289.54   15.10
  -2  -1  17  288.15   14.74
  -2  -1  18  296.41   15.79
   2   1  18  291.38   14.29
  -1   2  18  267.48   14.35
   1  -2  18  290.56   14.68
   1  -2  18  281.63   16.42
  -2  -1  18  287.00   15.39
  -1   2  18  281.73   15.57
   2   1  18  297.84   16.31
  -2  -1  18  268.75   14.70
  -2  -1  19    2.55    4.00
  -1   2  19    3.37    7.28
   1  -2  19    3.55    3.46
   1  -2  19    7.96    4.62
   2   1  19    8.18    4.99
  -2  -1  19    4.63    3.93
  -1   2  19    4.94    4.98
   1  -2  20  180.49   11.79
  -2  -1  20  182.98   12.41
   2   1  20  203.89   13.93
   1  -2  20  187.61   13.59
  -2  -1  20  185.08   12.74
  -1   2  20  183.34   12.98
  -2  -1  21   82.36    9.00
  -2  -1  21   87.18    8.84
   2   1  21   89.38    9.68
  -1   2  21   88.83    9.51
   1  -2  21   82.14    8.94
  -2  -1  22   24.10    6.98
   1  -2  22   40.12    6.41
  -2  -1  22   38.85    6.53
   2   1  22   28.89    6.07
  -1   2  22   37.32    7.47
  -2  -1  23    5.51    6.79
  -1   2  23    5.49    6.04
   1  -2  23    5.02    3.44
  -2  -1  23    2.76    4.49
   2   1  23    6.52    3.79
   1  -2  24   33.51    5.25
  -1   2  24   41.03    7.99
  -2  -1  24   33.74    6.48
   2   1  24   33.49    5.67
   2   1  25  154.98    9.66
   2  -2 -24   32.46    7.11
  -2   2 -24   59.44    7.24
  -2  -2 -24   68.12    7.44
  -2  -2 -24  101.06   13.20
  -2   2 -24   70.40    8.34
  -2  -2 -24   71.34    9.72
  -2   2 -24   62.81    7.09
  -2  -2 -23  200.54   12.32
  -2   2 -23  196.92   11.89
  -2   2 -23  219.13   13.00
  -2   2 -23  211.79   12.27
  -2  -2 -23  218.59   14.96
   2  -2 -23  199.49   12.54
  -2  -2 -22   26.48    5.70
  -2   2 -22   28.96    5.64
  -2   2 -22   28.51    5.93
   2  -2 -22   28.50    5.72
  -2  -2 -22   38.39    7.57
  -2   2 -21   13.53    4.70
  -2  -2 -21   15.31    5.23
  -2   2 -21   17.44    5.65
  -2  -2 -21   20.20    6.34
  -2  -2 -21    9.99    4.12
  -2   2 -20   36.63    6.59
  -2  -2 -20   34.90    6.34
  -2  -2 -20   37.68    7.68
  -2   2 -20   39.20    7.14
  -2  -2 -20   33.86    5.69
  -2  -2 -19   39.90    6.75
  -2   2 -19   39.15    6.86
  -2   2 -19   43.22    6.22
  -2  -2 -19   41.87    6.19
  -2  -2 -18   34.56   10.87
   2  -2 -18   15.46    7.22
  -2   2 -18   30.98    9.61
  -2  -2 -18   30.47   10.14
   2  -2 -18   29.23    8.73
  -2   2 -18   41.20   17.74
   2   2 -18   24.24    9.35
  -2  -2 -18   27.19    4.83
  -2  -2 -18   21.62    5.35
  -2   2 -18   22.38    5.70
  -2   2 -18   27.70    5.70
  -2  -2 -18   24.82    5.24
  -2   2 -17  317.05   27.54
   2  -2 -17  270.36   23.03
   2   2 -17  309.06   27.76
  -2  -2 -17  298.18   26.92
   2  -2 -17  285.41   25.26
  -2  -2 -17  273.76   25.04
  -2  -2 -17  316.99   15.70
  -2  -2 -17  303.98   14.07
  -2  -2 -17  316.91   14.56
  -2   2 -17  340.32   15.47
  -2  -2 -16   24.98    8.72
  -2   2 -16   25.28    5.04
  -2  -2 -16   23.17    8.35
  -2   2 -16   18.66    7.84
   2   2 -16   25.61    9.52
   2  -2 -16   17.86    6.59
   2  -2 -16   18.55    7.35
  -2  -2 -16   20.71    4.33
  -2  -2 -16   21.57    4.68
  -2   2 -16   27.18    5.02
  -2   2 -15    5.81    3.63
  -2  -2 -15    9.90    6.29
   2  -2 -15    7.85    5.13
  -2   2 -15    5.64    5.07
  -2  -2 -15    3.56    4.79
   2   2 -15    4.75    5.19
   2  -2 -15   11.61    5.92
  -2  -2 -15   15.53    6.27
  -2  -2 -15    9.09    3.27
  -2  -2 -15    7.67    3.54
  -2   2 -15    6.39    3.77
   2  -2 -14  127.14   14.22
  -2   2 -14  129.12   15.78
  -2  -2 -14  123.88   14.89
   2   2 -14  149.23   16.84
  -2   2 -14  141.30    8.86
  -2  -2 -14  147.50   17.05
   2   2 -14  150.08   13.93
  -2  -2 -14  132.66   14.60
  -2  -2 -14  136.41    8.64
  -2  -2 -14  137.35    8.96
  -2   2 -14  150.04    9.74
  -2   2 -13  549.40   16.68
  -2  -2 -13  572.85   31.02
  -2  -2 -13  579.68   28.45
  -2  -2 -13  569.81   29.36
   2  -2 -13  583.57   28.16
  -2   2 -13  579.62   26.23
  -2   2 -13  568.48   30.35
   2   2 -13  581.42   26.02
  -2  -2 -13  525.05   16.38
  -2  -2 -13  525.10   16.17
  -2   2 -13  535.69   17.10
  -2   2 -12  180.33   16.44
  -2  -2 -12  174.42   15.70
  -2   2 -12  166.28    8.76
   2  -2 -12  175.09   14.84
   2   2 -12  174.05   14.32
   2   2 -12  177.36   13.92
  -2  -2 -12  177.20   15.38
  -2   2 -12  164.57   13.51
  -2  -2 -12  166.18    8.72
  -2  -2 -12  160.68    8.54
  -2  -2 -11  337.45   20.19
  -2  -2 -11  336.86   20.21
   2  -2 -11  332.33   18.91
  -2   2 -11  331.47   20.55
   2   2 -11  349.87   18.57
   2   2 -11  330.60   18.33
  -2   2 -11  322.48   17.84
  -2   2 -10  929.89   32.55
  -2   2 -10  943.92   32.43
  -2  -2 -10  883.37   30.85
   2   2 -10  915.41   28.66
   2   2 -10  893.12   22.08
   2  -2 -10  941.98   25.27
  -2   2 -10  941.29   29.09
   2   2 -10  971.53   29.94
  -2  -2 -10  995.33   32.75
   2  -2 -10  997.31   30.83
   2   2  -9 1158.55   24.46
  -2   2  -9 1233.27   34.47
  -2  -2  -9 1141.28   33.41
  -2  -2  -9 1270.20   35.58
   2   2  -9 1174.93   30.70
   2  -2  -9 1244.99   27.91
  -2   2  -9 1219.68   35.44
   2   2  -9 1250.55   32.65
   2  -2  -9 1287.18   32.79
  -2   2  -9 1197.55   31.57
  -2  -2  -8  413.88   19.10
   2  -2  -8  433.04   17.21
   2   2  -8  423.41   17.91
  -2  -2  -8  370.14   17.88
  -2   2  -8  396.47   18.05
   2   2  -8  377.58   13.26
   2  -2  -8  413.44   15.14
   2   2  -8  395.37   16.15
  -2   2  -8  389.49   17.04
   2   2  -7   14.70    4.33
   2   2  -7   13.65    3.45
  -2   2  -7   16.92    4.44
   2  -2  -7   16.88    3.56
   2  -2  -7   18.05    3.71
  -2   2  -7   13.94    4.20
   2   2  -7   13.64    2.84
  -2  -2  -7   16.64    4.81
  -2  -2  -7   14.37    4.59
  -2  -2  -6   62.79    7.33
   2  -2  -6   51.77    5.24
  -2  -2  -6   61.36    7.10
   2   2  -6   50.51    4.72
   2   2  -6   53.04    5.22
  -2   2  -6   51.17    6.16
   2   2  -6   56.54    6.39
   2  -2  -5 1236.99   23.02
  -2   2  -5 1227.31   27.27
  -2  -2  -5 1278.53   28.79
   2   2  -5 1290.70   23.12
  -2  -2  -5 1326.24   29.79
  -2  -2  -4  655.75   19.08
  -2   2  -4  648.64   18.59
   2   2  -4  666.87   15.82
   2  -2  -4  694.97   20.12
   2  -2  -4  669.83   14.55
  -2   2  -3 1979.54   32.66
   2  -2  -3 2077.31   18.54
   2   2  -3 2040.14   29.21
  -2  -2  -3 1972.22   32.67
   2  -2  -3 1929.50   23.87
   2  -2  -3 2078.96   23.84
   2  -2  -2 2737.43   25.54
   2  -2  -2 2875.70   28.11
  -2   2  -2 2728.89   38.26
   2   2  -2 2844.50   35.71
   2  -2  -2 2759.75   31.37
  -2  -2  -2 2771.01   37.75
   2  -2  -1 2179.12   28.04
  -2  -2  -1 2089.23   30.31
   2   2  -1 2140.31   30.26
  -2  -2   0    6.47    3.11
   2  -2   0    2.42    2.03
  -2  -2   0    2.49    2.04
   2   2   0    1.16    2.28
  -2   2   0    4.88    6.45
  -2  -2   1 2217.96   34.09
  -2  -2   1 2145.24   28.22
   2  -2   1 2143.49   31.87
  -2  -2   2 2834.58   39.09
  -2   2   2 2966.63   44.39
   2   2   2 2870.99   37.02
   2   2   2 2806.63   30.50
  -2  -2   2 2681.33   30.10
   2  -2   2 2747.92   37.96
   2   2   3 1611.38   24.34
   2   2   3 1779.50   28.14
  -2   2   3 1812.13   33.30
   2  -2   3 1940.15   24.01
  -2  -2   3 1692.50   20.21
   2  -2   3 1783.01   30.57
  -2  -2   3 1740.52   29.72
  -2   2   4  666.47   20.18
   2  -2   4  689.68   19.20
   2   2   4  627.63   15.84
  -2  -2   4  672.06   18.04
   2   2   4  689.05   16.85
   2  -2   4  678.84   11.94
  -2  -2   5 1422.72   28.03
   2  -2   5 1424.24   29.95
  -2   2   5 1438.12   31.51
   2   2   5 1409.63   25.54
   2   2   5 1492.33   27.88
  -2  -2   6   34.24    5.18
  -2   2   6   34.42    5.73
   2   2   6   47.17    5.68
   2   2   6   41.17    4.50
   2  -2   6   31.34    5.35
   2  -2   6   35.74    5.81
  -2  -2   7    7.70    3.70
   2   2   7    7.97    2.60
   2  -2   7    6.94    3.20
   2   2   7    7.74    3.55
  -2   2   7    7.39    4.10
   2  -2   7    7.02    4.12
   2  -2   8  387.62   17.74
  -2   2   8  371.30   18.58
   2   2   8  376.04   17.14
  -2  -2   8  375.61   15.74
   2   2   8  384.60   13.70
   2   2   9 1021.57   23.82
  -2  -2   9  980.68   26.76
  -2   2   9 1020.25   32.42
   2  -2   9 1049.69   31.08
  -2   2  10  731.28   28.71
   2   2  10  801.95   21.90
   2   2  10  800.59   28.91
  -2  -2  10  764.08   24.32
   2  -2  10  821.05   28.79
  -2   2  11  253.31   10.60
  -2  -2  11  267.80   11.56
   2  -2  11  277.55   12.21
  -2   2  11  279.12   11.53
   2   2  11  270.24   11.59
  -2  -2  11  257.35   14.67
  -2   2  11  255.19   17.95
   2   2  11  269.48   17.90
   2  -2  11  285.11   17.89
   2   2  11  273.28   11.59
  -2   2  11  280.23   11.78
   2  -2  11  273.22   12.05
  -2  -2  11  272.61   10.96
   2   2  11  264.60   11.57
   2  -2  12  170.45   10.18
  -2   2  12  172.35    9.52
  -2  -2  12  169.77    9.86
  -2   2  12  171.43    9.04
   2  -2  12  159.46    8.73
   2   2  12  174.82    9.82
  -2  -2  12  164.55   11.98
  -2   2  12  173.21   15.66
   2  -2  12  172.92   14.77
  -2   2  12  173.91    9.28
  -2   2  12  181.35   10.03
  -2  -2  12  171.30    9.31
   2   2  12  181.40    9.95
  -2  -2  12  156.30    8.88
   2   2  12  179.30   10.06
   2  -2  12  173.62   10.17
  -2  -2  13  527.22   17.94
  -2   2  13  501.51   16.80
  -2   2  13  457.17   15.42
   2  -2  13  472.38   15.63
   2   2  13  504.52   17.56
   2  -2  13  499.40   17.93
  -2   2  13  408.92   25.28
   2  -2  13  520.51   26.29
  -2   2  13  475.20   16.45
  -2  -2  13  493.77   16.51
   2   2  13  511.00   17.43
  -2   2  13  524.69   17.61
   2  -2  13  525.52   18.33
  -2  -2  13  451.25   15.77
  -2   2  14  144.74    9.53
   2   2  14  140.51    9.80
   2  -2  14  138.94    8.85
   2   2  14  151.54    9.71
  -2  -2  14  142.11   10.01
   2  -2  14  151.18   10.51
   2  -2  14  139.96   14.63
  -2   2  14  143.43   15.87
   2  -2  14  146.39   10.34
  -2   2  14  122.52    8.77
  -2   2  14  137.03    9.56
   2   2  14  143.16    9.89
  -2  -2  14  143.97    9.41
  -2  -2  14  133.03    9.42
   2  -2  14  136.83    9.89
   2  -2  15    0.37    4.38
  -2   2  15    2.96    4.93
   2   2  15    1.50    2.94
  -2   2  15    2.80    3.64
  -2  -2  15    1.99    3.53
   2   2  15    1.55    3.35
   2  -2  15    3.93    2.84
   2  -2  15    2.53    3.05
  -2  -2  15   -1.39    5.50
   2   2  15    4.43    3.70
  -2  -2  15    3.62    3.42
  -2   2  15    4.01    3.72
   2  -2  15    0.76    3.57
  -2   2  16   11.42    6.44
   2   2  16   18.55    4.64
  -2   2  16   22.98    5.93
   2   2  16   15.73    4.71
   2  -2  16   15.44    4.05
  -2  -2  16   14.81    4.72
   2   2  16   16.01    5.00
  -2  -2  16   11.00    6.45
   2  -2  16   15.96    5.04
  -2   2  16   13.77    4.36
  -2  -2  16   16.39    4.50
   2   2  17  285.72   14.65
   2  -2  17  265.43   13.51
  -2   2  17  293.74   15.28
  -2  -2  17  293.99   16.00
  -2   2  17  299.17   15.74
   2   2  17  307.74   16.08
   2  -2  17  296.66   16.32
  -2  -2  17  296.37   15.29
  -2  -2  17  278.27   14.97
   2   2  18   15.62    5.01
  -2   2  18   13.55    6.85
  -2  -2  18   13.70    4.95
  -2  -2  18   13.37    7.93
  -2  -2  18   11.04    4.82
   2   2  18   12.43    5.08
   2  -2  18   16.60    5.75
  -2   2  18   14.11    5.28
  -2  -2  19   37.75    6.69
   2   2  19   38.73    6.31
  -2   2  19   37.25    9.76
   2   2  19   45.27    7.44
   2  -2  19   34.20    6.61
  -2   2  19   39.18    7.07
  -2  -2  19   37.22    6.44
   2   2  20   36.76    5.76
  -2   2  20   38.56   10.64
  -2  -2  20   37.17    6.62
  -2  -2  20   40.17    6.75
  -2   2  20   35.79    7.08
   2   2  20   40.41    6.83
   2  -2  20   38.88    7.01
  -2   2  21    1.32    9.82
  -2  -2  21    5.28    4.31
  -2   2  21    6.46    6.27
   2  -2  21    8.57    4.85
   2   2  21    4.46    4.25
  -2  -2  21    5.49    3.76
  -2  -2  22   26.32    6.06
  -2  -2  22   22.99    5.06
   2  -2  22   25.80    5.73
   2   2  22   22.12    5.44
  -2   2  22   17.12    7.32
  -2  -2  23  170.09   11.56
   2  -2  23  179.21   11.70
   2   2  23  182.23   11.48
  -2   2  23  194.22   13.48
  -2  -2  23  177.05   11.07
  -2  -2  24   45.54    8.24
  -2  -2  24   52.45    6.61
  -2   2  24   45.73    9.69
   2   2  24   47.84    6.57
   2  -2  24   50.26    6.25
  -3   2 -24   53.92    6.73
  -2  -3 -24   56.27   12.27
  -3   2 -24   58.59    7.86
  -2  -3 -24   39.98    9.02
  -3   2 -24   53.48    6.54
  -3   2 -23  223.02   12.87
  -2  -3 -23  259.36   19.24
  -2  -3 -23  224.64   12.26
  -3   2 -23  206.55   12.08
  -3   2 -23  239.52   14.42
  -3   2 -23  224.90   12.60
  -2  -3 -23  226.94   15.25
  -2  -3 -22  110.99    9.50
  -3   2 -22  134.86   10.84
  -3   2 -22  112.36    9.60
  -3   2 -22  131.65   10.42
  -2  -3 -22  137.92   12.52
  -2  -3 -21  709.39   23.46
  -3   2 -21  697.72   24.29
  -3   2 -21  668.95   23.59
  -3   2 -21  735.29   24.38
  -3   2 -20  309.14   16.34
  -2  -3 -20  330.76   16.43
  -3   2 -20  307.59   16.30
   2   3 -20  316.03   15.22
  -2  -3 -20  346.40   19.34
  -3   2 -19  262.48   15.41
  -2  -3 -19  247.80   14.45
  -3   2 -19  264.37   15.47
  -3   2 -19  281.40   14.01
  -3   2 -18  127.54   11.10
  -2  -3 -18  116.47   10.19
  -3   2 -18  127.96   10.00
  -3   2 -18  130.41   11.13
  -2  -3 -18  133.55   12.23
  -2  -3 -18  137.59    9.75
   3  -2 -17  167.36   18.27
  -2  -3 -17  156.88   20.13
  -3   2 -17  174.76   20.62
   3  -2 -17  161.41   18.75
  -3   2 -17  177.35   10.61
   2   3 -17  162.98   21.30
  -2  -3 -17  180.62   20.92
  -3   2 -17  166.73   12.25
  -2  -3 -17  153.75   11.29
  -3   2 -17  170.37   11.15
  -2  -3 -17  165.12   10.53
   3  -2 -16  239.43   20.71
  -2  -3 -16  225.67   23.22
  -2  -3 -16  244.73   23.35
  -3   2 -16  233.39   22.67
  -3   2 -16  249.81   12.43
   2   3 -16  248.74   24.96
   2   3 -16  307.83   32.79
   3  -2 -16  230.30   21.46
  -2  -3 -16  251.25   13.52
  -2  -3 -16  239.94   12.27
  -3   2 -16  234.66   12.77
  -3   2 -15  350.57   26.54
  -3   2 -15  333.42   13.93
   3  -2 -15  342.73   23.68
  -2  -3 -15  319.53   23.76
   2   3 -15  354.70   27.94
  -2  -3 -15  326.76   26.62
  -2  -3 -15  344.37   25.98
   3  -2 -15  294.96   23.41
  -2  -3 -15  353.15   15.44
  -3   2 -15  347.62   14.86
  -2  -3 -15  326.90   13.71
  -2  -3 -14   44.56    9.51
  -3   2 -14   50.32    5.67
  -2  -3 -14   45.62    9.32
   2   3 -14   41.21    8.25
  -3   2 -14   54.69   10.83
   3  -2 -14   45.70    8.88
  -3   2 -14   46.42    8.80
  -2  -3 -14   43.76    5.28
  -2  -3 -14   48.83    6.02
  -2  -3 -14   48.30    5.59
  -3   2 -14   52.56    6.24
   3  -2 -13    0.23    3.77
  -3   2 -13    5.46    3.10
  -3   2 -13    3.66    4.21
  -3   2 -13    5.70    4.10
  -2  -3 -13    5.62    5.07
  -2  -3 -13    0.75    3.79
   2   3 -13    2.13    3.89
  -2  -3 -13    3.72    2.94
  -2  -3 -13    2.30    2.22
  -2  -3 -13    5.36    2.73
  -3   2 -13    4.35    3.19
   2   3 -12  426.48   22.68
  -2  -3 -12  419.19   24.49
  -3   2 -12  415.71   22.81
  -3   2 -12  402.70   24.35
  -2  -3 -12  433.96   24.82
   3  -2 -12  416.13   22.50
  -3   2 -12  406.09   13.98
  -2  -3 -12  414.86   14.45
  -2  -3 -12  414.53   13.62
  -2  -3 -12  374.98   12.89
  -3   2 -12  388.25   14.40
  -2  -3 -11  230.36   17.31
   2   3 -11  239.50   16.43
  -2  -3 -11  228.00   17.31
  -3   2 -11  224.95    9.97
  -3   2 -11  220.80   16.03
  -3   2 -11  245.34   17.89
   3  -2 -11  247.33   16.17
  -2  -3 -11  232.93   10.35
  -3   2 -11  216.46   10.24
  -2  -3 -11  197.05    8.92
  -2  -3 -10 1015.34   34.87
  -3   2 -10  964.19   33.06
   2   3 -10 1004.32   32.07
   3  -2 -10 1038.54   31.28
  -3   2 -10  975.27   31.93
  -2  -3 -10  939.37   33.06
  -3   2 -10  935.09   20.63
  -3   2  -9  897.56   29.43
  -2  -3  -9  882.37   30.60
  -2  -3  -9  931.74   31.89
  -3   2  -9  911.14   30.01
   3  -2  -9  979.96   28.12
   3  -2  -9  868.51   21.90
   2   3  -9  910.10   29.28
  -2  -3  -8  558.67   23.50
  -2  -3  -8  562.71   23.38
   3  -2  -8  551.92   19.34
   2   3  -8  569.87   22.07
  -3   2  -8  521.30   21.21
   3  -2  -8  544.77   16.67
   2   3  -8  545.61   14.63
  -3   2  -8  535.17   21.67
  -3   2  -7   69.78    7.43
  -3   2  -7   71.11    8.04
   2   3  -7   59.71    7.48
   3  -2  -7   72.59    6.65
  -2  -3  -7   62.30    8.27
   2   3  -7   56.35    4.72
  -2  -3  -7   70.33    8.71
  -3   2  -6 1401.33   33.26
   3  -2  -6 1477.70   34.77
  -3   2  -6 1371.14   29.99
   2   3  -6 1432.12   32.74
   2   3  -6 1386.37   24.28
  -2  -3  -6 1468.58   34.91
  -2  -3  -6 1521.99   36.60
   3  -2  -6 1453.50   27.02
  -3   2  -5 2220.11   41.28
   3  -2  -5 2264.83   31.51
  -2  -3  -5 2256.75   42.03
  -3   2  -5 2135.82   35.50
   2   3  -5 2170.17   31.57
   2   3  -5 2174.00   39.50
   3  -2  -5 2335.11   25.14
   3  -2  -5 2257.23   42.52
  -3   2  -4 1194.43   28.12
   2   3  -4 1148.87   21.42
   3  -2  -4 1159.38   18.57
   3  -2  -4 1231.90   18.69
  -2  -3  -4 1207.35   28.29
   2   3  -4 1169.37   26.68
  -3   2  -4 1110.90   22.36
  -3   2  -3 3782.96   43.71
  -3   2  -3 3806.90   72.35
   2   3  -3 3971.08   52.07
   3  -2  -3 4139.81   36.75
  -2  -3  -3 3977.02   53.83
   2   3  -3 3670.29   45.06
  -3   2  -3 4007.66   54.59
   3  -2  -3 4098.07   43.46
   3  -2  -3 4436.03   62.96
  -3   2  -2 1871.51   33.81
   2   3  -2 1943.67   29.44
  -2  -3  -2 1878.62   33.12
   3  -2  -2 1894.23   27.75
  -3   2  -2 1876.66   24.37
   3  -2  -1 2166.93   30.63
   2   3  -1 2203.01   31.70
  -2  -3  -1 2237.12   36.44
   2   3  -1 2256.78   24.94
  -2  -3  -1 2133.67   33.43
  -3   2  -1 2197.60   21.76
   2   3   0  270.46    7.07
   3  -2   0  273.32   10.82
  -2  -3   0  274.56   12.64
  -2  -3   0  258.31   10.46
   2   3   0  259.99   10.65
  -3   2   1 2327.26   45.64
   2   3   1 2267.33   26.17
  -2  -3   2 2007.48   35.43
   3  -2   2 1897.90   32.84
   3  -2   2 1983.74   30.30
   3  -2   3 4236.06   48.19
   2   3   3 3849.80   48.46
   3  -2   3 3847.86   52.50
  -3   2   3 4288.85   60.04
   2   3   3 3757.93   39.03
  -2  -3   3 3965.92   53.84
   2   3   4 1023.91   14.51
   2   3   4 1061.76   22.79
   2   3   4 1146.92   22.91
   3  -2   4 1096.14   21.15
  -2  -3   4 1069.91   26.32
   3  -2   4 1086.02   26.58
   3  -2   5 2150.11   30.23
  -3   2   5 2248.60   42.76
   3  -2   5 2174.47   40.83
  -2  -3   5 2197.21   39.90
   2   3   5 2200.37   36.16
   2   3   5 2139.37   34.45
  -3   2   6 1463.78   34.99
   2   3   6 1417.38   27.48
   3  -2   6 1457.73   34.02
   2   3   6 1408.43   29.99
  -2  -3   6 1437.39   32.61
   2   3   7   65.47    5.89
   3  -2   7   69.83    8.09
  -2  -3   7   67.90    7.82
  -3   2   7   70.74    8.61
   2   3   7   60.00    6.85
  -2  -3   8  558.82   21.55
  -3   2   8  534.73   23.02
   3  -2   8  591.38   23.31
   2   3   8  571.06   17.12
   2   3   8  613.96   22.28
   3  -2   8  575.89   22.86
   3  -2   9  961.54   31.20
   2   3   9  901.93   29.19
  -2  -3   9  916.25   28.46
   3  -2   9  933.70   30.83
   2   3   9  925.81   22.41
  -3   2   9  964.17   32.52
   3  -2  10  970.08   22.65
  -2  -3  10  896.19   21.07
   2   3  10  938.39   21.39
  -3   2  10  923.67   21.15
  -2  -3  10  938.87   21.64
   3  -2  10  947.29   32.48
  -2  -3  10  921.16   29.35
  -3   2  10  881.64   32.65
   2   3  10  914.42   31.57
  -3   2  10  958.51   21.53
   3  -2  10  953.16   22.78
   2   3  11  197.58   10.15
  -2  -3  11  198.55   10.36
  -3   2  11  203.79   10.23
   3  -2  11  194.11   10.61
  -2  -3  11  183.37   13.57
   2   3  11  160.71   14.26
   3  -2  11  196.47   15.61
  -3   2  11  200.50   16.29
   2   3  11  200.02   10.04
   2   3  11  196.09   10.09
  -3   2  11  196.92   10.24
  -3   2  11  180.48    9.44
  -2  -3  11  188.29    9.76
   3  -2  11  190.95   10.65
   3  -2  12  382.25   15.52
  -3   2  12  389.27   14.76
   2   3  12  408.44   15.21
  -2  -3  12  418.04   15.70
   3  -2  12  400.20   23.03
   2   3  12  395.39   23.25
  -3   2  12  371.75   23.31
  -2  -3  12  372.51   19.73
  -3   2  12  395.11   14.94
   2   3  12  392.63   14.60
   2   3  12  414.18   15.09
  -2  -3  12  379.45   13.73
  -2  -3  12  380.92   13.50
   3  -2  12  405.79   16.00
  -2  -3  12  392.72   14.42
   3  -2  13    3.58    2.69
   2   3  13    2.71    2.85
  -3   2  13    6.79    3.62
  -2  -3  13    3.18    3.46
   3  -2  13    4.10    4.24
  -3   2  13   11.32    5.90
   3  -2  13    5.34    3.19
  -2  -3  13    2.53    3.44
   2   3  13    4.95    4.60
  -2  -3  13    3.62    2.45
   2   3  13    4.67    2.81
  -3   2  13    6.97    3.46
  -2  -3  13    4.18    2.64
   2   3  13    3.81    2.97
  -2  -3  13    3.58    5.11
   3  -2  14   16.92    4.73
   2   3  14   22.74    4.85
   2   3  14   18.00    4.34
  -2  -3  14   18.84    4.89
  -3   2  14   23.26    5.07
   3  -2  14   15.17    4.50
  -3   2  14   11.80    5.65
   3  -2  14   23.97    7.70
   2   3  14   21.97    4.50
  -2  -3  14   21.96    4.38
  -2  -3  14   19.95    6.73
   2   3  14   19.20    4.65
  -3   2  14   18.82    4.70
  -2  -3  15  337.06   16.43
   2   3  15  340.46   15.54
  -3   2  15  332.16   15.52
   2   3  15  335.61   16.10
   3  -2  15  318.40   15.82
   3  -2  15  329.13   23.58
  -3   2  15  304.49   24.58
   2   3  15  343.86   15.81
   2   3  15  312.48   14.39
   3  -2  15  333.97   16.26
  -3   2  15  338.95   15.46
  -2  -3  15  324.48   14.73
   3  -2  15  335.64   16.32
  -2  -3  15  337.67   15.72
  -3   2  16  219.97   13.61
   2   3  16  230.95   13.94
   2   3  16  231.70   13.45
  -2  -3  16  225.52   14.09
  -3   2  16  179.86   20.18
   3  -2  16  213.92   20.05
  -3   2  16  225.55   13.13
   3  -2  16  222.96   14.06
   2   3  16  230.87   13.54
  -2  -3  16  228.91   12.96
  -2  -3  16  226.53   13.99
   3  -2  16  210.00   13.42
  -2  -3  17  166.79   12.41
   2   3  17  154.75   11.32
  -3   2  17  145.60   12.24
   3  -2  17  171.47   12.54
  -3   2  17  152.79   11.52
   2   3  17  161.55   11.86
  -2  -3  17  162.99   11.45
  -2  -3  17  156.34   13.36
   3  -2  17  153.54   12.01
  -2  -3  18  131.00   11.33
   2   3  18  134.36   10.84
  -3   2  18  115.28   11.73
   3  -2  18  118.32   11.19
  -3   2  18  115.68   10.25
  -2  -3  18  138.05   10.71
   2   3  18  134.18   11.07
  -2  -3  18  136.46   13.05
   2   3  19  215.92   13.41
  -2  -3  19  222.67   14.57
  -3   2  19  214.27   15.62
  -3   2  19  209.14   13.92
   3  -2  19  229.24   14.96
  -2  -3  19  214.98   13.34
   2   3  19  219.09   13.84
   2   3  20  274.46   14.62
  -3   2  20  283.89   17.89
  -2  -3  20  298.48   16.36
  -2  -3  20  301.76   15.45
  -3   2  20  296.80   16.51
   3  -2  20  308.38   17.15
   2   3  20  300.37   15.97
  -3   2  20  242.57   13.71
  -2  -3  21  647.78   23.10
  -3   2  21  665.04   24.18
   3  -2  21  669.89   24.73
  -2  -3  21  660.56   22.18
   2   3  21  644.34   22.69
  -3   2  21  633.59   23.16
  -3   2  21  606.27   20.75
  -2  -3  22  128.80   10.23
  -3   2  22  132.08   14.48
  -3   2  22  144.42   12.75
   2   3  22  130.18   10.30
   3  -2  22  130.63   10.86
  -2  -3  22  121.46    9.29
  -2  -3  23  196.15   11.95
   3  -2  23  221.19   12.99
  -3   2  23  214.70   15.08
  -2  -3  23  208.30   11.08
   2   3  23  184.81   11.76
  -2  -3  24   42.70    7.29
  -3   2  24   41.37   10.45
   3  -2  24   55.56    6.63
   2   3  24   37.86    6.68
  -1  -3 -24   -1.01    6.71
  -3   1 -24    1.05    4.11
   1   3 -24   -1.64    3.26
  -3   1 -24   -3.73    5.50
  -3   1 -24    4.12    4.15
  -3   1 -23   40.85    6.68
  -1  -3 -23   41.38    9.24
  -3   1 -23   33.80    5.67
  -1  -3 -23   32.94    5.33
  -3   1 -23   36.09    6.28
  -3   1 -23   42.32    7.36
  -1  -3 -23   48.72    7.84
   1   3 -23   36.75    6.15
  -3   1 -22  208.81   13.29
  -1  -3 -22  202.09   12.03
  -3   1 -22  204.82   12.32
  -3   1 -22  219.68   13.04
  -1  -3 -22  251.34   15.85
  -3   1 -21   64.12    7.71
   1   3 -21   64.97    8.10
  -1  -3 -21   69.64    7.69
  -3   1 -21   69.64    8.65
  -3   1 -21   71.75    8.47
  -1  -3 -21   81.21    9.94
  -1  -3 -20  169.87   11.59
  -3   1 -20  186.06   12.75
  -3   1 -20  194.74   12.95
   1   3 -20  196.32   12.22
  -1  -3 -20  218.45   14.92
  -3   1 -19    9.07    4.45
  -1  -3 -19    7.77    4.12
   1   3 -19    9.77    4.67
  -3   1 -19   11.58    5.74
  -1  -3 -19    6.50    4.91
  -1  -3 -18  296.98   26.51
   1   3 -18  339.84   14.96
   3  -1 -18  330.36   26.33
  -1  -3 -18  320.03   15.51
  -3   1 -18  322.05   16.57
  -3   1 -18  333.19   16.77
   1   3 -17   49.27   15.19
   3  -1 -17   20.74    7.59
  -1  -3 -17   23.42    8.92
  -1  -3 -17   26.31    9.35
   3  -1 -17   25.52    7.76
   1   3 -17   21.67    9.64
  -3   1 -17   22.45    9.09
  -3   1 -17   24.39    5.66
  -1  -3 -17   24.00    5.03
  -3   1 -17   27.42    6.34
  -3   1 -17   26.43    4.83
   3  -1 -16  444.81   28.64
  -3   1 -16  490.64   32.39
  -1  -3 -16  462.52   32.64
   1   3 -16  497.50   34.39
   3  -1 -16  435.31   28.48
  -1  -3 -16  483.18   31.51
  -3   1 -16  472.07   19.09
  -1  -3 -16  453.94   17.65
  -3   1 -16  495.21   19.31
  -3   1 -16  463.60   17.04
   3  -1 -15  362.24   25.31
   1   3 -15  393.19   28.81
   3  -1 -15  363.51   24.72
  -1  -3 -15  375.43   26.43
  -3   1 -15  314.60   25.16
  -3   1 -15  401.65   25.22
  -1  -3 -15  351.74   14.94
  -3   1 -15  384.95   16.57
  -1  -3 -15  393.76   14.45
  -3   1 -15  394.38   15.25
  -3   1 -14  201.10   10.10
  -3   1 -14  203.23   19.56
   1   3 -14  219.15   17.55
  -3   1 -14  216.64   18.00
   3  -1 -14  203.10   18.04
   1   3 -14  196.34   19.58
  -1  -3 -14  198.09   18.64
  -3   1 -14  190.89   18.63
   3  -1 -14  192.55   17.34
  -1  -3 -14  189.59   17.29
  -3   1 -14  193.78   10.53
  -1  -3 -14  183.60    9.61
  -3   1 -13  128.70   14.47
  -1  -3 -13  124.73   14.06
  -1  -3 -13  121.31   13.22
  -3   1 -13  118.54    7.59
   1   3 -13  129.40   13.05
  -3   1 -13  124.90   14.53
  -3   1 -13  124.27   13.24
   3  -1 -13  114.52   13.00
  -3   1 -13  128.06    8.39
  -1  -3 -13  112.01    7.23
  -3   1 -12    3.19    4.28
   3  -1 -12    4.06    3.95
   1   3 -12    5.08    3.75
  -1  -3 -12    2.34    4.22
  -1  -3 -12    4.78    4.55
  -3   1 -12    4.11    4.64
  -3   1 -12    3.95    2.42
  -3   1 -12    4.77    4.21
  -3   1 -12    3.66    2.60
  -3   1 -11  262.53   17.29
   3  -1 -11  293.93   15.22
   3  -1 -11  267.37   16.82
   1   3 -11  267.42   16.69
  -3   1 -11  242.12   17.82
  -3   1 -11  251.32   18.02
  -1  -3 -11  266.41   17.98
  -1  -3 -11  277.99   18.30
  -3   1 -11  250.94   10.52
   3  -1 -10  730.81   25.99
  -3   1 -10  693.67   26.83
  -3   1 -10  686.49   28.10
  -3   1 -10  686.00   27.45
  -1  -3 -10  727.07   27.91
  -1  -3 -10  690.68   27.13
   1   3 -10  707.17   25.87
  -3   1  -9  680.92   25.11
   3  -1  -9  672.75   23.12
   1   3  -9  642.80   23.50
  -3   1  -9  648.44   25.84
  -3   1  -9  654.14   25.12
  -1  -3  -9  613.25   24.37
  -1  -3  -9  684.28   26.00
   3  -1  -8 1101.50   27.49
  -1  -3  -8 1033.21   30.11
  -3   1  -8  979.78   29.97
   3  -1  -8  956.16   18.01
  -3   1  -8  968.76   28.75
   1   3  -8  995.14   27.99
  -1  -3  -8 1057.04   30.63
  -3   1  -8  969.29   28.65
  -3   1  -7  666.59   23.16
  -1  -3  -7  679.80   23.31
  -1  -3  -7  723.99   24.08
  -3   1  -7  639.99   21.44
   1   3  -7  685.95   22.05
   3  -1  -7  658.30   14.27
   1   3  -7  598.80   10.80
  -3   1  -7  675.17   22.79
  -1  -3  -6  301.10   14.94
  -1  -3  -6  321.74   15.39
   1   3  -6  270.23    7.17
   1   3  -6  303.01   14.10
   3  -1  -6  318.70    7.51
  -3   1  -6  291.20   13.39
  -3   1  -6  307.80   14.74
  -3   1  -6  306.69   14.87
  -1  -3  -5  772.13   22.82
   3  -1  -5  834.56   14.13
  -3   1  -5  753.21   20.14
  -3   1  -5  771.78   22.62
   1   3  -5  727.48   12.78
  -1  -3  -5  782.76   23.05
   1   3  -5  768.60   21.54
   1   3  -5  837.30   30.27
  -3   1  -5  771.28   22.31
  -3   1  -4 4314.36   52.00
   3  -1  -4 4721.18   45.05
  -1  -3  -4 4709.00   60.06
   1   3  -4 4388.31   42.46
   1   3  -4 4645.83   57.34
  -3   1  -4 4531.21   58.57
   3  -1  -4 4653.16   57.78
   3  -1  -3 3329.83   45.64
  -3   1  -3 3115.55   44.32
   1   3  -3 2933.29   32.41
  -1  -3  -3 3187.86   45.34
  -3   1  -3 2928.67   37.54
   3  -1  -3 3243.41   35.28
  -3   1  -2 7990.36   71.16
  -1  -3  -2 8015.05   78.46
   3  -1  -2 8082.59   72.29
  -3   1  -2 8027.16   80.38
  -3   1  -1 1128.43   22.31
   3  -1  -1 1199.01   20.67
  -1  -3  -1 1248.34   23.91
   1   3  -1 1267.72   22.78
  -1  -3   0 1554.18   28.12
  -3   1   0 1431.92   24.82
  -3   1   0 1637.48   39.27
   1   3   0 1466.88   23.78
   3  -1   0 1475.98   24.95
   1   3   0 1340.95   22.80
  -1  -3   1 1406.73   27.13
   3  -1   1 1268.15   23.91
   1   3   1 1254.23   20.43
   3  -1   1 1254.40   23.38
  -3   1   1 1463.36   30.11
   1   3   1 1256.30   21.24
  -1  -3   2 8902.28   87.16
   3  -1   2 8632.67   81.13
  -3   1   2 9165.55   87.46
   1   3   2 8472.20   78.85
   3  -1   2 8406.91   83.07
  -1  -3   3 3045.36   44.44
  -3   1   3 3031.61   43.63
   1   3   3 3074.95   40.58
   1   3   3 2897.81   29.84
   3  -1   3 2976.73   42.98
   3  -1   3 3040.28   40.04
   1   3   4 4323.06   48.55
  -1  -3   4 4465.00   58.21
   3  -1   4 4455.90   51.25
   1   3   4 4457.42   54.84
  -3   1   4 4377.65   56.80
   3  -1   4 4495.67   57.27
  -1  -3   5  698.05   21.09
   1   3   5  661.25   19.72
   1   3   5  671.87   15.81
  -3   1   5  728.49   21.30
   3  -1   5  701.83   17.15
   3  -1   5  718.66   21.14
   3  -1   6  345.38   15.26
   1   3   6  338.78   15.03
   1   3   6  336.00   10.90
  -3   1   6  338.81   15.31
  -1  -3   6  332.42   15.07
   3  -1   7  581.43   20.76
   1   3   7  560.61   14.00
  -1  -3   7  576.19   20.64
  -3   1   7  568.01   21.12
   1   3   7  573.08   20.72
  -3   1   8  970.77   29.58
   1   3   8  946.42   28.44
   3  -1   8  946.38   28.30
   1   3   8  975.24   18.80
  -1  -3   8  983.82   28.16
  -3   1   9  643.00   25.10
   3  -1   9  628.41   23.56
  -1  -3   9  570.85   22.14
   1   3   9  590.57   23.90
  -3   1  10  599.03   25.56
   1   3  10  640.08   26.31
   3  -1  10  666.30   25.43
  -1  -3  10  614.20   23.81
   3  -1  10  651.66   18.04
   3  -1  11  268.46   12.10
  -3   1  11  282.41   11.92
  -1  -3  11  264.55   11.82
   1   3  11  260.93   11.41
   1   3  11  246.56   17.54
   3  -1  11  268.01   17.34
  -3   1  11  252.50   17.70
  -1  -3  11  240.07   15.60
  -3   1  11  278.32   11.80
   1   3  11  268.88   11.55
   3  -1  11  278.17   12.62
   1   3  12    0.97    2.91
   3  -1  12    2.74    2.22
  -1  -3  12    2.17    2.75
   3  -1  12    2.75    2.83
  -3   1  12    3.31    2.70
   1   3  12    0.75    2.26
   3  -1  12    2.61    4.53
  -1  -3  12    3.03    3.56
   3  -1  12    4.97    2.99
  -3   1  12    4.51    4.66
   1   3  12    2.65    4.12
   1   3  12    2.45    2.34
  -1  -3  12    4.69    2.55
  -3   1  12    1.78    2.57
  -1  -3  12    1.31    2.33
  -1  -3  12    0.06    3.92
   1   3  12    3.46    2.90
   1   3  13   98.54    7.94
   3  -1  13  101.98    7.59
   3  -1  13  101.59    8.43
   1   3  13  102.11    8.31
  -1  -3  13   98.39    8.18
  -3   1  13  108.33    8.35
  -1  -3  13   95.77   10.64
   3  -1  13  112.41   12.41
  -3   1  13   93.79   12.42
   1   3  13   86.07   12.15
  -1  -3  13  105.94    8.07
   1   3  13   97.95    7.90
  -3   1  13  111.06    8.30
   1   3  13  110.00    8.38
  -1  -3  13   96.72    7.13
  -1  -3  13  101.00    8.14
   3  -1  13  111.71    8.84
  -1  -3  14  198.17   11.90
   3  -1  14  202.81   10.83
   1   3  14  208.96   11.56
  -3   1  14  212.94   11.81
   3  -1  14  192.40   11.83
   1   3  14  200.92   11.76
  -3   1  14  166.64   17.42
   1   3  14  184.95   18.10
  -1  -3  14  191.39   15.20
   3  -1  14  193.82   16.96
   1   3  14  200.98   11.62
   1   3  14  188.33   11.00
   3  -1  14  201.30   11.88
  -3   1  14  200.67   11.43
  -1  -3  14  200.74   11.37
  -1  -3  14  190.50   11.31
   3  -1  14  202.31   12.16
  -1  -3  15  398.40   17.30
  -3   1  15  401.18   16.75
   1   3  15  398.26   16.54
   3  -1  15  365.48   16.84
  -3   1  15  354.50   25.96
   3  -1  15  385.74   24.54
  -1  -3  15  399.39   16.78
   1   3  15  377.13   15.55
   1   3  15  411.97   17.13
   3  -1  15  388.04   17.31
  -3   1  15  390.70   16.33
   3  -1  15  384.72   17.35
  -1  -3  15  380.36   15.60
  -3   1  16  489.53   19.12
  -1  -3  16  487.42   19.72
   1   3  16  465.59   18.90
   1   3  16  504.16   19.74
  -3   1  16  468.49   18.46
   3  -1  16  487.81   20.02
  -1  -3  16  506.90   19.75
  -1  -3  16  483.45   18.08
   3  -1  16  468.69   19.97
   1   3  17   17.41    5.33
  -3   1  17   20.36    5.57
  -1  -3  17   15.99    5.24
  -1  -3  17   24.47    5.79
   3  -1  17   25.10    6.10
  -3   1  17   20.05    5.01
   1   3  17   18.41    5.49
   1   3  18  330.19   16.54
  -1  -3  18  344.68   17.31
  -3   1  18  333.68   16.88
  -3   1  18  324.50   16.16
   1   3  18  338.17   17.16
   3  -1  18  343.99   18.04
  -1  -3  18  333.56   17.12
  -1  -3  19    7.27    4.78
   1   3  19    7.63    4.33
  -3   1  19    5.38    6.23
  -3   1  19   13.71    5.17
   1   3  19   12.54    5.12
   3  -1  19    8.37    4.86
  -1  -3  19    7.38    3.91
  -3   1  19    8.77    5.10
  -3   1  20  161.79   13.29
  -1  -3  20  156.67   12.05
  -3   1  20  163.18   12.29
   3  -1  20  171.83   13.17
   1   3  20  163.48   12.31
  -1  -3  20  171.15   12.34
  -3   1  20  150.95   11.69
  -3   1  21   65.99   11.60
  -1  -3  21   72.18    8.54
   1   3  21   61.65    8.29
  -3   1  21   67.61    9.27
   3  -1  21   79.40    9.20
  -1  -3  21   73.20    8.24
  -3   1  21   59.79    9.09
  -1  -3  22  203.43   12.45
  -3   1  22  196.70   14.59
   1   3  22  173.59   12.22
  -3   1  22  182.15   13.22
  -1  -3  22  193.73   12.01
   3  -1  22  202.48   13.15
  -3   1  23   41.43   11.41
  -1  -3  23   39.07    6.34
  -3   1  23   32.90    9.14
   3  -1  23   41.05    6.37
  -1  -3  23   41.07    5.62
   1   3  23   37.89    7.34
  -3   1  24    2.91    8.84
   1   3  24   -1.34    5.70
  -1  -3  24   -2.49    3.50
   3  -1  24   -0.18    3.25
  -3   0 -24   24.35    5.74
   0  -3 -24   31.79    8.12
   0   3 -24   27.22    5.29
   0  -3 -24   23.46    5.87
  -3   0 -24   28.16    7.92
   0   3 -24   25.74    5.24
  -3   0 -23   98.25    9.29
   0   3 -23  106.08    8.99
   0  -3 -23  105.05   10.05
  -3   0 -23  106.68    8.89
  -3   0 -23  117.51   11.36
   0   3 -22    6.96    3.82
  -3   0 -22    5.67    4.13
  -3   0 -22   10.70    3.94
  -3   0 -22   11.18    4.54
   0  -3 -22   20.37    5.70
  -3   0 -22   13.88    5.71
   0   3 -22    9.10    4.74
   0   3 -21   44.74    7.14
  -3   0 -21   48.79    6.63
   0  -3 -21   51.85    6.53
  -3   0 -21   57.08    8.10
  -3   0 -21   62.17    7.71
   0  -3 -21   62.80    8.37
  -3   0 -20   80.31    8.28
  -3   0 -20   79.03    9.08
   0  -3 -20   82.43    8.11
  -3   0 -20   90.38    9.07
   0  -3 -20   95.05   10.18
   0   3 -20   92.95    8.64
  -3   0 -19  116.12   10.73
  -3   0 -19  117.26    9.91
   0  -3 -19  115.22    9.51
  -3   0 -19  122.95   10.58
   0   3 -19  117.61    9.78
   0  -3 -18  308.17   26.44
   0  -3 -18  300.21   28.27
   0   3 -18  341.91   39.99
   0   3 -18  318.98   14.63
   0  -3 -18  306.09   14.75
  -3   0 -18  318.40   15.71
  -3   0 -18  337.75   16.48
   0   3 -18  338.71   16.02
   0   3 -17  296.00   35.87
   3   0 -17  211.54   21.40
   0   3 -17  236.85   24.84
  -3   0 -17  206.21   22.67
   0  -3 -17  210.27   21.23
   0   3 -17  235.52   12.86
   0  -3 -17  220.50   23.52
  -3   0 -17  216.64   22.50
  -3   0 -17  223.79   13.32
   0  -3 -17  225.87   12.35
  -3   0 -17  221.25   13.36
   0  -3 -16   70.65   12.57
   0  -3 -16   68.43   12.92
   0   3 -16   82.76   14.32
   3   0 -16   64.50   11.52
   0   3 -16  113.63   21.95
   3   0 -16   74.54   11.70
  -3   0 -16   76.02   13.63
  -3   0 -16   87.15   14.36
  -3   0 -16   77.50    8.02
  -3   0 -16   76.45    8.43
  -3   0 -15   23.96    8.12
   0   3 -15   20.38    8.38
   3   0 -15   24.31    7.82
   0  -3 -15   18.99    6.98
   3   0 -15   20.92    6.66
  -3   0 -15   22.50    6.63
  -3   0 -15   18.87    6.82
  -3   0 -15   21.93    4.62
  -3   0 -15   18.87    4.82
   3   0 -14    8.13    4.63
   0   3 -14   13.28    6.78
  -3   0 -14   10.11    6.01
  -3   0 -14    8.98    5.54
   3   0 -14   11.35    5.65
   0  -3 -14   14.07    6.53
   0   3 -14   15.04    5.96
  -3   0 -14   11.98    5.88
  -3   0 -14   13.82    4.02
  -3   0 -14   11.86    3.19
  -3   0 -14   12.57    4.58
   3   0 -13  519.68   26.29
  -3   0 -13  503.31   28.57
   0   3 -13  488.52   28.37
  -3   0 -13  504.50   26.59
   0  -3 -13  514.24   25.51
   3   0 -13  466.49   25.55
   0   3 -13  544.24   26.01
   0  -3 -13  523.82   27.51
  -3   0 -13  535.13   28.95
  -3   0 -13  508.44   17.23
  -3   0 -13  469.54   14.89
  -3   0 -12  591.96   27.41
   3   0 -12  621.69   24.21
   3   0 -12  555.90   26.04
   0  -3 -12  575.05   27.28
   3   0 -12  611.12   27.02
  -3   0 -12  557.73   28.33
   0   3 -12  584.66   25.64
   0  -3 -12  596.24   26.34
  -3   0 -12  544.45   27.33
  -3   0 -12  581.52   17.42
  -3   0 -12  533.22   15.23
  -3   0 -11  482.09   24.21
  -3   0 -11  469.29   24.71
   3   0 -11  495.34   22.77
   0   3 -11  487.10   22.23
   0  -3 -11  484.46   23.01
   3   0 -11  563.24   22.31
   3   0 -11  454.01   21.93
   0  -3 -11  472.20   23.27
  -3   0 -11  499.06   24.13
  -3   0 -11  473.60   15.13
  -3   0 -10  176.37   14.04
  -3   0 -10  174.95   13.78
  -3   0 -10  163.40   13.96
   0  -3 -10  171.89   13.47
   0  -3 -10  169.31   13.28
   0   3 -10  174.76   12.70
  -3   0  -9  635.31   24.63
   0  -3  -9  642.15   23.98
   0  -3  -9  652.85   24.20
   0   3  -9  644.03   23.12
  -3   0  -9  677.17   25.35
  -3   0  -9  659.15   25.74
  -3   0  -8  630.46   22.92
   3   0  -8  682.18   14.29
   0   3  -8  633.99   21.87
   0  -3  -8  619.67   22.28
  -3   0  -8  664.98   24.03
  -3   0  -8  626.89   23.67
   0  -3  -8  659.53   23.05
  -3   0  -7  536.43   19.74
   0  -3  -7  569.61   20.04
   0   3  -7  558.32   19.57
   0  -3  -7  566.52   20.47
  -3   0  -7  523.32   20.26
   3   0  -7  548.84   12.90
  -3   0  -7  521.59   20.12
  -3   0  -6  291.48   13.65
  -3   0  -6  300.59   14.22
   0  -3  -6  320.08   14.24
   0  -3  -6  314.86   14.73
   3   0  -6  324.40    9.83
  -3   0  -6  311.08   14.90
   0   3  -6  308.51   13.93
   0   3  -5 1836.27   34.21
   0  -3  -5 1905.80   36.17
   3   0  -5 1946.99   26.84
  -3   0  -5 1796.65   34.06
   0  -3  -5 1917.39   34.70
  -3   0  -5 1825.08   33.83
  -3   0  -5 1848.17   35.80
   0  -3  -4 9999.00   95.60
  -3   0  -4 9360.00   92.10
   3   0  -4 9845.62   84.03
  -3   0  -4 9671.00   97.11
  -3   0  -4 9179.99   92.51
  -3   0  -3  830.54   19.36
   0  -3  -3  779.05   16.78
   3   0  -3  828.10   18.20
  -3   0  -3  810.31   18.29
   3   0  -3  853.53   16.86
   0  -3  -3  845.34   21.17
  -3   0  -3  815.66   20.60
   3   0  -2 8750.71   78.05
   0  -3  -2 9431.32   89.16
   0  -3  -2 8378.92   78.07
   3   0  -2 9226.46   82.71
  -3   0  -2 8361.21   83.26
  -3   0  -2 8605.21   80.99
  -3   0  -2 8427.93   76.98
  -3   0  -1 1824.80   28.95
   3   0  -1 1786.31   27.32
   0  -3  -1 1858.59   28.77
   0  -3   0 1193.55   22.79
   3   0   0 1197.05   21.80
   0   3   0 1174.76   27.12
  -3   0   0 1119.12   19.99
   0  -3   1 1776.30   29.50
  -3   0   1 1604.78   23.56
   3   0   1 1751.82   28.54
   0   3   1 1595.91   28.58
   3   0   1 1780.25   28.53
   0   3   1 1601.11   23.80
  -3   0   1 1827.20   26.70
   0   3   2 8102.16   82.23
   3   0   2 8606.30   83.23
  -3   0   2 8241.71   72.96
   3   0   2 8876.22   84.03
  -3   0   2 8555.02   77.57
   0  -3   2 8665.83   85.41
   0  -3   3  858.79   21.43
   3   0   3  856.50   19.95
   3   0   3  852.66   20.51
  -3   0   3  814.24   17.81
   0   3   3  838.65   20.44
   3   0   4 9563.93   93.67
   0  -3   4 9335.54   95.85
   3   0   4 9640.70   91.81
   0   3   4 9237.35   94.73
  -3   0   4 9245.98   89.76
   0   3   5 1840.13   35.08
   3   0   5 1827.89   31.39
  -3   0   5 1924.56   33.19
   0   3   5 1734.23   23.31
   0  -3   5 1823.93   34.92
  -3   0   5 1682.38   24.70
   3   0   5 1890.17   33.89
  -3   0   6  302.82    9.55
   0   3   6  333.62   15.29
   3   0   6  327.72   14.10
   0  -3   6  332.03   15.06
  -3   0   6  311.58   13.79
   0   3   6  315.37    7.93
  -3   0   7  515.25   19.12
   3   0   7  513.53   18.33
   0   3   7  521.48    9.02
  -3   0   7  457.32   12.23
   0   3   7  503.47   20.20
   0  -3   7  483.59   19.05
   0   3   8  644.06   23.94
  -3   0   8  591.18   14.35
   0  -3   8  613.42   22.24
  -3   0   8  613.27   22.14
   3   0   8  646.34   21.58
  -3   0   9  611.73   23.69
  -3   0   9  642.18   15.38
   0  -3   9  646.97   23.75
   0   3   9  657.95   25.72
   3   0   9  664.00   22.94
   0   3  10  108.00   11.24
  -3   0  10  105.81   10.90
   3   0  10  115.76   10.23
   0  -3  10  106.22   10.48
   0   3  11  449.44   14.97
   3   0  11  471.02   15.78
  -3   0  11  480.27   15.56
   0   3  11  433.52   14.06
   0  -3  11  463.01   15.50
   0  -3  11  452.06   21.58
   0   3  11  460.04   23.88
   3   0  11  479.26   21.32
  -3   0  11  472.55   23.71
   0   3  11  475.04   15.38
  -3   0  11  511.93   15.66
   3   0  11  483.20   16.36
   0  -3  12  551.08   17.58
   3   0  12  580.17   18.40
   0   3  12  525.83   16.39
  -3   0  12  578.24   17.85
   0  -3  12  564.74   17.14
   0   3  12  581.80   17.89
   3   0  12  584.07   17.69
  -3   0  12  571.39   27.61
   0   3  12  514.86   27.06
   3   0  12  591.46   25.61
   0  -3  12  529.96   24.32
   3   0  12  606.28   18.37
   0   3  12  535.58   16.97
   0  -3  12  530.83   15.96
   0   3  12  579.67   17.88
  -3   0  12  604.64   17.90
   0  -3  12  524.86   15.78
   3   0  12  599.33   19.02
   0   3  13  407.27   14.15
   3   0  13  453.21   16.16
   0  -3  13  428.84   16.32
   0   3  13  416.71   15.23
   3   0  13  456.90   16.99
  -3   0  13  447.70   16.42
  -3   0  13  433.41   25.74
   0   3  13  437.90   26.01
   3   0  13  440.06   23.19
   0  -3  13  403.40   22.32
   3   0  13  434.22   16.48
  -3   0  13  444.08   15.97
   0   3  13  438.15   15.67
   0  -3  13  429.93   16.35
   0   3  13  443.72   16.36
   3   0  13  466.24   17.48
   3   0  14   14.72    3.69
   3   0  14   14.26    4.21
  -3   0  14    9.95    3.84
   0  -3  14   10.20    3.86
   0   3  14    9.99    4.46
   0   3  14   12.85    4.00
   0   3  14   19.02    7.18
  -3   0  14   17.88    6.65
   3   0  14   10.53    5.17
   3   0  14   12.59    4.08
   0  -3  14   12.43    5.11
   0   3  14   11.62    3.63
   0  -3  14   15.09    4.26
   0   3  14   13.53    4.10
   3   0  14   12.07    3.97
  -3   0  14   13.14    4.02
  -3   0  15   21.92    4.98
   3   0  15   19.34    5.18
   0  -3  15   18.80    4.61
   0   3  15   22.79    4.96
   3   0  15   21.04    4.59
   0   3  15   19.77    7.39
   3   0  15   16.65    5.46
   0  -3  15   11.81    5.13
   0   3  15   23.58    4.31
   0   3  15   21.30    4.78
   3   0  15   17.85    4.86
  -3   0  15   16.65    4.20
   0  -3  15   26.23    5.28
   0   3  16   74.39    7.84
  -3   0  16   80.48    8.33
   0  -3  16   75.85    8.16
   3   0  16   77.76    7.65
   3   0  16   84.93    8.74
   0   3  16   72.17    7.98
   0  -3  16   77.79    8.42
  -3   0  16   76.58    7.78
   3   0  16   72.27    8.55
  -3   0  17  225.81   13.69
   0   3  17  208.89   12.77
   3   0  17  206.35   12.46
   0  -3  17  206.70   13.26
  -3   0  17  205.92   12.58
   0  -3  17  210.42   13.76
   3   0  17  224.74   13.97
   0   3  17  219.72   13.70
  -3   0  17  201.93   12.39
  -3   0  18  344.96   16.98
   0  -3  18  341.82   17.05
   0   3  18  343.31   16.73
  -3   0  18  330.58   16.21
   0   3  18  347.79   17.26
   3   0  18  356.79   17.94
   0  -3  18  366.77   18.04
  -3   0  18  292.06   14.97
  -3   0  19  126.15   10.77
   0  -3  19  122.35   10.53
   0  -3  19  130.07   11.31
   3   0  19  117.33   11.15
  -3   0  19  112.06    9.88
   0   3  19  117.65   10.58
  -3   0  19  106.87   10.91
   0  -3  20   79.16    8.87
  -3   0  20   81.08    9.46
  -3   0  20   77.13    8.49
   0  -3  20   86.10    9.30
   0   3  20   73.98    8.89
   3   0  20   70.84    9.07
  -3   0  20   77.77   10.22
   0  -3  21   53.61    7.29
  -3   0  21   57.49    9.79
   3   0  21   53.31    7.76
  -3   0  21   53.98    7.80
   0  -3  21   48.15    6.99
   0   3  21   48.47    7.95
   0  -3  22    3.33    3.77
  -3   0  22    1.11    8.24
  -3   0  22    7.14    5.74
   0   3  22    7.42    6.01
   0  -3  22    3.76    3.64
   3   0  22    3.18    3.92
  -3   0  23  102.78   12.19
   0   3  23  101.33   10.10
   3   0  23   95.48    8.93
  -3   0  23  100.87   10.25
   0  -3  23   85.81    7.93
  -3   0  24   16.30    7.98
   3   0  24   18.76    4.52
   0  -3  24   24.68    4.34
   0   3  24   21.09    7.54
  -1   3 -24   29.21    5.32
   1  -3 -24   27.74    6.99
  -3  -1 -24   44.15   10.72
  -3  -1 -24   37.06    6.41
  -1   3 -24   29.84    5.20
  -3  -1 -24   34.94    9.32
  -1   3 -23   13.77    4.40
   1  -3 -23   32.64    7.91
  -3  -1 -23   27.83    6.07
  -1   3 -23   24.99    5.34
   1  -3 -23   20.01    5.19
  -3  -1 -23   31.60    7.68
  -3  -1 -22  128.36   10.80
  -1   3 -22  114.65   10.03
   1  -3 -22  134.13   11.38
  -1   3 -22  124.64   10.13
  -3  -1 -22  136.23   10.19
  -1   3 -21   65.77    8.13
  -3  -1 -21   64.81    6.93
  -3  -1 -21   68.70    8.43
   1  -3 -21   81.22    9.13
  -3  -1 -21   77.69    8.36
  -1   3 -21   68.66    8.51
  -3  -1 -21   88.19   10.49
  -1   3 -20   73.33    8.82
  -3  -1 -20   74.32    8.84
  -3  -1 -20   75.75    7.63
  -1   3 -20   93.63    8.74
   1  -3 -20   86.49    9.54
  -3  -1 -20   88.36    8.89
   1  -3 -19  152.00   10.27
  -3  -1 -19  132.88   11.32
  -3  -1 -19  131.67   10.18
  -3  -1 -19  146.20   11.16
  -1   3 -19  152.31   11.04
  -1   3 -18  129.51    9.60
  -1   3 -18  112.02   25.48
   3   1 -18  120.85   17.80
   1  -3 -18  127.44   17.09
   1  -3 -18  135.66   19.67
  -3  -1 -18  121.31    9.65
  -3  -1 -18  122.27   10.72
   1  -3 -18  114.77    9.02
  -1   3 -18  128.27   10.32
  -3  -1 -18  119.53   10.12
  -3  -1 -17  259.27   25.17
   1  -3 -17  278.81   23.85
  -1   3 -17  296.14   14.25
  -1   3 -17  390.31   41.77
  -3  -1 -17  292.74   26.09
  -1   3 -17  302.69   27.76
   1  -3 -17  289.74   26.69
   3   1 -17  282.19   25.48
  -3  -1 -17  293.70   14.59
  -3  -1 -17  284.87   14.52
  -1   3 -17  309.81   15.34
   1  -3 -16  133.50   16.04
  -1   3 -16  158.71   10.52
  -1   3 -16  150.70   19.10
  -3  -1 -16  138.81   17.96
  -1   3 -16  195.84   28.78
  -3  -1 -16  150.95   18.24
   3   1 -16  141.35   17.62
  -3  -1 -16  124.14    9.65
  -3  -1 -16  144.87   10.28
  -3  -1 -15   95.83   13.39
  -3  -1 -15   87.08   14.13
  -1   3 -15  101.99    8.27
  -3  -1 -15  103.45   14.78
  -1   3 -15  110.42   15.91
   3   1 -15   92.71   12.37
   3   1 -15   83.30   13.17
   1  -3 -15  104.52   13.87
  -3  -1 -15   97.76    8.40
  -3  -1 -15  100.70    8.39
  -3  -1 -14    1.24    4.52
   1  -3 -14    7.95    5.10
  -1   3 -14   10.56    6.23
   3   1 -14    6.61    4.84
  -3  -1 -14    8.51    5.43
  -3  -1 -14    9.12    5.43
   3   1 -14    9.11    4.79
  -3  -1 -14    6.00    3.17
  -3  -1 -14    5.12    3.46
   3   1 -13  442.71   23.60
  -1   3 -13  435.95   26.86
   1  -3 -13  434.73   24.61
   3   1 -13  474.20   23.14
  -3  -1 -13  414.46   25.43
  -3  -1 -13  458.59   25.83
   3   1 -13  407.52   24.59
  -3  -1 -13  444.77   27.13
  -3  -1 -13  418.68   15.29
  -3  -1 -13  406.39   14.92
  -1   3 -12  358.38   22.98
  -3  -1 -12  340.79   22.55
   1  -3 -12  360.95   19.73
  -3  -1 -12  355.88   22.15
   3   1 -12  342.45   19.41
   3   1 -12  386.73   20.25
  -3  -1 -12  366.43   22.24
   1  -3 -12  360.59   21.11
  -3  -1 -12  331.30   13.00
  -3  -1 -12  330.52   12.74
   3   1 -11  205.81   14.05
   1  -3 -11  198.97   14.24
  -3  -1 -11  199.14   15.84
  -1   3 -11  205.09   16.40
  -1   3 -11  218.59   15.08
  -3  -1 -11  203.63   16.60
   3   1 -11  214.26   14.63
  -3  -1 -11  210.23   16.22
   1  -3 -11  208.59   15.13
  -3  -1 -11  190.58    9.41
  -3  -1 -11  188.51    9.25
  -1   3 -10  403.48   19.42
  -3  -1 -10  359.80   19.80
   1  -3 -10  371.44   18.94
   3   1 -10  362.60   17.37
   3   1 -10  381.36   18.82
  -3  -1 -10  376.09   20.97
   1  -3 -10  373.66   18.22
  -3  -1 -10  366.09   20.38
  -1   3  -9  850.57   27.01
   3   1  -9  820.52   24.42
   1  -3  -9  818.84   25.95
  -3  -1  -9  830.42   28.49
  -3  -1  -9  829.91   29.28
   1  -3  -9  830.71   26.66
  -3  -1  -9  885.00   29.88
   3   1  -8  200.63   10.95
   1  -3  -8  192.43   12.05
  -3  -1  -8  185.92   12.86
  -3  -1  -8  213.98   14.14
   1  -3  -8  180.67   11.66
  -1   3  -8  196.10   12.52
   1  -3  -7 1248.94   30.09
   3   1  -7 1232.83   25.75
  -3  -1  -7 1208.79   31.13
  -1   3  -7 1341.17   31.61
   1  -3  -7 1305.89   29.62
  -3  -1  -7 1310.98   33.23
  -3  -1  -6 1220.65   29.85
  -1   3  -6 1283.32   29.65
   1  -3  -6 1227.88   26.95
   3   1  -6 1193.68   23.01
  -3  -1  -6 1235.23   30.65
  -3  -1  -5  618.92   20.01
  -3  -1  -5  613.31   20.26
   1  -3  -5  634.53   17.65
  -1   3  -5  638.53   19.67
   3   1  -5  615.40   14.08
  -3  -1  -4  220.90   11.64
   3   1  -4  213.33    6.75
   1  -3  -4  221.36    9.83
   1  -3  -4  229.59   12.35
  -3  -1  -4  215.65   11.36
  -1   3  -4  235.29   11.49
   1  -3  -3 1322.99   19.88
   1  -3  -3 1578.29   31.58
   3   1  -3 1383.05   26.07
  -3  -1  -3 1428.06   28.08
  -3  -1  -3 1494.08   29.42
   3   1  -2 2341.40   33.05
   3   1  -2 2248.92   34.14
   1  -3  -2 2327.62   29.92
   3   1  -2 2342.07   26.99
  -3  -1  -2 2315.44   35.07
  -3  -1  -1 2494.25   35.45
   3   1  -1 2653.24   36.28
  -3  -1  -1 2619.77   28.17
  -1   3  -1 2430.71   35.37
   1  -3  -1 2762.38   34.70
   1  -3   0 1070.95   20.96
  -3  -1   0 1113.73   15.75
   3   1   0 1041.38   21.36
  -1   3   0 1034.06   30.06
  -3  -1   0  987.77   19.22
   1  -3   1 2422.60   35.08
   3   1   1 2381.12   35.27
  -3  -1   1 2518.80   24.42
  -1   3   1 2457.74   42.81
   1  -3   2 2420.35   36.70
   3   1   2 2406.84   35.98
  -1   3   2 2361.55   39.77
  -3  -1   2 2291.92   27.03
   3   1   2 2394.98   36.99
  -3  -1   3 1438.82   16.32
  -3  -1   3 1469.08   21.63
   1  -3   3 1453.30   28.50
  -3  -1   3 1378.49   25.09
  -1   3   3 1366.98   29.49
   3   1   3 1473.94   27.62
   3   1   3 1497.36   28.69
  -3  -1   4  228.80    9.75
   1  -3   4  245.88   12.08
   3   1   4  248.24   11.65
   3   1   4  257.28   11.38
  -1   3   4  249.58   12.63
  -1   3   5  534.31   19.01
  -3  -1   5  499.58   14.80
   3   1   5  536.38   17.01
  -3  -1   5  518.26   14.82
   1  -3   5  524.17   18.24
   1  -3   6 1144.57   28.48
  -3  -1   6 1065.26   22.68
  -3  -1   6 1113.81   25.01
  -1   3   6 1128.79   29.64
   3   1   6 1136.66   25.95
   1  -3   7 1269.20   31.73
  -1   3   7 1256.20   33.14
  -3  -1   7 1250.55   25.48
   3   1   7 1256.20   28.44
   3   1   8  231.22   12.28
  -3  -1   8  216.74   12.86
  -3  -1   8  217.88   10.66
   1  -3   8  211.62   13.55
  -1   3   8  222.36   14.60
  -1   3   9  727.06   27.66
   3   1   9  705.58   22.65
  -3  -1   9  718.92   20.20
   1  -3   9  721.30   26.05
  -3  -1   9  722.36   25.39
   3   1  10  342.07   16.35
  -1   3  10  346.45   19.97
  -3  -1  10  329.43   14.16
  -3  -1  10  363.82   19.20
   1  -3  10  364.68   19.21
  -3  -1  10  332.84   12.49
  -1   3  11  208.19    9.84
   1  -3  11  229.62   10.83
   3   1  11  208.81   10.37
  -3  -1  11  216.54   10.46
   1  -3  11  202.23   10.19
   3   1  11  214.17   10.52
   3   1  11  214.91   13.66
  -1   3  11  222.39   16.80
   1  -3  11  232.02   16.27
  -3  -1  11  221.72   16.07
  -1   3  11  228.86   10.82
  -1   3  11  200.76    9.71
   3   1  11  215.53   10.32
   3   1  11  219.98   10.86
   1  -3  12  348.40   13.70
  -1   3  12  324.31   12.72
  -3  -1  12  365.03   14.24
  -1   3  12  323.11   12.76
   1  -3  12  339.09   13.96
   3   1  12  346.20   14.09
   3   1  12  338.18   13.77
   3   1  12  352.08   18.08
   1  -3  12  340.05   20.60
  -1   3  12  309.58   20.90
  -1   3  12  344.49   13.43
   3   1  12  347.85   13.72
  -3  -1  12  342.67   13.34
  -1   3  12  349.15   13.85
   1  -3  12  345.43   13.51
   3   1  12  347.50   14.33
   3   1  13  368.71   14.98
   1  -3  13  349.74   14.85
  -1   3  13  325.74   13.42
  -3  -1  13  382.93   15.39
   1  -3  13  346.67   14.30
  -1   3  13  336.33   13.68
   3   1  13  357.40   20.32
   1  -3  13  353.93   21.75
  -1   3  13  317.08   22.56
  -1   3  13  367.71   14.48
  -3  -1  13  380.93   14.56
   3   1  13  372.41   14.96
  -1   3  13  355.79   14.70
   3   1  13  377.73   15.71
   1  -3  13  344.06   14.28
   3   1  14    6.27    3.54
   1  -3  14    7.66    3.31
  -3  -1  14    6.00    3.62
  -1   3  14    7.04    4.50
   1  -3  14    6.69    3.33
   3   1  14    7.84    3.41
  -1   3  14    6.95    3.21
   1  -3  14    7.31    3.52
   3   1  14   10.06    4.77
  -1   3  14   11.79    5.76
   1  -3  14    6.28    5.14
  -1   3  14    5.92    2.93
  -1   3  14    8.48    4.01
   3   1  14    5.89    3.34
  -3  -1  14    6.75    3.07
   1  -3  14    8.80    3.71
  -1   3  15  106.16    9.33
  -1   3  15   96.73    8.30
   1  -3  15   96.50    8.44
   3   1  15   96.34    8.66
  -3  -1  15  106.69    9.25
  -1   3  15   92.81   13.79
   1  -3  15   94.27   12.76
  -3  -1  15   99.90    8.30
   1  -3  15   99.82    9.11
  -1   3  15   95.11    8.31
   3   1  15  100.45    8.98
  -1   3  15  101.18    8.82
  -3  -1  15  104.80    8.88
   3   1  15  101.83    9.27
  -1   3  16  116.85    9.36
   3   1  16  116.40    9.63
   1  -3  16  114.42    9.41
  -1   3  16  115.31   10.17
  -3  -1  16  125.50   10.31
   3   1  16  113.03    9.03
  -1   3  16  119.27   16.05
   3   1  16  120.33   10.19
  -1   3  16  102.16    8.92
  -1   3  16  128.14   10.17
  -3  -1  16  114.52    9.19
   1  -3  16  116.49   10.33
  -3  -1  16  117.68    9.93
   3   1  17  266.72   14.73
   3   1  17  267.15   13.63
  -1   3  17  272.39   14.90
   1  -3  17  269.21   14.55
  -3  -1  17  273.40   15.34
  -1   3  17  276.97   15.03
   3   1  17  289.96   15.80
  -3  -1  17  277.52   14.40
   1  -3  17  281.26   15.72
  -3  -1  17  252.04   14.50
  -1   3  18  106.70   11.57
   3   1  18  108.90    9.55
   3   1  18  111.42    9.07
  -3  -1  18  100.42    9.85
   1  -3  18  109.57    9.81
  -3  -1  18  113.82    9.66
   3   1  18  107.74   10.33
  -1   3  18  112.81   10.37
   1  -3  18  104.80   10.31
  -3  -1  18   98.21   11.10
   1  -3  19  141.49   11.18
  -3  -1  19  141.67   11.54
   3   1  19  142.99   11.92
   1  -3  19  137.99   11.59
  -1   3  19  152.33   12.00
  -3  -1  19  127.30   10.27
  -3  -1  19  146.54   12.43
   1  -3  20   71.90    8.06
  -3  -1  20   78.11    8.98
  -1   3  20   65.89    8.90
   3   1  20   69.14    8.79
   1  -3  20   76.41    9.09
  -3  -1  20   66.85    7.85
  -3  -1  20   70.32   10.46
  -3  -1  21   68.36    8.85
   1  -3  21   67.89    7.59
   1  -3  21   61.40    7.91
   3   1  21   71.34    8.48
  -3  -1  21   69.35    7.99
  -1   3  21   66.03    9.28
  -3  -1  22  108.73   10.74
   1  -3  22  116.52    9.98
  -3  -1  22  105.13    9.68
   3   1  22  123.55   10.30
  -1   3  22  114.06   11.36
  -3  -1  23   21.01    8.46
  -3  -1  23   20.12    7.04
  -1   3  23   22.80    8.37
   1  -3  23   17.35    4.42
   3   1  23   21.08    4.91
  -3  -1  24   26.44    8.70
  -1   3  24   27.42    8.97
   1  -3  24   21.21    4.33
   3   1  24   20.39    4.66
  -3  -2 -24   43.68   12.43
  -2   3 -24   29.47    4.98
  -3  -2 -24   49.53    6.83
  -2   3 -24   41.03    5.88
   2  -3 -24   15.44    6.17
  -3  -2 -24   50.87   10.75
  -2   3 -24   44.62    5.88
  -3  -2 -23  215.41   17.91
  -2   3 -23  120.61    9.48
  -2   3 -23  131.07    9.92
   2  -3 -23  192.45   15.06
  -3  -2 -23  150.00   10.94
  -2   3 -23  134.32    9.91
  -3  -2 -23  166.63   14.30
  -2   3 -22  144.68   10.99
  -3  -2 -22  158.95   11.64
   2  -3 -22  182.35   12.32
  -2   3 -22  160.15   11.19
  -2   3 -21  158.02   11.81
  -3  -2 -21  167.78   12.29
  -3  -2 -21  200.13   15.24
   2  -3 -21  181.60   12.52
  -2   3 -21  176.56   12.32
  -3  -2 -20  103.09    9.95
  -2   3 -20   99.83   10.06
   2  -3 -20  120.05   10.50
  -2   3 -20  105.84    9.15
  -3  -2 -20  113.29    9.52
  -3  -2 -20  124.76   12.49
  -2   3 -20  107.83   10.23
  -2   3 -19  201.18   13.69
  -3  -2 -19  213.50   12.06
  -3  -2 -19  220.19   14.10
  -3  -2 -19  232.31   16.23
  -3  -2 -19  200.93   12.42
  -2   3 -19  219.37   13.08
  -2   3 -18  185.10   11.31
  -3  -2 -18  188.25   12.98
  -3  -2 -18  184.55   11.54
  -3  -2 -18  194.45   12.14
  -2   3 -18  194.34   12.45
  -3  -2 -17   65.37   12.80
  -2   3 -17   74.05   20.03
   2  -3 -17   64.28   13.45
   2  -3 -17   59.12   11.46
   3   2 -17   73.76   14.64
  -2   3 -17   63.69    7.16
  -2   3 -17   59.13   12.92
  -3  -2 -17   47.59   11.87
  -3  -2 -17   63.19    7.12
  -3  -2 -17   60.44    7.97
  -3  -2 -17   62.26    7.26
  -2   3 -17   58.68    7.34
  -3  -2 -16   91.06   13.44
  -2   3 -16  111.59    8.97
  -3  -2 -16  103.01   15.64
  -2   3 -16   98.06   15.45
   3   2 -16   94.50   15.16
  -3  -2 -16   99.50   15.58
  -2   3 -16  135.43   25.07
   2  -3 -16  101.47   14.07
  -3  -2 -16  102.00    8.63
  -3  -2 -16   97.30    9.25
  -3  -2 -16   99.47    8.71
  -2   3 -16  103.89    9.23
  -2   3 -15  182.45   19.88
  -3  -2 -15  151.18   17.59
   3   2 -15  166.93   18.79
  -3  -2 -15  155.21   18.44
  -3  -2 -15  165.46   17.48
  -2   3 -15  167.38   10.50
   2  -3 -15  154.77   16.49
  -3  -2 -15  169.41   10.50
  -3  -2 -15  151.92   10.72
  -2   3 -15  164.30   10.91
  -3  -2 -15  171.68   10.65
   2  -3 -14    8.04    4.90
   3   2 -14   15.69    7.33
  -2   3 -14    8.91    3.81
  -2   3 -14    8.99    6.97
  -3  -2 -14    8.99    6.33
  -3  -2 -14    6.95    5.23
  -3  -2 -14   13.38    6.42
   3   2 -14   13.53    5.73
  -3  -2 -14    6.42    3.71
  -3  -2 -14    4.46    2.79
  -3  -2 -14   10.22    3.79
  -2   3 -14    6.89    3.65
  -3  -2 -13  138.68   15.90
  -2   3 -13  145.90   16.06
  -3  -2 -13  149.60   15.69
  -2   3 -13  134.87    8.83
  -3  -2 -13  143.70   15.49
   3   2 -13  161.52   14.41
   2  -3 -13  144.50   14.35
  -3  -2 -13  140.73    8.83
  -3  -2 -13  130.56    8.60
  -3  -2 -12  215.70   17.82
  -3  -2 -12  202.02   17.96
  -2   3 -12  209.75   17.84
   2  -3 -12  219.98   16.36
   3   2 -12  207.12   15.75
  -3  -2 -12  202.21   17.31
  -2   3 -12  207.51   10.21
  -3  -2 -12  191.11    9.83
  -3  -2 -12  190.03    9.64
  -2   3 -11   54.88    9.19
  -3  -2 -11   68.47    9.94
  -3  -2 -11   65.30    9.85
  -2   3 -11   62.30    8.47
   2  -3 -11   69.20    8.93
   2  -3 -11   54.77    7.41
   3   2 -11   67.07    9.20
  -3  -2 -11   58.88    5.37
  -3  -2 -11   57.67    5.47
  -2   3 -10  864.22   31.48
   3   2 -10  814.98   23.72
   3   2 -10  816.26   26.09
  -3  -2 -10  875.69   32.49
   2  -3 -10  858.39   26.76
  -2   3 -10  866.90   28.78
  -3  -2 -10  829.53   30.91
   3   2 -10  881.35   30.05
   3   2  -9  977.88   25.49
  -3  -2  -9  998.27   32.53
   2  -3  -9 1142.14   30.47
  -2   3  -9 1034.64   30.43
  -2   3  -9 1031.24   31.99
   3   2  -9 1084.60   31.95
   3   2  -9  994.11   26.75
  -3  -2  -9 1066.33   34.33
   2  -3  -9  997.09   28.04
   2  -3  -8  571.13   20.13
  -2   3  -8  578.34   21.71
   3   2  -8  589.61   18.85
  -3  -2  -8  541.37   22.90
  -3  -2  -8  574.59   23.98
   3   2  -8  539.29   18.01
   3   2  -8  574.26   22.15
   3   2  -7  290.96   12.86
  -3  -2  -7  294.21   16.33
  -2   3  -7  304.52   15.18
  -3  -2  -7  293.76   16.14
   2  -3  -7  303.58   13.28
  -2   3  -6  203.91   12.13
   3   2  -6  183.65    9.96
  -3  -2  -6  189.59   12.58
   2  -3  -6  197.29    9.95
   2  -3  -6  196.26   12.95
  -3  -2  -6  187.01   12.60
   2  -3  -5 1612.16   36.42
   2  -3  -5 1518.02   26.71
  -3  -2  -5 1650.70   36.45
  -2   3  -5 1724.97   52.54
   3   2  -5 1576.96   29.84
  -3  -2  -5 1567.74   34.63
   3   2  -4 7202.87   73.53
   2  -3  -4 6844.73   64.65
   2  -3  -4 7727.52   86.98
  -3  -2  -4 6949.96   78.98
   3   2  -3  324.94   12.61
   2  -3  -3  346.00    8.70
  -3  -2  -3  328.28   13.76
   3   2  -2 4550.01   53.97
   3   2  -2 4303.07   35.10
  -3  -2  -2 4319.58   54.39
   2  -3  -2 4567.44   45.43
  -3  -2  -1 3683.68   47.56
   2  -3  -1 3751.25   43.36
  -3  -2   0  652.08   16.20
   2  -3   0  650.62   16.17
  -2   3   0  652.97   25.96
   3   2   0  686.76   18.61
  -3  -2   1 3566.44   41.84
  -3  -2   1 3651.76   49.76
   3   2   1 3703.50   48.45
   2  -3   1 3730.95   46.53
   3   2   2 4411.48   54.33
   2  -3   2 4213.55   52.65
  -3  -2   2 4352.63   54.91
  -3  -2   2 4122.58   43.46
   3   2   3  367.84   14.53
   2  -3   3  375.22   14.19
   3   2   3  366.64   13.73
  -2   3   3  390.92   17.31
  -3  -2   3  332.45    8.12
  -3  -2   3  352.65   13.75
   2  -3   4 6921.00   78.44
   3   2   4 6923.91   75.75
  -3  -2   4 6673.76   74.95
  -2   3   4 6984.96   85.47
   2  -3   4 6895.09   58.11
   3   2   5 1389.13   28.87
  -2   3   5 1444.81   34.55
  -3  -2   5 1345.71   28.43
   2  -3   5 1405.07   31.48
   3   2   6  137.01    9.34
  -3  -2   6  115.98    8.67
  -2   3   6  136.74   11.21
   2  -3   6  140.59   10.55
   3   2   6  123.20    8.53
  -2   3   7  344.83   17.83
   3   2   7  330.44   14.17
  -3  -2   7  326.74   14.41
   2  -3   7  347.72   16.94
   3   2   8  511.29   18.10
  -2   3   8  518.12   22.92
  -3  -2   8  502.90   18.62
   2  -3   8  551.64   22.49
  -2   3   9  984.69   33.57
   3   2   9 1039.73   27.11
   2  -3   9 1099.10   33.59
  -3  -2   9 1030.38   27.88
  -3  -2  10  806.13   20.02
   3   2  10  821.28   19.74
   3   2  10  916.12   21.34
  -2   3  10  843.44   19.89
   2  -3  10  906.62   32.03
   3   2  10  871.88   25.61
  -2   3  10  835.99   31.94
  -3  -2  10  860.19   26.24
  -2   3  10  906.62   21.03
   3   2  10  879.77   20.82
  -3  -2  10  896.15   20.34
   2  -3  11   58.69    5.66
  -2   3  11   59.27    5.90
  -2   3  11   54.68    5.51
   3   2  11   60.54    5.92
   2  -3  11   62.76    6.18
  -3  -2  11   55.55    5.70
  -2   3  11   59.33    9.52
   2  -3  11   56.80    9.11
  -3  -2  11   55.77    7.34
   3   2  11   49.92    6.73
  -2   3  11   62.75    6.01
   3   2  11   62.24    5.84
  -2   3  11   52.80    5.36
  -3  -2  11   58.58    5.76
   3   2  11   63.19    6.08
   2  -3  11   60.68    6.01
  -2   3  12  174.60    9.68
   3   2  12  175.24   10.29
  -3  -2  12  182.36   10.42
   2  -3  12  182.38   10.76
  -2   3  12  177.85    9.94
   2  -3  12  169.26    9.63
   2  -3  12  206.42   16.96
  -2   3  12  162.71   15.80
  -3  -2  12  170.80    9.33
   3   2  12  182.03   10.03
  -2   3  12  177.36   10.22
  -2   3  12  177.38    9.80
   2  -3  12  180.05   10.40
  -3  -2  12  174.97    9.90
   3   2  12  173.06   10.19
   2  -3  13  129.38    9.64
   2  -3  13  140.32    9.31
  -3  -2  13  139.95    9.64
  -2   3  13  137.16    8.98
   3   2  13  142.13    9.66
  -2   3  13  130.69    9.25
   2  -3  13  145.65   15.01
  -2   3  13  142.43   15.48
  -2   3  13  140.72    9.36
  -2   3  13  146.44    9.69
  -3  -2  13  144.12    9.47
   3   2  13  147.15    9.54
  -3  -2  13  145.84    9.69
   2  -3  13  145.97    9.89
   3   2  13  142.78    9.94
   2  -3  14    6.94    3.28
  -2   3  14    8.51    5.52
   3   2  14    8.61    3.59
  -3  -2  14    9.22    4.19
  -2   3  14    4.69    2.95
   2  -3  14    6.49    3.17
   2  -3  14    6.32    3.58
   2  -3  14   15.92    6.27
  -2   3  14    9.93    5.12
  -2   3  14    5.28    3.00
  -3  -2  14    8.51    3.36
  -3  -2  14    7.12    4.76
  -2   3  14    8.46    3.86
   3   2  14   10.59    3.65
  -2   3  15  148.49   11.37
   2  -3  15  150.17   10.99
  -3  -2  15  148.19   10.86
   3   2  15  160.56   10.99
   2  -3  15  152.70   10.17
  -2   3  15  135.06   16.64
   2  -3  15  163.01   17.04
  -2   3  15  143.78   10.39
  -3  -2  15  155.21   10.07
   3   2  15  153.68   10.76
   2  -3  15  149.47   11.33
  -2   3  15  154.95   10.26
  -3  -2  15  158.23   11.69
   2  -3  15  154.74   10.79
   3   2  16  102.96    9.33
  -2   3  16  109.60   11.04
  -3  -2  16  106.74    9.92
   2  -3  16   99.72    8.75
   3   2  16  101.08    9.00
   2  -3  16   93.68   13.12
  -2   3  16  111.81   15.88
  -3  -2  16  101.53    8.56
   3   2  16   96.70    9.18
  -2   3  16   95.59    9.16
   2  -3  16  103.00    9.69
  -3  -2  16   97.81   10.27
   2  -3  16  106.93    9.52
  -2   3  17   43.80    9.80
   3   2  17   61.14    7.33
  -3  -2  17   61.88    8.52
   2  -3  17   50.42    6.67
   3   2  17   58.84    7.60
  -2   3  17   65.26   12.73
   2  -3  17   47.68    7.54
   3   2  17   56.52    7.75
  -2   3  17   55.02    7.58
  -3  -2  17   53.37    6.65
  -3  -2  17   55.46   10.32
   3   2  18  144.86   11.63
  -2   3  18  158.15   14.04
  -3  -2  18  175.78   12.93
   3   2  18  151.30   11.07
   2  -3  18  152.72   11.05
  -2   3  18  162.14   12.30
   2  -3  18  164.00   12.72
   3   2  18  164.45   12.06
  -3  -2  18  163.77   11.27
  -3  -2  18  145.11   13.24
   2  -3  19  190.49   12.35
   3   2  19  182.69   11.87
  -2   3  19  191.93   15.17
  -3  -2  19  209.51   14.06
   2  -3  19  200.75   13.83
  -2   3  19  184.56   13.62
   3   2  19  202.19   13.45
  -3  -2  19  188.47   12.05
  -3  -2  19  178.33   14.48
  -3  -2  20  102.97    9.90
   3   2  20  108.44    9.28
  -2   3  20  117.09   13.71
   2  -3  20  109.22   10.47
  -2   3  20  105.01   11.14
  -3  -2  20  108.94    9.26
   3   2  20  110.04   10.13
  -3  -2  20  105.26   11.98
  -3  -2  21  149.99   11.59
   2  -3  21  160.81   12.33
  -2   3  21  172.36   13.43
  -3  -2  21  146.10   10.58
   3   2  21  149.42   11.25
  -3  -2  22  137.47   11.14
   2  -3  22  134.95   10.66
  -2   3  22  143.76   12.82
  -3  -2  22  136.14   10.11
   3   2  22  148.22   10.87
  -3  -2  23  110.54   10.31
   2  -3  23  120.23    9.52
   3   2  23  131.32    9.61
  -2   3  23  131.16   12.82
  -3  -2  23  109.02    9.05
  -3  -2  24   42.25    8.33
   3   2  24   47.11    6.17
  -2   3  24   35.30   10.34
   2  -3  24   41.58    5.55
  -3   3 -24   10.41    4.12
  -3  -3 -24   18.44   15.17
  -3  -3 -24   18.42   10.95
  -3   3 -24   11.00    4.25
  -3   3 -24   13.08    5.20
  -3   3 -23  130.88    9.79
   3  -3 -23  136.53   12.34
  -3  -3 -23  151.75   17.26
  -3   3 -23  131.48    9.67
  -3   3 -23  145.54   10.05
  -3  -3 -23  123.31   13.14
  -3  -3 -22   10.56    4.83
  -3  -3 -22   18.12    8.87
  -3   3 -22   10.36    4.51
  -3   3 -22    9.84    4.21
  -3  -3 -22   14.47    6.99
  -3   3 -22    8.86    4.45
  -3  -3 -21   83.26    8.84
  -3   3 -21   79.16    8.55
  -3   3 -21   83.03    9.04
  -3  -3 -21   94.80   11.20
  -3   3 -20  445.04   19.66
  -3  -3 -20  481.96   20.21
  -3   3 -20  487.48   20.29
  -3   3 -20  469.02   18.20
  -3  -3 -19  136.20   11.36
  -3   3 -19  134.60   11.52
  -3   3 -19  148.12   10.83
  -3   3 -19  138.47   11.79
  -3  -3 -19  168.10   14.38
  -3   3 -18   20.59    4.93
  -3  -3 -18   16.97    5.41
  -3   3 -18   21.59    5.78
  -3  -3 -18   20.13    6.55
  -3  -3 -18   24.98    5.16
  -3   3 -18   21.78    5.46
  -3  -3 -17   88.94   15.31
  -3   3 -17   98.65    8.72
  -3  -3 -17   75.53   14.22
   3  -3 -17   83.45   14.93
  -3   3 -17   85.65   14.82
   3  -3 -17   83.46   14.41
   3   3 -17   85.77   16.09
  -3   3 -17  137.65   27.35
  -3  -3 -17   92.48    8.15
  -3  -3 -17   89.18    9.21
  -3   3 -17   94.61    9.14
  -3  -3 -17  102.72   11.29
  -3  -3 -17  102.50    8.77
  -3   3 -16   96.81    8.43
   3   3 -16  108.98   17.36
  -3  -3 -16   94.66   15.31
  -3  -3 -16   78.27   14.24
  -3   3 -16   88.67   14.76
  -3   3 -16  111.40   23.06
  -3  -3 -16   76.81   12.93
   3  -3 -16  102.87   16.58
  -3  -3 -16   94.05    8.20
  -3  -3 -16   84.98    8.87
  -3   3 -16   94.22    8.84
  -3  -3 -16  106.37   10.89
  -3  -3 -16   97.79    8.59
  -3   3 -15  733.60   38.71
  -3  -3 -15  702.47   38.28
  -3  -3 -15  661.31   38.30
   3   3 -15  738.59   40.98
   3  -3 -15  693.16   38.68
  -3   3 -15  727.41   21.71
   3  -3 -15  682.92   33.45
  -3  -3 -15  676.00   36.15
  -3  -3 -15  700.14   21.16
  -3  -3 -15  680.45   22.33
  -3  -3 -15  688.41   21.23
  -3   3 -15  722.24   22.64
  -3  -3 -15  776.60   26.32
  -3   3 -14  199.60   27.91
  -3   3 -14  147.66    9.70
   3   3 -14  155.99   15.37
   3  -3 -14  145.08   14.88
  -3   3 -14  129.44   15.79
  -3  -3 -14  142.59   16.95
  -3  -3 -14  151.97   17.83
  -3  -3 -14  148.48   16.75
  -3  -3 -14  148.28    9.48
  -3  -3 -14  143.77   10.03
  -3  -3 -14  143.32    9.27
  -3   3 -14  139.75    9.90
  -3  -3 -13   97.75   13.24
  -3   3 -13   85.98    7.35
  -3   3 -13  127.81   21.95
  -3   3 -13   93.47   13.13
   3  -3 -13   92.26   11.36
   3   3 -13   87.35   11.34
  -3  -3 -13   84.46   12.48
  -3  -3 -13   87.60    7.02
  -3  -3 -13   75.67    7.25
  -3   3 -13   90.89    7.81
  -3  -3 -13   90.25    7.25
  -3   3 -12  668.49   18.91
  -3   3 -12  697.12   32.36
  -3   3 -12  705.31   30.57
  -3  -3 -12  671.38   32.19
  -3  -3 -12  707.01   33.35
   3   3 -12 1017.26   44.99
   3   3 -12  695.22   30.11
   3  -3 -12  735.27   29.56
  -3   3 -12 1075.65   55.55
  -3  -3 -12  626.87   18.84
  -3  -3 -12  665.96   18.41
  -3  -3 -12  625.28   17.68
  -3   3 -12  648.39   19.35
   3  -3 -11  658.85   25.92
  -3   3 -11  603.21   17.19
  -3   3 -11  631.24   28.82
   3   3 -11  641.23   27.73
  -3  -3 -11  610.72   29.18
  -3   3 -11  637.08   27.81
  -3  -3 -11  651.63   30.69
  -3  -3 -11  606.29   16.83
  -3  -3 -11  560.31   17.06
  -3   3 -11  611.77   17.88
  -3  -3 -11  561.76   16.03
  -3  -3 -10  140.41   13.93
   3  -3 -10  136.16   11.05
  -3   3 -10  127.89   12.53
   3  -3 -10  126.04   10.17
  -3  -3 -10  128.06   13.10
  -3   3 -10  139.74   12.64
   3   3 -10  198.13   17.69
  -3   3 -10  213.34   23.35
  -3   3 -10  135.50    8.12
   3   3 -10  131.00   12.44
  -3  -3 -10  123.17    7.68
  -3   3 -10  127.44    7.91
  -3  -3 -10  124.52    7.26
  -3   3  -9 1795.18   44.13
  -3  -3  -9 1821.69   47.63
   3   3  -9 1968.03   46.14
  -3  -3  -9 1963.94   49.46
   3   3  -9 1794.21   34.06
   3   3  -9 2664.18   61.44
  -3   3  -9 2662.41   78.69
  -3   3  -9 1780.77   43.97
   3  -3  -9 1894.62   48.59
   3  -3  -9 1967.78   40.01
   3  -3  -9 1770.86   38.14
  -3   3  -8   54.45    7.89
   3  -3  -8   49.89    5.87
   3  -3  -8   63.07    9.03
   3  -3  -8   53.44    6.65
  -3   3  -8   81.03   14.13
  -3  -3  -8   58.48    9.12
   3   3  -8   54.95    5.78
  -3   3  -8   51.46    7.26
   3   3  -8   76.51   10.31
  -3  -3  -8   57.01    8.80
   3   3  -8   53.39    7.87
   3   3  -7    3.86    2.28
   3  -3  -7    3.93    4.10
  -3   3  -7    4.41    3.56
  -3   3  -7    5.75    4.13
   3   3  -7    5.14    4.23
   3   3  -7    5.28    4.51
  -3  -3  -7    2.19    4.58
  -3   3  -7    5.44    7.16
   3  -3  -7    6.74    2.26
  -3  -3  -7    0.78    3.96
  -3  -3  -6 4066.73   64.65
   3  -3  -6 3906.96   48.11
   3  -3  -6 4280.85   68.25
  -3   3  -6 3988.80   62.58
   3   3  -6 4069.07   61.91
   3   3  -6 4056.60   53.20
  -3   3  -6 3763.63   54.64
  -3  -3  -5  889.18   26.68
   3  -3  -5  979.86   30.32
   3   3  -5  913.86   22.35
  -3   3  -5  830.53   39.65
  -3   3  -5  817.53   20.97
   3  -3  -5  926.78   18.08
  -3   3  -5  890.09   26.73
  -3   3  -4  101.62    6.69
   3  -3  -4  108.16    5.24
  -3   3  -4   61.50   13.26
   3   3  -4  114.84    8.05
  -3  -3  -4  111.18    9.38
   3   3  -4   87.64    8.64
   3  -3  -4  146.62   12.45
  -3  -3  -3 2559.27   42.63
   3   3  -3 2597.23   39.26
   3  -3  -3 2629.35   34.57
  -3   3  -3 2352.24   31.43
   3  -3  -3 2760.11   29.41
   3   3  -2  264.03   11.80
   3  -3  -2  260.52   10.57
   3  -3  -2  273.03    9.29
  -3  -3  -2  256.06   12.26
   3   3  -1 1082.63   24.64
   3  -3  -1 1119.47   20.98
   3  -3  -1 1089.70   23.24
  -3   3  -1 1231.09   44.09
  -3   3  -1  977.27   13.19
  -3  -3  -1 1096.68   24.56
  -3  -3   0 2622.16   44.41
  -3   3   0 2601.88   54.74
   3  -3   0 2474.71   35.77
  -3  -3   0 2505.47   37.71
   3   3   0 2542.02   40.51
   3  -3   0 2377.35   37.99
   3  -3   1  985.51   23.77
  -3  -3   1  995.81   26.11
   3   3   1  978.36   24.31
  -3   3   1 1019.43   32.53
  -3  -3   1  970.29   20.94
   3  -3   1  983.31   22.12
  -3   3   2  317.96   17.85
   3  -3   2  265.97   12.90
   3  -3   2  287.34   12.49
   3   3   2  292.03    8.08
  -3  -3   2  299.80   10.68
  -3  -3   2  311.83   14.49
   3   3   2  300.56   13.16
   3   3   2  308.82   13.76
  -3  -3   3 2406.49   31.70
   3   3   3 2478.05   40.55
  -3  -3   3 2483.30   43.14
   3  -3   3 2392.18   42.37
   3   3   3 2456.11   32.26
   3  -3   3 2349.89   40.04
   3  -3   3 2562.84   36.09
   3   3   4  132.14    7.59
  -3  -3   4  130.53    5.61
   3  -3   4  130.78    9.98
   3  -3   4  126.26    9.65
   3  -3   4  147.68    7.69
  -3   3   4  141.69   11.93
   3   3   4  139.69    9.13
  -3  -3   4  138.31   10.05
   3  -3   5  856.55   26.14
   3   3   5  857.59   22.85
  -3  -3   5  830.00   24.37
   3  -3   5  855.94   25.18
   3  -3   5  847.93   16.07
   3   3   5  814.17   20.70
   3   3   6 3921.76   54.07
   3  -3   6 4034.50   61.66
   3   3   6 4002.08   55.30
   3  -3   6 4104.79   63.84
  -3  -3   6 3903.98   58.62
  -3   3   6 4138.43   67.45
   3   3   7    5.35    3.19
   3  -3   7    4.90    4.70
  -3   3   7    7.60    4.47
  -3  -3   7    7.25    4.05
   3   3   7    5.64    3.02
  -3  -3   8   37.26    6.48
   3   3   8   37.15    5.97
   3   3   8   39.16    5.41
  -3   3   8   36.27    7.29
   3  -3   8   37.65    7.59
   3   3   9 1829.34   37.41
   3  -3   9 1913.86   46.84
   3   3   9 1725.05   41.41
  -3  -3   9 1833.15   41.60
  -3   3   9 1819.60   47.88
  -3   3  10  150.16    8.89
  -3  -3  10  148.38    8.74
   3   3  10  153.05    8.92
  -3  -3  10  148.29    8.66
   3  -3  10  148.98    9.06
   3  -3  10  165.19   14.55
   3   3  10  148.46   10.56
   3   3  10  165.20   13.39
  -3  -3  10  149.26   12.15
  -3   3  10  155.35   14.70
  -3   3  10  161.97    9.05
   3   3  10  159.27    8.49
  -3   3  10  149.95    8.66
   3   3  10  150.37    8.71
   3  -3  10  161.16    9.43
  -3  -3  10  152.90    8.79
   3  -3  11  506.06   15.96
   3   3  11  555.45   17.62
   3  -3  11  539.94   18.01
  -3  -3  11  517.47   17.04
  -3   3  11  544.88   16.96
   3  -3  11  594.97   28.17
  -3  -3  11  529.08   22.93
  -3   3  11  506.20   27.07
  -3   3  11  555.76   17.51
   3   3  11  566.45   17.36
  -3   3  11  492.02   16.69
   3   3  11  540.99   16.69
  -3   3  11  530.63   15.75
  -3  -3  11  528.03   15.78
   3  -3  11  555.22   18.22
  -3  -3  11  551.18   17.19
   3   3  11  523.96   17.00
  -3   3  11  566.65   17.05
   3   3  12  619.05   19.61
  -3   3  12  613.53   18.92
   3  -3  12  578.28   17.64
  -3  -3  12  606.46   19.39
   3  -3  12  610.03   19.85
   3  -3  12  623.65   30.08
  -3   3  12  574.74   29.95
  -3  -3  12  565.23   24.17
  -3   3  12  616.75   18.78
  -3  -3  12  594.14   17.05
  -3   3  12  624.50   19.26
  -3  -3  12  552.27   16.74
   3   3  12  625.70   18.79
   3   3  12  628.89   18.83
   3  -3  12  611.74   19.97
  -3  -3  12  562.23   18.29
   3  -3  13   82.50    7.09
  -3   3  13   86.14    8.59
   3  -3  13   86.35    8.13
  -3  -3  13   92.12    8.25
   3   3  13   86.43    7.99
  -3   3  13   75.86   11.93
   3  -3  13   89.81   12.62
  -3   3  13   86.14    7.99
  -3  -3  13   79.15    6.72
   3   3  13   80.69    7.17
  -3   3  13   76.42    7.25
  -3  -3  13   81.84    6.76
   3   3  13   87.71    7.68
  -3  -3  13   91.51    9.09
   3  -3  13   80.34    7.77
  -3  -3  14  128.35   10.21
   3   3  14  134.18   10.13
   3  -3  14  126.05    9.99
  -3   3  14  121.24   10.34
   3  -3  14  121.32    8.82
   3  -3  14  119.39   14.79
  -3   3  14  116.12   14.90
   3   3  14  117.07    8.83
  -3  -3  14  123.51    8.68
   3   3  14  128.07    9.46
  -3   3  14  124.44    9.62
  -3  -3  14  129.82   11.13
   3  -3  14  118.93    9.66
   3  -3  15  623.87   20.42
  -3   3  15  672.32   22.69
   3   3  15  681.54   23.18
   3   3  15  682.93   22.46
   3  -3  15  652.92   22.87
  -3  -3  15  670.24   23.28
  -3   3  15  642.64   36.43
   3  -3  15  678.72   35.06
  -3  -3  15  672.93   20.49
   3   3  15  675.79   22.20
  -3   3  15  670.42   22.28
   3  -3  15  672.13   22.97
  -3  -3  15  655.24   22.31
   3   3  16   93.97    8.94
  -3  -3  16  101.12    9.90
  -3   3  16   99.86   11.85
   3   3  16   97.37    9.69
   3  -3  16   96.13    9.32
   3  -3  16   92.24   14.10
  -3   3  16   82.90   14.08
  -3   3  16  101.85    9.71
   3   3  16  102.94    9.39
   3  -3  16   98.53    9.92
  -3  -3  16   98.13    8.32
   3  -3  16   95.91    9.25
  -3  -3  16   88.19   11.82
  -3   3  17   72.10   11.98
   3   3  17   67.27    7.93
   3   3  17   66.77    8.27
  -3  -3  17   77.94    9.23
  -3   3  17   69.24   13.78
   3  -3  17   68.22    8.80
   3   3  17   60.86    7.64
  -3  -3  17   60.73    6.91
  -3   3  17   54.15    8.51
   3  -3  17   65.25    8.16
  -3  -3  17   60.19   11.22
   3   3  18   13.33    4.79
  -3   3  18   13.79   11.09
  -3  -3  18   14.79    5.25
  -3  -3  18   15.31    4.17
  -3   3  18   13.90    6.49
   3   3  18   16.29    5.03
   3  -3  18   12.26    5.22
  -3  -3  18    9.70   10.36
  -3  -3  19  128.37   11.31
  -3   3  19  132.51   15.47
   3   3  19  121.10   10.21
   3  -3  19  123.89   11.33
  -3   3  19  121.16   11.91
  -3  -3  19  115.22    9.37
   3   3  19  115.96   10.05
  -3  -3  19  126.98   13.74
   3   3  20  405.14   17.55
  -3  -3  20  436.58   19.84
  -3   3  20  420.23   21.28
   3  -3  20  406.24   19.68
  -3   3  20  408.05   19.37
   3   3  20  413.59   18.21
  -3  -3  20  399.12   16.69
   3   3  21   60.53    7.19
  -3   3  21   63.85   14.32
  -3  -3  21   73.87    8.44
  -3   3  21   67.66   11.47
   3  -3  21   73.86    8.77
   3   3  21   62.14    7.59
  -3   3  21   62.94    7.76
  -3  -3  22   10.83    4.54
  -3   3  22   19.37   10.55
   3   3  22   14.65    4.68
   3  -3  22   14.63    4.97
  -3  -3  23  132.64   10.17
   3  -3  23  150.47   10.69
  -3   3  23  149.11   14.44
   3   3  23  132.29    9.69
  -3  -3  24    1.56    5.47
  -3   3  24   13.84   10.06
   3  -3  24    2.99    3.03
   3   3  24    3.69    4.56
  -4   3 -24   58.57    7.19
  -4   3 -23    8.25    4.49
  -4   3 -23   12.12    3.92
  -3  -4 -23   12.28   15.80
  -4   3 -23   17.05    4.80
  -3  -4 -23    9.65   10.01
  -4   3 -23   12.70    5.75
  -3  -4 -22   15.09   11.82
  -3  -4 -22   31.14   11.80
  -4   3 -22   39.77    6.25
  -4   3 -22   52.90    7.26
  -3  -4 -22   30.24    9.29
  -4   3 -22   51.84    7.26
  -3  -4 -21   32.08    9.98
  -4   3 -21   30.04    5.84
  -3  -4 -21   33.46    6.04
  -4   3 -21   30.90    6.11
  -4   3 -21   28.82    6.34
   3   4 -21   29.82    5.69
  -3  -4 -21   31.28    8.50
  -3  -4 -20   77.66    8.56
  -3  -4 -20  111.88   14.67
  -4   3 -20   79.62    9.01
  -4   3 -20   90.21    9.78
  -3  -4 -20   86.66   11.01
  -3  -4 -19  284.56   15.76
  -4   3 -19  289.09   16.55
  -3  -4 -19  327.07   19.79
  -4   3 -19  292.27   16.26
  -4   3 -18  801.37   26.97
  -3  -4 -18  782.42   26.32
  -4   3 -18  781.28   24.52
  -4   3 -18  805.76   26.43
  -4   3 -17  248.10   15.10
  -3  -4 -17  262.04   15.04
  -3  -4 -17  284.10   17.99
  -4   3 -17  267.92   14.38
  -4   3 -17  258.96   15.13
  -3  -4 -16   29.94    8.91
   3   4 -16   32.91   11.00
  -4   3 -16   33.93    9.46
  -4   3 -16   42.28    6.22
  -3  -4 -16   29.00    9.25
   4  -3 -16   38.18   10.75
  -4   3 -16   34.91   17.35
  -4   3 -16   37.43    6.67
  -3  -4 -16   38.02    6.60
  -3  -4 -16   44.75    8.19
  -4   3 -16   38.44    6.30
  -4   3 -16   36.47    7.03
   3   4 -15  130.99   15.34
  -4   3 -15  168.27   27.80
  -4   3 -15  126.92   16.35
  -4   3 -15  134.74    9.70
  -3  -4 -15  117.13   16.58
   4  -3 -15  134.61   18.05
  -3  -4 -15  130.09   16.87
  -3  -4 -15  146.46   10.86
  -3  -4 -15  140.62    9.53
  -3  -4 -15  163.95   12.95
  -4   3 -15  137.37   10.24
  -4   3 -14   20.32   11.19
  -4   3 -14   14.70    6.46
   4  -3 -14   17.95    8.21
   3   4 -14   15.02    6.30
  -3  -4 -14   26.44    8.60
  -4   3 -14   10.73    4.02
  -3  -4 -14   15.45    4.85
  -3  -4 -14   14.30    3.55
  -4   3 -14   15.21    4.69
  -3  -4 -14   11.68    3.61
  -3  -4 -14   19.63    5.57
  -4   3 -13   42.01    9.14
  -4   3 -13   52.59    6.09
  -3  -4 -13   43.40    9.85
   4  -3 -13   53.89   11.17
   3   4 -13   44.14    8.80
  -4   3 -13   71.69   17.50
  -4   3 -13   60.81   10.78
  -3  -4 -13   47.78    5.43
  -3  -4 -13   45.60    6.04
  -3  -4 -13   51.51    7.35
  -3  -4 -13   52.48    5.94
  -4   3 -13   49.18    6.31
  -3  -4 -12  401.56   26.31
  -4   3 -12  378.74   23.94
   3   4 -12  399.02   24.12
   4  -3 -12  406.71   27.13
  -4   3 -12  383.13   14.71
  -4   3 -12  422.08   25.20
  -3  -4 -12  378.07   15.09
  -3  -4 -12  399.34   14.23
  -4   3 -12  408.30   15.64
  -3  -4 -12  459.20   18.51
  -3  -4 -12  380.86   14.18
  -4   3 -11  495.48   38.26
  -4   3 -11  368.20   13.85
   3   4 -11  229.48   22.99
   3   4 -11  382.43   22.58
  -4   3 -11  369.37   22.14
   4  -3 -11  392.20   25.09
  -4   3 -11  389.54   23.21
  -3  -4 -11  398.30   25.27
  -3  -4 -11  352.89   14.16
  -3  -4 -11  377.26   13.36
  -4   3 -11  374.37   14.35
  -3  -4 -11  442.90   17.52
  -3  -4 -11  372.72   13.38
  -4   3 -11  359.52   13.07
  -4   3 -10   27.45    6.92
  -4   3 -10   28.91   11.65
   4  -3 -10   29.38    7.65
  -4   3 -10   17.84    3.82
   4  -3 -10   19.91    4.52
  -4   3 -10   21.66    6.29
   3   4 -10   23.68    6.32
  -3  -4 -10   27.81    7.50
   3   4 -10   15.66    8.17
  -3  -4 -10   29.64    4.50
  -3  -4 -10   23.17    3.56
  -4   3 -10   17.54    3.41
  -3  -4 -10   25.52    4.81
  -3  -4 -10   22.95    3.76
  -4   3 -10   18.10    3.88
   4  -3  -9  322.25   20.86
  -4   3  -9  288.88   11.31
  -4   3  -9  292.87   18.72
  -3  -4  -9  293.47   20.09
  -4   3  -9  278.94   17.17
   3   4  -9  298.60   18.61
   4  -3  -9  310.68   14.73
  -3  -4  -9  285.34   12.03
  -3  -4  -9  326.62   14.44
  -4   3  -9  280.63   11.45
  -4   3  -8  283.65   17.85
   3   4  -8  280.01   17.33
   4  -3  -8  314.60   20.07
  -3  -4  -8  282.46   18.74
  -4   3  -8  277.56   15.83
   4  -3  -8  276.10   12.69
  -4   3  -8  276.16   10.73
  -4   3  -7  149.16   12.90
  -4   3  -7  133.50   10.28
   4  -3  -7  165.46    8.85
  -3  -4  -7  151.24   13.34
   3   4  -7  149.25   12.37
  -4   3  -7  157.22   19.76
   4  -3  -7  168.06   14.50
   3   4  -7  150.47    8.87
   4  -3  -6  366.63   11.60
  -4   3  -6  348.24   15.00
   3   4  -6  358.51   18.04
  -3  -4  -6  368.44   19.42
   3   4  -6  359.88   13.90
  -4   3  -6  372.28   19.36
  -4   3  -6  313.26   27.64
   4  -3  -5  392.60   10.10
   3   4  -5  365.20   20.67
   3   4  -5  402.59   14.75
  -4   3  -5  409.34   19.80
   4  -3  -5  414.52   23.37
  -3  -4  -5  401.95   19.38
  -4   3  -5  370.23   14.09
   3   4  -5  399.77   18.27
   3   4  -4  423.07   18.05
  -4   3  -4  399.98   13.15
   4  -3  -4  469.40    9.74
   4  -3  -4  452.22   13.91
  -3  -4  -4  415.94   18.56
   3   4  -4  425.55   15.43
   4  -3  -3   95.87    5.48
  -4   3  -3   96.36    5.67
   3   4  -3   91.28    7.35
   4  -3  -3   97.05    7.03
   3   4  -3   86.27    8.32
  -3  -4  -3   86.46    8.60
  -3  -4  -3   96.99    6.73
  -3  -4  -2   32.34    5.52
  -4   3  -2   24.92   10.88
   3   4  -2   33.41    4.99
  -4   3  -2   37.46    3.11
   3   4  -2   37.72    2.63
   4  -3  -2   30.08    3.79
   4  -3  -2   30.72    4.72
   4  -3  -1   28.60    4.55
  -4   3  -1   33.99   10.85
  -3  -4  -1   28.92    6.43
   3   4  -1   27.16    4.59
  -3  -4  -1   28.41    5.11
   3   4  -1   29.82    1.65
  -4   3   0  574.23   25.87
  -3  -4   0  553.40   21.52
  -3  -4   0  514.71   17.61
   3   4   0  532.25    8.33
   4  -3   0  548.39   18.41
   3   4   0  527.95   18.16
   3   4   1   13.93    1.79
  -3  -4   1   14.37    3.68
  -3  -4   1   19.75    5.98
  -4   3   1   23.38    6.86
   4  -3   1   16.36    4.26
  -3  -4   2   39.74    6.91
  -4   3   2   33.75    7.35
   4  -3   2   33.74    5.74
  -3  -4   2   33.35    4.59
   3   4   2   32.14    3.11
  -3  -4   3   56.89    5.53
   3   4   3   47.26    4.29
   3   4   3   59.46    6.69
  -3  -4   3   59.58    8.06
  -4   3   3   76.39   10.17
   4  -3   3   64.60    6.76
   3   4   3   58.20    4.93
   4  -3   3   60.08    7.43
   3   4   4  403.05   16.45
   3   4   4  393.11   11.38
   3   4   4  371.26   12.69
   4  -3   4  480.04   16.93
  -3  -4   4  413.68   13.16
  -4   3   4  471.58   23.17
   4  -3   4  442.62   19.42
  -3  -4   4  423.99   19.06
   3   4   5  398.25   16.37
  -3  -4   5  391.24   11.60
   4  -3   5  412.32   19.58
  -3  -4   5  402.60   18.88
   3   4   5  374.33   14.26
   3   4   5  393.59    9.85
   4  -3   5  423.74   15.06
  -4   3   5  444.93   22.69
   4  -3   6  409.82   20.27
  -3  -4   6  413.20   19.42
   4  -3   6  414.50   19.46
   4  -3   6  393.28   13.01
   3   4   6  467.86   17.08
   3   4   6  400.30   16.66
  -4   3   6  459.43   23.23
  -3  -4   7  156.57   12.70
   3   4   7  104.88    8.91
   4  -3   7  147.73   12.71
   3   4   7  145.42   10.33
   4  -3   7  140.57   12.67
  -4   3   7  143.61   13.49
   4  -3   8  287.15   18.53
  -3  -4   8  282.88   17.22
   3   4   8  288.19   14.82
   3   4   8  269.84   15.20
   4  -3   8  298.35   18.34
  -4   3   8  313.97   20.00
   3   4   9  256.04   11.21
  -3  -4   9  249.07   11.30
  -4   3   9  258.93   11.52
  -3  -4   9  254.33   11.66
  -4   3   9  272.04   19.40
   4  -3   9  273.87   12.23
   4  -3   9  293.01   19.07
  -3  -4   9  253.65   16.69
   3   4   9  278.45   16.49
   3   4   9  252.96   14.02
   3   4   9  283.45   12.04
  -4   3   9  256.98   11.49
  -3  -4   9  267.09   11.11
  -4   3   9  267.25   11.44
  -4   3   9  258.47   11.47
   4  -3   9  259.77   11.91
  -3  -4   9  277.01   12.14
  -4   3   9  283.46   11.85
   4  -3  10   22.54    4.26
   3   4  10   29.74    4.54
  -4   3  10   20.94    5.26
  -3  -4  10   25.36    4.58
  -3  -4  10   24.49    4.39
   4  -3  10   25.19    7.26
  -3  -4  10   23.05    6.13
   3   4  10   24.72    6.04
  -4   3  10   19.65    6.69
   4  -3  10   21.30    4.29
   3   4  10   27.35    4.40
  -4   3  10   24.69    3.93
   3   4  10   27.83    4.13
  -3  -4  10   27.76    4.12
  -3  -4  10   26.82    5.93
  -4   3  10   20.11    4.57
  -3  -4  11  347.15   14.56
  -4   3  11  350.14   14.60
  -3  -4  11  358.51   14.75
   3   4  11  362.77   14.47
   3   4  11  358.42   21.19
  -4   3  11  344.57   23.46
   4  -3  11  323.44   14.59
   4  -3  11  363.47   23.08
  -3  -4  11  347.41   20.15
   3   4  11  408.08   15.36
  -3  -4  11  343.56   13.50
  -4   3  11  353.09   14.53
  -4   3  11  367.70   14.01
   3   4  11  358.53   13.60
   4  -3  11  340.93   14.85
  -3  -4  11  345.09   14.61
   3   4  12  408.43   16.17
  -4   3  12  398.35   16.24
  -3  -4  12  386.25   16.07
   4  -3  12  397.45   16.63
  -3  -4  12  365.84   21.06
   4  -3  12  395.57   25.12
  -4   3  12  375.43   25.26
   3   4  12  396.88   16.04
   3   4  12  413.88   15.36
  -3  -4  12  384.97   14.69
  -4   3  12  406.45   16.17
  -4   3  12  386.70   14.43
  -3  -4  12  389.81   16.11
   4  -3  12  386.79   16.34
   3   4  13   41.08    5.89
   4  -3  13   36.60    5.94
  -3  -4  13   44.32    6.46
  -4   3  13   47.49    8.37
   4  -3  13   44.29    9.64
  -4   3  13   35.32    9.04
  -3  -4  13   39.05    7.76
  -3  -4  13   38.19    5.09
   3   4  13   43.83    5.91
   3   4  13   41.78    5.58
  -4   3  13   43.14    5.09
  -4   3  13   44.77    7.03
   4  -3  13   39.39    6.07
  -3  -4  13   45.60    8.57
   3   4  14    9.52    4.10
  -3  -4  14   12.93    4.74
   4  -3  14    8.32    4.05
  -4   3  14   10.88    8.05
  -4   3  14    8.91    5.20
   4  -3  14    8.92    4.26
   4  -3  14   17.80    7.17
  -3  -4  14   10.22    3.56
   3   4  14   14.35    3.88
  -4   3  14   14.41    6.30
  -3  -4  14    6.20    8.11
   3   4  14   11.21    3.74
   3   4  15  117.82    9.98
   3   4  15  124.01   10.55
  -3  -4  15  124.52   10.90
   4  -3  15  110.41   10.17
  -4   3  15  136.38   13.18
  -4   3  15   83.25   14.57
   4  -3  15  123.45   16.07
   3   4  15  118.43    9.59
   3   4  15  118.82    9.35
  -3  -4  15  108.50    8.33
  -4   3  15  115.60   10.64
  -3  -4  15  135.88   12.90
   4  -3  15  109.52    9.84
   3   4  16   26.75    5.84
  -4   3  16   18.17   10.26
   3   4  16   25.61    5.87
  -3  -4  16   28.71    6.52
   4  -3  16   21.45    5.23
   4  -3  16   22.52    7.54
  -4   3  16   29.93    8.53
   4  -3  16   24.71    5.82
   3   4  16   26.23    5.13
  -3  -4  16   26.82   10.38
  -4   3  16   23.98    7.42
   4  -3  16   32.06    6.37
   3   4  16   27.62    5.62
  -3  -4  17  212.72   14.59
   3   4  17  198.46   13.66
  -4   3  17  198.52   17.03
   3   4  17  199.18   13.19
  -4   3  17  187.09   14.13
   4  -3  17  208.99   14.38
   3   4  17  199.55   12.70
   4  -3  17  197.50   13.37
  -3  -4  18  787.85   27.28
  -4   3  18  775.21   28.06
   3   4  18  726.60   24.72
   3   4  18  704.42   23.60
  -4   3  18  724.30   25.38
   4  -3  18  749.57   27.30
   3   4  19  295.78   15.62
  -4   3  19  322.20   20.28
  -3  -4  19  307.46   17.11
   4  -3  19  297.27   17.46
   3   4  19  289.97   15.09
  -4   3  19  297.56   17.96
  -4   3  20  102.45   16.50
   3   4  20   75.92    8.26
  -3  -4  20   96.30    9.77
  -4   3  20   85.10   13.05
   4  -3  20   94.22   10.43
   3   4  20   85.65    8.46
  -4   3  21   26.04   14.31
  -3  -4  21   23.65    5.58
   3   4  21   21.01    4.92
  -4   3  21   29.28   11.95
   3   4  21   26.17    5.54
  -4   3  21   24.02    6.55
   4  -3  21   24.39    6.11
  -3  -4  22   39.15    6.02
  -4   3  22   40.10   13.07
   4  -3  22   42.47    6.93
   3   4  22   36.30    6.16
  -4   3  22   40.69    7.76
  -3  -4  23    8.02    4.43
  -4   3  23    3.09   10.71
   3   4  23    8.18    5.03
   4  -3  23   11.59    4.12
   4  -3  24   61.89    6.63
  -4   2 -24   -0.47    4.85
  -2  -4 -24   -2.93    8.45
  -4   2 -24   -1.12    7.44
  -2  -4 -23   81.89   13.25
  -4   2 -23  116.02    8.86
  -4   2 -23  113.84    9.69
  -4   2 -23  129.21    9.85
  -4   2 -23  122.32   11.11
  -2  -4 -23   81.91   10.50
  -4   2 -22   48.57    6.88
  -4   2 -22   59.97    7.89
  -2  -4 -22   65.76   11.10
  -4   2 -22   72.38    9.02
  -4   2 -22   63.26    7.67
  -2  -4 -22   54.19    8.90
  -4   2 -21    7.85    4.24
  -4   2 -21    9.36    4.94
  -2  -4 -21    8.23    4.08
  -2  -4 -21    6.20    6.91
  -2  -4 -21    4.32    5.38
  -4   2 -21   11.74    5.51
   2   4 -21    6.78    4.11
  -4   2 -20  239.13   14.58
  -2  -4 -20  225.86   13.52
  -4   2 -20  240.02   14.38
  -4   2 -20  265.14   15.11
  -2  -4 -20  285.45   17.95
   2   4 -19   59.94    7.08
  -2  -4 -19   59.26    7.70
  -4   2 -19   51.99    7.56
  -4   2 -19   66.13    8.60
  -2  -4 -19   73.14   10.07
  -4   2 -18  104.75   10.24
  -2  -4 -18  110.46   10.00
  -4   2 -18  108.09   10.36
  -2  -4 -18  128.02   12.44
  -4   2 -17  134.90   18.26
   4  -2 -17  158.16   19.79
  -2  -4 -17  134.89   18.99
   2   4 -17  165.69   22.14
  -4   2 -17  199.82   31.66
  -2  -4 -17  166.31   11.67
  -4   2 -17  160.08   12.12
  -4   2 -17  156.33   10.85
  -4   2 -17  158.83   12.08
  -2  -4 -17  179.04   14.09
   4  -2 -16    9.61    6.82
  -4   2 -16   -2.56    6.94
   2   4 -16   -0.06    6.26
  -2  -4 -16   -2.35    5.29
  -4   2 -16   -6.94   10.93
  -2  -4 -16    2.33    3.79
  -4   2 -16    1.40    3.96
  -4   2 -16   -0.25    4.74
  -2  -4 -16    0.77    4.61
  -4   2 -16    4.18    3.75
   4  -2 -15  385.10   25.87
  -2  -4 -15  379.81   27.24
  -4   2 -15  407.47   27.48
   2   4 -15  384.54   25.51
  -2  -4 -15  454.57   31.07
  -4   2 -15  404.83   28.47
   2   4 -15  326.08   35.50
   4  -2 -15  418.49   29.95
  -4   2 -15  408.50   15.81
  -4   2 -15  443.95   18.62
  -2  -4 -15  423.99   17.32
  -2  -4 -15  462.45   20.42
  -4   2 -15  416.19   17.58
  -4   2 -15  428.18   16.89
  -4   2 -14  601.31   18.74
   2   4 -14  626.79   31.56
   4  -2 -14  650.09   35.61
   4  -2 -14  660.20   31.14
  -2  -4 -14  632.68   35.13
  -4   2 -14  568.54   32.10
  -4   2 -14  654.89   33.31
   2   4 -14  552.75   42.68
  -2  -4 -14  614.39   33.33
  -4   2 -14  636.23   21.38
  -2  -4 -14  584.64   19.57
  -4   2 -14  617.33   19.87
  -2  -4 -14  696.26   23.86
  -4   2 -13   28.27    4.80
  -2  -4 -13   28.45    7.77
  -4   2 -13   26.20    7.58
  -4   2 -13   23.26    7.03
   2   4 -13   24.42   10.60
   2   4 -13   26.51    7.15
  -2  -4 -13   21.21    7.05
   4  -2 -13   24.82    6.81
  -2  -4 -13   22.38    4.63
  -2  -4 -13   28.83    5.58
  -4   2 -13   26.98    4.88
  -2  -4 -12   65.77   10.93
   2   4 -12   74.32   10.49
  -4   2 -12   65.28    6.38
   2   4 -12   53.54   13.09
  -4   2 -12   66.34   10.33
   4  -2 -12   70.92    9.36
  -2  -4 -12   61.64   10.37
  -4   2 -12   57.16    9.78
  -2  -4 -12   57.01    6.26
  -2  -4 -12   67.31    7.34
  -4   2 -12   61.30    6.22
  -2  -4 -12   57.15    5.38
  -4   2 -11  280.11   19.25
  -2  -4 -11  283.01   20.49
  -4   2 -11  279.50   19.28
   4  -2 -11  306.53   17.92
  -4   2 -11  266.26   11.29
   2   4 -11  270.18   25.34
   2   4 -11  298.29   19.34
  -2  -4 -11  290.80   20.56
  -2  -4 -11  263.32   11.82
  -2  -4 -11  301.42   13.84
  -4   2 -11  267.56   11.69
  -4   2 -10  195.90   15.68
  -4   2 -10  194.41    9.28
   2   4 -10  201.51   15.19
   4  -2 -10  221.23   14.20
  -4   2 -10  187.40   14.83
   2   4 -10  177.13   20.14
  -2  -4 -10  203.32   16.69
  -2  -4 -10  208.56   17.02
   4  -2 -10  195.74   16.12
  -2  -4 -10  180.96    9.26
  -2  -4 -10  220.23   11.47
  -4   2 -10  187.94    9.67
   4  -2  -9   62.32    9.02
  -4   2  -9   61.71    8.94
   2   4  -9   57.26    8.13
   2   4  -9   53.85   11.33
  -4   2  -9   56.40    8.07
   4  -2  -9   64.89    7.43
  -2  -4  -9   60.60    9.37
  -2  -4  -9   54.96    8.93
  -2  -4  -9   64.86    6.40
  -4   2  -9   63.99    5.52
   4  -2  -8    1.14    3.52
   2   4  -8    0.39    5.59
   4  -2  -8    1.37    2.45
  -2  -4  -8    0.56    4.09
  -4   2  -8    1.67    3.47
  -4   2  -8    1.00    4.03
   2   4  -8    0.10    3.61
   4  -2  -7  111.95   10.90
   4  -2  -7  101.41    7.61
  -4   2  -7   97.32    8.87
   2   4  -7   97.66    5.64
   2   4  -7  115.49   10.53
  -2  -4  -7  113.42   11.29
  -4   2  -7   96.74   10.21
   4  -2  -6  454.38   10.77
   2   4  -6  446.18   19.14
   4  -2  -6  463.90   14.25
   4  -2  -6  480.79   21.29
  -4   2  -6  459.90   20.32
  -4   2  -6  693.34   33.93
  -4   2  -6  407.12   16.21
   2   4  -6  422.23   12.28
  -2  -4  -6  464.56   20.98
   4  -2  -5 2097.36   28.90
  -4   2  -5 2045.95   42.70
   2   4  -5 2010.91   29.85
  -2  -4  -5 2115.08   43.99
   4  -2  -5 2029.33   28.59
   2   4  -5 2065.30   40.87
  -4   2  -4  429.71   18.42
  -4   2  -4  375.34   13.12
   4  -2  -4  444.27   21.43
  -4   2  -4  438.38   26.29
   2   4  -4  404.56   12.72
  -2  -4  -4  414.19   18.16
   4  -2  -4  434.85   10.11
   4  -2  -4  431.04   12.88
   2   4  -4  417.58   17.01
   4  -2  -3  433.54    7.74
  -4   2  -3  449.37   18.21
   4  -2  -3  448.09   13.93
  -2  -4  -3  487.97   16.14
   2   4  -3  414.34   13.23
  -4   2  -3  434.19   12.84
   2   4  -3  480.04   17.68
  -2  -4  -3  463.12   18.25
  -4   2  -2  834.35   23.81
   2   4  -2  824.06   22.24
   4  -2  -2  842.44   19.88
  -2  -4  -2  844.25   23.88
  -2  -4  -2  836.16   24.13
  -4   2  -2  841.82   16.61
   2   4  -1  508.67   16.49
  -4   2  -1  506.19   17.88
  -2  -4  -1  532.24   19.24
   4  -2  -1  494.57   15.69
   2   4  -1  499.45   13.10
   2   4   0 4142.84   46.19
  -2  -4   0 4419.17   62.04
   4  -2   0 4056.55   54.45
  -4   2   0 4403.67   70.79
   2   4   0 4221.82   53.13
  -2  -4   1  568.94   20.45
   4  -2   1  519.78   17.54
   2   4   1  508.27   14.86
  -4   2   1  577.26   22.94
   2   4   1  574.42   14.14
   2   4   2  901.79   18.98
  -2  -4   2  939.86   26.56
   2   4   2  845.19   18.14
   4  -2   2  897.45   23.01
  -4   2   2  956.97   29.19
   4  -2   2  883.86   23.97
   4  -2   3  466.96   17.95
  -2  -4   3  476.77   18.97
   2   4   3  454.80   12.05
  -4   2   3  518.48   21.39
   2   4   3  452.83   14.16
   4  -2   3  488.41   17.09
   2   4   4  396.77   14.29
  -4   2   4  447.16   19.77
   4  -2   4  408.47   17.57
   2   4   4  378.38   14.49
   4  -2   4  441.69   16.05
  -2  -4   4  403.04   17.73
   2   4   4  380.20    9.69
   2   4   5 2124.38   37.66
   4  -2   5 2116.60   43.05
  -2  -4   5 2018.37   42.23
   4  -2   5 2092.72   35.78
   2   4   5 1984.02   35.22
  -4   2   5 2202.29   45.59
  -2  -4   6  458.46   19.99
  -4   2   6  443.09   20.26
   4  -2   6  465.99   20.33
   2   4   6  456.87   16.12
   4  -2   6  442.19   14.77
   2   4   6  414.96   16.72
  -4   2   7   87.89    9.80
  -2  -4   7   89.34    9.64
   2   4   7   79.47    8.11
   2   4   7   84.61    7.23
   4  -2   7   75.96    9.06
  -2  -4   8    0.75    4.10
  -4   2   8    0.44    3.75
   2   4   8    2.68    3.18
   2   4   8    4.86    2.45
   4  -2   8    4.42    4.28
  -4   2   9   61.15    9.11
   2   4   9   65.87    6.15
   4  -2   9   70.81    6.30
   4  -2   9   63.51    8.93
  -2  -4   9   58.23    8.51
   2   4   9   60.43    8.19
  -4   2   9   65.36    5.86
  -2  -4   9   63.89    6.12
   2   4   9   58.63    5.42
  -2  -4   9   60.27    5.81
   4  -2   9   64.36    6.04
  -2  -4  10  160.03    9.50
   2   4  10  158.76    8.99
  -4   2  10  149.81    8.85
  -2  -4  10  150.13    9.07
  -2  -4  10  150.78   13.28
   4  -2  10  156.85   13.99
   4  -2  10  149.87    9.32
   2   4  10  146.08   13.33
   4  -2  10  141.29   13.59
  -4   2  10  154.48   14.30
  -4   2  10  156.88    8.98
  -2  -4  10  153.06    8.53
   2   4  10  156.82    9.05
   2   4  10  154.67    8.56
   4  -2  10  160.21    9.70
  -2  -4  10  157.76    9.41
  -4   2  11  288.35   12.53
   2   4  11  284.97   12.68
  -2  -4  11  286.31   13.00
  -2  -4  11  276.83   13.00
   4  -2  11  273.44   13.03
   4  -2  11  275.79   11.59
   2   4  11  283.07   19.03
   4  -2  11  266.59   18.94
  -2  -4  11  267.74   17.76
  -4   2  11  257.35   19.00
   2   4  11  284.66   11.96
  -4   2  11  271.39   11.40
  -2  -4  11  274.99   11.99
   2   4  11  292.23   12.84
  -4   2  11  280.65   12.49
  -2  -4  11  285.98   12.71
   4  -2  11  277.47   13.13
  -2  -4  12   59.60    6.62
   2   4  12   60.14    6.38
  -4   2  12   59.27    6.57
   4  -2  12   60.92    6.72
   4  -2  12   55.77    5.69
  -2  -4  12   59.17    9.16
   4  -2  12   67.22   10.49
   2   4  12   56.96   10.04
  -4   2  12   49.40    9.65
  -2  -4  12   57.72    5.95
  -4   2  12   62.74    6.53
   2   4  12   63.09    6.33
   2   4  12   55.81    6.21
  -4   2  12   53.99    5.48
  -2  -4  12   54.91    5.58
  -2  -4  12   50.18    7.52
   4  -2  12   63.12    6.81
   2   4  13   37.52    5.69
   2   4  13   38.59    5.81
  -4   2  13   36.47    5.92
   4  -2  13   31.91    5.51
  -2  -4  13   29.14    5.43
  -4   2  13   32.09    8.01
   2   4  13   31.20    7.79
  -2  -4  13   28.69    7.27
   4  -2  13   34.79    8.08
   2   4  13   33.12    5.16
  -2  -4  13   24.16    4.36
  -2  -4  13   27.68    4.50
   2   4  13   34.15    5.18
  -4   2  13   30.41    5.49
  -2  -4  13   29.39    7.30
   4  -2  13   30.98    5.43
  -4   2  14  695.07   22.23
   4  -2  14  673.47   23.00
  -2  -4  14  742.94   23.92
   2   4  14  684.27   22.68
   2   4  14  712.89   22.51
  -2  -4  14  597.80   28.43
   2   4  14  714.49   35.79
   4  -2  14  682.01   33.74
  -4   2  14  687.50   21.72
  -2  -4  14  614.86   19.57
   2   4  14  678.17   21.56
  -2  -4  14  680.43   20.48
   2   4  14  703.42   21.87
  -2  -4  14  691.29   21.55
   4  -2  14  684.06   23.18
   2   4  15  429.18   18.13
  -2  -4  15  423.21   18.69
  -4   2  15  415.51   17.95
   4  -2  15  400.78   18.16
   2   4  15  434.80   18.69
  -4   2  15  377.73   27.75
   4  -2  15  412.04   27.19
   2   4  15  411.67   17.36
   4  -2  15  410.70   18.45
  -2  -4  15  356.84   14.98
   2   4  15  408.89   16.94
  -2  -4  15  398.93   16.38
  -4   2  15  408.22   17.46
  -2  -4  15  356.23   17.26
   4  -2  15  387.87   17.94
   4  -2  16    2.76    3.60
  -2  -4  16    2.86    4.35
  -4   2  16   -0.84    6.86
   2   4  16   -0.41    4.25
   4  -2  16    0.94    3.66
  -4   2  16   -0.45    4.44
   4  -2  16    2.08    5.83
   2   4  16    4.50    3.21
   2   4  16   -0.64    3.45
  -2  -4  16    4.11    3.27
  -4   2  16   -2.00    5.53
  -2  -4  16    7.21    8.60
   4  -2  16   -1.07    4.43
  -2  -4  17  136.63   11.76
   2   4  17  146.98   11.54
  -4   2  17  122.19   12.97
  -4   2  17  129.87   17.81
   4  -2  17  124.27   11.49
   2   4  17  133.95   10.69
  -2  -4  17  138.68   10.36
  -4   2  17  135.17   11.34
   4  -2  17  124.28   11.01
  -4   2  18   91.76   12.61
   2   4  18   95.56    9.54
  -2  -4  18   98.92   10.18
   2   4  18   92.38    9.17
  -2  -4  18   91.73    8.79
  -4   2  18   89.76   10.46
   4  -2  18  105.92   10.61
  -4   2  19   61.24   12.66
   2   4  19   46.70    7.04
  -2  -4  19   52.23    8.08
   4  -2  19   54.39    8.41
   2   4  19   47.74    7.09
  -2  -4  19   52.27    6.89
  -4   2  19   46.03    9.27
   2   4  20  219.05   13.32
  -4   2  20  240.25   17.72
  -2  -4  20  217.71   14.16
   2   4  20  230.54   13.60
  -4   2  20  224.61   15.34
  -2  -4  20  231.72   13.11
   4  -2  20  246.32   15.69
  -4   2  20  192.62   12.86
  -4   2  21    6.63   12.04
  -2  -4  21    3.49    4.26
  -4   2  21    3.89    9.16
   2   4  21    4.04    4.72
   4  -2  21    8.17    4.91
  -2  -4  21    7.13    3.71
  -4   2  21    1.17    6.08
  -2  -4  22   57.37    7.17
  -4   2  22   56.63   13.91
  -4   2  22   60.16   12.07
   4  -2  22   59.45    7.85
   2   4  22   48.44    7.52
  -4   2  22   55.21    8.84
  -2  -4  23   92.30    8.29
  -4   2  23  103.32   13.45
  -4   2  23  107.13   13.58
   2   4  23   95.31    8.91
   4  -2  23  122.82    9.94
   2   4  24   -1.74    5.81
   4  -2  24   11.54    3.70
  -1  -4 -24   54.83   12.54
  -4   1 -24  155.07   10.95
   1   4 -24   80.08    7.40
  -4   1 -24  190.95   14.44
  -1  -4 -23  112.14   14.37
  -1  -4 -23  219.02   17.41
  -4   1 -23  238.53   12.38
  -4   1 -23  263.79   14.24
  -4   1 -23  304.99   16.95
  -4   1 -23  276.17   13.67
  -1  -4 -23  177.46   13.77
   1   4 -23  249.24   13.13
  -4   1 -22  313.81   14.96
  -1  -4 -22  395.05   23.10
  -4   1 -22  324.29   16.23
  -4   1 -22  336.98   15.79
  -4   1 -22  363.08   18.64
  -1  -4 -22  291.68   17.09
  -4   1 -21   69.76    7.99
  -1  -4 -21  103.98   12.99
  -1  -4 -21   67.29    7.44
  -4   1 -21   71.84    8.90
  -1  -4 -21   72.99    9.42
   1   4 -21   82.86    8.19
  -4   1 -21   81.15    8.88
  -4   1 -21   82.64    9.64
  -4   1 -20  139.84   11.70
  -4   1 -20  148.48   11.47
  -1  -4 -20  152.80   10.84
   1   4 -20  152.45   10.95
  -4   1 -20  155.28   11.90
  -1  -4 -20  180.87   14.15
   1   4 -19   67.92    7.56
  -1  -4 -19   70.99    7.83
  -4   1 -19   70.49    8.48
  -4   1 -19   60.21    8.50
  -4   1 -19   84.68    9.41
  -1  -4 -19   77.27    9.81
   1   4 -18  367.26   16.03
  -4   1 -18  360.75   17.61
  -1  -4 -18  352.08   16.45
  -4   1 -18  375.95   17.93
   4  -1 -17  181.23   20.60
  -4   1 -17  169.88   20.55
  -1  -4 -17  158.68   19.77
   1   4 -17  160.91   21.43
  -1  -4 -17  167.70   21.39
   1   4 -17  101.14   23.92
  -1  -4 -17  167.20   11.35
  -4   1 -17  164.58   12.08
  -1  -4 -17  188.92   13.89
  -4   1 -17  168.08   12.26
  -4   1 -16  247.85   23.47
   1   4 -16  274.82   26.52
   4  -1 -16  276.05   22.53
  -1  -4 -16  283.10   25.02
   1   4 -16  232.86   31.35
  -1  -4 -16  283.73   14.28
  -4   1 -16  285.29   15.12
  -4   1 -16  280.78   15.01
  -1  -4 -16  306.82   16.90
  -4   1 -16  283.82   13.51
  -4   1 -15  132.25   15.80
   1   4 -15  132.89   15.57
  -1  -4 -15  122.32   15.97
   1   4 -15  139.59   17.99
   4  -1 -15  141.16   15.66
  -1  -4 -15  126.66   15.43
  -4   1 -15  128.60   16.46
   1   4 -15  143.98   24.79
  -1  -4 -15  128.49    9.48
  -4   1 -15  135.04   10.23
  -4   1 -15  133.64   10.21
  -4   1 -15  129.36    9.27
  -1  -4 -15  145.54   11.47
  -4   1 -14   73.20   11.59
   1   4 -14   67.46   16.95
  -4   1 -14   70.77   11.81
  -1  -4 -14   79.60   12.50
   4  -1 -14   81.75   11.59
   1   4 -14   69.68   11.00
   4  -1 -14   83.76   11.48
  -1  -4 -14   60.33   10.92
  -1  -4 -14   74.83    7.07
  -4   1 -14   72.07    7.63
  -4   1 -14   70.66    6.72
  -4   1 -14   73.97    7.71
  -1  -4 -13  245.74   20.06
  -1  -4 -13  235.31   19.27
   4  -1 -13  219.35   17.37
   4  -1 -13  228.62   17.81
  -4   1 -13  236.42   19.39
  -4   1 -13  219.79   19.02
   1   4 -13  263.82   28.38
   1   4 -13  244.21   18.78
  -4   1 -13  222.50   10.55
  -1  -4 -13  210.27   10.91
  -4   1 -13  221.00   11.97
  -4   1 -13  215.24   11.07
  -4   1 -13  226.95   11.96
  -4   1 -12  802.89   33.71
  -4   1 -12  831.88   34.50
   4  -1 -12  861.17   32.45
  -1  -4 -12  846.55   35.24
  -4   1 -12  754.07   18.96
   1   4 -12  847.68   33.19
  -1  -4 -12  868.45   35.70
  -4   1 -12  850.43   22.25
  -1  -4 -12  775.49   20.01
  -4   1 -12  780.01   20.17
  -4   1 -12  816.52   21.55
  -1  -4 -11   14.60    5.60
   4  -1 -11   10.27    4.32
  -1  -4 -11   15.63    5.78
  -4   1 -11   11.14    3.29
  -4   1 -11   12.43    5.77
   1   4 -11    8.32    7.44
   1   4 -11    9.33    4.42
  -4   1 -11   11.83    5.22
  -4   1 -11   12.16    5.28
  -1  -4 -11   13.15    3.12
  -4   1 -11   10.93    3.30
  -4   1 -11   10.63    3.24
  -4   1 -10  183.15   14.76
  -4   1 -10  178.92   15.18
  -1  -4 -10  174.92   14.68
  -1  -4 -10  173.19   14.68
   1   4 -10  214.70   21.87
   4  -1 -10  177.99   12.89
   1   4 -10  167.39   13.49
  -4   1 -10  170.92   13.96
  -4   1 -10  167.93    8.47
  -4   1  -9  553.34   24.31
  -1  -4  -9  540.16   24.59
   1   4  -9  598.12   34.84
  -4   1  -9  520.29   22.72
  -4   1  -9  514.21   23.98
   1   4  -9  545.14   23.04
   4  -1  -9  493.70   19.81
  -1  -4  -9  555.66   24.97
  -4   1  -8   69.51    9.04
  -4   1  -8   68.88    8.84
  -4   1  -8   70.55    8.28
   1   4  -8   60.71    7.98
  -1  -4  -8   67.68    9.22
  -1  -4  -8   60.74    8.65
   1   4  -8   67.25   12.66
   1   4  -7   82.50   13.27
  -4   1  -7   93.45    8.72
   1   4  -7  103.48    9.64
  -4   1  -7  102.38   10.19
  -1  -4  -7  114.99   10.94
  -4   1  -6  468.53   19.83
  -4   1  -6  420.76   16.78
   1   4  -6  467.76   18.93
   4  -1  -6  498.44   12.70
   4  -1  -6  475.50   19.03
  -1  -4  -6  479.41   20.68
  -4   1  -5 1460.71   34.27
   4  -1  -5 1494.58   24.29
   4  -1  -5 1580.61   34.65
  -4   1  -5 1384.74   29.23
  -1  -4  -5 1568.85   36.24
   1   4  -5 1489.41   33.10
  -4   1  -4 1026.16   27.46
  -1  -4  -4 1099.54   27.02
   4  -1  -4 1179.36   29.89
   4  -1  -4 1107.96   21.11
  -4   1  -4 1014.27   23.22
   1   4  -4 1003.86   25.96
  -1  -4  -4 1056.83   28.78
  -4   1  -3   59.45    6.85
  -4   1  -3   80.20   10.45
  -1  -4  -3   67.59    7.07
   1   4  -3   59.52   10.35
   1   4  -3   59.06    6.42
  -4   1  -3   58.23    5.50
  -1  -4  -3   55.66    6.45
   4  -1  -3   55.69    4.97
  -4   1  -2 1082.62   36.00
   1   4  -2 1336.25   27.79
  -1  -4  -2 1343.94   28.46
   4  -1  -2 1339.40   25.07
  -1  -4  -2 1015.55   28.55
  -4   1  -2 1317.05   29.03
  -4   1  -1  781.94   20.92
   1   4  -1  819.55   20.26
   1   4  -1  821.28   23.01
  -1  -4  -1  863.23   22.83
   4  -1  -1  761.72   19.15
  -4   1   0   15.27    6.52
  -1  -4   0    6.80    4.00
   4  -1   0    8.67    3.55
   1   4   0   14.79    3.30
  -4   1   0    5.75    2.95
   4  -1   0    9.72    3.32
   1   4   0    6.83    3.06
  -4   1   0    8.53    4.63
  -4   1   1  766.92   19.53
  -1  -4   1  844.45   23.53
  -4   1   1  856.84   24.48
   4  -1   1  787.75   21.06
   1   4   1  748.41   17.27
   1   4   1  767.26   18.71
   4  -1   1  796.88   20.97
   1   4   2 1342.48   26.42
   4  -1   2 1399.57   29.37
   4  -1   2 1362.98   28.83
  -1  -4   2 1409.15   31.51
   1   4   2 1330.62   22.59
  -4   1   2 1446.47   31.13
   1   4   3   63.82    4.55
   4  -1   3   57.44    6.78
   4  -1   3   57.29    6.26
  -1  -4   3   64.13    7.76
   1   4   3   61.30    6.23
  -4   1   3   57.20    6.58
   1   4   4 1157.39   27.17
   4  -1   4 1204.13   29.41
   4  -1   4 1221.62   27.46
  -1  -4   4 1188.87   30.06
  -4   1   4 1265.26   29.12
  -1  -4   5 1452.03   34.26
   4  -1   5 1393.55   29.20
  -4   1   5 1398.22   31.80
   1   4   5 1446.61   31.86
   1   4   5 1337.57   25.53
   4  -1   5 1393.03   32.99
  -4   1   6  456.51   18.58
  -1  -4   6  483.35   19.97
   4  -1   6  472.01   19.47
   4  -1   6  447.06   15.87
   1   4   6  481.66   19.03
   1   4   6  462.83   14.52
   1   4   7  115.99    7.19
   1   4   7  118.18   10.28
  -4   1   7  110.05    9.85
   4  -1   7  105.01    9.91
  -1  -4   7  116.95   10.71
  -4   1   8   68.13    8.54
   1   4   8   61.70    4.97
   4  -1   8   66.02    8.33
   1   4   8   43.52    7.33
  -1  -4   8   59.79    8.28
   4  -1   9  478.66   22.02
  -1  -4   9  457.37   21.62
   1   4   9  478.47   22.42
  -4   1   9  431.35   21.30
  -1  -4  10  192.42   10.26
   1   4  10  179.36    9.53
  -4   1  10  197.06    9.93
   4  -1  10  193.64   10.24
  -1  -4  10  186.49   10.26
  -4   1  10  210.63   15.69
  -1  -4  10  178.99   14.11
   1   4  10  185.70   14.80
   4  -1  10  195.08   14.88
  -1  -4  10  192.47    9.48
   1   4  10  185.84    9.29
   1   4  10  180.81    9.58
   4  -1  10  201.96   10.67
  -1  -4  11   12.34    3.51
  -4   1  11   11.57    3.44
   4  -1  11   11.30    3.54
   4  -1  11    7.22    2.70
   1   4  11   15.00    3.80
   1   4  11   13.07    3.60
  -1  -4  11   12.50    3.70
   4  -1  11    9.70    3.37
  -4   1  11   11.35    5.20
   4  -1  11   10.30    4.67
  -1  -4  11   13.55    5.13
   1   4  11    9.48    5.00
  -1  -4  11   10.64    3.31
   1   4  11   13.67    3.51
  -4   1  11   10.06    3.46
  -1  -4  11   10.97    4.55
   1   4  11   12.12    3.20
   4  -1  12  761.54   20.69
   1   4  12  769.34   21.62
   4  -1  12  761.29   22.12
  -4   1  12  781.32   21.53
   1   4  12  763.55   20.89
  -1  -4  12  797.59   22.59
  -1  -4  12  703.50   29.41
   4  -1  12  714.20   30.82
   1   4  12  606.57   30.08
  -4   1  12  687.62   31.34
  -1  -4  12  748.93   20.39
   1   4  12  796.14   21.74
  -1  -4  12  760.03   20.60
   1   4  12  783.74   21.23
  -4   1  12  780.84   21.16
  -1  -4  12  730.45   19.86
   4  -1  12  746.25   22.47
  -4   1  13  206.98   11.61
  -1  -4  13  222.64   12.46
   4  -1  13  203.82   11.98
   1   4  13  212.82   11.49
   4  -1  13  199.45   10.85
   1   4  13  204.10   11.65
   4  -1  13  207.70   17.39
   1   4  13  203.24   18.45
  -4   1  13  194.47   17.77
  -1  -4  13  171.35   15.30
  -1  -4  13  207.59   11.29
  -1  -4  13  203.12   10.89
   1   4  13  215.01   11.78
  -4   1  13  195.73   11.07
   1   4  13  214.05   11.60
  -1  -4  13  189.29   11.40
   4  -1  13  199.31   12.08
   1   4  14   50.83    6.72
   4  -1  14   49.61    5.93
  -1  -4  14   49.83    6.94
   1   4  14   53.86    6.74
   4  -1  14   45.81    6.54
  -4   1  14   53.39    6.69
  -1  -4  14   43.01    8.41
  -4   1  14   43.93    9.20
   1   4  14   42.53    9.27
   4  -1  14   59.78   10.17
  -4   1  14   55.13    6.59
  -1  -4  14   51.62    6.16
   1   4  14   49.22    6.16
   1   4  14   51.40    6.52
  -1  -4  14   50.33    5.92
   4  -1  14   49.16    6.70
  -1  -4  14   59.41    8.77
   4  -1  14   53.15    6.91
  -1  -4  15  121.14   10.15
   4  -1  15  114.75    9.99
   1   4  15  118.68    9.87
   4  -1  15  109.12    8.69
  -4   1  15  119.98    9.83
  -4   1  15  103.13   14.51
   1   4  15  106.47   14.79
   4  -1  15  119.43   14.65
   1   4  15  116.40    9.45
   1   4  15  116.53    9.54
   4  -1  15  115.99    9.98
  -4   1  15  116.63    9.30
  -1  -4  15  123.63    9.60
   4  -1  15  107.78    9.78
  -4   1  16  225.85   13.87
   1   4  16  250.99   14.35
  -1  -4  16  235.39   14.34
   4  -1  16  226.72   20.43
  -4   1  16  187.73   19.99
   4  -1  16  226.53   14.15
  -1  -4  16  240.43   13.91
   1   4  16  227.06   13.24
   1   4  16  239.82   13.76
  -4   1  16  217.73   12.89
   4  -1  16  213.52   13.81
  -4   1  17  142.64   12.00
   1   4  17  154.73   11.74
  -1  -4  17  154.17   11.92
   1   4  17  131.39   10.07
  -1  -4  17  154.08   11.45
   4  -1  17  142.32   11.72
  -4   1  17  134.74   10.70
   1   4  17  147.55   11.36
   4  -1  17  139.75   11.73
  -4   1  18  327.14   17.50
  -1  -4  18  311.48   16.96
   1   4  18  320.65   16.63
  -1  -4  18  343.94   17.08
   4  -1  18  323.46   17.32
  -4   1  18  302.22   15.84
   1   4  18  319.75   16.30
  -4   1  18  291.48   15.19
  -1  -4  19   58.94    8.34
   1   4  19   65.36    8.20
  -4   1  19   60.50   10.25
   4  -1  19   65.71    8.85
  -4   1  19   57.04    8.78
  -1  -4  19   62.97    7.83
   1   4  19   58.42    7.96
  -4   1  19   45.32    7.59
  -4   1  20  131.01   14.02
  -1  -4  20  146.87   11.96
   4  -1  20  158.48   12.59
  -4   1  20  137.16   11.74
   1   4  20  140.62   11.51
  -1  -4  20  148.68   11.21
  -4   1  20  124.25   11.41
  -1  -4  21   65.97    8.14
  -4   1  21   64.46   12.24
  -1  -4  21   68.92    7.76
   1   4  21   65.48    8.46
   4  -1  21   79.55    9.12
  -4   1  21   63.30   10.16
  -4   1  21   62.77    9.42
  -4   1  22  286.69   17.48
  -1  -4  22  282.74   14.79
  -4   1  22  270.49   16.27
   4  -1  22  311.17   16.03
   1   4  22  300.10   15.22
  -1  -4  22  283.17   13.78
  -4   1  22  243.11   14.09
  -4   1  23  230.40   15.77
  -1  -4  23  198.76   11.79
  -1  -4  23  193.09   10.44
   4  -1  23  248.41   13.69
  -4   1  23  217.64   15.13
   1   4  23  209.29   13.00
   4  -1  24  164.09   10.35
   1   4  24  147.11   11.07
  -4   0 -24   47.43    7.51
   0  -4 -24   21.58    8.24
  -4   0 -24   58.07   12.77
  -4   0 -24   48.04   11.49
   0   4 -24   46.59    5.86
  -4   0 -23   48.54    7.42
   0   4 -23   13.87    4.24
   0  -4 -23   31.44    8.46
  -4   0 -23   44.53    5.71
  -4   0 -23   67.07   10.03
   0   4 -23   46.05    6.38
   0  -4 -23   72.45    8.74
  -4   0 -22   37.37    5.76
   0   4 -22   36.45    6.23
  -4   0 -22   45.60    7.52
   0  -4 -22   56.87   10.27
  -4   0 -22   64.93    9.57
   0  -4 -22   42.54    7.21
  -4   0 -22   44.28    6.88
  -4   0 -21  190.62   13.32
   0   4 -21  191.49   13.03
  -4   0 -21  180.35   11.90
  -4   0 -21  231.93   16.00
  -4   0 -21  204.15   12.99
   0   4 -21  202.76   11.99
   0  -4 -21  217.74   14.60
  -4   0 -20   61.48    8.43
  -4   0 -20   58.45    7.46
  -4   0 -20   75.89    9.81
   0   4 -20   63.82    7.75
  -4   0 -20   73.87    8.69
   0  -4 -20   76.99    9.44
   0   4 -19  154.88   10.65
  -4   0 -19  138.92   11.85
  -4   0 -19  144.96   11.23
   0  -4 -19  161.47   10.77
  -4   0 -19  149.21   11.68
   0  -4 -19  168.97   13.13
   0   4 -19  143.50   11.04
   0   4 -18  533.58   19.59
  -4   0 -18  510.93   21.41
   0  -4 -18  477.92   18.46
  -4   0 -18  509.99   20.50
   0   4 -18  541.47   20.79
  -4   0 -18  524.88   20.92
  -4   0 -17  177.77   20.75
   0   4 -17  188.02   22.40
   0   4 -17  199.19   12.13
   0  -4 -17  202.57   21.81
   0   4 -17  182.31   31.56
   0  -4 -17  181.37   22.08
   4   0 -17  179.22   19.64
  -4   0 -17  171.74   12.60
   0  -4 -17  193.46   11.61
  -4   0 -17  179.30   12.39
  -4   0 -17  176.90   12.48
   0  -4 -17  212.69   14.08
   0   4 -16   23.68    9.55
   0  -4 -16   21.23    7.41
  -4   0 -16   19.66    7.71
   4   0 -16   16.99    6.70
  -4   0 -16   28.22    9.00
   0   4 -16   27.37   12.99
  -4   0 -16   28.01    5.64
   0  -4 -16   24.64    4.77
  -4   0 -16   28.74    6.15
  -4   0 -15 1167.88   46.34
   0   4 -15 1265.68   71.36
   0  -4 -15 1217.88   48.05
  -4   0 -15 1136.63   47.81
   4   0 -15 1172.75   45.54
   0   4 -15 1191.12   50.90
  -4   0 -15 1180.65   49.88
   0  -4 -15 1181.47   27.40
  -4   0 -15 1224.13   29.96
  -4   0 -15 1157.90   29.16
   4   0 -14  159.07   16.01
   0  -4 -14  166.90   17.24
  -4   0 -14  158.56   17.68
   0   4 -14  172.89   25.35
   0   4 -14  165.39   16.56
   0  -4 -14  162.56   16.29
  -4   0 -14  163.38   17.50
   0   4 -14  162.11   18.27
  -4   0 -14  160.71   16.78
   0  -4 -14  146.88    9.20
  -4   0 -14  160.41   10.47
  -4   0 -14  162.73   10.63
  -4   0 -14  170.00    9.56
   0   4 -14  149.87    9.45
  -4   0 -13  105.59   13.23
   0   4 -13  122.94   20.31
   0  -4 -13  140.02   14.43
   0   4 -13  101.16   12.24
  -4   0 -13   96.89   13.12
  -4   0 -13  101.41   13.46
   0  -4 -13  110.28   13.45
   4   0 -13  100.64   11.48
   4   0 -13   98.11   12.07
  -4   0 -13  100.59    8.01
   0  -4 -13   99.45    7.25
  -4   0 -13   96.62    7.96
  -4   0 -13   95.95    7.06
  -4   0 -12  209.14   17.73
   4   0 -12  221.31   15.72
   4   0 -12  205.22   15.96
  -4   0 -12  209.41   17.50
  -4   0 -12  208.19   18.02
   0   4 -12  203.86   16.33
   0   4 -12  243.71   26.83
   4   0 -12  238.69   16.13
   0  -4 -12  202.48   16.96
   0  -4 -12  205.16   16.80
   0  -4 -12  205.89    9.96
  -4   0 -12  211.12   10.93
   0   4 -12  187.74    9.07
  -4   0 -12  214.75   10.77
  -4   0 -12  209.26    9.78
  -4   0 -11  119.29   12.85
  -4   0 -11  116.13   12.91
  -4   0 -11  113.63   12.35
   4   0 -11  114.72   10.62
   0   4 -11  135.29   19.98
   0   4 -11  115.68   11.91
   0  -4 -11  122.90   12.59
   0  -4 -11  114.46   12.19
  -4   0 -11  119.88    7.92
  -4   0 -11  105.94    7.53
  -4   0 -11  103.13    6.81
   4   0 -10   16.33    4.33
  -4   0 -10   14.21    5.33
   0  -4 -10   16.72    5.47
  -4   0 -10   19.34    5.77
  -4   0 -10   10.00    4.89
   0   4 -10   10.31    7.02
   0  -4 -10   18.32    5.86
   0   4 -10   17.18    5.52
  -4   0 -10   13.24    3.24
  -4   0 -10   13.37    3.46
  -4   0  -9  271.46   17.30
  -4   0  -9  267.31   16.51
   0   4  -9  332.07   26.73
   0  -4  -9  284.91   17.17
  -4   0  -9  260.23   16.98
   0   4  -9  272.71   16.31
   0  -4  -9  281.98   16.92
  -4   0  -8 1182.68   34.55
  -4   0  -8 1157.71   33.62
  -4   0  -8 1123.99   32.03
   0   4  -8 1150.13   32.25
   0   4  -8 1223.06   50.37
   0  -4  -8 1176.09   33.94
   0  -4  -8 1237.50   34.08
   0  -4  -7  691.10   24.32
   0   4  -7  646.91   23.14
  -4   0  -7  637.35   23.19
  -4   0  -7  604.55   22.23
  -4   0  -7  638.67   24.17
   4   0  -7  693.13   16.64
   0  -4  -7  648.12   24.41
  -4   0  -6  317.41   16.41
   4   0  -6  338.08   11.66
  -4   0  -6  312.41   15.05
   0   4  -6  336.00   16.06
  -4   0  -6  307.54   15.10
   0  -4  -6  333.87   16.79
   4   0  -5 5127.06   55.44
  -4   0  -5 4790.50   63.65
  -4   0  -5 4874.28   63.18
   4   0  -5 5181.37   62.72
   0  -4  -5 5154.80   69.68
   0   4  -5 5146.58   67.26
  -4   0  -5 4911.87   68.01
   0  -4  -4  179.55   11.73
   4   0  -4  197.86   10.63
   4   0  -4  182.34    8.80
  -4   0  -4  186.44   10.05
  -4   0  -4  181.10   11.33
   0   4  -4  168.04   10.75
  -4   0  -4  188.34   10.86
  -4   0  -3  834.50   23.13
   0  -4  -3  845.41   20.19
   4   0  -3  831.35   19.35
   4   0  -3  880.81   23.51
   0   4  -3  879.92   23.08
   4   0  -2 3134.56   45.92
   4   0  -2 3344.06   42.61
   0   4  -2 3148.65   44.49
  -4   0  -2 3261.04   46.27
   0  -4  -2 3267.87   43.79
  -4   0  -1  758.88   19.93
   4   0  -1  798.61   19.70
   0  -4  -1  804.85   20.90
   0   4  -1  730.89   19.06
  -4   0   0  494.44   15.04
   4   0   0  501.03   16.64
   0  -4   0  556.48   17.90
   4   0   0  529.10   16.34
   0   4   0  468.63   14.40
   0   4   0  538.70   20.04
  -4   0   0  541.06   18.60
   0  -4   1  764.46   21.38
  -4   0   1  700.99   16.95
   4   0   1  712.68   20.19
   4   0   1  743.39   20.07
  -4   0   1  757.14   18.39
   0   4   1  678.92   20.55
   0   4   1  648.72   16.48
   0  -4   2 3505.76   50.89
  -4   0   2 3307.99   42.33
   4   0   2 3449.54   48.70
   4   0   2 3273.69   48.20
   0   4   2 3179.00   47.61
  -4   0   2 3159.26   40.04
   0  -4   3  854.33   24.06
   4   0   3  870.05   23.21
   4   0   3  846.83   22.86
   0   4   3  791.88   22.43
  -4   0   3  811.75   19.28
   4   0   4  210.52   11.75
   4   0   4  235.49   12.09
  -4   0   4  224.06   10.61
   0   4   4  196.89   11.63
   0  -4   4  211.82   12.46
   0   4   5 4948.36   67.77
   4   0   5 4927.95   63.66
   0  -4   5 4795.12   67.84
  -4   0   5 4985.58   62.47
   4   0   5 5123.98   67.18
   0   4   6  252.49   14.32
   4   0   6  266.44   13.00
   0   4   6  260.82    9.25
  -4   0   6  265.43   13.26
   4   0   6  262.69   13.99
   0  -4   6  251.08   14.56
   0   4   7  732.56   14.17
   0   4   7  769.14   26.18
   4   0   7  763.07   24.71
  -4   0   7  768.87   24.09
   0  -4   7  761.25   25.89
  -4   0   8 1032.32   29.95
   4   0   8 1080.67   30.64
   0   4   8 1029.54   32.35
   0  -4   8 1050.47   31.58
   4   0   9  255.44   15.38
   0   4   9  264.82   17.17
   0  -4   9  254.31   16.16
   4   0  10   26.05    4.09
   4   0  10   30.48    4.20
   0   4  10   30.05    4.36
   0   4  10   26.10    4.14
   0  -4  10   27.27    4.24
   0  -4  10   27.90    4.39
  -4   0  10   26.88    4.24
   0   4  10   26.02    6.50
   4   0  10   29.72    6.02
  -4   0  10   36.04    6.87
   0  -4  10   29.62    6.87
   0   4  10   26.75    4.18
   0   4  10   25.98    3.95
   4   0  10   26.60    4.27
  -4   0  11  109.46    7.88
   0  -4  11  100.85    7.08
   0   4  11   96.18    7.21
   4   0  11  100.72    7.70
   0  -4  11   97.63    7.83
   4   0  11  109.38    7.84
   0  -4  11   94.64    7.52
   0   4  11  104.94    7.78
  -4   0  11  121.35   12.69
   4   0  11  100.92   10.77
   0   4  11   93.34   11.44
   0  -4  11  104.70   11.57
  -4   0  11  114.63    7.67
   0   4  11   91.85    7.16
   0  -4  11   94.05    7.06
   0   4  11   99.22    7.34
   4   0  11  104.99    8.11
   0   4  12  171.95    9.83
  -4   0  12  193.41   10.71
   0  -4  12  176.13   10.59
   4   0  12  190.60   10.51
   0  -4  12  178.92    9.76
   4   0  12  195.04   11.02
   0   4  12  182.95   16.52
  -4   0  12  176.88   15.73
   4   0  12  184.89   14.88
   0  -4  12  183.95   15.59
   0   4  12  182.50   10.54
   0  -4  12  180.49   10.05
   0   4  12  187.19   10.37
  -4   0  12  195.73   10.33
   4   0  12  191.81   11.27
  -4   0  13   97.05    8.19
   4   0  13   93.68    8.17
   0  -4  13   93.29    7.56
   0   4  13   99.10    7.94
   4   0  13   91.69    7.76
   0  -4  13   90.19    8.19
   0  -4  13   98.79   12.30
  -4   0  13   97.27   12.80
   4   0  13  103.31   12.27
   0   4  13   88.79   12.38
   4   0  13   93.68    8.09
  -4   0  13  101.26    7.86
   0   4  13  100.77    8.35
   0   4  13   97.52    8.09
   4   0  13   95.31    8.46
   4   0  14  142.33    9.92
   0  -4  14  151.03   10.67
  -4   0  14  157.70   10.63
   0   4  14  150.64   10.20
   4   0  14  150.89   10.63
  -4   0  14  136.45   15.85
   4   0  14  149.93   15.23
   0   4  14  128.41   15.47
   0  -4  14  147.26   15.32
  -4   0  14  149.02    9.77
   4   0  14  156.30   10.46
   0   4  14  152.65   10.42
   0   4  14  150.65   10.18
   0  -4  14  161.79   10.79
   4   0  14  143.35   10.65
   0   4  15 1141.16   28.88
   0  -4  15 1124.15   29.77
  -4   0  15 1155.82   29.69
   4   0  15 1067.89   27.85
   4   0  15 1120.58   42.18
   0  -4  15 1061.95   41.40
  -4   0  15 1110.56   27.56
   0   4  15 1167.44   29.35
   0  -4  15 1184.83   30.30
   0   4  15 1115.09   29.23
   4   0  15 1127.46   29.41
   4   0  15 1118.11   30.57
   4   0  16   23.81    5.64
  -4   0  16   34.76    6.22
   0   4  16   25.65    5.67
   4   0  16   30.02    5.30
   0  -4  16   24.51    5.58
   0   4  16   31.54    9.34
   0   4  16   25.84    5.33
   0  -4  16   28.75    5.93
   0   4  16   28.90    5.83
   4   0  16   27.44    5.86
  -4   0  16   28.32    5.39
  -4   0  17  169.98   12.37
   0  -4  17  170.78   12.27
   4   0  17  160.96   11.13
   0   4  17  173.53   12.36
   0   4  17  169.32   12.13
   0  -4  17  174.66   12.37
   4   0  17  169.12   12.56
   0   4  17  149.63   11.05
  -4   0  17  160.38   11.04
  -4   0  17  158.22   11.83
   0  -4  18  535.11   21.68
  -4   0  18  536.03   21.58
   4   0  18  501.89   19.50
   0   4  18  525.75   21.08
   0   4  18  509.29   20.87
  -4   0  18  486.76   19.25
   0  -4  18  537.85   21.95
   4   0  18  529.80   21.80
  -4   0  18  456.68   19.21
   0  -4  19  125.26   10.85
  -4   0  19  128.25   11.80
   4   0  19  124.26   11.05
  -4   0  19  116.32   10.18
   0  -4  19  129.49   11.11
   0   4  19  123.39   11.24
  -4   0  19  107.23   11.38
  -4   0  20   56.57    9.64
   0  -4  20   52.79    7.62
   4   0  20   55.79    8.06
   0  -4  20   51.21    7.15
   0   4  20   43.84    7.98
  -4   0  20   52.52    8.01
  -4   0  20   42.27    9.19
  -4   0  21  142.77   13.23
   0  -4  21  167.35   12.10
  -4   0  21  149.03   11.95
   0  -4  21  160.08   11.50
   4   0  21  171.54   12.46
   0   4  21  166.84   12.71
  -4   0  21  143.65   12.32
   0  -4  22   43.78    6.42
  -4   0  22   50.10   10.67
  -4   0  22   48.82    9.36
   4   0  22   54.99    7.26
   0  -4  22   47.98    6.53
  -4   0  22   47.69    9.34
   0   4  22   57.44    8.98
  -4   0  23   41.19   10.25
   0  -4  23   50.18    6.47
   0   4  23   36.86    8.74
  -4   0  23   45.50   10.14
   4   0  23   48.43    6.58
   0  -4  23   46.75    5.87
   0   4  24   45.21    9.48
   4   0  24   47.91    6.07
  -4  -1 -24   88.14    9.21
  -4  -1 -24   95.71   16.33
  -1   4 -24   78.19    7.19
  -4  -1 -24   82.55   13.86
  -1   4 -24   77.05    7.06
  -1   4 -23   12.63    4.22
  -4  -1 -23   18.78    6.02
  -4  -1 -23   22.93   10.13
   1  -4 -23   16.54    6.69
  -4  -1 -23   22.62    9.85
  -1   4 -23   15.52    4.21
  -1   4 -22    2.49    3.23
  -4  -1 -22    1.11    2.81
   1  -4 -22    1.23    5.05
  -4  -1 -22    3.95    4.54
  -1   4 -22    0.46    3.80
  -1   4 -22   -0.13    3.78
  -4  -1 -22   -0.91    6.33
   1  -4 -22    4.80    4.04
  -4  -1 -21    0.00    4.72
  -4  -1 -21    1.06    3.31
  -1   4 -21   -0.53    3.65
  -1   4 -21   -0.67    3.73
   1  -4 -21    0.30    4.37
  -4  -1 -21   -1.29    4.20
  -4  -1 -21   -1.24    5.40
  -1   4 -20  153.07   10.26
  -4  -1 -20  151.36   12.15
  -4  -1 -20  148.66   10.61
  -4  -1 -20  153.53   11.38
  -4  -1 -20  180.39   14.42
  -1   4 -20  156.71   11.13
   1  -4 -20  167.88   12.72
  -1   4 -19   51.29    6.94
  -4  -1 -19   50.66    8.03
  -4  -1 -19   50.89    6.96
  -4  -1 -19   59.01    9.22
  -1   4 -19   54.26    7.49
   1  -4 -19   56.35    7.84
  -4  -1 -19   62.08    7.86
  -1   4 -18  298.02   14.87
  -4  -1 -18  283.26   15.02
  -4  -1 -18  285.99   16.24
  -4  -1 -18  306.74   15.80
  -1   4 -18  283.66   15.39
   1  -4 -18  332.70   17.24
   1  -4 -17  155.64   20.51
  -1   4 -17  141.97   10.52
   4   1 -17  135.05   17.71
   1  -4 -17  138.34   18.05
  -4  -1 -17  135.66   18.36
  -1   4 -17  110.43   26.66
  -1   4 -17  132.90   18.43
  -4  -1 -17  127.31   18.34
  -4  -1 -17  133.52   11.04
  -4  -1 -17  134.81   10.45
  -4  -1 -17  140.62   10.99
  -1   4 -17  143.25   11.23
   1  -4 -17  153.41   11.70
  -4  -1 -16  714.39   37.54
   4   1 -16  774.77   40.21
  -4  -1 -16  755.92   41.74
  -4  -1 -16  762.80   41.98
  -1   4 -16  808.21   24.03
  -1   4 -16  759.34   58.83
   1  -4 -16  824.71   40.26
  -1   4 -16  795.98   43.14
  -4  -1 -16  771.12   24.03
  -4  -1 -16  774.70   24.95
  -4  -1 -16  793.09   24.22
  -1   4 -15  119.63   23.68
  -4  -1 -15   97.69   13.83
  -1   4 -15  108.50   15.79
   1  -4 -15  107.41   14.34
  -1   4 -15  108.77    9.06
  -4  -1 -15  119.45   15.95
  -4  -1 -15   99.02   15.09
   4   1 -15  104.25   14.62
  -4  -1 -15  103.60    8.92
  -4  -1 -15  103.86    9.17
  -4  -1 -15  110.99    9.14
  -4  -1 -14  118.98   15.35
   1  -4 -14  134.48   15.08
  -1   4 -14  141.78   23.46
  -1   4 -14  125.27   16.11
  -4  -1 -14  116.63   14.94
  -4  -1 -14  130.49   15.48
   4   1 -14  131.69   15.11
  -4  -1 -14  123.57    9.14
  -4  -1 -14  122.57    9.42
  -1   4 -14  127.44    8.70
  -4  -1 -14  121.25    9.15
  -4  -1 -13   31.75    8.32
   1  -4 -13   27.54    7.48
   4   1 -13   30.53    6.47
  -1   4 -13   42.76   13.64
   1  -4 -13   32.95    7.13
  -4  -1 -13   24.92    7.48
  -4  -1 -13   36.06    8.73
  -1   4 -13   27.08    7.92
  -4  -1 -13   27.09    4.62
  -4  -1 -13   32.55    5.06
  -1   4 -13   29.24    4.47
   4   1 -12  360.05   19.05
   1  -4 -12  357.13   21.58
   1  -4 -12  366.92   21.65
  -1   4 -12  364.76   23.68
  -4  -1 -12  364.67   23.19
   4   1 -12  379.46   21.16
  -1   4 -12  415.81   36.03
  -4  -1 -12  353.11   23.10
  -4  -1 -12  347.05   23.19
  -4  -1 -12  346.65   13.66
  -1   4 -12  330.28   12.85
  -4  -1 -12  338.73   13.45
  -4  -1 -11  336.87   21.08
   1  -4 -11  351.76   20.24
   4   1 -11  337.05   17.20
   1  -4 -11  339.28   19.86
   4   1 -11  368.56   20.22
  -4  -1 -11  340.46   21.72
  -1   4 -11  373.40   21.09
  -4  -1 -11  355.50   22.31
  -4  -1 -11  339.85   12.93
  -1   4 -11  319.65   12.10
  -4  -1 -11  316.08   12.41
  -1   4 -11  309.34   11.43
  -4  -1 -10   39.08    7.67
   1  -4 -10   43.75    7.44
  -1   4 -10   50.95   12.60
  -4  -1 -10   32.40    7.17
  -1   4 -10   39.69    7.19
   4   1 -10   33.19    5.33
   1  -4 -10   37.25    7.15
  -4  -1 -10   33.87    7.48
  -4  -1 -10   36.47    4.48
  -1   4 -10   35.01    4.23
  -4  -1 -10   35.57    4.59
   1  -4  -9  157.55   12.73
   4   1  -9  171.54    9.46
  -4  -1  -9  162.78   13.95
   1  -4  -9  159.29   12.24
  -4  -1  -9  150.96   12.96
   4   1  -9  159.09   10.00
  -1   4  -9  192.18   21.67
  -4  -1  -9  147.14   12.93
  -1   4  -9  168.79   13.23
  -4  -1  -8  162.38   13.34
  -4  -1  -8  159.78   12.65
   4   1  -8  161.11    9.24
  -1   4  -8  175.64   13.02
   1  -4  -8  173.41   12.13
  -4  -1  -8  152.79   12.43
   4   1  -8  168.71    9.43
   1  -4  -8  149.74   12.02
  -1   4  -8  163.58   20.13
   4   1  -7  346.95   12.22
   4   1  -7  355.22   13.63
  -4  -1  -7  332.96   17.21
   1  -4  -7  343.34   17.33
   1  -4  -7  375.35   16.83
  -4  -1  -7  339.46   16.94
  -1   4  -7  363.15   17.73
  -4  -1  -7  341.89   18.16
  -4  -1  -6  186.19   11.79
   1  -4  -6  201.51   11.90
   4   1  -6  189.13    7.86
  -4  -1  -6  197.82   12.89
   1  -4  -6  200.48   13.72
   4   1  -6  200.39   10.20
  -1   4  -6  180.57   12.24
  -4  -1  -6  199.58   13.24
  -4  -1  -5 2105.10   38.27
   4   1  -5 2113.71   25.58
   4   1  -5 2219.15   35.76
  -1   4  -5 2155.16   41.49
  -4  -1  -5 2265.08   43.47
   4   1  -5 2143.97   39.33
  -4  -1  -5 2081.12   42.39
   4   1  -4 1163.58   27.80
  -4  -1  -4 1221.02   25.91
   1  -4  -4 1398.43   34.95
   4   1  -4 1307.85   26.30
  -4  -1  -4 1244.12   30.16
   1  -4  -4 1246.82   22.78
  -1   4  -4 1288.40   29.92
   4   1  -4 1289.34   24.04
  -4  -1  -3  120.13    7.20
   1  -4  -3  105.70    6.93
   1  -4  -3  115.89   10.88
   4   1  -3  147.03    7.77
  -1   4  -3  111.19    8.56
   4   1  -3  125.95    9.01
  -4  -1  -3  133.47    9.36
   4   1  -3  138.51    8.41
   4   1  -2 2892.99   42.13
  -4  -1  -2 2806.85   35.07
  -1   4  -2 2824.91   43.56
  -1   4  -2 2923.79   69.11
  -4  -1  -2 2774.65   43.55
   4   1  -2 2852.69   44.43
  -1   4  -1   38.70   10.75
   4   1  -1   22.92    4.34
   4   1  -1   24.43    4.22
  -1   4  -1   21.69    4.38
  -4  -1  -1   23.75    4.21
   1  -4  -1   25.00    4.51
   4   1   0  118.90    8.15
  -1   4   0  138.36   12.55
  -4  -1   0  116.63    5.59
   1  -4   0  111.76    8.13
  -4  -1   0  116.57    7.39
   4   1   1   36.84    5.17
  -4  -1   1   34.58    2.91
   4   1   1   35.87    5.16
   1  -4   1   28.13    5.13
  -1   4   1   28.06    6.41
  -4  -1   1   35.94    4.10
  -4  -1   2 2609.81   33.48
   4   1   2 2771.10   44.21
   4   1   2 2876.24   43.82
   1  -4   2 3022.44   45.47
  -1   4   2 2948.33   49.51
  -4  -1   3  125.66    5.56
   4   1   3  124.46    9.00
   1  -4   3  112.26    9.20
   4   1   3  119.42    9.04
  -4  -1   3  115.13    6.02
  -1   4   3  115.35    9.78
  -4  -1   4 1278.59   23.23
   4   1   4 1236.51   28.93
   4   1   4 1221.01   29.24
  -1   4   4 1218.17   31.32
   1  -4   4 1249.94   30.10
  -4  -1   5 1889.44   32.91
   4   1   5 1986.61   38.11
   1  -4   5 1996.97   39.96
   4   1   5 1957.17   38.25
  -1   4   5 1936.91   40.89
  -1   4   6  176.12   12.58
  -1   4   6  169.22    5.87
  -4  -1   6  190.30    9.94
   4   1   6  206.07   12.16
   1  -4   6  185.69   12.90
  -1   4   7  323.21   17.62
  -4  -1   7  297.03   12.62
  -4  -1   7  321.13   14.63
   4   1   7  320.77   15.61
   1  -4   7  321.24   17.02
   1  -4   8  150.22   12.35
  -4  -1   8  144.71    9.21
   4   1   8  149.58   10.96
  -1   4   8  161.23   13.12
  -4  -1   9  161.02   12.14
   1  -4   9  162.23   13.47
   4   1   9  157.03   11.75
  -4  -1   9  154.23    9.50
  -1   4   9  142.06   13.17
  -1   4  10   32.54    4.58
  -4  -1  10   36.83    4.67
   4   1  10   35.63    4.54
   1  -4  10   34.73    4.54
   1  -4  10   39.89    4.94
   4   1  10   40.55    4.93
  -4  -1  10   24.64    5.51
   1  -4  10   36.61    7.61
  -1   4  10   37.36    7.98
   4   1  10   30.73    5.87
  -1   4  10   36.22    4.63
  -1   4  10   34.85    4.47
   1  -4  10   41.34    4.83
   4   1  10   36.53    4.76
   1  -4  10   36.12    5.00
   1  -4  11  314.04   13.41
   4   1  11  335.37   13.70
   1  -4  11  329.68   13.41
   4   1  11  319.73   13.07
  -1   4  11  318.72   12.72
  -1   4  11  325.04   12.75
  -4  -1  11  339.01   13.65
  -4  -1  11  291.15   18.83
   4   1  11  301.14   17.58
   1  -4  11  320.43   20.12
  -1   4  11  309.99   20.82
  -1   4  11  311.03   12.81
  -4  -1  11  325.92   12.50
   4   1  11  309.30   12.57
  -1   4  11  331.54   13.20
   4   1  11  340.11   14.07
   4   1  12  369.95   14.83
  -4  -1  12  397.15   15.40
  -1   4  12  371.90   14.25
   4   1  12  388.23   15.22
   1  -4  12  388.23   15.21
   1  -4  12  351.86   14.63
  -1   4  12  338.51   13.90
   4   1  12  344.04   19.62
  -1   4  12  349.03   22.91
  -4  -1  12  351.86   21.86
   1  -4  12  386.87   23.03
  -4  -1  12  395.07   14.26
  -1   4  12  389.94   14.99
   4   1  12  378.17   14.54
  -1   4  12  370.54   14.46
   4   1  12  375.20   15.50
   1  -4  12  360.25   13.95
  -1   4  13   42.88    7.52
  -1   4  13   36.18    5.40
   1  -4  13   37.94    5.47
   4   1  13   38.27    5.52
   4   1  13   42.91    5.61
   1  -4  13   41.25    5.56
  -4  -1  13   39.92    5.63
   1  -4  13   35.07    8.51
  -1   4  13   35.77    8.21
  -1   4  13   37.33    5.49
  -1   4  13   39.45    5.34
   4   1  13   36.85    5.37
  -4  -1  13   41.73    5.27
   4   1  13   36.34    5.73
   1  -4  13   39.76    5.08
  -1   4  14  118.50    9.08
   1  -4  14  126.25    9.59
  -1   4  14  124.43   10.49
  -4  -1  14  136.54   10.04
   1  -4  14  128.67    9.74
   4   1  14  116.34    9.19
  -1   4  14  113.37   14.53
   4   1  14  129.74   13.82
   1  -4  14  119.49   14.33
  -1   4  14  134.30    9.75
   4   1  14  120.06    9.28
  -1   4  14  129.45    9.59
  -4  -1  14  127.27    8.87
   4   1  14  126.63   10.15
   1  -4  14  122.87    8.80
  -1   4  15  115.25    9.24
  -4  -1  15  114.51    9.66
   4   1  15  119.85    9.58
  -1   4  15  116.57   11.45
   1  -4  15  115.77    9.69
   4   1  15  119.49   13.67
  -1   4  15  120.42   15.69
   1  -4  15  106.41   14.27
  -4  -1  15  111.86    8.65
  -1   4  15  117.07    9.66
   1  -4  15  120.98   10.21
   4   1  15  111.14    9.27
  -1   4  15  110.38    9.38
   4   1  15  112.75    9.88
  -4  -1  15  124.01   10.16
  -1   4  16  709.71   23.39
  -1   4  16  760.03   23.35
   1  -4  16  726.96   24.19
   4   1  16  717.08   23.74
  -4  -1  16  774.41   25.24
   1  -4  16  694.70   35.91
   4   1  16  737.47   24.10
  -4  -1  16  689.90   21.96
  -1   4  16  740.71   24.05
  -1   4  16  747.54   23.58
   1  -4  16  765.84   25.31
  -4  -1  16  726.33   23.76
   4   1  16  728.77   25.56
  -4  -1  17  124.01   10.84
   4   1  17  111.60    9.76
  -1   4  17  126.50   13.44
   4   1  17  124.65    9.63
   1  -4  17  109.57   10.19
  -1   4  17  103.86   15.72
  -1   4  17  118.70   10.77
  -4  -1  17  115.71    9.30
   1  -4  17  132.86   11.02
   4   1  17  116.72   10.24
  -1   4  17  109.90    9.70
  -4  -1  17  110.89   11.30
   1  -4  18  254.47   15.08
   4   1  18  249.59   14.29
  -4  -1  18  279.91   15.95
   4   1  18  252.17   13.44
   4   1  18  273.45   15.42
  -1   4  18  273.05   15.68
  -4  -1  18  254.49   13.49
   1  -4  18  262.68   15.64
  -4  -1  18  262.83   15.85
  -4  -1  19   53.08    7.84
   1  -4  19   50.80    7.39
   4   1  19   48.04    7.42
   1  -4  19   50.17    7.50
  -1   4  19   36.48    8.18
  -4  -1  19   39.76    6.37
  -4  -1  19   44.61   10.55
   1  -4  20  131.37   11.15
  -4  -1  20  117.59   10.90
   4   1  20  127.78   10.88
  -4  -1  20  112.26    9.89
   1  -4  20  125.54   10.93
  -1   4  20  115.05   11.78
  -4  -1  20  104.04   12.18
  -4  -1  21    2.59    6.62
   1  -4  21    3.81    4.07
  -1   4  21    4.41    7.28
   1  -4  21    1.38    3.64
   4   1  21    2.61    3.77
  -4  -1  21    1.47    5.57
  -4  -1  21    1.09    8.65
  -4  -1  22    3.26    7.20
  -4  -1  22    7.21    6.64
   1  -4  22    3.72    3.21
   4   1  22    3.31    3.45
  -1   4  22    0.59    8.25
  -4  -1  23   17.40    8.38
  -1   4  23   23.21    9.98
   4   1  23   19.61    4.75
   1  -4  23   19.29    4.50
  -4  -1  24   73.60   10.06
  -1   4  24   83.40   11.51
   4   1  24   80.91    7.17
  -2   4 -24   23.69    4.64
  -4  -2 -24    3.97   17.33
  -2   4 -24   23.35    4.73
  -4  -2 -24   19.14   13.71
   2  -4 -23   45.59    9.29
  -2   4 -23   79.59    7.77
  -4  -2 -23  108.70   16.71
  -4  -2 -23   98.59    9.46
  -2   4 -23   90.68    7.95
   2  -4 -23   67.32    9.69
  -4  -2 -23   95.25   13.85
  -2   4 -23  101.30    8.29
  -4  -2 -22   31.25   10.29
   2  -4 -22   18.20    6.68
  -4  -2 -22   20.46    5.91
  -2   4 -22   14.09    4.60
  -4  -2 -22   22.83    9.23
  -2   4 -22   18.63    5.07
  -4  -2 -21  172.31   12.64
  -2   4 -21  160.84   11.83
  -2   4 -21  171.43   11.84
  -4  -2 -21  191.66   15.56
  -2   4 -21  179.07   11.17
  -2   4 -20  103.79    8.69
  -2   4 -20  102.44   10.22
  -4  -2 -20  100.15    8.50
  -4  -2 -20  102.54   10.40
  -2   4 -20  109.09    9.56
  -4  -2 -20  130.14   13.12
  -2   4 -19  401.41   16.76
  -4  -2 -19  382.94   16.78
  -4  -2 -19  370.26   18.63
  -2   4 -19  401.53   17.91
  -4  -2 -19  399.34   17.93
   2  -4 -19  429.23   19.40
  -2   4 -18  366.77   16.36
  -4  -2 -18  368.15   18.33
  -4  -2 -18  346.64   16.10
  -2   4 -18  359.45   17.27
  -4  -2 -18  395.00   21.01
   2  -4 -18  407.42   18.53
  -4  -2 -18  358.86   16.78
  -4  -2 -17  153.12   20.09
  -4  -2 -17  173.06   21.21
   4   2 -17  145.07   19.69
   2  -4 -17  172.53   21.71
  -2   4 -17  138.36   29.67
  -2   4 -17  176.62   11.60
  -2   4 -17  158.98   20.46
  -4  -2 -17  171.78   11.33
  -4  -2 -17  181.67   13.15
  -4  -2 -17  182.81   12.10
  -2   4 -17  172.25   12.34
  -4  -2 -17  183.98   14.24
  -4  -2 -16  841.77   41.58
  -4  -2 -16  894.47   45.88
   2  -4 -16  937.70   47.72
  -2   4 -16  866.14   45.25
  -2   4 -16  746.04   61.68
   4   2 -16  794.51   42.63
  -4  -2 -16  869.08   45.01
  -2   4 -16  924.21   25.82
  -4  -2 -16  902.99   27.25
  -4  -2 -16  934.62   25.99
  -2   4 -16  923.55   26.87
  -4  -2 -16  984.85   30.88
  -4  -2 -16  860.71   25.30
  -4  -2 -15  336.21   25.78
  -4  -2 -15  363.63   27.80
  -2   4 -15  338.73   38.97
   4   2 -15  322.85   26.34
  -2   4 -15  362.36   15.85
   2  -4 -15  365.60   25.10
  -4  -2 -15  347.28   27.39
   2  -4 -15  336.41   27.69
  -2   4 -15  346.91   27.53
  -4  -2 -15  348.68   16.22
  -4  -2 -15  351.80   15.55
  -2   4 -15  348.36   16.19
  -4  -2 -15  370.75   15.95
   2  -4 -14  715.25   33.39
  -4  -2 -14  674.45   36.62
   2  -4 -14  750.82   39.18
  -2   4 -14  710.56   21.47
  -2   4 -14  732.44   37.78
  -2   4 -14  782.61   55.94
  -4  -2 -14  701.52   36.12
   4   2 -14  704.26   31.69
  -4  -2 -14  680.71   36.09
  -4  -2 -14  696.71   21.23
  -4  -2 -14  671.79   21.62
  -2   4 -14  729.36   22.33
  -2   4 -14  716.12   20.73
  -4  -2 -14  678.86   20.81
  -4  -2 -13   81.12   12.53
  -2   4 -13   85.06   12.89
  -2   4 -13   88.31    7.69
   2  -4 -13   85.56   11.48
  -2   4 -13  108.26   20.76
  -4  -2 -13   76.53   11.92
   4   2 -13   88.18   11.32
  -4  -2 -13   89.47   12.99
  -4  -2 -13   85.40    7.39
  -4  -2 -13   80.51    7.46
  -4  -2 -13   82.37    7.41
  -2   4 -13   85.07    7.15
   2  -4 -12  505.12   24.92
  -4  -2 -12  442.21   26.78
  -2   4 -12  562.39   43.09
  -2   4 -12  479.11   27.23
  -4  -2 -12  448.44   26.40
   4   2 -12  481.92   24.89
  -4  -2 -12  455.29   27.25
  -4  -2 -12  455.77   15.69
  -4  -2 -12  397.05   15.28
  -2   4 -12  457.40   15.36
  -4  -2 -12  431.54   15.25
  -2   4 -11   31.83   11.60
   2  -4 -11   18.63    5.51
  -2   4 -11   30.88    7.43
  -4  -2 -11   27.88    7.74
  -4  -2 -11   24.28    6.93
   2  -4 -11   28.02    6.17
   4   2 -11   25.18    5.28
   4   2 -11   30.15    6.99
  -4  -2 -11   28.85    7.88
  -4  -2 -11   25.60    4.32
  -4  -2 -11   24.59    4.14
  -2   4 -11   27.83    4.14
  -4  -2 -11   22.68    4.11
  -4  -2 -10   58.16    9.35
  -4  -2 -10   50.82    8.54
   4   2 -10   59.41    8.70
   2  -4 -10   60.30    7.94
   4   2 -10   57.24    7.32
  -2   4 -10   69.35   14.92
   2  -4 -10   51.32    7.72
   2  -4 -10   56.40    9.81
  -2   4 -10   52.96    8.48
  -4  -2 -10   63.93    9.87
  -4  -2 -10   53.20    5.52
  -4  -2 -10   53.98    5.41
  -4  -2 -10   53.30    5.41
  -2   4 -10   47.09    5.05
  -4  -2  -9 1143.62   36.92
   4   2  -9 1142.58   30.54
  -4  -2  -9 1098.98   35.53
   2  -4  -9 1170.74   31.78
   2  -4  -9 1206.03   39.15
  -2   4  -9 1296.06   57.60
   2  -4  -9 1112.17   33.14
  -4  -2  -9 1196.71   38.46
  -4  -2  -9 1070.41   22.71
  -4  -2  -8   20.49    5.96
   2  -4  -8   11.64    4.26
   4   2  -8   12.85    3.92
   2  -4  -8   11.27    5.81
  -4  -2  -8   17.32    5.93
   2  -4  -8   11.40    3.83
  -2   4  -8    9.91    9.44
  -4  -2  -7  302.04   17.92
   2  -4  -7  304.27   14.03
   2  -4  -7  323.68   18.84
  -2   4  -7  247.81   25.39
   4   2  -7  272.81   14.19
  -4  -2  -7  273.82   16.89
   2  -4  -6  509.36   23.11
   4   2  -6  487.85   18.47
   2  -4  -6  480.89   16.82
  -4  -2  -6  481.50   21.17
   2  -4  -5 3090.98   57.03
   4   2  -5 2716.32   43.45
  -4  -2  -5 2627.97   47.68
   4   2  -4 2437.82   42.06
  -4  -2  -4 2537.89   45.87
   2  -4  -4 2451.51   30.52
   4   2  -3  236.64    7.66
   2  -4  -3   78.05   10.53
   2  -4  -3  224.93    9.13
  -4  -2  -3  221.05   12.45
   4   2  -3  217.78   11.88
  -2   4  -3   99.66   16.49
   2  -4  -2 1277.26   24.18
  -2   4  -2 1225.78   47.32
   4   2  -2 1315.22   29.23
   4   2  -2 1265.57   27.86
  -4  -2  -2 1277.13   28.80
   4   2  -1  659.77   19.60
   4   2  -1  632.46   19.85
   2  -4  -1  640.18   17.58
  -4  -2  -1  596.99   18.50
   4   2   0  162.27   10.04
  -4  -2   0  170.41    4.19
   2  -4   0  167.01    9.59
   4   2   0  164.41   10.29
  -2   4   0  191.52   15.61
  -4  -2   0  155.93    8.90
   4   2   1  650.06   19.95
   2  -4   1  660.37   19.42
  -4  -2   1  580.07   15.93
  -2   4   1  678.06   26.96
   4   2   1  605.71   19.87
   4   2   2 1319.10   29.46
   2  -4   2 1295.34   28.98
   4   2   2 1235.73   29.58
  -2   4   2 1356.68   36.85
  -4  -2   2 1283.83   22.39
   4   2   3  227.40   12.81
   4   2   3  221.81   12.00
  -4  -2   3  219.28   11.98
   2  -4   3  225.36   12.51
  -2   4   3  241.94   15.48
  -4  -2   3  220.74    7.72
  -4  -2   4 2284.69   40.02
  -4  -2   4 2253.74   22.61
   2  -4   4 2406.22   27.48
   4   2   4 2446.00   42.25
   2  -4   4 2387.80   43.62
   4   2   4 2367.65   43.82
  -2   4   4 2388.65   49.46
   4   2   5 2533.26   44.66
  -4  -2   5 2464.56   42.37
  -4  -2   5 2592.95   36.22
   2  -4   5 2577.20   47.39
  -2   4   5 2665.25   52.91
  -4  -2   6  496.04   16.10
   2  -4   6  491.67   20.69
  -4  -2   6  475.05   17.84
   4   2   6  505.81   19.06
  -2   4   6  485.47   22.22
  -2   4   7  247.20   16.45
   2  -4   7  247.36   15.42
  -4  -2   7  223.51   12.62
  -4  -2   7  200.20   11.18
   4   2   7  233.99   13.39
   4   2   8   11.60    3.89
  -4  -2   8   12.69    4.41
  -2   4   8   13.13    5.69
   2  -4   8   20.62    6.49
  -4  -2   9 1117.04   23.68
  -2   4   9 1169.78   23.97
   4   2   9 1236.39   25.22
  -2   4   9 1125.41   37.51
  -4  -2   9 1187.13   30.44
   4   2   9 1168.57   32.06
   2  -4   9 1180.28   36.86
  -2   4   9 1178.82   24.08
  -2   4   9 1159.11   23.61
   2  -4   9 1179.67   25.25
  -2   4  10   71.15    7.02
   4   2  10   78.53    6.30
  -2   4  10   80.78    6.68
  -4  -2  10   82.17    6.73
   2  -4  10   74.87    6.55
   4   2  10   85.81    6.95
   2  -4  10   76.72    6.78
  -2   4  10   87.81   11.52
   2  -4  10   74.01   10.45
   4   2  10   80.84    8.86
  -4  -2  10   83.34    8.36
   4   2  10   81.71    6.17
  -2   4  10   72.77    6.35
  -2   4  10   77.49    6.59
   2  -4  10   79.62    6.88
  -4  -2  10   79.44    6.59
   4   2  10   82.09    6.75
   2  -4  11   21.30    4.00
   4   2  11   20.85    4.12
   2  -4  11   19.78    4.06
  -2   4  11   21.63    4.23
  -2   4  11   22.11    5.92
   4   2  11   18.19    3.84
  -4  -2  11   18.84    3.94
   2  -4  11   19.72    4.01
   4   2  11   17.49    3.56
  -2   4  11   18.57    6.40
   4   2  11   20.35    5.12
   2  -4  11   26.08    7.03
  -2   4  11   21.46    4.20
   4   2  11   18.40    3.58
  -2   4  11   22.26    4.41
  -4  -2  11   23.75    4.58
   4   2  11   20.34    3.82
  -2   4  11   26.36    4.18
  -4  -2  12  422.91   16.14
   2  -4  12  433.76   16.71
   2  -4  12  420.29   16.03
  -2   4  12  400.94   15.25
   4   2  12  442.72   16.63
  -2   4  12  444.63   16.37
   2  -4  12  447.99   25.94
  -2   4  12  385.56   24.83
  -2   4  12  398.54   15.25
  -4  -2  12  430.54   14.64
   4   2  12  407.75   14.68
  -2   4  12  438.74   16.33
   4   2  12  417.74   15.22
  -4  -2  12  441.02   16.22
   4   2  12  412.26   16.13
   2  -4  12  445.35   16.45
  -2   4  12  424.90   14.97
   2  -4  13   73.68    7.18
  -2   4  13   72.14    7.08
  -2   4  13   73.00    9.19
   4   2  13   72.85    7.42
  -4  -2  13   76.85    7.65
   2  -4  13   76.45    7.57
  -2   4  13   60.58   11.11
   2  -4  13   72.35   11.52
   4   2  13   69.49    6.75
  -2   4  13   61.77    6.94
  -4  -2  13   74.46    6.59
  -2   4  13   72.96    7.35
   2  -4  13   75.88    7.27
  -4  -2  13   76.24    8.02
   4   2  13   68.28    7.14
  -2   4  14  604.84   19.91
   2  -4  14  620.30   20.92
   4   2  14  655.13   21.78
   2  -4  14  634.16   21.62
  -4  -2  14  633.02   21.59
  -2   4  14  678.13   21.72
  -2   4  14  576.18   33.06
   2  -4  14  656.74   33.73
  -2   4  14  609.27   20.53
  -2   4  14  654.16   21.42
  -4  -2  14  634.27   19.20
   4   2  14  619.26   20.42
  -4  -2  14  601.93   20.88
   2  -4  14  642.18   21.16
   4   2  14  628.90   21.76
   2  -4  15  310.73   15.33
  -4  -2  15  329.33   16.33
  -2   4  15  323.93   16.90
   2  -4  15  316.61   15.80
   4   2  15  309.59   15.45
  -2   4  15  259.28   23.44
   2  -4  15  305.10   23.87
  -2   4  15  313.61   15.55
  -2   4  15  344.67   15.73
   4   2  15  321.51   15.21
  -4  -2  15  295.69   13.56
   2  -4  15  327.67   15.52
  -4  -2  15  334.70   16.62
  -2   4  16  912.71   27.39
   2  -4  16  908.85   26.95
  -4  -2  16  940.42   28.36
   4   2  16  887.88   27.01
  -2   4  16  860.35   43.85
   2  -4  16  848.59   40.99
  -2   4  16  903.30   26.66
  -2   4  16  900.01   26.58
   2  -4  16  896.63   27.74
  -4  -2  16  841.94   23.59
   4   2  16  915.23   26.62
  -4  -2  16  803.05   26.12
   2  -4  16  895.62   26.55
   4   2  17  144.54   11.40
  -4  -2  17  166.45   12.59
   4   2  17  153.41   11.05
  -2   4  17  150.99   15.26
   2  -4  17  157.61   11.71
  -2   4  17  139.00   18.76
   2  -4  17  169.78   12.68
   4   2  17  159.35   11.57
  -4  -2  17  139.34    9.85
  -2   4  17  157.96   12.36
  -4  -2  17  148.03   13.43
  -4  -2  18  331.47   17.54
   4   2  18  300.15   15.21
   2  -4  18  333.69   16.77
   4   2  18  296.03   16.05
  -2   4  18  353.19   19.55
  -2   4  18  303.00   16.70
  -4  -2  18  288.60   14.17
   4   2  18  318.72   16.23
   2  -4  18  319.27   17.34
  -4  -2  18  293.32   17.49
   4   2  19  370.07   16.74
   2  -4  19  396.36   18.35
  -2   4  19  381.14   19.76
  -4  -2  19  391.47   19.04
   2  -4  19  368.13   18.47
  -2   4  19  368.02   18.72
   4   2  19  389.56   17.91
  -4  -2  19  353.65   15.64
  -4  -2  19  390.38   19.04
   4   2  20  123.96    9.64
  -4  -2  20  130.83   11.21
   2  -4  20  133.17   10.78
  -2   4  20  132.89   12.93
   4   2  20  119.86   10.07
  -4  -2  20  105.45    9.15
   2  -4  20  129.82   11.11
  -4  -2  20  109.41   13.21
  -4  -2  21  183.81   12.68
   4   2  21  165.98   11.49
  -2   4  21  170.99   14.39
   2  -4  21  166.24   12.16
  -4  -2  22   16.07    6.87
  -2   4  22    7.17   10.32
   2  -4  22    8.12    3.66
   4   2  22   15.39    4.37
  -4  -2  23   83.75    9.90
   2  -4  23   99.54    8.47
  -2   4  23   92.18   12.84
   4   2  23   92.76    7.94
  -2   4  24   22.08   10.52
   4   2  24   18.64    4.27
  -4  -3 -24   30.90   15.26
  -3   4 -23  165.63   10.37
  -4  -3 -23  107.91   20.72
  -3   4 -23  168.30   10.31
  -4  -3 -23  119.45   16.65
  -3   4 -23  183.93   10.64
  -3   4 -22   39.22    6.18
  -4  -3 -22   50.73    7.49
  -4  -3 -22   57.09   15.14
  -3   4 -22   42.92    6.22
  -3   4 -22   53.30    7.01
  -4  -3 -22   36.29   10.94
  -4  -3 -21   13.06    4.52
  -3   4 -21    7.15    3.87
  -4  -3 -21   12.24    9.36
  -3   4 -21   14.23    5.39
  -4  -3 -21   17.10    8.21
  -3   4 -20  118.90   10.82
  -4  -3 -20  124.09   10.98
  -4  -3 -20  171.88   17.41
  -3   4 -20  143.21   10.54
  -3   4 -20  133.29   11.29
  -4  -3 -20  145.02   14.53
  -3   4 -19  251.02   13.26
  -4  -3 -19  253.11   15.35
  -3   4 -19  227.25   14.68
  -4  -3 -19  236.87   12.46
  -3   4 -19  231.16   13.76
  -3   4 -19  242.59   14.97
  -4  -3 -19  277.18   18.52
  -3   4 -18  104.70    9.13
  -3   4 -18  103.32   10.31
  -4  -3 -18  104.13    8.69
  -4  -3 -18   98.39   10.15
  -3   4 -18  109.09   10.00
  -4  -3 -18  125.32   12.91
  -3   4 -17  119.84    9.87
  -4  -3 -17  114.61   10.71
  -4  -3 -17  114.36    9.22
  -4  -3 -17  118.22    9.91
  -3   4 -17  122.55   10.60
  -4  -3 -17  130.43   12.80
  -4  -3 -16  226.83   22.41
   3  -4 -16  259.15   26.12
  -4  -3 -16  232.54   23.84
  -3   4 -16  234.81   23.45
  -3   4 -16  204.24   34.74
  -3   4 -16  263.36   13.96
  -4  -3 -16  267.78   13.80
  -4  -3 -16  243.04   14.46
  -4  -3 -16  263.60   13.96
  -4  -3 -16  297.41   17.61
  -3   4 -16  272.78   14.88
  -3   4 -15  261.65   13.73
  -3   4 -15  218.76   21.69
   3  -4 -15  256.95   24.70
  -3   4 -15  183.40   30.52
  -4  -3 -15  240.50   23.57
   4   3 -15  228.10   19.59
  -4  -3 -15  233.83   22.27
  -4  -3 -15  234.08   12.62
  -4  -3 -15  221.61   13.27
  -4  -3 -15  264.68   16.01
  -4  -3 -15  235.92   12.65
  -3   4 -15  237.80   13.75
  -4  -3 -14   13.88    6.59
  -3   4 -14   17.38    4.99
  -4  -3 -14   16.92    7.13
   3  -4 -14   14.66    7.58
  -4  -3 -14   17.20    7.85
  -3   4 -14    9.15   10.04
   4   3 -14   15.35    6.00
  -3   4 -14   13.45    6.41
  -4  -3 -14   18.86    4.14
  -4  -3 -14   16.31    4.96
  -3   4 -14   13.68    4.86
  -4  -3 -14   16.98    5.56
  -4  -3 -14   19.17    4.58
  -3   4 -13    3.38    9.23
  -4  -3 -13   10.35    6.14
  -3   4 -13    5.43    3.91
  -4  -3 -13    7.16    5.60
  -4  -3 -13    5.92    6.30
   4   3 -13    8.89    4.73
   3  -4 -13    8.16    5.57
  -3   4 -13    5.63    5.20
  -4  -3 -13    5.88    3.04
  -4  -3 -13    6.36    3.52
  -3   4 -13    9.51    4.26
  -4  -3 -13    6.86    4.08
  -4  -3 -13    7.17    3.68
  -3   4 -13   12.90    3.66
   4   3 -12  692.11   31.39
   3  -4 -12  714.92   36.16
  -3   4 -12  669.59   32.41
  -4  -3 -12  675.89   34.07
  -3   4 -12  776.99   52.31
  -3   4 -12  665.19   19.61
  -4  -3 -12  658.47   33.43
  -4  -3 -12  682.89   34.34
  -4  -3 -12  691.09   19.73
  -4  -3 -12  655.04   20.21
  -3   4 -12  687.45   20.36
  -3   4 -12  664.71   19.09
  -4  -3 -12  715.83   23.09
  -4  -3 -12  654.08   19.20
  -3   4 -11  675.95   47.66
   3  -4 -11  680.60   33.46
  -3   4 -11  607.40   18.06
  -4  -3 -11  649.42   32.13
   4   3 -11  624.53   28.74
  -4  -3 -11  627.75   31.35
  -3   4 -11  640.01   29.59
   3  -4 -11  670.27   26.00
  -4  -3 -11  609.37   17.88
  -4  -3 -11  617.03   18.74
  -3   4 -11  607.58   18.44
  -4  -3 -11  598.74   17.79
  -4  -3 -11  690.34   21.65
  -3   4 -11  606.93   17.78
  -3   4 -10  136.17    8.36
  -3   4 -10  142.00   13.29
   3  -4 -10  144.48   15.26
   3  -4 -10  147.71   11.40
  -3   4 -10  148.22   22.60
   4   3 -10  148.76   13.76
   3  -4 -10  142.52   12.59
  -4  -3 -10  150.74   15.23
  -4  -3 -10  122.50    8.41
  -4  -3 -10  139.28    8.20
  -3   4 -10  131.87    8.37
  -3   4 -10  137.00    8.19
  -4  -3 -10  150.93    9.96
  -4  -3 -10  143.19    8.43
   4   3  -9  773.30   24.41
   3  -4  -9  841.04   34.40
   3  -4  -9  775.42   24.35
  -3   4  -9  740.18   28.11
  -3   4  -9  739.33   46.28
  -3   4  -9  722.56   18.32
   4   3  -9  799.42   30.36
  -4  -3  -9  796.43   32.62
   3  -4  -9  766.60   27.68
  -4  -3  -9  735.68   19.58
  -4  -3  -9  770.62   18.83
  -3   4  -9  710.01   18.53
  -3   4  -9  745.53   19.03
  -4  -3  -9  759.73   18.80
  -4  -3  -9  881.40   23.31
  -3   4  -8  175.49   23.37
   4   3  -8  204.01   12.34
  -3   4  -8  204.72    9.28
   3  -4  -8  217.53   11.96
  -3   4  -8  203.94   13.89
   4   3  -8  207.19   15.04
   3  -4  -8  224.93   17.58
  -4  -3  -8  210.59   16.24
   3  -4  -7 4882.76   82.97
   3  -4  -7 4796.37   59.35
  -3   4  -7 4352.09   64.84
  -4  -3  -7 4582.76   76.07
   4   3  -7 4176.80   62.00
   3  -4  -6 1168.44   38.13
   4   3  -6 1068.44   27.41
  -3   4  -6  552.51   38.50
  -4  -3  -6 1039.90   32.20
   4   3  -5  569.86   20.00
   3  -4  -5  575.36   27.47
  -4  -3  -5  597.85   23.47
   4   3  -4  748.06   22.76
   3  -4  -4  772.51   14.25
  -3   4  -4  320.35   29.15
  -4  -3  -4  806.44   25.96
  -4  -3  -3  532.73   20.28
   4   3  -3  507.73   18.65
   4   3  -2   87.13    8.02
  -4  -3  -2   83.10    3.76
   3  -4  -2   83.28    6.20
  -4  -3  -2   94.62    8.42
  -3   4  -2   88.43   15.84
   4   3  -1  268.61   13.62
   3  -4  -1  282.12   11.82
  -4  -3  -1  279.66   13.33
   4   3   0  444.84   17.41
   4   3   0  426.95   17.24
   3  -4   0  461.31   15.96
  -4  -3   0  448.82   15.92
   4   3   1  254.43   13.28
  -4  -3   1  251.35   11.18
   4   3   1  263.53   13.86
   3  -4   1  281.62   13.07
  -3   4   1  282.94   18.71
   3  -4   2   81.32    7.77
   4   3   2   90.05    8.38
  -4  -3   2   94.54    9.15
  -3   4   2   91.74   11.43
   4   3   2   86.70    8.03
  -4  -3   2   89.64    6.37
   4   3   3  527.54   20.32
  -4  -3   3  563.16   20.80
   3  -4   3  566.38   20.06
   4   3   3  550.04   19.68
  -4  -3   3  519.38   13.62
   4   3   4  790.84   24.15
  -4  -3   4  751.07   24.28
   3  -4   4  794.51   24.91
  -4  -3   4  768.51   14.61
   3  -4   4  856.63   19.09
  -3   4   4  850.18   31.87
   3  -4   5  537.14   21.37
  -4  -3   5  529.08   20.42
   4   3   5  531.66   19.79
  -3   4   5  574.67   26.22
  -4  -3   6  886.15   27.16
   3  -4   6  920.60   29.39
   4   3   6  911.49   26.75
  -3   4   6  981.42   34.63
   4   3   7 4230.00   64.25
  -4  -3   7 4178.97   65.23
   3  -4   7 4283.52   70.72
  -3   4   8  188.57   16.00
   3  -4   8  189.42   14.65
   4   3   8  187.73   12.59
  -4  -3   8  179.01   12.82
   4   3   8  180.03    9.15
  -4  -3   8  197.28    9.73
   4   3   9  765.99   19.91
  -4  -3   9  697.87   18.22
  -3   4   9  732.76   19.33
  -4  -3   9  703.96   18.71
  -4  -3   9  725.26   26.67
   3  -4   9  719.79   19.66
   4   3   9  768.52   26.34
   3  -4   9  747.75   30.24
  -3   4   9  698.09   31.52
  -3   4   9  750.45   19.71
  -3   4   9  727.64   19.16
   4   3   9  763.59   19.51
  -4  -3   9  796.98   20.11
   4   3   9  706.60   18.68
  -3   4   9  762.57   19.81
   3  -4   9  743.50   19.95
  -4  -3  10  124.92    8.27
  -4  -3  10  118.22    7.88
  -3   4  10  134.99    9.69
   3  -4  10  118.17    8.20
   4   3  10  131.08    8.69
   3  -4  10  114.78    8.35
  -3   4  10  124.73   14.09
   3  -4  10  144.38   14.50
  -4  -3  10  128.63   11.48
   4   3  10  137.88   11.41
   4   3  10  122.19    7.63
  -3   4  10  127.11    8.84
   4   3  10  120.07    8.01
  -3   4  10  126.09    8.24
  -3   4  10  125.06    7.99
  -4  -3  10  118.79    7.52
   3  -4  10  126.12    8.53
   3  -4  10  120.00    8.37
   4   3  10  125.43    8.13
  -4  -3  10  129.47    9.04
  -3   4  10  131.05    8.37
   3  -4  11  583.78   18.46
  -4  -3  11  592.90   18.68
  -3   4  11  596.11   18.88
   4   3  11  630.16   19.44
   3  -4  11  581.80   19.18
  -3   4  11  555.19   30.09
   4   3  11  584.58   24.30
   3  -4  11  604.41   30.08
  -4  -3  11  576.29   24.51
   4   3  11  582.23   18.08
  -3   4  11  595.86   18.72
  -3   4  11  597.74   17.77
  -4  -3  11  560.46   16.73
   4   3  11  590.78   17.56
  -3   4  11  577.80   18.13
  -4  -3  11  586.33   18.81
  -3   4  11  630.93   18.92
   4   3  11  578.19   18.40
   3  -4  11  598.46   19.13
  -4  -3  12  662.29   20.83
   4   3  12  674.29   21.09
  -3   4  12  672.64   20.91
   3  -4  12  645.77   20.10
   3  -4  12  654.85   21.07
  -3   4  12  669.10   34.20
   3  -4  12  705.94   33.68
  -4  -3  12  596.15   17.80
  -3   4  12  662.09   19.21
  -3   4  12  652.77   19.98
   4   3  12  682.55   19.74
   4   3  12  645.55   19.58
  -3   4  12  655.78   20.56
  -3   4  12  675.17   20.09
   4   3  12  643.67   20.25
  -4  -3  12  642.87   20.49
   3  -4  12  641.81   20.67
   3  -4  13    3.96    2.85
   4   3  13    7.40    3.68
   3  -4  13    6.48    3.40
  -3   4  13    5.48    7.67
   4   3  13    5.91    3.64
  -4  -3  13    6.56    3.66
   3  -4  13    5.50    3.49
  -3   4  13    5.16    5.41
   3  -4  13    7.21    6.06
  -4  -3  13    6.45    2.91
   4   3  13    6.05    2.94
  -3   4  13    7.29    3.40
   4   3  13    4.43    2.89
  -3   4  13    5.60    4.79
  -4  -3  13    2.70    6.50
   4   3  14   10.80    3.94
  -4  -3  14   13.22    4.55
   3  -4  14   12.99    4.25
  -3   4  14   14.57    9.66
   3  -4  14   12.01    3.99
   3  -4  14   12.54    4.50
  -3   4  14   16.58    7.40
   3  -4  14    8.54    6.28
  -3   4  14   11.69    4.02
   4   3  14   19.35    4.20
   4   3  14   19.01    4.46
  -3   4  14   14.87    5.95
  -4  -3  14   11.36    7.61
  -4  -3  15  210.97   13.44
   3  -4  15  191.42   12.84
   3  -4  15  209.57   12.54
   4   3  15  198.08   13.01
  -3   4  15  222.62   16.11
  -3   4  15  171.39   20.25
   3  -4  15  216.27   21.22
  -3   4  15  197.60   13.36
   4   3  15  201.68   12.15
   3  -4  15  196.88   12.58
  -4  -3  15  203.67   14.67
   3  -4  16  206.13   13.54
   4   3  16  220.98   13.83
  -4  -3  16  234.70   14.72
   4   3  16  217.14   13.19
   3  -4  16  239.88   13.66
  -3   4  16  231.22   16.81
  -3   4  16  203.51   22.31
   3  -4  16  235.05   22.38
   3  -4  16  223.27   14.56
   4   3  16  227.65   13.33
  -3   4  16  229.76   14.88
   3  -4  16  210.61   13.24
  -4  -3  16  246.17   16.61
   3  -4  17  131.20   10.49
  -3   4  17  136.62   16.38
   4   3  17  124.48   10.92
   4   3  17  126.24   10.43
  -4  -3  17  125.35   11.33
   4   3  17  121.48   10.12
  -3   4  17  124.11   12.28
   3  -4  17  122.88   11.19
  -4  -3  17  112.60   13.65
   3  -4  17  118.67   10.35
  -4  -3  18  104.86   10.55
  -3   4  18  120.64   16.65
   4   3  18   99.52    9.84
   4   3  18  101.49    9.46
  -3   4  18  102.01   11.92
   3  -4  18  101.00   10.35
   4   3  18   98.66    9.29
  -4  -3  18  103.86   14.25
   4   3  19  198.34   12.70
  -3   4  19  227.11   18.06
  -4  -3  19  225.15   14.74
   4   3  19  220.07   13.18
  -3   4  19  219.34   16.12
   3  -4  19  219.93   14.64
  -4  -3  19  238.81   17.13
   4   3  20  119.29    9.77
  -4  -3  20  128.54   11.20
  -3   4  20  136.40   16.25
  -3   4  20  134.25   14.64
   4   3  20  126.18    9.94
   3  -4  20  131.07   11.38
   4   3  21   17.34    4.72
  -4  -3  21   18.33    5.24
  -3   4  21   26.04   11.94
  -3   4  21   18.13    5.20
   3  -4  21   18.29    5.50
   4   3  21   24.58    5.18
  -4  -3  22   43.40    6.88
   3  -4  22   43.41    6.64
  -3   4  22   28.49   12.69
   4   3  22   35.39    5.35
  -4  -3  23  147.63   10.61
  -3   4  23  171.07   15.18
   4   3  23  138.25    9.25
   3  -4  23  159.21   10.72
  -4   4 -23   59.56    6.83
  -4   4 -23   49.74    5.97
  -4   4 -23   57.28    6.77
  -4   4 -23   49.37    7.28
   4  -4 -22    5.98    5.46
  -4  -4 -22   -0.67   17.21
  -4   4 -22   15.00    4.71
  -4   4 -22   12.29    4.19
  -4  -4 -22   20.63   12.99
  -4   4 -22   20.05    5.47
  -4  -4 -21   12.81   14.34
  -4  -4 -21   27.00   14.52
  -4   4 -21   38.58    6.34
  -4   4 -21   37.89    6.07
  -4  -4 -21   37.68   11.34
  -4   4 -21   46.06    7.02
  -4  -4 -20  186.83   13.00
  -4  -4 -20  213.37   20.32
  -4   4 -20  175.09   12.65
  -4   4 -20  195.71   12.81
  -4  -4 -20  179.26   16.32
  -4   4 -19  166.75   12.96
  -4  -4 -19  192.10   13.53
  -4  -4 -19  220.88   20.21
  -4   4 -19  197.90   12.54
  -4   4 -19  195.52   13.31
  -4  -4 -19  182.69   15.99
  -4  -4 -18  206.11   14.10
  -4   4 -18  199.94   13.87
  -4   4 -18  215.28   13.31
  -4  -4 -18  220.20   17.31
  -4   4 -18  212.06   13.99
  -4   4 -17   75.53    8.29
  -4  -4 -17   71.93    8.90
  -4  -4 -17  107.53   14.03
  -4  -4 -17   78.37    7.48
  -4   4 -17   75.40    9.28
  -4   4 -17   70.47    8.80
  -4   4 -17   71.46    8.54
  -4  -4 -17   81.40   10.84
  -4  -4 -16  250.65   25.40
  -4   4 -16  261.44   14.00
  -4   4 -16  253.86   23.96
  -4  -4 -16  235.29   23.33
   4  -4 -16  250.98   26.69
  -4  -4 -16  272.21   13.55
  -4  -4 -16  266.42   15.40
  -4  -4 -16  293.30   18.53
  -4   4 -16  267.87   14.81
  -4  -4 -15   96.06   15.37
  -4   4 -15   99.32   14.51
  -4   4 -15  112.85    9.35
  -4   4 -15   76.29   23.04
  -4  -4 -15  104.27   15.52
   4   4 -15   99.58   13.91
   4  -4 -15  122.19   18.72
  -4  -4 -15  111.13    8.79
  -4  -4 -15  115.42   10.13
  -4   4 -15  117.22    9.99
  -4  -4 -15  134.83   12.57
  -4   4 -14  310.87   14.54
   4  -4 -14  350.82   29.35
  -4   4 -14  280.65   22.98
  -4  -4 -14  309.75   26.20
  -4   4 -14  254.02   36.33
   4   4 -14  276.82   22.00
  -4  -4 -14  287.74   24.61
  -4  -4 -14  316.77   14.15
  -4  -4 -14  284.10   14.74
  -4  -4 -14  373.00   19.33
  -4   4 -14  309.75   14.96
  -4   4 -13  497.80   17.75
  -4  -4 -13  453.03   30.25
   4  -4 -13  535.47   34.72
  -4   4 -13  368.50   41.12
  -4   4 -13  465.35   28.15
  -4  -4 -13  488.06   31.37
   4   4 -13  472.65   27.74
  -4  -4 -13  452.68   18.11
  -4  -4 -13  469.46   16.94
  -4   4 -13  489.42   18.26
  -4   4 -13  482.63   16.96
  -4  -4 -13  575.98   22.89
   4   4 -12   50.94    9.63
   4  -4 -12   49.75   11.60
  -4   4 -12   49.22    9.46
  -4  -4 -12   51.37   10.66
  -4   4 -12   26.28   15.13
  -4   4 -12   50.03    6.24
  -4  -4 -12   48.68    5.64
  -4  -4 -12   48.93    6.37
  -4   4 -12   45.24    5.37
  -4  -4 -12   56.74    7.51
  -4   4 -12   49.32    6.30
  -4   4 -11  871.72   22.40
  -4   4 -11  864.70   34.55
  -4   4 -11  713.71   52.64
   4   4 -11  901.31   36.22
  -4  -4 -11  933.53   40.32
   4  -4 -11 1018.82   43.68
  -4  -4 -11  890.68   22.00
  -4  -4 -11  823.73   23.26
  -4  -4 -11 1044.67   29.08
  -4   4 -11  873.59   23.01
  -4   4 -11  897.32   22.14
  -4   4 -10  243.45   10.69
  -4   4 -10  256.39   11.60
   4  -4 -10  289.72   22.54
  -4   4 -10  248.56   17.56
   4   4 -10  277.01   19.62
  -4   4 -10  206.97   28.62
  -4  -4 -10  278.87   21.32
  -4  -4 -10  263.08   11.44
  -4  -4 -10  261.19   12.48
  -4   4 -10  266.46   12.16
  -4   4 -10  256.96   11.43
  -4  -4 -10  310.97   15.44
  -4   4  -9  104.26    6.94
   4  -4  -9  125.51   14.68
  -4   4  -9  109.87    7.73
   4   4  -9  117.73   12.76
  -4   4  -9   85.77   19.70
   4  -4  -9  109.32   11.23
  -4   4  -9  102.11   10.75
  -4  -4  -9  133.16   14.44
  -4  -4  -9  122.04    8.50
  -4  -4  -9  107.43    7.23
  -4  -4  -9  125.75    9.92
  -4   4  -9   95.03    7.45
  -4   4  -9  106.76    7.30
  -4   4  -8  306.09   16.87
   4  -4  -8  361.63   23.96
  -4   4  -8  278.54   11.26
   4   4  -8  316.43   19.38
   4   4  -8  289.66   14.29
  -4   4  -8  188.84   26.53
  -4  -4  -8  331.23   21.26
  -4  -4  -8  311.09   11.88
  -4  -4  -8  452.96   19.92
  -4  -4  -8  322.14   13.23
  -4   4  -8  298.56   11.69
  -4   4  -8  278.62   11.63
  -4  -4  -8  324.36   15.48
  -4  -4  -7  958.37   34.27
  -4   4  -7  832.94   18.94
   4  -4  -7  991.96   39.96
  -4   4  -7  843.08   26.13
   4   4  -7  928.05   25.95
   4   4  -7  918.27   31.82
  -4   4  -7  839.78   19.08
  -4  -4  -7  899.99   26.17
   4   4  -6 1447.05   32.86
   4   4  -6 1462.34   38.74
  -4  -4  -6 1440.38   40.53
  -4   4  -5 1264.23   26.84
   4   4  -5 1419.96   31.90
  -4  -4  -5 1415.97   38.03
  -4  -4  -4  694.73   25.67
  -4   4  -4  686.23   17.59
   4   4  -4  711.77   22.73
  -4  -4  -3  118.34    6.66
  -4   4  -3  108.39    5.96
   4   4  -3  115.03    9.41
   4  -4  -3  130.28    7.15
  -4  -4  -3  118.85   10.42
   4   4  -2 1126.81   29.12
   4  -4  -2 1206.43   24.27
  -4  -4  -2 1159.68   30.63
   4   4  -1  356.64   16.29
   4  -4  -1  346.46   15.48
   4  -4  -1  393.70   14.44
  -4  -4  -1  337.42   15.67
  -4   4   0   -0.30    6.32
  -4  -4   0    0.11    2.60
   4  -4   0    0.80    2.95
   4  -4   0    2.08    3.20
   4   4   0    1.71    3.22
   4   4   1  358.46   16.71
   4   4   1  371.80   17.31
   4  -4   1  367.10   16.90
  -4  -4   1  387.38   19.29
   4  -4   1  394.00   16.17
  -4  -4   1  365.89   15.00
  -4   4   1  383.57   22.29
  -4  -4   2 1216.72   34.07
  -4   4   2 1282.95   40.82
   4   4   2 1173.06   31.14
   4  -4   2 1220.73   30.03
   4  -4   2 1237.46   32.36
  -4  -4   2 1179.45   26.35
   4  -4   3  105.36    9.94
   4  -4   3  112.08    9.78
  -4   4   3  117.09   13.45
  -4  -4   3  108.18   10.42
   4  -4   3  105.90    8.12
  -4  -4   3  100.06    6.99
   4   4   3  105.07    9.48
   4   4   4  681.79   23.55
  -4  -4   4  679.01   25.31
   4  -4   4  800.05   22.19
   4  -4   4  734.81   26.39
   4  -4   4  729.20   24.97
  -4  -4   4  658.70   16.42
  -4   4   4  797.44   33.48
   4   4   5 1220.67   32.03
  -4  -4   5 1297.15   35.57
   4  -4   5 1371.09   27.67
   4  -4   5 1275.47   34.88
   4  -4   5 1287.31   37.01
   4  -4   6 1485.20   39.19
   4   4   6 1371.24   34.58
  -4  -4   6 1378.87   37.71
  -4   4   7  961.85   22.32
   4   4   7  912.65   28.40
  -4  -4   7  925.50   31.19
   4  -4   7  978.19   33.12
  -4   4   7  929.29   21.68
  -4  -4   7  964.63   22.11
   4   4   8  288.49   11.89
  -4  -4   8  297.35   12.16
  -4  -4   8  270.37   11.34
  -4  -4   8  291.08   12.29
  -4   4   8  301.73   13.13
  -4   4   8  314.64   22.03
   4  -4   8  304.62   19.40
   4   4   8  302.38   16.68
  -4  -4   8  279.60   17.66
   4  -4   8  313.44   13.33
  -4   4   8  311.08   12.49
  -4   4   8  306.83   12.41
  -4  -4   8  292.54   11.67
   4   4   8  285.04   12.45
  -4   4   8  314.09   13.47
  -4  -4   8  317.47   12.99
   4  -4   8  294.57   12.81
   4  -4   8  286.72   11.86
  -4   4   8  303.45   12.50
  -4  -4   9   83.98    6.96
  -4  -4   9   87.74    6.96
  -4   4   9   93.86    9.01
   4   4   9   86.49    7.00
   4  -4   9   85.33    7.40
  -4  -4   9   85.70   10.38
   4   4   9   96.06    9.85
  -4   4   9   85.41   12.30
   4  -4   9   98.46   12.13
  -4   4   9   83.75    8.12
  -4   4   9   83.44    6.91
  -4  -4   9   93.47    6.89
  -4   4   9   86.88    7.06
   4   4   9   89.26    7.19
  -4  -4   9   79.79    5.69
   4  -4   9   77.48    6.64
   4  -4   9   85.08    7.17
  -4   4   9   85.06    7.04
  -4  -4   9   96.42    8.34
   4   4   9   80.90    6.43
  -4   4  10  236.97   13.01
  -4  -4  10  231.07   11.53
   4   4  10  242.23   11.83
  -4  -4  10  233.20   11.58
   4  -4  10  238.30   12.38
  -4   4  10  249.91   20.84
   4   4  10  270.33   16.50
  -4  -4  10  237.28   16.86
   4  -4  10  249.43   19.24
  -4  -4  10  236.57   11.11
  -4   4  10  232.69   11.57
  -4   4  10  242.54   12.54
  -4  -4  10  219.80    9.45
   4   4  10  241.55   11.88
  -4   4  10  258.44   12.19
   4   4  10  233.34   10.52
  -4   4  10  254.14   12.25
   4   4  10  242.63   11.28
   4  -4  10  233.46   12.06
  -4  -4  10  258.12   13.01
  -4  -4  11  798.03   22.54
   4   4  11  852.55   23.35
   4  -4  11  840.97   22.77
  -4  -4  11  806.28   22.68
  -4   4  11  836.18   23.51
  -4   4  11  884.60   40.42
   4  -4  11  834.94   24.07
  -4  -4  11  810.13   31.51
   4  -4  11  874.75   37.26
   4   4  11  829.62   22.77
   4   4  11  848.05   21.24
  -4   4  11  871.42   22.73
  -4  -4  11  788.10   21.16
  -4   4  11  831.92   22.58
  -4   4  11  833.80   23.38
  -4  -4  11  862.16   23.70
  -4   4  11  919.51   23.89
   4  -4  11  817.87   23.60
   4   4  12   43.21    5.87
  -4  -4  12   41.26    5.93
   4  -4  12   42.85    5.67
  -4   4  12   42.20    9.62
   4  -4  12   44.16    6.22
  -4  -4  12   39.81    7.78
  -4   4  12   36.90    9.41
   4  -4  12   42.84    9.83
  -4   4  12   39.50    5.21
   4   4  12   42.54    5.21
  -4  -4  12   42.58    5.42
   4   4  12   41.92    5.68
  -4  -4  12   43.26    8.76
  -4   4  12   44.67    7.98
   4  -4  12   37.73    5.83
   4  -4  13  506.49   18.44
  -4  -4  13  514.03   19.70
  -4   4  13  537.38   21.13
   4   4  13  511.26   19.48
   4  -4  13  478.68   19.50
  -4   4  13  505.61   32.36
   4  -4  13  513.19   31.01
   4   4  13  491.89   18.41
   4   4  13  527.23   18.11
  -4   4  13  485.91   17.32
  -4   4  13  514.60   19.98
  -4  -4  13  458.93   16.52
  -4  -4  13  452.64   19.33
   4  -4  13  481.49   19.25
   4  -4  14  295.44   15.92
   4  -4  14  311.49   14.67
  -4  -4  14  316.90   16.20
  -4   4  14  322.52   18.13
   4   4  14  315.64   15.87
   4  -4  14  303.05   24.57
  -4   4  14  294.32   25.73
  -4   4  14  338.34   17.16
  -4  -4  14  270.57   12.85
   4   4  14  293.41   14.32
   4   4  14  321.77   14.69
   4  -4  14  295.93   15.49
  -4  -4  14  290.15   17.03
   4   4  15  115.94   10.28
  -4   4  15  125.72   14.84
  -4  -4  15  125.12   10.95
   4  -4  15  106.45   10.09
   4  -4  15  111.70   15.59
  -4   4  15  117.67   17.10
   4   4  15  124.08    9.66
  -4  -4  15   98.32    8.15
   4   4  15  116.33    9.41
  -4   4  15  105.93   11.83
  -4  -4  15  108.47   13.10
   4  -4  15  109.04    9.89
   4  -4  16  219.05   14.19
   4   4  16  236.25   14.64
  -4  -4  16  274.04   16.25
   4   4  16  234.84   13.94
  -4   4  16  250.14   19.04
  -4   4  16  221.67   24.09
   4  -4  16  208.52   21.74
  -4   4  16  231.11   16.12
   4   4  16  226.92   13.12
   4   4  16  218.58   12.76
  -4  -4  16  238.58   17.50
   4  -4  16  227.54   14.00
   4  -4  17   74.90    8.82
  -4   4  17   74.05   16.71
  -4  -4  17   79.09    9.72
   4   4  17   62.51    8.11
   4   4  17   69.21    8.60
   4  -4  17   68.91    9.27
  -4   4  17   68.79   12.33
   4   4  17   71.44    7.80
   4  -4  17   64.93    8.03
  -4  -4  17   74.41   13.28
  -4   4  18  184.48   18.63
  -4  -4  18  186.74   13.94
   4   4  18  164.13   11.91
   4   4  18  161.58   12.54
  -4   4  18  159.26   16.04
   4  -4  18  158.52   13.03
   4   4  18  152.24   11.00
   4   4  19  188.38   12.51
  -4  -4  19  205.67   14.21
  -4   4  19  196.74   19.62
   4  -4  19  189.70   13.98
  -4   4  19  181.27   16.70
   4   4  19  178.54   11.57
  -4  -4  20  188.39   13.15
   4   4  20  179.81   11.85
   4  -4  20  199.99   13.94
  -4   4  20  178.42   16.95
   4   4  20  153.02   10.64
   4   4  21   28.96    5.38
  -4  -4  21   30.30    5.96
  -4   4  21   30.65   13.37
   4  -4  21   37.00    6.73
  -4   4  21   32.07    6.43
   4   4  21   31.97    5.63
  -4  -4  22   21.80    5.21
  -4   4  22   34.51   12.73
   4  -4  22   25.60    5.69
   4   4  22   20.90    5.07
  -4   4  22   16.66    6.09
  -4  -4  23   44.31    6.45
  -4   4  23   45.36   12.54
   4  -4  23   52.96    6.77
   4   4  23   32.58    5.68
  -5   4 -23   -0.74    2.55
  -5   4 -23    0.11    4.98
  -5   4 -22   80.47    8.35
  -5   4 -22   77.13    7.59
  -5   4 -22  100.61   10.23
  -5   4 -22   91.04    9.06
  -5   4 -21   75.21    8.39
  -5   4 -21   76.08    7.99
  -5   4 -21   79.80    8.58
  -5   4 -21   82.49    9.10
  -4  -5 -20   11.45   16.69
  -5   4 -20   18.72    5.20
  -5   4 -20   19.81    5.57
  -5   4 -20   19.81    6.09
  -4  -5 -20   14.20   11.07
  -5   4 -19   68.98    8.62
  -5   4 -19   63.63    7.71
  -4  -5 -19   45.69   15.41
  -4  -5 -19   53.38   11.78
  -5   4 -19   64.67    8.36
  -4  -5 -18    2.60    8.83
  -5   4 -18    7.72    5.03
  -4  -5 -18    7.70   10.03
  -5   4 -18    5.78    5.32
  -4  -5 -18    5.30    7.60
  -4  -5 -17  176.68   12.90
  -4  -5 -17  193.23   19.19
  -5   4 -17  172.08   12.84
  -5   4 -17  185.86   12.51
  -5   4 -17  180.89   12.71
  -4  -5 -17  149.26   14.99
  -4  -5 -16  440.53   19.94
  -4  -5 -16  467.42   27.39
  -5   4 -16  446.48   20.03
  -4  -5 -16  405.59   23.15
  -5   4 -16  433.69   18.54
  -5   4 -16  419.95   18.45
   5  -4 -15   62.35   14.59
  -5   4 -15   69.70   12.53
  -4  -5 -15   62.32   12.95
  -4  -5 -15   61.80   12.73
   4   5 -15   50.45   10.83
  -5   4 -15   37.53   25.21
  -4  -5 -15   76.50   12.38
  -4  -5 -15   64.98    8.23
  -5   4 -15   58.45    7.74
  -4  -5 -15   57.50   10.04
  -5   4 -15   64.28    7.87
  -5   4 -15   58.98    7.59
  -4  -5 -14  116.64   17.04
  -5   4 -14  106.62   14.53
   5  -4 -14  146.78   20.81
  -5   4 -14  131.60    9.89
   4   5 -14  114.18   15.02
  -5   4 -14   72.78   27.27
  -4  -5 -14  129.79   17.64
  -4  -5 -14  133.75    9.24
  -4  -5 -14  158.00   15.69
  -5   4 -14  111.48   10.04
  -4  -5 -14  120.18   10.25
  -5   4 -14  110.46    9.55
  -5   4 -14  128.46   10.14
  -4  -5 -14  121.13   12.73
   5  -4 -13   22.83    8.73
  -4  -5 -13   23.50    8.68
  -5   4 -13   22.66    5.30
  -5   4 -13   16.08    6.16
   4   5 -13   15.00    6.90
  -5   4 -13    9.38   18.66
  -4  -5 -13   24.24    7.61
  -4  -5 -13   23.53    4.43
  -4  -5 -13   23.30    5.48
  -5   4 -13   22.77    4.48
  -4  -5 -13   20.66    6.18
  -5   4 -13   27.03    5.80
  -5   4 -13   20.74    5.33
   5  -4 -12  272.47   26.18
  -5   4 -12  201.48   17.41
  -5   4 -12  228.60   12.14
   4   5 -12  211.54   19.05
  -4  -5 -12  231.85   22.27
  -4  -5 -12  211.46   11.07
  -4  -5 -12  214.99   12.63
  -4  -5 -12  252.47   17.94
  -5   4 -12  207.57   11.69
  -5   4 -12  214.11   11.40
  -4  -5 -12  208.51   14.92
  -5   4 -12  221.18   12.26
   5  -4 -11  408.76   30.75
  -5   4 -11  362.12   14.74
  -5   4 -11  345.30   21.71
   4   5 -11  353.56   23.81
  -4  -5 -11  365.16   26.73
  -4  -5 -11  349.05   13.80
  -4  -5 -11  426.70   22.59
  -4  -5 -11  330.35   15.39
  -5   4 -11  357.15   15.06
  -5   4 -11  360.85   14.47
  -4  -5 -11  329.50   18.28
  -5   4 -11  363.80   14.34
  -5   4 -10  128.62    8.12
  -5   4 -10   73.58   22.12
  -5   4 -10  114.94   11.94
  -5   4 -10  129.29    8.75
   4   5 -10  139.03   14.73
   5  -4 -10  137.14   17.63
  -4  -5 -10  142.08   16.30
  -4  -5 -10  128.03    8.22
  -4  -5 -10  130.57    9.62
  -4  -5 -10  136.72   12.81
  -4  -5 -10  118.75   11.03
  -5   4 -10  125.56    8.79
  -5   4 -10  126.17    8.50
  -5   4  -9  847.43   20.54
  -5   4  -9  451.70   43.53
   5  -4  -9  894.47   43.20
  -5   4  -9  824.71   20.90
  -5   4  -9  830.39   29.65
   4   5  -9  911.29   35.52
  -4  -5  -9  978.79   40.23
  -4  -5  -9  920.72   32.23
  -4  -5  -9  872.68   23.92
  -4  -5  -9  856.28   20.90
  -5   4  -9  859.52   21.21
  -5   4  -9  835.25   21.38
  -4  -5  -9  741.43   26.48
  -5   4  -8   71.61    6.15
  -5   4  -8   24.06   15.74
  -5   4  -8   63.78    5.99
   5  -4  -8   46.22   10.78
   4   5  -8   89.71   11.24
  -5   4  -8   71.10    8.30
  -4  -5  -8   92.68   12.43
  -4  -5  -8   62.27    9.12
  -4  -5  -8   69.93    5.94
  -5   4  -8   70.85    6.28
  -4  -5  -8   60.64    8.28
  -5   4  -8   63.64    5.52
  -5   4  -8   73.97    6.43
  -5   4  -7  188.89    9.29
   5  -4  -7   43.48   10.64
  -5   4  -7  172.58   11.59
   4   5  -7  184.71   11.25
  -5   4  -7   79.99   21.36
   4   5  -7  184.56   15.17
  -5   4  -7  182.92    9.20
  -4  -5  -7  190.86   16.53
  -4  -5  -7  184.33    9.16
  -4  -5  -7   76.64   10.06
  -5   4  -7  172.01    8.92
  -4  -5  -7  116.49   11.06
  -5   4  -7  186.16    9.31
  -5   4  -6   70.52    6.92
  -4  -5  -6   74.54    7.84
  -5   4  -6   37.70   19.48
  -5   4  -6   71.24    5.77
   4   5  -6   65.59    7.05
  -4  -5  -6   69.35   10.23
   4   5  -6   69.23    9.27
  -5   4  -6   71.19    5.90
  -5   4  -6   67.58    5.68
  -4  -5  -5 1350.64   31.05
   4   5  -5 1292.20   31.20
   4   5  -5 1246.24   36.16
  -4  -5  -5 1191.68   37.58
   4   5  -4  762.10   24.00
   4   5  -4  752.47   26.94
  -4  -5  -4  752.84   28.45
  -5   4  -3  282.03   29.24
   5  -4  -3  314.24   11.78
   5  -4  -3  303.06   14.70
  -4  -5  -3  311.54   17.62
   4   5  -3  299.30   16.51
   4   5  -3  308.58   15.37
   4   5  -2  165.81   11.48
   4   5  -2  169.05   12.07
   5  -4  -2  186.05   11.99
   5  -4  -2  200.40   10.36
  -4  -5  -2  170.88   12.79
   4   5  -1  261.69   14.55
   5  -4  -1  276.09   15.13
   5  -4  -1  297.19   13.54
  -5   4  -1  274.56   21.35
   4   5  -1  253.48   14.12
  -4  -5  -1  264.07   15.27
   5  -4   0   70.95    7.44
   5  -4   0   64.01    7.98
   4   5   0   60.33    7.09
  -4  -5   0   74.36   10.16
  -4  -5   0   57.77    7.29
  -5   4   0   61.99   10.73
   5  -4   1  237.67   14.77
   4   5   1  253.39   13.09
   5  -4   1  250.32   13.67
  -4  -5   1  285.41   18.17
  -5   4   1  253.53   18.80
  -4  -5   1  244.43   13.73
   5  -4   2  189.21   12.56
   5  -4   2  192.53   13.88
   4   5   2  184.32   10.74
  -4  -5   2  205.98   15.38
   4   5   2  175.49   13.06
  -5   4   2  179.70   16.17
  -4  -5   2  188.46   11.52
   5  -4   2  189.53   12.30
  -4  -5   3  322.96   14.24
   4   5   3  348.62   13.91
  -4  -5   3  322.66   19.16
   5  -4   3  307.02   16.43
   5  -4   3  350.15   18.98
   5  -4   3  326.95   16.16
  -5   4   3  344.42   22.45
   4   5   3  322.12   17.30
   4   5   4  694.37   25.32
  -4  -5   4  752.56   28.95
   5  -4   4  792.89   25.37
   4   5   4  728.10   19.10
   5  -4   4  704.77   27.94
   5  -4   4  712.58   26.09
  -4  -5   4  671.72   19.57
  -5   4   4  803.36   34.97
   5  -4   5 1101.00   36.32
   5  -4   5 1143.24   34.58
   4   5   5 1056.58   31.46
  -4  -5   5 1115.39   35.95
  -5   4   5 1072.20   23.22
  -4  -5   6   69.86    6.67
   4   5   6   60.54    5.39
  -5   4   6   70.24    7.70
   5  -4   6   70.82   10.16
   5  -4   6   82.88    8.62
   4   5   6   62.15    7.88
   5  -4   6   70.91    9.75
   4   5   6   56.73    6.37
  -4  -5   6   66.13    9.40
  -5   4   6   84.46   12.39
  -5   4   6   82.34    8.91
  -4  -5   6   63.25    5.63
  -5   4   6   75.17    6.23
   4   5   6   62.13    5.71
  -5   4   6   65.51    6.06
   5  -4   6   90.42    8.87
  -4  -5   7  156.10    8.58
  -5   4   7  182.65   11.30
  -4  -5   7  173.77   10.33
  -4  -5   7  161.44    9.50
   4   5   7  166.13    8.95
  -5   4   7  193.72   18.57
   4   5   7  168.77   12.72
   4   5   7  197.35   12.28
  -4  -5   7  168.70   14.84
   5  -4   7  176.56   15.08
   5  -4   7  166.35   15.40
   5  -4   7  188.64   11.61
   4   5   7  162.01    9.60
  -5   4   7  175.75    9.67
  -4  -5   7  151.98    7.97
  -4  -5   7  166.83    9.19
  -5   4   7  187.67   12.12
  -5   4   7  172.68    9.64
   5  -4   7  190.16   11.61
  -4  -5   7  191.89   10.72
  -4  -5   8   87.96    7.69
  -4  -5   8   77.94    6.50
   4   5   8   87.20    6.97
  -5   4   8   92.07    9.54
  -4  -5   8   91.80    7.48
  -5   4   8   79.80   12.56
  -4  -5   8   88.86   11.20
   4   5   8   87.00    8.96
   5  -4   8   95.62    8.40
   4   5   8   94.57   10.02
   5  -4   8   84.82   11.44
  -4  -5   8   85.79    6.13
  -4  -5   8   88.61    7.10
  -5   4   8   90.38    7.46
  -5   4   8   89.43    9.86
   4   5   8   88.00    7.18
  -4  -5   8   95.25    8.32
  -5   4   8   93.99    7.42
   4   5   8   98.58    7.45
   5  -4   8   71.35    6.09
   5  -4   8   83.10    7.88
  -5   4   9  862.64   23.33
  -4  -5   9  820.19   22.55
   4   5   9  803.27   21.58
  -4  -5   9  792.63   21.34
  -5   4   9  897.76   40.45
   4   5   9  864.92   30.68
   5  -4   9  838.80   24.43
   5  -4   9  859.28   35.59
  -4  -5   9  824.62   33.22
  -5   4   9  802.70   22.09
   4   5   9  830.67   22.65
  -5   4   9  872.17   24.01
  -4  -5   9  821.10   19.33
  -4  -5   9  822.21   21.77
   5  -4   9  726.25   19.74
   5  -4   9  808.07   23.83
  -5   4   9  859.86   22.94
  -4  -5   9  838.19   23.11
  -4  -5  10  121.96    8.84
   4   5  10  134.41    9.22
  -4  -5  10  122.75    9.14
  -5   4  10  155.45   12.62
   5  -4  10  133.91   10.20
  -5   4  10  128.62   15.76
  -4  -5  10  142.45   14.64
   5  -4  10  141.36   15.46
  -5   4  10  153.34   12.44
  -4  -5  10  111.49    7.13
   4   5  10  137.13    9.74
  -5   4  10  146.91    9.64
  -4  -5  10  123.55    8.74
  -4  -5  10  113.42   10.21
   5  -4  10  129.30    9.95
  -4  -5  11  330.23   14.95
   4   5  11  338.07   15.05
  -5   4  11  338.00   17.03
  -4  -5  11  326.32   15.17
   5  -4  11  340.42   16.36
   5  -4  11  364.73   25.15
  -4  -5  11  309.65   21.05
  -5   4  11  367.82   27.35
  -5   4  11  354.55   17.46
  -4  -5  11  317.50   13.96
  -5   4  11  372.22   15.48
   4   5  11  317.07   12.82
   4   5  11  341.70   15.31
   5  -4  11  333.07   15.97
  -4  -5  11  298.29   15.75
  -4  -5  12  192.88   12.05
  -5   4  12  225.07   15.51
   4   5  12  208.13   12.30
  -4  -5  12  216.14   12.72
  -5   4  12  195.51   20.62
   5  -4  12  215.45   13.65
  -4  -5  12  175.14   16.08
   5  -4  12  221.91   20.58
   4   5  12  192.42   10.50
  -5   4  12  213.22   11.90
  -4  -5  12  176.49   10.80
   4   5  12  197.47   12.05
  -5   4  12  225.85   15.49
  -4  -5  12  223.36   14.55
   5  -4  12  207.63   13.02
  -5   4  13   25.38   12.36
   4   5  13   21.73    5.01
  -4  -5  13   23.19    5.42
   5  -4  13   25.07    5.46
   5  -4  13   21.97    5.39
   5  -4  13   37.72    9.78
  -5   4  13   21.51    8.66
  -5   4  13   30.86    5.07
  -4  -5  13   20.44    4.77
   4   5  13   23.95    5.24
  -5   4  13   28.58   10.70
   4   5  13   23.63    4.58
  -4  -5  13   25.81    9.81
   5  -4  14  137.47   11.57
  -5   4  14  164.60   16.49
  -4  -5  14  158.65   12.02
   4   5  14  147.82   11.40
  -5   4  14  141.10   19.33
   5  -4  14  142.89   17.90
   4   5  14  138.73   10.54
  -4  -5  14  144.59   10.06
   4   5  14  147.42    9.94
  -5   4  14  146.16    9.87
  -5   4  14  150.89   15.14
   5  -4  14  136.26   11.28
   4   5  15   70.03    8.47
   4   5  15   56.10    7.91
  -5   4  15   68.39   16.55
  -4  -5  15   73.73    9.16
   5  -4  15   66.36    8.68
  -5   4  15   64.05   13.51
   5  -4  15   50.94   11.05
   4   5  15   64.65    7.08
   4   5  15   57.12    7.22
  -4  -5  15   53.69    6.60
  -5   4  15   72.88   14.93
   5  -4  15   60.63    8.09
  -5   4  16  437.44   23.90
  -4  -5  16  430.87   20.42
   4   5  16  394.08   18.38
   4   5  16  396.29   19.19
   5  -4  16  395.04   19.63
  -5   4  16  412.88   22.07
   4   5  16  386.09   16.65
   4   5  16  376.57   17.13
  -4  -5  16  340.39   15.41
   5  -4  16  395.36   19.12
   5  -4  17  161.21   12.98
  -4  -5  17  194.43   14.28
   4   5  17  158.25   12.60
   4   5  17  164.40   12.21
  -5   4  17  175.08   20.52
   5  -4  17  170.58   13.76
  -5   4  17  151.60   16.88
   4   5  17  158.61   11.41
   4   5  17  157.08   10.84
   5  -4  17  149.73   12.05
   4   5  18    7.48    4.96
   5  -4  18    3.28    3.60
  -4  -5  18    2.33    4.53
  -5   4  18    3.79   16.13
  -5   4  18    7.62   14.04
   4   5  18    5.62    4.02
   5  -4  18    5.97    5.28
  -5   4  19   71.80   17.48
  -4  -5  19   60.86    8.68
   4   5  19   62.33    7.72
  -5   4  19   69.73   14.69
   4   5  19   61.24    7.15
   5  -4  19   72.96    9.14
   4   5  20   20.22    4.97
  -4  -5  20   26.82    5.99
  -5   4  20   27.61   14.89
   4   5  20   15.52    4.80
   5  -4  20   25.36    6.22
   4   5  21   60.51    7.00
  -4  -5  21   72.24    8.00
   5  -4  21   75.33    9.03
  -5   4  21   81.06   14.95
   4   5  21   57.80    6.88
  -5   4  21   67.00    8.06
  -4  -5  22   91.81    8.16
   4   5  22   68.21    7.25
   5  -4  22   94.72    9.06
  -5   4  22   92.69   13.95
  -5   4  22   86.69    8.97
  -4  -5  23    3.99    3.72
   5  -4  23    5.19    3.51
  -5   3 -23   97.15    7.89
  -5   3 -23  103.01    9.50
  -5   3 -23  129.93   12.40
  -5   3 -23  119.40    9.23
  -5   3 -22    3.72    3.26
  -5   3 -22    5.83    5.24
   3   5 -22   10.21    4.22
  -3  -5 -22   17.83   10.57
  -5   3 -22   11.19    5.16
  -5   3 -22    9.27    6.74
  -5   3 -21  323.98   16.01
  -5   3 -21  309.11   15.57
  -3  -5 -21  125.62   19.09
  -5   3 -21  346.12   16.38
  -3  -5 -21  183.89   16.67
  -5   3 -21  334.13   17.22
   3   5 -21  332.63   15.05
  -3  -5 -20    9.63   10.28
   3   5 -20   26.42    5.60
  -5   3 -20   24.22    6.00
  -3  -5 -20   10.96   10.35
  -5   3 -20   23.78    5.61
  -5   3 -20   28.78    6.57
  -3  -5 -20   20.84    8.29
  -5   3 -19   29.14    6.36
  -5   3 -19   33.11    6.24
  -3  -5 -19   35.47   11.24
  -3  -5 -19   32.09    8.37
  -5   3 -19   40.03    7.52
  -5   3 -18  119.26   11.00
  -5   3 -18  107.30   10.07
  -3  -5 -18  156.76   17.10
  -3  -5 -18  128.78   10.78
  -5   3 -18  120.56   10.97
  -3  -5 -18  127.39   13.57
  -5   3 -17  580.88   22.98
  -3  -5 -17  588.20   22.60
  -3  -5 -17  562.94   26.50
  -5   3 -17  563.32   21.86
   5  -3 -16  462.91   35.87
  -5   3 -16  407.87   47.94
   3   5 -16  368.16   27.30
  -3  -5 -16  416.49   32.74
  -5   3 -16  368.55   28.25
  -3  -5 -16  341.65   28.58
  -3  -5 -16  435.13   19.14
  -5   3 -16  429.40   19.48
  -3  -5 -16  468.49   23.54
  -5   3 -16  426.43   18.62
  -5   3 -16  434.06   18.11
   5  -3 -15  205.09   23.54
  -5   3 -15  166.17   18.65
  -5   3 -15  190.23   32.84
   3   5 -15  168.05   18.18
  -3  -5 -15  176.74   20.35
  -5   3 -15  198.29   13.04
  -3  -5 -15  210.01   13.19
  -5   3 -15  198.01   12.19
  -5   3 -15  190.15   12.41
  -3  -5 -15  233.48   16.47
  -3  -5 -14   38.45   10.19
   5  -3 -14   56.85   12.47
  -5   3 -14   38.57    9.36
  -5   3 -14   55.66   19.34
   3   5 -14   36.94    9.20
  -3  -5 -14   45.50    6.62
  -5   3 -14   36.72    6.38
  -3  -5 -14   61.11   10.11
  -5   3 -14   43.96    6.79
  -5   3 -14   38.27    6.29
  -3  -5 -14   44.90    7.87
   5  -3 -13  399.70   29.91
  -5   3 -13  373.44   26.32
  -5   3 -13  368.13   15.11
  -5   3 -13  349.55   24.04
  -5   3 -13  433.30   44.02
   3   5 -13  363.80   24.92
  -3  -5 -13  374.02   27.45
  -3  -5 -13  348.65   15.76
  -5   3 -13  371.06   16.40
  -3  -5 -13  384.37   19.14
  -5   3 -13  367.20   15.85
  -5   3 -13  348.82   15.46
   5  -3 -12  617.63   35.46
  -5   3 -12  577.57   31.21
  -5   3 -12  546.54   28.58
  -5   3 -12  670.24   50.66
  -5   3 -12  562.20   18.29
   3   5 -12  556.74   29.79
  -3  -5 -12  613.23   34.15
  -3  -5 -12  558.89   19.33
  -5   3 -12  577.48   19.54
  -5   3 -12  547.08   18.49
  -3  -5 -12  600.39   23.21
  -5   3 -12  561.10   18.83
   5  -3 -11  570.07   32.53
  -5   3 -11  503.04   28.10
  -5   3 -11  507.11   25.90
  -5   3 -11  595.82   46.27
  -5   3 -11  487.20   16.43
   3   5 -11  495.49   27.10
  -3  -5 -11  530.84   30.75
  -3  -5 -11  492.15   17.64
  -3  -5 -11  482.75   15.31
  -5   3 -11  480.87   15.65
  -5   3 -11  494.66   16.98
  -3  -5 -11  548.52   21.74
  -5   3 -11  466.18   16.41
   5  -3 -10   76.41   12.22
  -5   3 -10   74.70    9.90
  -5   3 -10   79.99   18.64
   3   5 -10   65.38    9.98
  -5   3 -10   66.88   10.43
  -3  -5 -10   56.81   10.50
  -5   3 -10   64.82    6.27
  -3  -5 -10   96.37   11.00
  -3  -5 -10   59.54    5.49
  -3  -5 -10   64.64    6.67
  -5   3 -10   64.44    5.88
  -5   3 -10   62.67    6.18
  -5   3 -10   68.00    6.59
  -3  -5 -10   70.12    8.16
  -5   3  -9  988.28   36.99
   3   5  -9  963.18   34.97
  -5   3  -9  968.59   31.92
  -5   3  -9  997.36   55.10
  -5   3  -9  933.30   21.57
   5  -3  -9 1102.71   42.29
  -3  -5  -9 1042.80   39.72
  -3  -5  -9  923.89   20.54
  -3  -5  -9 1000.58   24.26
  -5   3  -9  897.23   21.62
  -3  -5  -9  977.31   28.40
  -5   3  -9  899.10   21.08
  -5   3  -9  914.88   21.01
   5  -3  -8 1726.13   52.94
  -5   3  -8 1414.23   26.17
   3   5  -8 1485.63   42.17
  -3  -5  -8 1575.11   47.35
  -5   3  -8 1547.22   37.96
  -5   3  -8 1390.99   61.71
  -5   3  -8 1502.15   44.58
  -3  -5  -8 1798.01   41.96
  -3  -5  -8 1541.55   30.04
  -5   3  -8 1360.23   26.20
  -5   3  -8 1405.56   25.92
  -5   3  -8 1378.26   25.36
  -3  -5  -8 1460.07   34.95
   3   5  -7  504.90   29.48
  -5   3  -7  708.86   29.35
  -5   3  -7  590.62   21.37
  -5   3  -7  604.52   15.72
   5  -3  -7  692.82   33.44
  -5   3  -7  548.20   38.71
  -3  -5  -7  694.27   29.75
   3   5  -7  643.58   26.50
  -3  -5  -7  597.31   23.84
  -3  -5  -7  507.47   20.41
  -5   3  -7  615.96   16.03
  -3  -5  -6  189.69   12.71
   5  -3  -6   86.82   13.02
   3   5  -6  179.02   13.60
  -5   3  -6  160.40   10.23
   3   5  -6  213.39   17.23
   3   5  -6  165.45    9.38
  -5   3  -6  182.28   14.94
  -5   3  -6  102.41   18.82
  -3  -5  -6  185.98   14.99
  -5   3  -5    8.41   11.62
  -5   3  -5   25.27    4.05
   3   5  -5   30.39    4.47
  -5   3  -5   34.35    7.17
  -3  -5  -5   28.06    5.35
   5  -3  -5   33.81    4.32
  -3  -5  -5   30.14    6.99
   3   5  -5   24.20    5.98
  -5   3  -4  599.73   16.58
   3   5  -4  654.43   19.65
   5  -3  -4  686.88   19.92
   3   5  -4  677.78   24.26
  -3  -5  -4  676.08   25.94
  -3  -5  -4  758.47   23.53
   5  -3  -3  283.07   10.53
  -5   3  -3  268.95   10.14
   5  -3  -3  266.32   13.03
   3   5  -3  272.81   10.58
   3   5  -3  294.71   15.51
  -3  -5  -3  280.78   16.25
   5  -3  -2  149.13   10.12
   3   5  -2  147.92   10.72
   3   5  -2  152.47    6.72
  -5   3  -2  145.23   19.32
  -3  -5  -2  146.97   11.50
  -3  -5  -1  153.80   11.22
   5  -3  -1  147.01   10.39
  -3  -5  -1  166.50   13.34
  -5   3  -1  119.71   13.99
   3   5  -1  150.52   10.40
   3   5  -1  159.65    6.26
  -3  -5   0  468.32   21.78
  -3  -5   0  427.96   18.05
   5  -3   0  466.91   18.69
   3   5   0  469.27   17.34
  -5   3   0  448.15   23.64
   3   5   0  454.29   10.78
  -3  -5   1  233.62   15.56
   3   5   1  204.89   10.96
  -3  -5   1  202.06   11.97
   3   5   1  233.07    8.17
   5  -3   1  202.77   12.96
  -5   3   1  192.45   15.46
   5  -3   2  142.87   11.46
  -3  -5   2  161.51   13.24
   3   5   2  168.17    7.74
  -3  -5   2  134.15    9.64
   3   5   2  148.94    8.86
   5  -3   2  141.88   10.58
  -5   3   2  146.94   13.54
   5  -3   3  264.00   15.70
   3   5   3  258.13   10.38
  -3  -5   3  262.65   12.71
  -3  -5   3  282.50   17.27
   5  -3   3  270.76   14.65
  -5   3   3  302.60   19.46
   3   5   3  272.38   11.06
  -3  -5   4  569.27   24.31
   3   5   4  510.70   16.10
   3   5   4  528.31   14.49
   5  -3   4  618.40   22.42
   3   5   4  541.21   20.61
  -3  -5   4  535.85   17.63
  -5   3   4  608.27   28.00
   5  -3   4  541.73   23.25
   5  -3   5   49.61    7.42
   3   5   5   38.66    5.10
   3   5   5   35.57    5.73
   5  -3   5   45.59    7.74
  -3  -5   5   50.67    8.28
  -3  -5   5   35.67    4.59
  -5   3   5   52.22    9.18
   3   5   6  151.81   10.32
  -3  -5   6  172.29   14.11
   5  -3   6  167.40   10.91
   3   5   6  158.61   11.20
   5  -3   6  170.84   14.36
  -5   3   6  189.55   16.19
   3   5   7  592.20   16.26
  -5   3   7  608.10   17.45
  -3  -5   7  645.97   18.76
  -3  -5   7  654.07   19.53
  -5   3   7  636.93   29.44
   5  -3   7  670.15   19.87
   5  -3   7  606.60   27.30
  -3  -5   7  599.87   26.35
   3   5   7  590.14   22.18
   3   5   7  531.39   20.74
  -3  -5   7  611.13   16.91
  -5   3   7  664.98   18.02
   3   5   7  628.62   17.55
  -5   3   7  656.51   18.06
   5  -3   7  664.49   19.94
  -3  -5   8 1354.62   27.39
  -3  -5   8 1455.07   29.97
   3   5   8 1336.18   26.61
  -3  -5   8 1491.95   31.10
  -5   3   8 1388.82   27.83
  -5   3   8 1423.65   45.60
   5  -3   8 1464.52   30.64
   5  -3   8 1465.43   43.03
   3   5   8 1429.81   35.98
   5  -3   8 1409.85   43.66
  -3  -5   8 1406.47   41.69
  -5   3   8 1372.19   28.08
   3   5   8 1444.22   28.70
  -5   3   8 1422.26   28.53
  -3  -5   8 1371.44   27.05
  -3  -5   8 1543.59   29.99
   5  -3   8 1464.50   30.76
  -3  -5   9  910.69   22.82
   3   5   9  888.60   21.88
  -3  -5   9  920.86   24.16
  -5   3   9  906.81   22.73
   5  -3   9  885.02   21.43
  -5   3   9  969.03   38.40
   3   5   9  955.98   31.42
   5  -3   9  957.06   36.04
   5  -3   9  936.66   24.64
   3   5   9  956.62   29.43
  -3  -5   9  923.28   34.18
   5  -3   9  926.09   36.29
  -5   3   9  910.39   23.04
  -5   3   9  943.01   22.97
   3   5   9  940.53   23.43
  -3  -5   9  857.85   21.81
   5  -3   9  909.46   24.43
  -3  -5   9  889.97   22.72
   3   5  10   51.07    5.77
   5  -3  10   49.59    5.34
  -3  -5  10   60.55    6.77
  -5   3  10   66.66    8.20
  -3  -5  10   61.43    6.59
  -3  -5  10   59.85    9.58
   3   5  10   53.54    8.39
   5  -3  10   58.35    6.77
  -5   3  10   61.71   10.42
   5  -3  10   67.98   10.62
   3   5  10   61.83    6.50
  -3  -5  10   58.55    6.22
  -5   3  10   73.42    6.94
  -5   3  10   60.79    7.99
   3   5  10   51.50    5.32
   5  -3  10   60.42    6.76
  -3  -5  10   53.18    7.42
  -3  -5  11  493.71   18.59
  -3  -5  11  479.08   17.84
   5  -3  11  454.60   15.80
  -5   3  11  467.36   17.92
   3   5  11  473.10   17.26
   3   5  11  453.36   24.75
  -3  -5  11  462.42   24.90
  -5   3  11  487.70   28.81
   5  -3  11  507.06   28.21
   5  -3  11  487.53   18.82
  -3  -5  11  459.51   16.63
  -5   3  11  476.34   17.97
  -5   3  11  496.56   17.32
   3   5  11  498.43   17.90
   3   5  11  483.61   15.90
  -3  -5  11  453.55   17.56
   5  -3  11  483.53   18.61
  -3  -5  12  580.40   20.53
   5  -3  12  563.81   20.91
  -3  -5  12  542.50   20.36
   3   5  12  570.57   19.71
  -5   3  12  562.25   20.35
  -3  -5  12  504.82   26.70
   3   5  12  530.11   27.99
   5  -3  12  545.11   30.31
  -5   3  12  555.11   32.42
   3   5  12  572.44   18.06
  -3  -5  12  525.71   18.03
   3   5  12  571.76   20.13
  -5   3  12  584.57   20.52
  -5   3  12  565.86   18.52
   5  -3  12  542.70   20.48
  -3  -5  12  574.96   20.18
  -5   3  13  361.84   17.59
   3   5  13  364.03   16.57
  -3  -5  13  367.75   17.24
   5  -3  13  361.58   17.38
  -3  -5  13  320.56   22.07
  -5   3  13  313.81   25.08
   5  -3  13  366.77   25.93
  -3  -5  13  336.79   14.70
   3   5  13  361.75   16.28
  -5   3  13  377.71   17.44
  -5   3  13  337.02   14.42
   3   5  13  376.38   15.29
   5  -3  13  346.24   16.79
   3   5  14   37.87    6.29
  -3  -5  14   36.73    6.60
   3   5  14   44.24    6.78
  -5   3  14   41.82   10.75
  -5   3  14   37.90    9.56
   5  -3  14   31.07    6.32
   5  -3  14   52.90   10.77
  -5   3  14   36.13    9.47
  -5   3  14   39.47    5.24
  -3  -5  14   31.72    5.11
   3   5  14   36.91    5.69
   3   5  14   38.93    6.32
   5  -3  14   39.05    6.49
  -3  -5  15  199.60   13.78
   3   5  15  187.29   13.08
  -5   3  15  182.43   15.85
   5  -3  15  173.68   13.02
   3   5  15  194.14   13.01
  -5   3  15  130.91   17.84
   5  -3  15  179.21   19.06
  -5   3  15  191.81   14.61
  -3  -5  15  162.76   10.68
   3   5  15  195.90   11.96
   3   5  15  187.47   12.09
   5  -3  15  173.59   12.70
   5  -3  16  393.82   19.55
  -5   3  16  415.96   21.67
   3   5  16  408.64   18.63
   3   5  16  412.14   19.48
  -3  -5  16  399.33   19.59
  -5   3  16  347.37   29.26
   5  -3  16  351.12   27.51
   3   5  16  357.98   16.81
  -3  -5  16  340.04   15.30
   3   5  16  391.73   17.09
  -5   3  16  400.19   20.05
   5  -3  16  440.56   20.59
   5  -3  16  374.90   18.78
   5  -3  17  526.71   22.76
  -3  -5  17  587.15   24.11
   3   5  17  577.41   22.28
  -5   3  17  581.00   25.75
  -5   3  17  564.12   23.45
   3   5  17  539.01   20.46
   3   5  17  543.89   20.29
   5  -3  17  598.18   24.48
   5  -3  17  519.26   22.19
  -5   3  18  127.84   17.83
  -3  -5  18  123.95   11.56
   3   5  18  118.29   10.51
   5  -3  18  118.00   11.64
  -5   3  18  111.87   14.41
   3   5  18  110.73    9.58
   5  -3  18  112.18   10.62
   3   5  19   18.89    5.27
  -5   3  19   29.01   16.52
  -3  -5  19   17.81    5.70
  -5   3  19   14.33   12.06
   3   5  19   20.41    5.19
   5  -3  19   21.97    6.42
  -5   3  20   28.35   16.21
   3   5  20   29.72    5.84
  -3  -5  20   30.34    6.24
  -5   3  20   38.45   12.79
   5  -3  20   33.81    7.31
  -5   3  20   30.85    6.35
   3   5  20   25.83    6.00
   3   5  21  284.39   14.18
  -3  -5  21  314.32   15.84
  -5   3  21  332.20   19.89
   3   5  21  273.34   13.93
  -5   3  21  313.94   19.24
   5  -3  21  373.86   18.36
  -5   3  21  325.80   15.79
  -3  -5  22    4.97    3.47
  -5   3  22    7.43   11.75
   3   5  22    5.93    5.37
   5  -3  22    6.06    4.53
  -5   3  22   12.49    6.83
  -3  -5  23   82.87    7.34
   5  -3  23  101.51    8.71
  -5   3  23   85.72   12.65
   3   5  23   77.02    8.46
  -5   2 -23   20.67    4.32
  -5   2 -23   21.32    6.48
  -5   2 -23   10.72    9.69
  -5   2 -22   23.22    4.96
  -5   2 -22   18.88    6.18
  -2  -5 -22   12.15   11.38
  -5   2 -22   27.64    6.42
  -2  -5 -22   10.08    6.91
   2   5 -22   26.36    5.04
  -5   2 -22   29.12    8.14
  -2  -5 -21    2.35    8.35
  -5   2 -21   20.03    5.95
  -2  -5 -21   17.33    8.96
  -5   2 -21   16.39    4.79
  -5   2 -21   23.15    6.17
   2   5 -21   15.13    4.78
  -2  -5 -21   11.40    6.50
  -5   2 -21   17.76    6.43
   2   5 -20  242.92   12.84
  -2  -5 -20  236.54   20.02
  -5   2 -20  246.77   14.53
  -5   2 -20  234.36   14.59
  -5   2 -20  243.53   14.62
  -5   2 -20  255.97   15.99
  -2  -5 -20  196.69   15.55
   2   5 -19   11.16    4.56
  -5   2 -19    8.09    4.27
  -2  -5 -19    4.03    3.77
  -5   2 -19    3.89    4.39
  -2  -5 -19   13.26    8.12
  -5   2 -19    6.88    5.27
  -2  -5 -19    8.47    5.91
  -2  -5 -18  114.01   10.15
  -2  -5 -18  151.53   16.27
  -5   2 -18  115.25   10.61
  -5   2 -18  108.78   10.30
  -5   2 -18  115.89   10.80
  -2  -5 -18  106.57   12.02
  -2  -5 -17  114.07    9.98
  -5   2 -17  115.53   10.65
   2   5 -17  105.71    8.63
  -5   2 -17  120.37   10.82
  -2  -5 -17  113.45   11.97
  -5   2 -16  100.12   14.66
   5  -2 -16   89.71   15.40
   2   5 -16   93.75   16.45
  -5   2 -16   72.20   13.61
  -5   2 -16  117.87   26.63
  -5   2 -16   97.80    9.72
  -2  -5 -16  103.39    9.46
  -2  -5 -16  104.01   11.16
  -5   2 -16   92.36    9.47
  -5   2 -15  587.68   34.71
  -5   2 -15  553.40   33.42
  -2  -5 -15  499.72   32.77
   5  -2 -15  634.89   38.11
   2   5 -15  566.54   32.57
  -5   2 -15  589.75   21.76
  -2  -5 -15  586.00   20.91
  -5   2 -15  565.73   19.90
  -5   2 -15  543.40   20.45
  -2  -5 -15  662.54   26.02
   5  -2 -14  131.83   17.14
  -5   2 -14  116.60   15.28
  -5   2 -14  106.54   14.24
  -2  -5 -14  114.97   15.57
   2   5 -14  128.17   15.65
  -5   2 -14  173.61   27.32
  -2  -5 -14  134.05    9.96
  -5   2 -14  122.54    9.88
  -5   2 -14  117.72    9.72
  -2  -5 -14  153.10   12.39
  -5   2 -14  114.48    9.05
  -5   2 -13  728.44   35.70
   5  -2 -13  754.03   38.46
  -5   2 -13  696.42   33.95
  -2  -5 -13  640.34   34.51
   2   5 -13  671.23   33.31
  -2  -5 -13  686.50   21.29
  -5   2 -13  715.72   22.32
  -5   2 -13  710.41   21.72
  -5   2 -13  704.98   20.89
  -2  -5 -13  788.59   25.98
  -5   2 -12  420.52   26.34
   2   5 -12  425.91   25.48
  -5   2 -12  705.52   47.12
   5  -2 -12  467.43   28.92
  -5   2 -12  405.29   24.57
   2   5 -12  191.48   26.13
  -2  -5 -12  456.25   28.55
  -5   2 -12  443.76   16.72
  -2  -5 -12  405.99   15.80
  -5   2 -12  435.02   16.25
  -2  -5 -12  546.00   20.93
  -5   2 -12  430.73   15.84
   5  -2 -11   78.98   11.75
  -5   2 -11   73.01   10.90
  -5   2 -11   76.24   10.36
   2   5 -11   63.01    9.94
  -5   2 -11   72.67    6.48
  -2  -5 -11   78.86   12.01
  -2  -5 -11   73.44    6.75
  -5   2 -11   72.01    6.87
  -5   2 -11   72.35    6.95
  -5   2 -11   69.11    6.51
  -2  -5 -11   94.02    8.82
  -5   2 -10  114.71   12.84
  -5   2 -10  132.97   12.64
   5  -2 -10  128.63   13.92
  -5   2 -10  126.66    7.95
   2   5 -10  125.91   12.99
  -2  -5 -10  143.45   15.21
  -5   2 -10  113.52    8.13
  -2  -5 -10  118.71    8.16
  -5   2 -10  109.48    7.90
  -2  -5 -10  140.10   10.26
  -5   2 -10  124.11    8.08
   5  -2  -9  115.08   12.88
  -5   2  -9  106.51   12.05
  -5   2  -9  176.44   21.71
   2   5  -9   42.21   11.37
  -5   2  -9  103.78    6.92
  -5   2  -9   97.72   10.37
   2   5  -9  109.02   11.63
  -2  -5  -9  125.88   13.78
  -2  -5  -9  183.82   13.18
  -2  -5  -9  125.95    8.00
  -5   2  -9  108.57    7.53
  -5   2  -9  103.38    7.15
  -5   2  -9  111.31    7.41
  -2  -5  -9  131.22    9.81
  -5   2  -8  539.57   14.91
   5  -2  -8  628.83   27.95
   2   5  -8  234.54   24.43
  -5   2  -8  541.56   22.19
   2   5  -8  561.29   24.61
  -2  -5  -8  601.93   27.93
  -5   2  -8  558.81   25.99
  -5   2  -8  829.74   43.04
  -5   2  -8  517.20   15.42
  -2  -5  -8  838.73   27.04
  -5   2  -8  520.63   14.87
  -2  -5  -8  625.65   20.72
  -5   2  -8  506.40   14.99
  -5   2  -7 1481.08   41.32
  -2  -5  -7 1630.55   45.11
   5  -2  -7 1717.42   46.28
  -5   2  -7 1397.17   33.90
   5  -2  -7 1533.41   29.44
   2   5  -7 1559.63   40.16
  -5   2  -6  220.93   15.64
  -2  -5  -6  253.99   15.25
  -5   2  -6  206.05   11.80
  -5   2  -6  279.06   23.65
   5  -2  -6  223.52    9.64
  -2  -5  -6  233.21   16.53
   5  -2  -6  240.67   17.74
   2   5  -6  227.54   14.76
  -5   2  -5  224.58   15.07
  -5   2  -5  214.29   11.31
   5  -2  -5  257.47   11.02
   2   5  -5  227.10   19.04
   2   5  -5  215.50   13.95
  -2  -5  -5  240.75   14.31
  -2  -5  -5  232.09   15.91
  -5   2  -5  228.39   21.42
  -5   2  -4 1014.07   31.15
  -2  -5  -4 1035.71   31.89
  -2  -5  -4 1157.37   31.02
  -5   2  -4  979.77   23.32
   2   5  -4 1396.89   42.65
   5  -2  -4 1044.02   24.03
   2   5  -4  933.71   27.86
  -5   2  -4  646.00   37.14
  -5   2  -3   88.37    9.40
  -5   2  -3   28.43   11.07
   2   5  -3   90.63    8.65
   5  -2  -3   95.13    7.45
  -2  -5  -3  100.38   10.00
  -2  -5  -3   48.56    7.46
  -5   2  -2  589.66   22.35
   5  -2  -2  614.24   19.32
   2   5  -2  604.29   20.54
   2   5  -2  581.21   18.39
  -2  -5  -2  621.00   22.66
  -2  -5  -2  610.43   22.71
  -5   2  -1  164.36   11.48
  -5   2  -1  188.50   17.55
   2   5  -1  162.85    8.75
   5  -2  -1  171.21   10.42
  -2  -5  -1  182.39   12.94
   2   5  -1  166.84   10.42
   5  -2   0   49.44    6.65
  -5   2   0   60.64    8.97
  -2  -5   0   58.51    8.42
   2   5   0   51.12    5.82
   2   5   0   53.91    5.26
   5  -2   0   54.63    6.52
   2   5   1  191.17   10.01
   5  -2   1  192.02   11.84
   5  -2   1  203.80   12.29
  -2  -5   1  224.00   14.45
  -5   2   1  208.42   14.50
   2   5   1  225.02   10.25
  -2  -5   2  658.88   24.48
   5  -2   2  616.17   21.89
   2   5   2  589.55   16.59
   5  -2   2  621.37   21.70
  -5   2   2  623.07   24.66
   2   5   2  652.78   18.25
   2   5   3   94.49    7.37
   2   5   3   74.93    5.59
  -5   2   3  100.58   10.41
  -2  -5   3  102.45   10.61
   5  -2   3   89.23    9.03
   5  -2   3   84.62    8.52
   5  -2   4 1091.73   29.95
   2   5   4 1071.62   26.32
  -2  -5   4 1038.24   31.74
   5  -2   4 1052.35   30.94
  -5   2   4 1093.19   33.16
   5  -2   5  217.63   13.28
   2   5   5  195.33   11.83
   5  -2   5  203.46   14.14
  -2  -5   5  193.95   14.28
   2   5   5  172.68   10.75
  -5   2   5  218.63   15.04
   2   5   6  215.05   12.08
  -2  -5   6  228.96   15.62
  -5   2   6  220.79   15.37
   2   5   6  219.24   13.11
   5  -2   6  221.26   15.38
   5  -2   6  234.25   13.18
   2   5   7 1395.77   35.72
   2   5   7 1476.97   33.02
  -2  -5   7 1477.38   40.70
   5  -2   7 1485.48   41.21
  -5   2   7 1467.69   40.86
   5  -2   7 1363.78   31.17
   2   5   8  518.25   15.53
  -2  -5   8  570.06   18.18
  -2  -5   8  572.02   18.24
  -5   2   8  503.80   15.69
  -2  -5   8  503.86   16.16
  -5   2   8  541.54   25.29
   5  -2   8  519.02   16.75
  -2  -5   8  517.50   24.46
   2   5   8  475.37   21.48
   2   5   8  544.53   19.69
   5  -2   8  509.82   24.66
  -2  -5   8  496.48   15.21
  -5   2   8  541.71   16.08
   2   5   8  520.60   15.90
   5  -2   8  513.70   17.02
   5  -2   9   98.99    7.10
  -2  -5   9  109.57    8.08
  -5   2   9   90.97    7.28
   2   5   9  115.21    7.76
  -2  -5   9  114.41    8.59
  -5   2   9   86.64   10.64
   5  -2   9  108.53    8.07
   2   5   9  107.88   11.13
  -2  -5   9  106.29   11.88
   5  -2   9  109.01   12.36
  -2  -5   9  121.11    8.01
   2   5   9  114.39    7.11
  -5   2   9  117.42    7.70
   2   5   9  119.63    8.16
  -5   2   9  105.57    7.92
   5  -2   9  101.44    7.84
  -2  -5   9  109.97    7.77
   2   5  10  115.36    8.09
  -5   2  10  113.77    8.51
  -2  -5  10  110.50    8.32
  -2  -5  10  108.54    8.75
   5  -2  10  104.58    7.58
   5  -2  10  100.92   12.15
   2   5  10  110.63   11.87
   5  -2  10  105.14    8.30
  -5   2  10  101.23   12.13
  -2  -5  10   99.75   11.71
  -2  -5  10  109.88    7.95
   2   5  10  114.31    7.46
   2   5  10  108.15    8.34
  -5   2  10  113.28    8.38
  -5   2  10  114.49    7.89
   5  -2  10  107.60    8.44
   2   5  11   71.69    6.90
   5  -2  11   75.92    6.63
  -2  -5  11   80.86    7.67
  -5   2  11   69.96    7.41
  -2  -5  11   78.77    7.84
  -5   2  11   68.59   10.67
   2   5  11   58.53    9.45
   5  -2  11   76.50    7.47
  -2  -5  11   69.66   10.39
   5  -2  11   68.67   10.84
   5  -2  11   85.51   11.66
  -5   2  11   80.18    7.68
  -2  -5  11   74.52    6.92
   2   5  11   76.68    6.53
   2   5  11   81.55    7.38
  -5   2  11   76.19    6.68
   5  -2  11   72.44    7.34
   5  -2  12  389.63   15.10
  -5   2  12  397.75   16.18
   5  -2  12  423.99   17.48
   2   5  12  411.76   16.11
  -2  -5  12  418.32   17.26
   2   5  12  406.12   16.38
  -2  -5  12  405.42   17.62
  -5   2  12  337.05   23.37
   5  -2  12  406.87   25.25
   2   5  12  401.84   25.01
  -2  -5  12  371.65   22.94
  -5   2  12  400.86   15.06
  -2  -5  12  395.22   15.49
  -5   2  12  429.65   16.56
   2   5  12  381.41   16.37
   2   5  12  414.71   15.38
   5  -2  12  395.70   17.16
  -2  -5  13  668.19   22.85
   2   5  13  652.99   21.16
   5  -2  13  690.45   23.18
  -5   2  13  685.40   22.22
   5  -2  13  632.68   20.05
   2   5  13  679.05   22.26
  -5   2  13  640.88   33.67
   2   5  13  568.99   31.38
   5  -2  13  657.64   33.29
  -2  -5  13  587.81   29.46
  -2  -5  13  633.94   20.14
   2   5  13  673.26   21.93
   2   5  13  673.69   20.65
  -5   2  13  670.37   19.57
  -5   2  13  716.97   22.06
   5  -2  13  654.07   22.93
   2   5  14  114.79    9.92
   2   5  14  121.65   10.02
   5  -2  14  109.95    8.48
   5  -2  14  112.68   10.05
  -5   2  14  120.41   11.18
  -2  -5  14  128.78   10.78
   5  -2  14  115.85   14.62
  -5   2  14   88.50   13.60
   2   5  14  117.31   15.14
  -2  -5  14  104.60   12.99
  -5   2  14  117.32   10.29
   2   5  14  121.47    9.40
   2   5  14  128.95   10.08
  -2  -5  14  123.44    9.26
   5  -2  14  108.97    9.95
  -2  -5  15  568.97   22.44
   2   5  15  554.98   21.06
   5  -2  15  531.16   21.67
  -5   2  15  540.18   21.42
   5  -2  15  485.29   30.35
  -5   2  15  478.93   31.52
   2   5  15  552.21   20.03
   2   5  15  563.38   20.87
  -2  -5  15  539.33   18.65
  -2  -5  15  489.65   18.48
  -5   2  15  541.56   20.75
   5  -2  15  528.05   21.60
  -2  -5  16   83.12    9.62
   2   5  16   87.60    9.28
  -5   2  16  102.26   13.12
   5  -2  16   86.85    9.48
  -5   2  16   86.30   14.85
   5  -2  16   92.17   14.29
  -2  -5  16  100.99    8.55
  -5   2  16   90.50   11.10
   2   5  16   80.44    8.31
   5  -2  16   90.50    9.66
   2   5  16   87.05    8.74
   5  -2  16   82.03    9.25
  -5   2  17  108.98   13.58
   2   5  17  104.63   10.39
  -2  -5  17  109.08   10.66
  -2  -5  17  101.62    8.96
   2   5  17  104.29    9.48
  -5   2  17  101.98   11.64
   2   5  17   90.33    9.06
   5  -2  17  110.52   10.98
   5  -2  17  100.78   10.37
   2   5  18  110.80   10.42
  -5   2  18  110.07   14.49
  -2  -5  18  102.54   10.67
  -5   2  18  100.06   11.95
   2   5  18   89.35    8.80
   5  -2  18  113.72   11.27
   2   5  18  103.92    9.65
   5  -2  18  105.55   10.41
  -5   2  19    9.02   13.35
  -2  -5  19    5.55    4.51
   2   5  19   11.50    5.12
  -5   2  19    3.39    9.64
   5  -2  19    2.25    4.61
   2   5  19    9.05    5.09
  -5   2  19    6.15    5.06
   2   5  20  185.13   12.47
  -5   2  20  205.94   18.03
  -2  -5  20  203.60   13.54
  -5   2  20  174.32   15.30
   2   5  20  178.98   12.41
   5  -2  20  219.75   14.80
  -5   2  20  181.02   12.76
  -2  -5  21   23.13    5.47
  -5   2  21   23.75   13.97
  -5   2  21   23.54   12.13
   5  -2  21   24.27    5.85
   2   5  21   18.57    6.31
  -5   2  21   11.18    7.17
  -2  -5  22   19.82    4.71
  -5   2  22   28.40   13.48
  -5   2  22   22.33   11.81
   2   5  22   23.25    6.98
  -5   2  22   20.02    8.27
   5  -2  22   25.69    6.00
  -2  -5  23   25.59    4.94
   2   5  23   12.15    7.06
  -5   2  23   23.47   11.13
   5  -2  23   27.51    5.45
  -5   1 -23   85.09    9.43
  -5   1 -23   74.41    7.07
   1   5 -23   87.11    7.86
  -1  -5 -23   22.31    6.86
  -5   1 -23   91.37   13.53
  -5   1 -22  216.69   12.36
  -5   1 -22  225.53   13.93
  -1  -5 -22  120.13   14.01
  -5   1 -22  245.52   13.73
   1   5 -22  212.28   11.42
  -1  -5 -22  116.37   11.74
  -5   1 -22  269.89   16.93
  -5   1 -21   77.18    9.23
  -5   1 -21   71.04    8.04
  -1  -5 -21   69.69   11.48
   1   5 -21   74.86    7.73
  -5   1 -21   76.08    8.86
  -1  -5 -21   63.85    9.26
  -5   1 -21   88.64   10.89
   1   5 -20   41.55    6.28
  -5   1 -20   33.79    6.29
  -1  -5 -20   38.62    9.70
  -5   1 -20   43.15    7.52
  -5   1 -20   46.55    7.68
  -1  -5 -20   36.69    7.65
   1   5 -20   40.99    6.48
  -5   1 -20   43.76    7.98
   1   5 -19  171.02   11.25
  -5   1 -19  188.43   13.39
  -5   1 -19  174.78   12.57
  -5   1 -19  185.76   13.21
  -1  -5 -19  187.06   14.87
  -5   1 -18    7.91    4.87
  -1  -5 -18   15.07    7.98
  -5   1 -18   13.72    5.19
  -1  -5 -18   18.50    4.72
  -1  -5 -18   13.75    5.99
  -5   1 -18   34.45    8.18
   5  -1 -17   80.15   14.78
  -1  -5 -17  104.95    9.29
  -5   1 -17   98.89    9.93
  -5   1 -17   95.41    9.54
  -5   1 -17  102.40   10.17
  -1  -5 -17  116.81   11.74
   1   5 -16  385.48   31.18
  -5   1 -16  354.41   27.33
   5  -1 -16  376.04   29.00
  -5   1 -16  351.76   28.04
  -5   1 -16  362.77   17.37
  -1  -5 -16  383.23   16.81
  -5   1 -16  388.39   17.83
  -1  -5 -16  440.93   20.96
   1   5 -16  367.02   15.76
  -5   1 -16  391.16   17.81
  -5   1 -15  288.20   24.09
   5  -1 -15  317.83   25.85
   1   5 -15  264.91   22.77
   1   5 -15  249.65   24.21
  -5   1 -15  266.77   23.56
  -1  -5 -15  240.43   22.31
  -5   1 -15  290.19   15.18
  -1  -5 -15  286.01   14.17
  -5   1 -15  294.41   14.99
  -1  -5 -15  321.37   17.49
   1   5 -15  264.06   13.40
  -5   1 -14  561.69   32.28
   5  -1 -14  569.57   33.01
  -5   1 -14  524.93   31.17
   1   5 -14  574.29   31.65
  -1  -5 -14  497.37   30.70
  -5   1 -14  557.75   19.98
  -1  -5 -14  537.62   18.78
   1   5 -14  528.75   17.45
  -5   1 -14  538.23   19.41
  -5   1 -13  396.50   26.26
   5  -1 -13  415.36   27.25
   5  -1 -13  398.28   23.36
  -5   1 -13  371.23   24.83
   1   5 -13  402.10   25.60
  -1  -5 -13  382.21   25.98
  -1  -5 -13  396.43   15.30
  -5   1 -13  387.85   16.20
  -5   1 -13  388.59   16.01
  -1  -5 -13  473.84   19.44
   5  -1 -12  231.20   16.96
   1   5 -12  203.86   17.45
  -5   1 -12  210.33   18.45
  -5   1 -12  200.41   17.59
   5  -1 -12  215.24   18.74
  -1  -5 -12  190.81   17.84
  -1  -5 -12  197.88   10.34
  -5   1 -12  204.11   11.29
  -1  -5 -12  243.42   13.49
  -5   1 -12  199.37   10.52
  -5   1 -12  204.80   11.16
   5  -1 -11 1874.81   52.18
  -5   1 -11 1741.83   51.05
  -5   1 -11 1747.97   48.92
   5  -1 -11 1812.79   45.13
   1   5 -11 1753.77   48.94
  -1  -5 -11 1798.55   52.56
  -5   1 -11 1745.20   32.85
  -1  -5 -11 1689.68   31.19
  -5   1 -11 1679.97   30.65
  -5   1 -11 1694.89   31.88
  -5   1 -10 1302.58   42.03
   5  -1 -10 1320.73   41.68
   1   5 -10 1292.21   40.00
  -5   1 -10 1245.78   38.73
   5  -1 -10 1399.08   36.66
  -1  -5 -10 1338.37   43.16
  -1  -5 -10 1347.04   26.16
  -5   1 -10 1247.29   26.44
  -5   1 -10 1238.47   25.66
  -1  -5 -10 1508.18   31.75
  -5   1 -10 1227.29   24.81
   5  -1  -9 1177.84   36.73
  -5   1  -9 1110.08   37.23
   5  -1  -9 1268.94   32.40
  -5   1  -9 1064.83   33.64
   1   5  -9 1094.78   35.25
  -1  -5  -9 1138.85   38.62
  -5   1  -9 1072.01   23.30
  -5   1  -9 1056.33   21.96
  -5   1  -9 1024.57   22.18
  -1  -5  -9 1356.02   29.20
  -5   1  -8 2140.37   50.37
  -5   1  -8 2007.89   44.39
   5  -1  -8 2290.86   49.95
   1   5  -8 2138.49   48.08
  -1  -5  -8 2313.39   54.11
  -5   1  -8 2103.96   32.34
  -5   1  -8 2024.65   30.93
  -5   1  -7  134.83   12.43
  -1  -5  -7  140.00   13.09
   5  -1  -7  161.72   12.93
  -1  -5  -7  136.27   12.11
  -5   1  -7  123.97   10.31
   1   5  -7  124.05   11.32
   5  -1  -6   78.78    9.28
  -5   1  -6   69.77    8.86
  -1  -5  -6   78.11    9.17
  -5   1  -6   71.53    7.60
   5  -1  -6   72.26    5.90
   1   5  -6   77.36    8.86
  -1  -5  -6   69.14    9.56
  -5   1  -5  587.56   23.37
  -5   1  -5  568.18   19.77
   5  -1  -5  646.25   26.46
   1   5  -5  601.15   22.57
  -1  -5  -5  682.93   25.16
   5  -1  -5  640.55   17.88
  -1  -5  -5  638.80   25.63
   1   5  -4   34.24    6.14
   1   5  -4   36.29    9.56
  -5   1  -4   36.16    5.40
   5  -1  -4   40.49    4.83
  -5   1  -4   41.40    6.78
  -5   1  -4   51.20    9.98
  -1  -5  -4   38.78    6.66
  -5   1  -3  301.21   15.63
   5  -1  -3  317.41   13.14
  -5   1  -3  276.73   21.09
  -1  -5  -3  313.82   15.08
   1   5  -3  300.84   14.85
  -5   1  -2  528.35   19.83
   5  -1  -2  499.27   16.93
  -1  -5  -2  551.59   20.18
   1   5  -2  525.79   18.74
  -5   1  -1 1285.28   30.24
  -1  -5  -1 1385.47   33.00
   5  -1  -1 1298.36   28.67
   5  -1  -1 1286.43   31.27
   1   5  -1 1256.91   28.33
   1   5  -1 1349.03   31.40
  -5   1   0  400.43   16.11
  -1  -5   0  448.60   18.91
   1   5   0  336.90   13.75
   5  -1   0  435.04   16.66
   5  -1   0  403.95   17.16
  -5   1   0  459.23   19.57
   1   5   0  377.84   15.20
  -1  -5   1 1512.76   35.70
   5  -1   1 1438.30   32.87
   1   5   1 1339.56   26.89
  -5   1   1 1409.94   33.23
   5  -1   1 1434.19   32.05
   1   5   1 1364.95   29.33
   5  -1   2  494.34   19.22
   5  -1   2  517.62   19.26
   1   5   2  478.42   17.31
   1   5   2  474.25   14.86
  -1  -5   2  531.87   21.13
  -5   1   2  522.80   19.45
   5  -1   3  235.01   13.63
   1   5   3  232.42   10.04
   5  -1   3  224.70   13.30
  -1  -5   3  237.73   14.72
  -5   1   3  219.95   12.77
   1   5   3  229.35   12.46
  -1  -5   4   30.31    6.77
   1   5   4   23.03    4.86
   5  -1   4   27.21    5.70
   5  -1   4   28.42    5.84
  -5   1   4   22.54    4.82
  -5   1   5  611.23   21.95
  -1  -5   5  656.52   25.14
   5  -1   5  614.08   23.35
   5  -1   5  630.89   22.35
   1   5   5  601.85   22.09
  -1  -5   6   84.47   10.03
   1   5   6   74.34    8.40
  -5   1   6   75.12    8.17
   5  -1   6   73.50    7.92
   1   5   6   80.62    6.83
   5  -1   6   83.67    9.22
  -1  -5   7  101.81   10.95
  -5   1   7  109.26   10.12
   5  -1   7  108.08    9.10
   1   5   7  103.82    7.80
   5  -1   7  101.84   10.62
   1   5   7   99.90   10.12
  -1  -5   8 2193.60   36.43
   1   5   8 2194.35   34.41
  -1  -5   8 2397.70   38.99
  -5   1   8 2124.53   33.60
  -1  -5   8 2232.48   36.11
  -1  -5   8 2183.53   50.64
   5  -1   8 2116.91   49.56
  -5   1   8 2428.75   51.16
   1   5   8 2175.50   49.76
   1   5   8 2065.83   33.88
   5  -1   8 2184.29   35.89
  -5   1   9 1110.18   24.11
   1   5   9 1121.74   24.40
   5  -1   9 1086.78   23.86
  -1  -5   9 1155.93   25.86
  -1  -5   9 1178.14   27.36
  -1  -5   9 1102.94   36.10
   5  -1   9 1111.26   24.88
   1   5   9 1105.18   36.32
  -5   1   9 1047.55   34.36
   5  -1   9 1084.09   35.90
  -5   1   9 1164.96   24.01
   1   5   9 1064.02   22.30
   1   5   9 1088.35   24.03
  -1  -5   9 1084.79   23.43
   5  -1   9 1127.26   25.66
  -1  -5   9 1064.68   24.37
   5  -1  10 1204.60   26.02
   1   5  10 1202.08   26.28
  -1  -5  10 1302.10   29.70
   1   5  10 1177.89   25.23
  -5   1  10 1206.16   26.12
  -1  -5  10 1268.65   28.18
  -1  -5  10 1197.06   38.92
   5  -1  10 1193.68   27.13
   1   5  10 1143.21   38.57
  -5   1  10 1113.54   37.44
   5  -1  10 1197.88   38.94
  -5   1  10 1248.53   25.16
  -1  -5  10 1194.36   25.49
   1   5  10 1215.34   26.69
   1   5  10 1200.98   24.80
  -5   1  10 1181.30   24.98
  -1  -5  10 1124.95   26.23
   5  -1  10 1198.95   27.72
   1   5  11 1739.68   32.72
   5  -1  11 1801.77   35.16
   1   5  11 1808.25   34.13
  -1  -5  11 1862.19   37.48
   5  -1  11 1751.36   33.10
  -1  -5  11 1818.81   35.75
  -5   1  11 1805.76   33.81
  -1  -5  11 1718.95   48.75
  -5   1  11 2035.57   53.19
   5  -1  11 1714.64   48.66
   1   5  11 1752.90   50.22
  -5   1  11 1815.24   32.59
  -1  -5  11 1709.59   32.58
   1   5  11 1785.18   32.36
   1   5  11 1775.38   34.04
  -5   1  11 1912.77   33.01
   5  -1  11 1749.22   35.56
   1   5  12  204.04   11.30
   5  -1  12  209.18   11.33
  -1  -5  12  218.46   12.95
  -1  -5  12  218.09   12.51
  -5   1  12  221.47   11.94
   1   5  12  206.43   11.64
   5  -1  12  212.17   12.22
  -1  -5  12  205.36   17.22
   1   5  12  227.41   18.97
  -5   1  12  207.60   17.55
   5  -1  12  211.47   17.71
  -1  -5  12  222.06   11.28
  -5   1  12  218.78   11.62
   1   5  12  205.10   11.65
  -1  -5  12  216.01   11.44
   1   5  12  209.54   11.10
  -5   1  12  206.00   10.40
   5  -1  12  218.49   12.60
  -1  -5  13  388.18   16.99
   5  -1  13  361.41   15.28
   1   5  13  362.75   15.55
   5  -1  13  381.63   16.99
  -5   1  13  367.80   15.89
   1   5  13  357.87   24.68
  -1  -5  13  301.84   21.75
  -5   1  13  414.56   26.30
   5  -1  13  366.34   24.02
  -5   1  13  370.14   13.95
  -1  -5  13  371.05   15.19
   1   5  13  365.40   16.06
  -1  -5  13  349.67   15.00
  -5   1  13  387.13   15.72
   1   5  13  380.65   15.49
   5  -1  13  369.45   16.89
  -1  -5  14  505.03   20.24
  -5   1  14  490.64   19.02
   5  -1  14  470.65   17.91
   1   5  14  496.06   19.10
   5  -1  14  508.45   20.12
  -1  -5  14  443.33   27.11
  -5   1  14  473.04   29.35
   5  -1  14  491.08   28.71
   1   5  14  466.22   29.67
  -1  -5  14  498.90   18.38
  -5   1  14  520.54   18.77
   1   5  14  503.64   19.46
  -1  -5  14  491.62   18.12
   1   5  14  514.60   18.73
   5  -1  14  499.45   20.16
  -5   1  15  310.99   15.79
  -1  -5  15  301.74   16.14
   1   5  15  299.26   15.41
   5  -1  15  293.59   15.93
   5  -1  15  281.93   14.14
   1   5  15  267.25   23.29
  -5   1  15  275.78   23.67
  -1  -5  15  274.25   21.86
   5  -1  15  280.37   22.71
  -5   1  15  317.36   15.31
   1   5  15  280.47   15.20
  -1  -5  15  297.36   14.65
   5  -1  15  296.17   15.61
   1   5  15  304.42   15.05
   5  -1  15  302.69   16.39
   5  -1  16  305.44   16.91
   5  -1  16  294.16   14.64
   1   5  16  318.61   16.40
  -1  -5  16  314.98   16.88
  -5   1  16  311.97   16.49
   1   5  16  310.62   26.27
  -5   1  16  253.16   23.13
   5  -1  16  317.53   24.73
   1   5  16  298.80   15.72
   5  -1  16  313.71   16.58
   1   5  16  319.42   15.84
  -5   1  16  302.82   15.53
  -1  -5  16  312.01   15.52
   5  -1  16  303.04   16.77
  -1  -5  17   81.82    9.43
  -5   1  17   73.71   10.19
   1   5  17   85.94    9.10
  -5   1  17   78.83    9.27
   1   5  17   78.41    8.73
  -1  -5  17   83.71    8.44
   1   5  17   74.97    8.14
   5  -1  17   80.17    9.17
   5  -1  17   67.77    8.65
   1   5  18   19.37    5.57
  -5   1  18   17.38    9.17
   5  -1  18    8.61    4.77
  -1  -5  18   14.13    5.39
   1   5  18   12.18    4.00
  -5   1  18   13.95    5.59
   5  -1  18   16.34    5.90
   1   5  18   16.28    5.94
  -5   1  18   13.73    7.36
  -1  -5  18   17.28    4.69
  -1  -5  19  203.10   13.82
   1   5  19  185.11   13.08
  -5   1  19  185.85   15.78
   1   5  19  181.64   13.12
  -5   1  19  177.50   13.81
  -1  -5  19  200.59   12.71
   5  -1  19  189.86   13.63
  -5   1  19  166.55   12.73
  -1  -5  20   38.88    6.77
  -5   1  20   44.03   12.10
  -5   1  20   31.34    9.61
   5  -1  20   32.10    6.71
  -5   1  20   33.84    8.40
  -1  -5  20   35.71    5.75
   1   5  20   32.50    7.71
  -1  -5  21   61.23    7.90
  -5   1  21   64.23   13.22
  -5   1  21   64.57   11.85
  -1  -5  21   67.91    7.21
   1   5  21   70.35    9.30
   5  -1  21   76.45    9.02
  -5   1  21   60.93   10.08
  -1  -5  22  205.26   12.53
  -5   1  22  225.44   17.45
   5  -1  22  222.41   13.49
  -5   1  22  199.15   15.07
   1   5  22  178.16   12.71
  -5   1  22  179.65   12.92
  -1  -5  23   75.73    7.49
  -5   1  23   83.78   13.13
   5  -1  23   87.02    8.16
   1   5  23   77.72   10.46
  -5   0 -24   46.54    8.48
  -5   0 -23   72.26    9.23
  -5   0 -23   64.34   14.21
  -5   0 -23   50.95    5.99
   0   5 -23   60.71    6.69
  -5   0 -23   77.40   14.60
   0  -5 -22   36.95    9.30
  -5   0 -22  132.82    9.69
   0  -5 -22   75.66   11.21
  -5   0 -22  142.90   11.75
   0   5 -22  106.27    9.55
   0  -5 -22   68.44    8.68
  -5   0 -22  175.35   15.34
   0   5 -22  127.98    9.07
  -5   0 -21   14.03    4.37
  -5   0 -21   17.03    5.99
  -5   0 -21   12.24    7.25
   0  -5 -21    7.95    5.12
   0   5 -21   15.50    4.72
  -5   0 -21   13.98    5.60
   0   5 -20   85.15    8.04
  -5   0 -20   84.41    8.63
  -5   0 -20   86.73   10.02
   0  -5 -20  108.02   13.74
   0   5 -20   78.29    8.30
  -5   0 -20   99.37   11.47
   0  -5 -20   84.02    9.96
  -5   0 -20   92.90    9.70
   0   5 -19  381.90   16.64
  -5   0 -19  402.11   18.30
  -5   0 -19  419.77   19.68
  -5   0 -19  469.06   22.39
   0   5 -19  373.79   17.25
  -5   0 -19  422.16   19.10
   0  -5 -19  441.29   21.83
   0   5 -18  152.72   11.09
  -5   0 -18  159.12   12.62
  -5   0 -18  160.27   12.18
   0  -5 -18  191.60   14.48
  -5   0 -18  157.21   12.12
  -5   0 -18  168.29   13.60
   0   5 -18  174.23   12.33
   0   5 -17  493.07   19.21
  -5   0 -17  449.59   19.96
  -5   0 -17  471.42   20.02
  -5   0 -17  502.05   20.49
  -5   0 -16  150.47   18.06
  -5   0 -16  165.64   19.91
   0  -5 -16  167.68   21.30
   5   0 -16  154.84   18.28
   0   5 -16  166.63   20.82
  -5   0 -16  175.44   12.07
  -5   0 -16  156.20   11.82
   0  -5 -16  202.33   14.04
   0   5 -16  179.64   11.30
  -5   0 -16  168.85   12.05
  -5   0 -15   86.77   13.83
   0   5 -15   70.47   12.92
   0  -5 -15   79.95   14.19
   5   0 -15   82.25   13.02
   5   0 -15   61.61   11.01
  -5   0 -15   85.84   13.99
   0   5 -15   34.66   16.53
  -5   0 -15   82.54    8.31
  -5   0 -15   82.88    8.70
   0  -5 -15   99.87    9.94
   0   5 -15   77.11    7.69
  -5   0 -15   71.73    8.18
   0  -5 -14   -0.93    4.69
  -5   0 -14    6.06    4.99
   5   0 -14    8.01    5.23
   0   5 -14    2.52    5.67
   0  -5 -14    2.73    4.09
   0   5 -14   11.17    6.52
   0   5 -14   15.56   13.02
  -5   0 -14    1.53    4.38
  -5   0 -14    8.93    4.35
  -5   0 -14    6.00    4.01
  -5   0 -14    6.18    4.14
   0   5 -14    6.80    3.38
   0   5 -14    9.30    3.78
   0  -5 -14    8.21    4.19
  -5   0 -13   49.90   10.14
  -5   0 -13   48.66   10.02
  -5   0 -13   49.02   10.19
   5   0 -13   47.17    8.66
   0   5 -13   59.65   10.41
   0   5 -13   30.72   14.60
   0  -5 -13   58.45   10.37
  -5   0 -13   55.14    6.35
  -5   0 -13   49.36    6.28
   0   5 -13   55.40    5.79
  -5   0 -13   54.05    6.50
   0   5 -13   65.31    6.60
   0  -5 -13   66.84    7.42
  -5   0 -12   60.58   10.55
  -5   0 -12   55.96   10.06
  -5   0 -12   57.21   10.23
   5   0 -12   57.33    8.72
   0   5 -12   53.45    9.26
   0   5 -12   36.69   13.94
   0  -5 -12   62.73   10.26
  -5   0 -12   56.34    6.26
  -5   0 -12   57.43    6.27
   0   5 -12   48.82    5.45
  -5   0 -12   49.67    6.05
   0  -5 -12   58.33    6.65
  -5   0 -11  169.89   16.03
  -5   0 -11  157.36   15.39
   0   5 -11  130.09   21.97
  -5   0 -11  167.64   15.31
   0   5 -11  163.13   14.91
   0  -5 -11  161.57   15.37
  -5   0 -11  152.78    9.29
  -5   0 -11  165.52    9.58
   0  -5 -11  200.97   11.26
  -5   0 -11  164.12    9.51
   0   5 -11  157.33    8.60
  -5   0 -10  888.73   34.67
  -5   0 -10  880.37   34.11
  -5   0 -10  861.77   32.69
   0   5 -10  899.18   32.98
   0  -5 -10  874.63   33.82
  -5   0 -10  783.90   20.12
  -5   0 -10  844.91   21.12
  -5   0 -10  802.95   20.41
   0  -5  -9 1264.89   40.28
  -5   0  -9 1247.90   38.65
   0   5  -9 1261.49   37.71
   5   0  -9 1311.48   36.44
  -5   0  -9 1178.93   36.32
   0  -5  -9 1226.23   39.09
  -5   0  -9 1238.92   39.49
  -5   0  -9 1173.40   24.36
  -5   0  -9 1176.79   23.84
  -5   0  -9 1170.00   23.70
  -5   0  -8 1064.72   33.55
   0   5  -8 1044.71   33.15
   0  -5  -8 1070.92   35.75
   5   0  -8 1068.79   31.32
  -5   0  -8 1033.84   34.56
  -5   0  -8 1036.24   32.27
   0  -5  -8 1088.75   35.52
  -5   0  -8  995.58   21.17
  -5   0  -7   74.29    9.47
  -5   0  -7   78.35    8.81
   5   0  -7   81.49    6.49
  -5   0  -7   76.67    8.76
   0  -5  -7   76.36    9.78
   0   5  -7   76.40    9.25
   5   0  -7   91.70    8.91
   0  -5  -7   86.41   10.35
  -5   0  -6  280.58   16.72
   5   0  -6  322.36   16.08
  -5   0  -6  284.99   15.21
  -5   0  -6  315.85   16.40
   0  -5  -6  324.81   18.54
   5   0  -6  294.61   12.40
   0   5  -6  296.91   16.48
   0  -5  -6  293.92   17.60
  -5   0  -5  601.48   23.31
   5   0  -5  601.35   18.14
  -5   0  -5  634.12   22.82
   0   5  -5  597.52   22.69
  -5   0  -4 1153.56   30.95
   5   0  -4 1185.10   25.57
   0  -5  -4 1127.80   27.10
   0   5  -4 1125.39   29.91
   5   0  -4 1101.51   29.76
  -5   0  -3  456.80   18.63
   5   0  -3  497.73   16.78
   5   0  -3  485.29   19.24
   0  -5  -3  489.16   17.60
   0   5  -3  462.55   18.38
  -5   0  -2   84.97    8.11
   0  -5  -2   88.63    8.13
   5   0  -2   80.74    7.12
  -5   0  -2   91.43   10.47
   5   0  -2   82.11    8.20
   0   5  -2   83.30    7.84
   0  -5  -1   23.69    5.45
   0   5  -1   25.14    6.47
   5   0  -1   17.49    4.37
  -5   0  -1   21.78    4.54
   5   0  -1   20.18    4.20
  -5   0  -1   12.43    6.30
   0   5  -1   20.98    4.52
  -5   0   0  335.05   14.07
   0  -5   0  381.75   16.72
   5   0   0  346.87   14.89
   5   0   0  336.69   15.49
   0   5   0  322.28   13.58
  -5   0   0  374.57   15.09
   0   5   0  339.27   17.12
   0  -5   1   41.70    6.74
  -5   0   1   27.84    4.35
   5   0   1   36.93    5.74
   5   0   1   31.87    5.55
   0   5   1   31.39    4.66
   0   5   1   33.59    5.95
  -5   0   1   26.91    4.26
   0  -5   2  101.59    9.59
  -5   0   2   94.66    7.06
   5   0   2   92.95    8.54
   5   0   2   95.15    8.83
   0   5   2   97.64    8.87
  -5   0   2   90.46    6.80
   0  -5   3  469.66   19.76
   5   0   3  453.71   18.47
   5   0   3  438.05   18.52
   0   5   3  434.21   18.27
  -5   0   3  450.86   15.38
  -5   0   4 1114.74   25.56
   5   0   4 1085.15   29.72
   0   5   4 1027.25   29.08
   0  -5   4 1122.40   31.64
   0   5   5  523.16   21.08
  -5   0   5  547.30   18.69
   5   0   5  595.43   22.39
   5   0   5  585.20   21.74
   0  -5   5  564.57   22.74
   0   5   6  315.61   17.05
   0   5   6  300.92   11.72
  -5   0   6  306.99   14.86
   5   0   6  310.93   16.83
   5   0   6  314.21   16.02
   0  -5   6  315.76   17.47
   0   5   7   67.30    8.68
   5   0   7   66.43    8.37
  -5   0   7   76.42    8.02
   0  -5   7   70.66    9.28
   0   5   8  996.00   33.31
   5   0   8  976.06   31.67
  -5   0   8  925.38   29.11
   0  -5   8  989.76   32.96
   0   5   9 1186.57   25.61
   0  -5   9 1255.58   27.36
   5   0   9 1111.05   24.89
   0  -5   9 1188.93   26.22
   5   0   9 1143.49   24.48
  -5   0   9 1214.45   25.15
   0   5   9 1115.71   23.78
   5   0   9 1126.17   35.49
  -5   0   9 1096.03   33.59
   0   5   9 1102.94   36.96
   0  -5   9 1149.50   36.91
   0   5   9 1078.14   24.05
   0  -5   9 1117.65   23.71
   0   5   9 1142.28   23.46
   5   0   9 1153.55   25.91
   0  -5   9 1156.88   26.01
  -5   0  10  837.79   21.52
   0  -5  10  894.71   23.80
   0   5  10  854.40   21.17
   5   0  10  858.24   21.88
   5   0  10  832.52   21.71
   0  -5  10  862.56   22.88
  -5   0  10  857.28   31.21
   5   0  10  826.83   30.98
   0   5  10  855.75   33.83
   0  -5  10  833.88   32.57
   0  -5  10  857.18   21.25
  -5   0  10  894.60   20.86
  -5   0  10  838.10   19.68
   0   5  10  849.04   21.46
   0   5  10  867.67   21.05
   5   0  10  854.98   22.79
   0   5  10  891.45   21.53
   0  -5  10  832.85   22.58
   5   0  11  165.55    9.85
  -5   0  11  167.40   10.03
   0   5  11  160.59    9.52
   0  -5  11  166.83   10.64
   5   0  11  151.86    9.69
   0  -5  11  169.50   10.46
   0  -5  11  156.76    8.79
   5   0  11  142.93   13.80
   0   5  11  149.53   14.86
   0  -5  11  150.84   14.73
   0   5  11  166.22    9.61
   0   5  11  160.35    9.69
  -5   0  11  169.61    9.24
  -5   0  11  171.27    9.19
   0  -5  11  165.40    9.63
   5   0  11  157.50   10.37
   0   5  11  166.50    9.39
  -5   0  12   54.66    6.32
   0   5  12   49.96    6.16
   5   0  12   58.93    6.36
   0  -5  12   51.47    5.51
   5   0  12   53.85    6.16
   0  -5  12   55.93    6.73
   0  -5  12   48.91    9.39
   0   5  12   48.10    9.36
   5   0  12   53.92    9.04
  -5   0  12   54.71    9.22
   0   5  12   49.17    5.96
   0   5  12   49.02    6.01
  -5   0  12   54.42    5.49
   0  -5  12   50.43    6.16
  -5   0  12   58.13    6.19
   5   0  12   57.03    6.83
   0  -5  13   46.81    6.42
   0   5  13   57.25    6.74
   5   0  13   48.71    6.40
  -5   0  13   49.79    6.61
   5   0  13   44.88    5.81
   0  -5  13   46.97    5.65
   0   5  13   40.34    8.64
  -5   0  13   52.89   10.06
   5   0  13   39.37    8.60
   0  -5  13   52.57   10.20
   5   0  13   43.85    6.04
   0   5  13   52.35    6.27
   0   5  13   50.77    6.46
  -5   0  13   46.96    6.02
   5   0  13   45.41    6.55
   0  -5  14    0.57    3.53
   5   0  14    1.76    2.64
  -5   0  14    1.83    3.50
   0   5  14    2.15    3.64
   5   0  14    2.26    3.57
  -5   0  14   -0.08    5.38
   0   5  14    3.34    4.43
   5   0  14    0.85    3.16
   5   0  14    3.54    5.10
   0  -5  14   -8.74    7.39
   0   5  14   -0.15    3.10
   0  -5  14    3.22    3.37
   5   0  14    0.90    2.99
   0   5  14    1.50    3.86
  -5   0  14    0.56    3.52
   0  -5  15   63.98    8.00
   5   0  15   54.29    7.30
   5   0  15   59.22    6.93
  -5   0  15   66.55    7.93
   0   5  15   73.62    8.06
   0   5  15   57.30   11.03
   5   0  15   56.77   10.80
   0  -5  15   60.72   11.24
  -5   0  15   65.27    7.47
   0   5  15   68.57    8.01
   0  -5  15   63.89    7.76
   0   5  15   61.56    7.70
   5   0  15   57.52    7.27
   5   0  15   58.06    7.77
   0  -5  16  156.07   11.91
  -5   0  16  167.39   12.25
   5   0  16  150.44   10.92
   0   5  16  160.76   11.82
   0   5  16  135.16   17.70
   0  -5  16  153.07   17.69
   5   0  16  155.87   17.41
   5   0  16  160.30   11.74
  -5   0  16  143.40   10.69
   0  -5  16  171.09   12.04
   0   5  16  160.67   11.63
   0   5  16  158.18   11.66
  -5   0  16  156.65   11.65
   5   0  16  166.52   12.55
  -5   0  17  443.07   19.86
   0   5  17  430.30   19.30
   5   0  17  421.04   18.11
   0  -5  17  439.38   19.98
   0  -5  17  474.94   19.91
   0   5  17  445.61   19.10
  -5   0  17  447.38   18.04
   0   5  17  451.33   19.40
   5   0  17  462.15   19.81
   5   0  17  431.47   20.38
  -5   0  17  420.51   18.74
   0   5  18  169.02   12.49
  -5   0  18  176.93   13.53
   0  -5  18  170.20   12.79
   5   0  18  154.83   11.15
   0   5  18  165.77   12.93
   5   0  18  176.49   12.70
   0  -5  18  181.02   12.53
   0   5  18  128.79   11.04
  -5   0  18  155.90   11.38
  -5   0  18  173.86   13.25
   0  -5  19  355.74   18.27
  -5   0  19  388.46   19.28
   5   0  19  389.05   18.76
  -5   0  19  364.32   16.82
   0   5  19  364.17   18.27
   0  -5  19  387.96   18.07
  -5   0  19  330.61   17.36
  -5   0  20   88.70   12.38
   0  -5  20   91.97    9.68
   0  -5  20   88.38    8.77
   5   0  20   95.79    9.57
   0   5  20   83.29   10.83
  -5   0  20   75.36   10.43
  -5   0  20   76.49   11.21
  -5   0  21   11.67   10.18
   0  -5  21   16.11    5.19
  -5   0  21    9.11    9.39
   0   5  21    2.40    7.63
   0  -5  21   13.07    4.21
  -5   0  21   14.00    8.91
   5   0  21    9.48    4.34
  -5   0  22  123.60   13.87
   0  -5  22  115.69    9.66
   0  -5  22  110.73    8.61
   5   0  22  125.02    9.96
   0   5  22  113.81   12.27
  -5   0  22   89.05   10.95
  -5   0  23   69.26   11.95
   0  -5  23   59.44    6.73
   0   5  23   81.50   11.35
   5   0  23   73.20    7.37
  -5  -1 -23   48.99   17.43
  -5  -1 -23   91.41   18.30
  -1   5 -23   64.68    6.93
  -5  -1 -23   82.01    9.75
  -1   5 -23   80.90    7.30
  -5  -1 -23   69.38   15.51
   1  -5 -22    1.42    5.23
   1  -5 -22    1.91    5.23
  -5  -1 -22   -6.46   11.60
  -5  -1 -22   -4.61    6.00
  -5  -1 -22    2.87    3.19
  -1   5 -22    3.43    3.28
  -1   5 -22   -0.71    3.77
  -5  -1 -22    2.09   11.01
  -1   5 -22    2.00    3.08
  -1   5 -21    6.33    3.79
  -5  -1 -21    6.84    5.77
  -5  -1 -21    2.07    3.17
   1  -5 -21   -0.05    5.13
  -1   5 -21    5.70    3.97
  -5  -1 -21    6.22    8.60
  -1   5 -21    0.99    3.57
  -1   5 -20  139.42    9.91
   1  -5 -20  181.22   16.54
  -5  -1 -20  136.54   10.48
  -5  -1 -20  138.54   12.22
   1  -5 -20  140.22   11.98
  -1   5 -20  144.41   10.85
  -5  -1 -20  181.23   15.26
  -1   5 -19   34.06    6.07
   1  -5 -19   56.80   10.82
  -5  -1 -19   40.66    7.44
  -5  -1 -19   32.43    6.01
  -1   5 -19   36.99    6.65
  -5  -1 -19   40.20    7.09
   1  -5 -19   42.74    7.73
  -5  -1 -19   44.05    8.81
  -1   5 -18   35.29    6.60
  -5  -1 -18   34.86    7.49
  -5  -1 -18   39.13    6.44
  -1   5 -18   34.05    6.70
   1  -5 -18   46.65    7.52
  -5  -1 -18   39.88    7.06
  -5  -1 -18   45.18    8.63
  -1   5 -17  111.50    9.84
  -5  -1 -17  108.48   10.43
  -5  -1 -17  104.17    9.68
  -1   5 -17  103.77    9.93
   1  -5 -17  131.80   11.49
  -5  -1 -17  115.34   11.58
  -5  -1 -17  106.75   10.01
  -5  -1 -16  175.47   19.80
  -5  -1 -16  197.60   21.92
   1  -5 -16  166.19   21.28
  -5  -1 -16  183.17   21.06
  -1   5 -16  195.07   12.38
  -1   5 -16  173.94   20.91
   5   1 -16  175.07   19.58
  -5  -1 -16  204.79   13.54
  -5  -1 -16  194.46   12.61
   1  -5 -16  236.70   14.68
  -5  -1 -16  201.08   13.10
  -1   5 -16  193.98   11.74
  -5  -1 -16  220.65   15.11
   1  -5 -15  127.64   17.85
  -5  -1 -15  115.42   15.76
  -5  -1 -15  125.14   16.86
  -1   5 -15  125.43    9.87
  -5  -1 -15  107.99   15.88
  -1   5 -15  123.10   17.29
   5   1 -15  109.04   14.74
  -1   5 -15   63.27   21.72
  -5  -1 -15  127.37   10.45
  -5  -1 -15  122.38    9.75
  -5  -1 -15  117.20    9.91
   1  -5 -15  144.64   11.20
  -1   5 -15  121.69    9.35
  -5  -1 -14  220.59   20.83
   5   1 -14  240.87   20.52
  -5  -1 -14  245.23   22.13
   1  -5 -14  246.31   23.52
  -5  -1 -14  239.24   21.90
  -1   5 -14  234.60   22.00
  -5  -1 -14  218.25   12.86
  -5  -1 -14  241.27   12.95
  -5  -1 -14  234.74   13.00
   1  -5 -14  267.03   14.36
  -1   5 -14  235.92   12.42
  -5  -1 -13  619.71   33.50
  -5  -1 -13  609.29   33.07
   1  -5 -13  634.69   35.37
   1  -5 -13  685.53   33.29
  -5  -1 -13  618.76   33.15
  -1   5 -13  590.97   32.68
   5   1 -13  645.81   30.25
   1  -5 -13  592.52   31.18
  -5  -1 -13  625.10   20.04
  -5  -1 -13  605.26   20.06
  -1   5 -13  616.79   19.35
  -5  -1 -13  619.49   19.78
  -1   5 -13  634.45   18.58
   1  -5 -13  734.92   22.57
   1  -5 -12   23.68    6.79
  -5  -1 -12   12.05    6.08
   5   1 -12   11.84    4.80
  -5  -1 -12    9.20    5.41
   1  -5 -12   17.43    6.07
   1  -5 -12   22.04    7.90
  -5  -1 -12   13.85    5.85
  -1   5 -12   15.52   11.96
   5   1 -12   15.25    5.53
  -5  -1 -12   16.33    4.30
  -5  -1 -12   12.75    3.80
  -1   5 -12   17.00    3.65
   1  -5 -12   18.52    4.09
  -1   5 -12   15.48    3.85
  -5  -1 -12   14.11    4.37
  -5  -1 -11  769.78   34.47
  -5  -1 -11  713.87   32.15
  -5  -1 -11  720.46   32.35
   1  -5 -11  765.00   35.49
   5   1 -11  690.84   28.21
   1  -5 -11  703.23   31.40
  -1   5 -11  762.82   32.33
  -5  -1 -11  735.78   20.07
  -5  -1 -11  686.18   19.91
  -1   5 -11  707.30   19.30
  -5  -1 -11  697.01   19.79
  -1   5 -11  724.69   18.67
  -5  -1 -10  268.84   19.54
   1  -5 -10  268.85   20.17
   1  -5 -10  257.31   18.15
  -5  -1 -10  252.47   18.18
  -5  -1 -10  249.15   18.19
  -1   5 -10  254.96   18.02
   5   1 -10  229.05   15.67
  -5  -1 -10  232.48   10.98
  -5  -1 -10  252.38   11.22
  -5  -1 -10  239.99   10.90
  -1   5 -10  251.21   10.56
  -1   5 -10  240.32   10.79
   1  -5  -9  433.17   24.47
  -5  -1  -9  409.71   22.25
  -5  -1  -9  411.20   23.13
   5   1  -9  393.57   19.66
  -1   5  -9  419.32   22.07
  -5  -1  -9  401.07   21.64
   1  -5  -9  407.97   21.92
  -5  -1  -9  376.12   13.49
  -5  -1  -9  405.58   13.77
  -5  -1  -9  394.83   13.58
  -1   5  -9  384.57   12.74
  -1   5  -9  380.29   13.19
   5   1  -8 3068.51   46.83
   1  -5  -8 3072.04   64.32
  -5  -1  -8 2743.49   57.67
  -5  -1  -8 2899.53   56.76
   5   1  -8 2675.89   52.64
  -1   5  -8 2956.60   58.68
   1  -5  -8 2843.34   58.47
  -5  -1  -8 2895.21   60.65
  -5  -1  -8 2810.81   39.04
  -5  -1  -8 2746.99   38.60
   5   1  -7  270.22   12.95
   5   1  -7  267.07   13.70
  -5  -1  -7  268.78   16.91
   5   1  -7  229.48   14.43
  -1   5  -7  258.98   16.49
  -5  -1  -7  253.93   15.12
   1  -5  -7  278.80   18.69
  -5  -1  -7  248.74   16.67
  -5  -1  -6  258.00   14.21
   1  -5  -6  283.51   18.54
   5   1  -6  267.90   13.29
   5   1  -6  265.12   15.16
  -1   5  -6  260.63   15.86
  -5  -1  -6  252.45   16.11
   5   1  -6  261.14   12.75
  -5  -1  -5 1460.68   32.12
  -1   5  -5 1535.40   37.67
   5   1  -5 1551.19   32.11
   5   1  -5 1480.65   35.59
  -5  -1  -5 1504.60   37.92
   1  -5  -4  762.26   20.35
  -5  -1  -4  708.88   19.78
   5   1  -4  756.44   21.70
   5   1  -4  716.76   23.82
  -1   5  -4  767.71   25.08
  -5  -1  -4  750.64   25.06
  -1   5  -3  348.98   16.40
  -5  -1  -3  354.93   13.00
   1  -5  -3  370.62   14.53
   5   1  -3  358.09   14.99
   5   1  -3  385.91   17.09
  -1   5  -3  411.68   28.02
  -5  -1  -3  350.12   16.46
   1  -5  -2  123.77    9.07
   5   1  -2  114.67    8.73
   5   1  -2  106.30    9.05
  -1   5  -2  101.79    8.82
  -5  -1  -2  110.72    9.09
   1  -5  -1  172.94   10.87
   5   1  -1  157.23   10.20
  -5  -1  -1  129.17    9.45
   5   1  -1  143.72   10.30
  -5  -1  -1  152.65    8.93
  -1   5  -1  175.71   15.06
  -5  -1  -1  149.06    9.77
  -5  -1   0 1399.71   29.51
   1  -5   0 1575.31   33.56
   5   1   0 1503.57   32.62
  -1   5   0 1628.10   42.50
   5   1   0 1530.40   34.26
  -5  -1   0 1428.09   22.80
  -5  -1   1  166.32    9.29
   5   1   1  170.73   10.97
   5   1   1  151.23   10.79
   1  -5   1  188.49   11.99
  -1   5   1  184.07   13.93
  -5  -1   1  196.34    7.35
  -5  -1   2  157.33    6.87
  -5  -1   2  143.42    7.99
   1  -5   2  147.03   11.08
   5   1   2  154.63   10.67
   5   1   2  147.31   10.93
  -1   5   2  151.73   12.33
  -5  -1   3  386.24   11.75
  -5  -1   3  368.76   11.77
   5   1   3  364.21   16.67
   5   1   3  368.49   17.27
  -1   5   3  382.87   18.96
   1  -5   3  382.93   17.64
   5   1   4  766.40   24.83
   5   1   4  774.97   25.41
  -5  -1   4  692.43   17.53
   1  -5   4  782.37   25.96
  -1   5   4  764.02   26.94
   5   1   5 1595.45   37.59
   5   1   5 1593.70   37.34
  -5  -1   5 1677.88   30.34
   1  -5   5 1553.44   38.17
  -1   5   5 1537.46   39.53
  -1   5   6  238.28   15.72
   5   1   6  243.88   14.64
   5   1   6  254.58   14.77
   1  -5   6  238.36   15.54
  -1   5   7  231.43   15.94
   5   1   7  238.05   14.93
  -5  -1   7  245.10   13.02
   1  -5   7  218.83   15.39
  -1   5   8 2877.44   40.60
  -1   5   8 2761.79   59.42
   5   1   8 2827.96   55.50
   1  -5   8 2808.78   58.30
  -1   5   8 2749.27   39.75
  -5  -1   9  409.95   14.40
  -1   5   9  407.66   14.25
   1  -5   9  418.36   14.98
   5   1   9  427.84   14.91
   5   1   9  398.03   13.75
  -5  -1   9  390.80   19.10
  -1   5   9  401.01   22.62
   5   1   9  399.21   20.47
   1  -5   9  402.86   21.99
  -1   5   9  420.43   14.26
   1  -5   9  407.10   13.97
  -1   5   9  408.87   14.03
   5   1   9  421.92   14.97
   1  -5   9  433.35   16.12
   5   1  10  244.36   11.32
  -1   5  10  249.90   12.02
  -5  -1  10  265.87   12.03
   5   1  10  252.61   12.02
  -1   5  10  249.20   11.50
   1  -5  10  253.97   11.52
   1  -5  10  251.44   12.10
   1  -5  10  258.90   12.30
  -5  -1  10  215.59   15.14
  -1   5  10  243.26   18.54
   5   1  10  254.47   16.96
   1  -5  10  252.39   18.30
  -1   5  10  247.74   11.39
   1  -5  10  255.26   11.61
  -5  -1  10  259.23   10.75
  -1   5  10  254.73   11.59
   5   1  10  253.46   12.22
  -1   5  10  259.91   11.58
   1  -5  10  250.61   12.67
   1  -5  11  665.03   20.50
   5   1  11  619.77   18.87
   1  -5  11  630.41   19.92
  -1   5  11  624.57   18.66
   1  -5  11  681.84   19.71
  -5  -1  11  652.32   19.62
  -1   5  11  621.81   19.11
   5   1  11  647.44   20.02
  -1   5  11  600.81   30.17
  -5  -1  11  576.49   26.81
   5   1  11  606.18   27.20
   1  -5  11  597.95   29.12
   5   1  11  611.74   17.99
  -1   5  11  657.52   19.36
  -1   5  11  632.59   19.24
  -5  -1  11  658.08   17.67
   1  -5  11  655.26   21.05
   5   1  11  633.27   20.13
  -1   5  11  687.38   19.47
  -1   5  12    1.51    6.80
   5   1  12    3.61    3.15
  -1   5  12    3.98    2.95
  -5  -1  12    5.85    3.25
   5   1  12    5.36    3.37
   1  -5  12    4.32    2.94
  -5  -1  12   12.58    5.25
   1  -5  12    4.42    2.73
  -1   5  12    2.84    3.74
   5   1  12    5.72    3.09
   1  -5  12    3.91    4.83
   5   1  12    6.98    3.70
  -5  -1  12    6.82    2.38
  -1   5  12    8.98    3.79
  -5  -1  12    6.23    2.96
  -1   5  12    7.24    3.80
  -1   5  12    6.40    2.75
   5   1  12    6.18    2.96
  -1   5  13  623.94   20.05
  -5  -1  13  618.67   20.68
   1  -5  13  594.55   20.58
  -1   5  13  592.42   19.70
   1  -5  13  609.24   20.09
   5   1  13  577.35   19.92
   5   1  13  602.86   20.57
  -1   5  13  556.19   31.25
   1  -5  13  565.38   31.09
  -1   5  13  629.06   20.64
  -5  -1  13  598.58   18.49
   5   1  13  597.13   19.29
  -1   5  13  611.51   20.10
   5   1  13  610.29   21.32
  -5  -1  14  219.79   12.88
  -1   5  14  193.60   12.00
   1  -5  14  199.34   11.91
  -1   5  14  211.53   14.19
   1  -5  14  198.78   12.47
   5   1  14  190.91   12.15
   5   1  14  203.13   12.26
  -1   5  14  188.53   18.97
   1  -5  14  204.37   19.38
  -1   5  14  205.07   12.44
  -5  -1  14  202.50   11.15
  -1   5  14  214.81   12.70
   5   1  14  204.25   11.86
   5   1  14  197.18   12.72
  -5  -1  14  222.10   13.00
  -1   5  15  147.19   10.87
  -5  -1  15  148.58   11.11
  -1   5  15  169.63   14.08
   1  -5  15  146.06   11.25
   5   1  15  137.47   10.55
   1  -5  15  134.63   16.72
  -1   5  15  128.98   16.72
   5   1  15  152.68   16.59
  -5  -1  15  131.98    9.38
   5   1  15  149.16   10.76
  -1   5  15  165.80   11.55
  -1   5  15  146.80   11.27
   1  -5  15  152.24   11.19
  -5  -1  15  169.71   12.23
   5   1  15  146.39   11.47
   1  -5  16  142.96   11.59
   5   1  16  148.81   11.05
  -5  -1  16  156.96   11.90
  -1   5  16  146.35   11.13
   1  -5  16  159.27   18.73
  -1   5  16  133.73   17.45
   5   1  16  153.46   11.22
  -1   5  16  136.39   11.19
  -1   5  16  144.41   11.79
   1  -5  16  158.48   11.77
  -5  -1  16  143.61    9.99
   5   1  16  150.13   12.02
  -5  -1  16  148.42   12.32
  -5  -1  17  118.50   10.63
   1  -5  17  113.16   10.58
   5   1  17  113.61    9.87
  -1   5  17  115.01   11.00
  -5  -1  17   90.22    8.57
  -1   5  17  118.79   10.15
   1  -5  17  117.29   10.54
   5   1  17  109.80    9.98
  -5  -1  17  103.85   11.53
   5   1  18   37.91    7.70
   1  -5  18   34.81    6.65
   5   1  18   26.60    5.32
  -5  -1  18   36.10    7.39
  -1   5  18   32.85    5.73
  -5  -1  18   33.89    6.77
   1  -5  18   35.05    6.61
   5   1  18   31.70    6.23
  -5  -1  18   34.59   10.33
  -1   5  18   35.20    8.94
   1  -5  19   34.48    6.78
   5   1  19   26.70    5.58
  -5  -1  19   36.01    7.76
  -5  -1  19   29.26    6.70
   5   1  19   30.38    5.93
   1  -5  19   36.87    6.69
  -1   5  19   25.47    8.75
  -5  -1  19   31.61   10.26
   1  -5  20  139.62   11.39
  -5  -1  20  127.25   12.22
   5   1  20  127.89   10.56
  -1   5  20  138.19   13.16
   1  -5  20  133.43   10.70
  -5  -1  20  119.27   12.78
  -5  -1  21   -0.11    7.60
   1  -5  21    6.12    4.19
  -1   5  21   -0.15    9.89
  -5  -1  21    6.99    9.07
   5   1  21    9.20    4.14
   1  -5  21   -0.53    3.29
   1  -5  22    4.53    4.09
  -5  -1  22    1.24    9.01
  -1   5  22    3.89   10.32
  -5  -1  22   -0.64    9.05
   5   1  22    0.67    3.16
   1  -5  22   -2.47    3.34
  -5  -1  23   62.93   10.76
   1  -5  23   61.33    6.27
  -1   5  23   72.44   12.29
   5   1  23   69.22    6.86
  -2   5 -23   12.42    3.88
  -5  -2 -23   10.74   19.90
  -2   5 -23   10.33    3.69
  -5  -2 -23    5.80   15.40
  -2   5 -23   17.17    4.59
  -5  -2 -22   23.55   16.24
   2  -5 -22    9.32    5.60
  -2   5 -22   29.77    5.58
  -5  -2 -22   25.36   16.84
  -5  -2 -22   39.03    8.02
  -2   5 -22   42.65    6.25
  -2   5 -22   38.71    5.42
  -5  -2 -22   23.91   13.10
  -5  -2 -21   28.64    7.18
  -5  -2 -21   27.38    4.90
  -5  -2 -21   21.17   12.27
  -2   5 -21   18.89    5.21
   2  -5 -21   21.52    7.31
  -2   5 -21   26.11    5.75
  -5  -2 -21   17.88   11.17
  -2   5 -21   20.05    4.81
  -2   5 -20  148.79   10.18
  -5  -2 -20  154.21   10.57
  -2   5 -20  140.38   11.40
   2  -5 -20  164.38   15.50
  -5  -2 -20  169.87   13.25
  -5  -2 -20  187.78   16.74
  -2   5 -20  158.80   11.12
  -2   5 -19  286.10   14.45
  -5  -2 -19  262.43   14.03
  -5  -2 -19  263.41   16.22
  -2   5 -19  269.03   14.89
  -5  -2 -19  311.61   19.77
  -2   5 -18  111.73    9.76
  -5  -2 -18  106.61    9.45
  -5  -2 -18  105.24   10.87
  -5  -2 -18  138.32   13.52
  -2   5 -18  120.06   10.60
  -2   5 -17   68.06    8.28
  -5  -2 -17   63.81    7.55
  -5  -2 -17   67.78    8.78
  -2   5 -17   70.43    8.53
  -5  -2 -17   84.35   10.63
  -5  -2 -17   75.35    8.88
   2  -5 -16   25.81    9.43
  -5  -2 -16   19.63    7.59
  -2   5 -16   16.53    7.87
   5   2 -16    9.74    7.06
  -5  -2 -16   22.18    8.03
  -2   5 -16   24.86    6.11
  -2   5 -16   18.47   17.04
  -5  -2 -16   21.89    5.21
  -5  -2 -16   19.92    5.91
  -5  -2 -16   23.87    7.11
  -2   5 -16   27.80    6.41
  -5  -2 -16   25.10    6.01
  -5  -2 -15   87.55   14.14
   2  -5 -15   84.33   15.37
  -5  -2 -15   84.70   14.19
  -2   5 -15   88.82    8.71
  -2   5 -15   76.46   13.49
  -2   5 -15   38.88   18.03
   5   2 -15   50.88   11.05
  -5  -2 -15   82.45    8.29
  -5  -2 -15   76.78    8.76
  -2   5 -15   87.69    8.03
  -5  -2 -15   95.01   10.30
  -5  -2 -15   84.85    8.63
  -2   5 -15   78.14    8.56
  -2   5 -14    3.51    4.25
   2  -5 -14    3.83    6.00
  -5  -2 -14    3.63    5.63
  -2   5 -14   -0.82    4.81
  -5  -2 -14    5.46    4.98
   5   2 -14    2.39    4.59
  -2   5 -14    0.51   12.23
  -5  -2 -14   -1.00    5.47
  -5  -2 -14    2.14    2.89
  -5  -2 -14    2.61    4.07
  -5  -2 -14    2.53    3.76
  -2   5 -14    5.55    3.52
  -5  -2 -14    4.30    4.11
  -5  -2 -13  178.47   18.66
  -2   5 -13  160.74   17.25
   2  -5 -13  189.98   20.43
  -2   5 -13  164.74   10.60
  -5  -2 -13  175.09   18.62
  -5  -2 -13  179.49   18.32
  -2   5 -13  117.41   25.76
   5   2 -13  179.91   16.93
  -5  -2 -13  167.96   11.05
  -5  -2 -13  192.48   11.13
  -5  -2 -13  193.88   12.88
  -5  -2 -13  180.01   10.98
  -2   5 -13  173.78   10.49
   5   2 -12  254.23   19.26
  -5  -2 -12  266.31   21.86
  -5  -2 -12  258.52   20.69
  -5  -2 -12  259.37   21.27
   2  -5 -12  275.64   23.32
   2  -5 -12  282.36   19.38
  -2   5 -12  246.43   20.10
   2  -5 -12  241.59   19.28
  -5  -2 -12  230.01   12.21
  -5  -2 -12  255.24   12.39
  -2   5 -12  242.30   11.87
  -5  -2 -12  244.90   12.21
  -2   5 -12  254.13   11.44
  -5  -2 -12  290.33   14.77
  -5  -2 -11   75.05   11.08
   2  -5 -11   74.97   12.42
  -5  -2 -11   88.00   12.11
  -5  -2 -11   75.86   11.51
  -2   5 -11   71.62   10.50
   5   2 -11   75.26    9.29
   5   2 -11   82.21   11.11
  -2   5 -11   47.60   16.04
   2  -5 -11   61.28    9.60
  -5  -2 -11   70.91    6.99
  -5  -2 -11   76.20    6.71
  -5  -2 -11   82.66    7.30
  -2   5 -11   69.49    6.45
  -2   5 -11   64.33    5.86
  -5  -2 -11   79.20    7.83
  -5  -2 -10   52.15    8.85
   2  -5 -10   57.62   10.58
  -5  -2 -10   45.41    9.17
  -5  -2 -10   52.04    9.55
   5   2 -10   47.40    7.29
   2  -5 -10   56.90    8.89
  -2   5 -10   41.32   15.30
  -5  -2 -10   49.32    5.37
  -5  -2 -10   48.40    5.64
  -2   5 -10   46.49    4.97
  -5  -2 -10   51.66    6.41
  -5  -2 -10   51.15    5.61
  -2   5 -10   47.95    5.42
  -5  -2  -9  140.75   13.05
   5   2  -9  159.52   11.12
   2  -5  -9  180.04   17.05
   5   2  -9  157.10   12.43
   2  -5  -9  153.63   13.90
  -5  -2  -9  148.97   14.64
  -5  -2  -9  139.26    8.75
  -5  -2  -9  155.20    8.66
  -5  -2  -9  169.36   10.36
  -5  -2  -9  148.68    8.79
  -2   5  -9  146.76    8.62
  -2   5  -9  155.61    8.36
  -5  -2  -8 1433.60   39.19
   5   2  -8 1506.16   34.81
   2  -5  -8 1545.11   47.36
   5   2  -8 1433.19   36.91
   2  -5  -8 1372.79   39.76
  -5  -2  -8 1452.92   43.13
  -5  -2  -8 1376.56   27.41
  -5  -2  -8 1416.92   26.73
  -2   5  -8 1294.90   25.48
  -5  -2  -8 1641.31   31.97
  -5  -2  -8 1436.19   27.15
   5   2  -7 7992.41   97.92
  -5  -2  -7 7797.35   99.10
  -5  -2  -7 8094.66  109.22
   5   2  -6  832.82   21.00
  -5  -2  -6  850.83   26.16
   5   2  -6  857.94   25.54
   5   2  -6  856.64   27.26
  -5  -2  -6  871.53   30.50
  -5  -2  -5  663.73   21.50
   5   2  -5  693.15   22.64
   2  -5  -5  599.18   30.16
   5   2  -5  660.14   23.66
  -5  -2  -5  689.20   26.06
   2  -5  -4    8.45    3.09
  -5  -2  -4    5.42    4.24
  -2   5  -4    2.33    9.89
   2  -5  -4    0.96    5.58
   5   2  -4   10.81    4.41
   5   2  -4    9.50    3.60
  -5  -2  -4    9.63    3.13
   5   2  -3  637.01   21.33
  -5  -2  -3  628.18   17.12
  -2   5  -3  634.04   36.96
   2  -5  -3  706.12   19.25
   5   2  -3  607.16   21.96
  -5  -2  -3  651.18   23.38
   5   2  -2  201.65   12.02
   2  -5  -2  230.65   11.78
  -5  -2  -2  206.76    8.41
  -5  -2  -2  218.94   12.79
   5   2  -2  198.67   12.51
   2  -5  -1  179.54   10.70
   5   2  -1  173.50   11.21
   5   2  -1  166.40   11.50
  -2   5  -1  163.66   16.04
  -5  -2  -1  172.09   10.79
  -5  -2   0    1.21    2.55
   2  -5   0    1.61    3.69
   5   2   0    2.34    3.12
  -2   5   0    0.51    6.27
   5   2   0    0.62    3.31
   5   2   1  126.98    9.94
   5   2   1  141.36   10.73
  -2   5   1  147.74   14.04
   2  -5   1  143.61   10.45
  -5  -2   1  134.96    8.42
   5   2   2  195.62   12.39
   5   2   2  195.16   12.78
  -2   5   2  210.70   16.16
   2  -5   2  204.15   12.72
  -5  -2   2  198.03    9.44
  -5  -2   3  618.26   15.19
   5   2   3  633.22   22.49
   5   2   3  640.21   23.39
   2  -5   3  651.28   23.10
  -2   5   3  665.67   27.96
  -2   5   4    5.41    5.14
  -5  -2   4    4.66    1.63
   5   2   4    3.14    4.15
   5   2   4    4.13    3.43
   2  -5   4    6.44    4.48
  -5  -2   5  619.09   15.66
   5   2   5  625.45   23.92
   5   2   5  645.07   23.31
   2  -5   5  615.81   23.86
  -2   5   5  660.81   27.89
  -5  -2   6  909.96   21.44
   5   2   6  848.17   27.64
   2  -5   6  848.69   29.23
  -2   5   6  889.94   32.77
  -2   5   7 7746.05  108.61
   5   2   7 7603.37   96.12
  -5  -2   7 7753.60   90.82
   2  -5   7 7714.55  101.79
  -2   5   8 1394.67   26.91
  -5  -2   8 1379.16   26.54
   5   2   8 1378.47   27.35
  -2   5   8 1377.36   42.96
   5   2   8 1373.08   37.28
  -5  -2   8 1400.87   34.19
   2  -5   8 1380.29   40.47
  -2   5   8 1378.74   26.96
  -2   5   8 1354.28   26.36
   2  -5   8 1476.08   30.31
  -5  -2   8 1346.23   26.11
  -2   5   9  147.91   10.22
   5   2   9  146.63    9.02
  -2   5   9  155.68    9.72
  -5  -2   9  152.68    8.91
   2  -5   9  141.82    8.44
   5   2   9  130.33    7.91
  -2   5   9  134.42   14.26
   2  -5   9  142.70    8.66
   5   2   9  147.54   12.59
  -5  -2   9  140.01   10.88
   2  -5   9  151.22   14.42
  -2   5   9  150.39    9.13
   5   2   9  137.81    8.17
  -5  -2   9  141.30    7.77
  -2   5   9  144.96    8.61
  -2   5   9  148.45    8.99
  -5  -2   9  144.72    8.81
   5   2   9  135.31    8.55
   2  -5   9  155.94   10.03
  -5  -2  10   59.91    6.17
  -2   5  10   56.61    8.25
   5   2  10   56.71    5.75
   2  -5  10   57.90    5.84
  -2   5  10   59.55    6.22
   2  -5  10   53.99    6.14
   5   2  10   59.02    6.19
   2  -5  10   55.21    5.83
  -2   5  10   58.53   10.25
   5   2  10   59.12    8.53
   2  -5  10   58.28    9.54
  -5  -2  10   61.02    5.38
  -2   5  10   54.08    6.36
   5   2  10   54.97    5.44
   5   2  10   55.87    5.41
  -2   5  10   52.17    5.77
  -5  -2  10   49.85    5.05
   2  -5  10   52.57    5.53
  -2   5  10   61.65    6.11
   5   2  10   54.45    5.82
   2  -5  10   64.18    6.89
  -5  -2  10   52.78    6.02
  -2   5  11   84.95    9.78
   5   2  11   87.44    7.18
  -5  -2  11   99.49    8.01
   5   2  11   91.01    7.81
   2  -5  11   80.66    7.30
   2  -5  11   89.71    7.78
  -2   5  11   81.57    7.41
  -2   5  11   79.25   11.88
   5   2  11  129.91   13.85
   2  -5  11  100.50   13.13
  -5  -2  11   86.98    6.68
  -2   5  11   87.39    7.99
  -2   5  11   76.70    7.22
   5   2  11   95.73    7.19
  -5  -2  11   92.11    6.60
   5   2  11   91.61    7.25
  -2   5  11   95.26    7.73
   2  -5  11   95.74    8.41
   2  -5  11   86.30    7.23
  -5  -2  11   86.27    7.71
   5   2  11   93.48    7.86
  -2   5  12  248.69   14.15
  -5  -2  12  250.28   12.79
  -2   5  12  242.22   12.33
   5   2  12  230.36   11.86
   5   2  12  253.92   13.08
   2  -5  12  234.40   12.74
   2  -5  12  237.71   12.78
   5   2  12  228.28   17.17
   2  -5  12  231.36   19.79
  -2   5  12  234.45   20.47
  -5  -2  12  238.90   10.63
  -2   5  12  219.39   11.16
  -2   5  12  238.07   12.65
  -2   5  12  226.05   11.87
   5   2  12  232.04   11.43
   5   2  12  242.36   11.72
   2  -5  12  240.64   12.27
  -5  -2  12  250.30   13.07
   5   2  12  235.39   12.61
  -2   5  12  249.05   12.23
   2  -5  13  183.70   11.50
   5   2  13  179.93   11.47
   2  -5  13  175.57   11.41
  -2   5  13  183.54   14.30
  -5  -2  13  188.93   11.73
  -2   5  13  171.63   10.83
  -2   5  13  156.81   17.35
   2  -5  13  175.56   18.32
  -2   5  13  178.66   11.17
   5   2  13  175.03   10.39
  -2   5  13  186.82   11.93
   5   2  13  174.96   11.43
  -5  -2  13  168.78   11.79
   2  -5  13  184.97   11.03
  -2   5  13  179.51   10.65
  -2   5  14    4.55    9.90
   2  -5  14    3.74    3.43
   5   2  14    2.17    3.14
  -2   5  14    2.66    3.60
   2  -5  14    4.56    2.93
  -5  -2  14    3.56    3.67
   5   2  14    1.16    3.27
  -2   5  14    1.90    4.56
   2  -5  14    4.96    3.45
   2  -5  14   11.47    6.51
  -2   5  14    1.01    3.12
  -5  -2  14    1.41    6.35
  -2   5  14    1.90    5.69
   5   2  14    4.54    3.31
   2  -5  15   81.59    8.78
   5   2  15   80.74    8.54
   2  -5  15   78.37    8.27
  -5  -2  15   85.92    9.06
  -2   5  15   87.94   13.44
  -2   5  15   78.02   13.69
   2  -5  15   85.62   13.86
  -2   5  15   74.89    9.28
   5   2  15   79.89    7.89
  -2   5  15   72.18    8.34
   5   2  15   79.62    8.85
  -5  -2  15   88.21   10.99
   2  -5  15   77.83    7.84
  -2   5  16   41.80   13.34
   5   2  16   29.33    5.85
  -5  -2  16   36.36    6.65
   2  -5  16   37.15    6.54
  -2   5  16   24.94    8.59
   2  -5  16   24.51    8.87
  -2   5  16   28.14    5.94
  -2   5  16   41.15    8.94
   2  -5  16   31.69    6.26
  -5  -2  16   43.35   10.64
   5   2  16   34.86    5.92
   2  -5  17   48.49    7.48
  -2   5  17   54.01   13.86
   5   2  17   45.76    6.94
   5   2  17   49.72    6.89
  -5  -2  17   52.10    7.91
   2  -5  17   49.06    7.55
   5   2  17   50.60    7.06
  -2   5  17   51.65    9.85
  -5  -2  17   48.18   11.74
   5   2  18   97.75    9.55
   2  -5  18  113.87   10.74
  -5  -2  18  113.67   10.86
   5   2  18   98.26    9.16
  -2   5  18   99.44   12.84
   2  -5  18   98.76    9.98
   5   2  18   93.68    8.98
  -5  -2  18   98.09   13.29
   2  -5  19  281.66   15.97
   5   2  19  245.30   13.76
  -5  -2  19  269.11   15.97
   5   2  19  226.12   13.90
  -2   5  19  268.01   17.69
   2  -5  19  268.06   15.64
   5   2  19  251.44   14.13
  -5  -2  19  269.95   17.34
  -5  -2  20  151.45   12.27
   2  -5  20  156.48   11.76
   5   2  20  134.59   10.03
   5   2  20  141.35   10.48
  -2   5  20  138.13   14.85
   2  -5  20  139.16   11.35
  -5  -2  20  120.83   13.80
  -5  -2  21   30.33    7.87
  -2   5  21   19.16   12.68
   5   2  21   21.57    4.96
  -5  -2  21   27.84   10.17
   2  -5  21   26.32    5.47
  -5  -2  22   39.08    9.04
   2  -5  22   35.86    5.73
  -2   5  22   33.81   12.28
   5   2  22   30.77    5.18
  -5  -2  23   12.08    7.90
  -2   5  23   25.82   11.56
   2  -5  23   16.49    3.92
   5   2  23    9.46    3.42
  -3   5 -23   74.14    6.92
  -3   5 -23   75.46    6.85
  -3   5 -23   90.58    7.49
  -5  -3 -22    8.51   21.28
  -3   5 -22    6.99    3.69
  -3   5 -22    7.08    3.61
  -5  -3 -22  -13.52   16.52
  -3   5 -22    7.45    4.16
  -5  -3 -21   27.87   17.50
   3  -5 -21   11.83    6.71
  -3   5 -21   32.84    5.78
  -5  -3 -21   45.08   17.95
  -3   5 -21   45.58    6.65
  -5  -3 -21   44.68   14.37
  -3   5 -20  166.88   12.03
  -5  -3 -20  165.19   10.07
  -5  -3 -20  201.38   20.82
   3  -5 -20  154.26   14.36
  -5  -3 -20  176.78   13.30
  -3   5 -20  178.01   12.18
  -3   5 -20  178.29   11.68
  -5  -3 -20  154.15   16.83
  -3   5 -19   44.94    6.75
   3  -5 -19   37.70    8.44
  -5  -3 -19   46.44    7.93
  -5  -3 -19   48.52   11.71
  -3   5 -19   32.89    6.77
  -5  -3 -19   39.80    5.80
  -3   5 -19   38.06    6.71
  -3   5 -19   38.22    7.10
  -5  -3 -19   36.72   10.47
  -3   5 -18   25.77    5.69
  -5  -3 -18   46.05   10.47
  -5  -3 -18   28.79    5.51
   3  -5 -18   37.50    8.20
  -5  -3 -18   26.20    6.68
  -3   5 -18   31.45    6.68
  -5  -3 -18   30.58    9.17
  -3   5 -17  475.33   19.24
  -5  -3 -17  464.84   20.90
  -5  -3 -17  458.71   18.41
  -5  -3 -17  512.25   24.98
  -3   5 -17  466.27   19.88
  -5  -3 -16  979.32   47.33
   3  -5 -16 1159.02   57.40
  -5  -3 -16 1029.99   49.72
  -3   5 -16 1173.06   29.44
  -3   5 -16 1028.79   48.50
  -5  -3 -16 1116.86   28.28
  -5  -3 -16 1051.34   30.44
  -3   5 -16 1127.67   29.79
  -5  -3 -16 1266.15   37.46
  -5  -3 -15   52.93   12.04
  -5  -3 -15   48.68   11.35
   3  -5 -15   51.72   12.79
  -3   5 -15   41.80   10.49
   5   3 -15   47.28    9.94
  -3   5 -15   10.28   19.61
  -3   5 -15   52.78    7.34
  -5  -3 -15   52.45    7.60
  -5  -3 -15   51.07    6.50
  -5  -3 -15   56.55    8.79
  -3   5 -15   45.62    7.05
  -3   5 -15   43.61    6.13
  -5  -3 -14  152.57   18.13
  -3   5 -14  171.43   11.34
   3  -5 -14  189.30   22.27
  -3   5 -14  159.39   18.19
   5   3 -14  172.88   17.42
  -5  -3 -14  184.26   20.07
  -5  -3 -14  183.66   11.28
  -5  -3 -14  166.28   11.70
  -3   5 -14  179.22   10.96
  -5  -3 -14  205.44   14.40
  -3   5 -14  170.58   11.58
   3  -5 -13  667.51   39.13
  -5  -3 -13  571.42   32.92
  -3   5 -13  592.28   19.72
  -3   5 -13  573.29   32.18
   5   3 -13  571.65   30.80
  -5  -3 -13  594.20   34.70
  -5  -3 -13  578.94   20.71
  -5  -3 -13  604.54   19.73
  -5  -3 -13  667.54   24.42
  -3   5 -13  613.98   19.72
  -3   5 -13  588.66   20.20
  -5  -3 -12  379.39   25.66
  -3   5 -12  383.83   15.35
   3  -5 -12  423.25   29.97
  -3   5 -12  383.70   24.92
   5   3 -12  375.48   24.32
  -5  -3 -12  376.67   26.66
  -5  -3 -12  366.07   15.90
  -5  -3 -12  390.24   15.37
  -3   5 -12  366.06   15.36
  -3   5 -12  379.72   15.06
  -5  -3 -12  457.75   19.26
  -3   5 -12  394.74   14.44
  -5  -3 -11   93.74   12.30
  -3   5 -11   93.45    7.66
   3  -5 -11  101.99   15.00
  -3   5 -11   98.22   12.21
   5   3 -11  111.03   13.12
   3  -5 -11   83.67   11.15
  -3   5 -11   48.47   19.05
  -5  -3 -11   88.82   12.99
  -5  -3 -11   98.39    7.69
  -5  -3 -11   91.12    8.06
  -3   5 -11   94.43    7.18
  -5  -3 -11  109.25    9.65
  -3   5 -11   93.09    7.72
  -3   5 -11   96.19    7.58
   5   3 -10  518.83   22.45
   3  -5 -10  585.34   32.76
  -3   5 -10  536.32   26.04
  -3   5 -10  517.02   16.62
   5   3 -10  474.84   21.61
  -5  -3 -10  500.13   26.16
   5   3 -10  530.27   27.09
   3  -5 -10  515.66   26.37
  -5  -3 -10  520.88   29.13
  -5  -3 -10  536.07   18.09
  -5  -3 -10  511.33   16.59
  -3   5 -10  498.45   15.87
  -3   5 -10  541.90   17.05
  -5  -3 -10  595.12   21.25
  -3   5 -10  521.33   16.89
  -3   5  -9  797.21   20.25
   3  -5  -9  984.94   41.47
  -3   5  -9  805.96   30.00
  -5  -3  -9  826.73   32.11
   5   3  -9  791.07   27.53
  -5  -3  -9  869.36   35.66
   5   3  -9  909.36   34.28
   3  -5  -9  843.23   32.95
  -5  -3  -9  856.10   21.09
  -5  -3  -9  876.73   22.84
  -3   5  -9  814.66   19.94
  -3   5  -9  825.45   20.86
  -5  -3  -9  944.50   26.54
  -3   5  -9  795.23   20.49
  -3   5  -8  161.44   26.76
   3  -5  -8  435.34   27.31
  -3   5  -8  325.66   17.82
  -5  -3  -8  404.92   23.47
   5   3  -8  372.46   18.50
  -3   5  -8  371.50   13.17
  -5  -3  -8  626.66   22.64
  -5  -3  -8  389.79   13.84
  -5  -3  -8  408.69   15.31
  -3   5  -8  397.39   13.36
  -3   5  -8  385.62   13.79
  -5  -3  -8  437.95   17.84
   3  -5  -7 1136.16   43.69
   5   3  -7 1071.93   31.36
  -3   5  -7  956.37   20.63
  -5  -3  -7 1039.55   36.19
  -5  -3  -7 1049.07   24.47
  -5  -3  -7 1044.26   22.58
  -5  -3  -7 1047.44   27.65
  -3   5  -7 1016.50   22.13
   5   3  -6  870.79   27.61
  -5  -3  -6  862.96   31.40
   5   3  -5 1305.47   33.43
  -5  -3  -5 1299.46   36.96
   5   3  -4 1104.25   30.47
   5   3  -4 1057.57   30.34
  -5  -3  -4 1133.27   33.62
   5   3  -3 1256.02   32.50
  -3   5  -3 1319.45   54.81
   5   3  -3 1282.85   33.35
  -5  -3  -3 1308.15   34.97
   5   3  -2 1040.99   29.11
   5   3  -2 1056.13   29.90
  -5  -3  -2 1025.58   29.62
   3  -5  -2 1124.06   25.69
  -3   5  -1  569.18   29.22
   5   3  -1  554.75   20.99
  -5  -3  -1  584.96   20.88
   5   3  -1  529.90   21.07
  -5  -3  -1  524.46   11.88
   3  -5  -1  579.25   18.97
   5   3   0  876.72   27.37
   3  -5   0  935.33   25.26
  -5  -3   0  912.84   24.91
   5   3   0  899.03   27.14
   3  -5   1  546.72   20.11
   5   3   1  520.94   20.76
   5   3   1  522.23   21.19
  -3   5   1  564.61   27.82
  -5  -3   1  482.28   16.95
   5   3   2  963.18   28.69
   5   3   2  972.43   29.42
   3  -5   2 1000.82   28.41
  -5  -3   2  965.61   22.62
   5   3   3 1357.38   34.62
   5   3   3 1346.26   35.80
   3  -5   3 1429.69   35.40
  -5  -3   3 1303.55   24.66
   5   3   4 1166.29   32.04
   5   3   4 1146.71   33.47
   3  -5   4 1112.26   22.64
  -5  -3   4 1142.12   32.31
   3  -5   4 1179.15   33.13
  -5  -3   5 1289.57   34.51
   3  -5   5 1332.86   36.62
   5   3   5 1265.85   34.18
   5   3   6  828.67   27.89
   3  -5   6  848.65   30.20
  -5  -3   6  827.29   27.80
   5   3   7 1029.87   22.57
  -3   5   7 1046.31   23.67
  -3   5   7 1073.88   40.35
   5   3   7  990.17   31.12
  -5  -3   7  990.53   30.82
   3  -5   7  998.83   34.18
  -3   5   7 1056.30   24.22
  -3   5   7  988.10   22.44
  -3   5   7  935.42   21.84
  -5  -3   7 1069.84   23.09
   3  -5   7 1068.54   25.09
  -3   5   8  400.23   15.18
  -5  -3   8  379.70   13.73
   5   3   8  404.98   14.42
  -3   5   8  410.43   25.42
   3  -5   8  401.54   14.66
   5   3   8  391.58   19.92
  -5  -3   8  386.59   19.46
   3  -5   8  415.45   22.91
  -3   5   8  391.83   14.23
  -5  -3   8  363.95   12.39
   5   3   8  392.39   13.90
  -3   5   8  418.97   15.37
   5   3   8  354.20   13.09
  -5  -3   8  384.11   14.30
  -3   5   8  398.31   14.23
   3  -5   8  409.92   15.85
   5   3   9  803.25   19.75
   3  -5   9  755.43   19.43
  -5  -3   9  838.16   21.45
  -3   5   9  851.05   22.73
   5   3   9  893.49   22.58
  -5  -3   9  816.13   20.16
   3  -5   9  809.74   21.82
  -3   5   9  886.51   38.19
   5   3   9  849.58   30.52
  -5  -3   9  877.92   30.10
   3  -5   9  868.80   34.42
  -5  -3   9  789.78   19.18
  -3   5   9  822.53   21.85
   5   3   9  856.18   21.43
  -3   5   9  870.89   22.65
  -5  -3   9  832.29   20.21
   5   3   9  825.69   21.06
   3  -5   9  828.84   21.39
   3  -5   9  906.50   24.24
  -3   5   9  869.88   22.15
  -5  -3   9  854.79   21.95
  -5  -3  10  465.02   16.35
  -3   5  10  501.33   18.05
   5   3  10  499.62   17.35
   5   3  10  481.43   23.69
  -5  -3  10  482.46   22.33
   3  -5  10  489.51   27.01
   3  -5  10  461.41   16.84
  -3   5  10  495.03   29.36
  -3   5  10  481.19   17.32
   5   3  10  456.43   16.03
  -5  -3  10  440.12   14.98
  -5  -3  10  491.25   14.97
   5   3  10  448.93   14.60
  -3   5  10  466.56   16.38
  -5  -3  10  468.94   16.97
   3  -5  10  495.20   18.30
   3  -5  10  469.99   16.56
   5   3  10  448.36   15.95
  -3   5  10  501.88   17.29
  -3   5  11   76.33   10.66
  -5  -3  11   72.02    7.04
   3  -5  11   70.91    7.14
   5   3  11   82.16    7.48
   3  -5  11   72.06    7.15
  -3   5  11   86.78   13.15
   5   3  11   75.97   10.03
   3  -5  11   83.18   12.20
  -3   5  11   78.35    8.76
  -3   5  11   62.68    6.69
  -5  -3  11   76.32    6.65
  -3   5  11   72.23    6.80
  -5  -3  11   69.63    5.87
   5   3  11   74.52    6.97
   5   3  11   83.43    6.78
   3  -5  11   76.74    7.18
   5   3  11   84.99    7.45
  -3   5  11   76.17    7.29
  -5  -3  11   85.87    8.79
  -3   5  12  428.03   18.72
   3  -5  12  429.68   17.35
   3  -5  12  420.95   17.31
  -5  -3  12  424.73   16.97
   5   3  12  439.54   17.50
  -3   5  12  418.83   28.97
   3  -5  12  447.33   28.06
  -3   5  12  436.18   17.93
  -5  -3  12  374.87   14.48
  -3   5  12  401.27   16.37
   5   3  12  429.19   16.36
  -3   5  12  422.04   16.06
   5   3  12  429.24   15.69
  -5  -3  12  406.61   17.55
   5   3  12  407.56   16.58
   3  -5  12  422.05   16.80
  -3   5  12  446.31   17.08
   3  -5  13  578.84   20.95
  -5  -3  13  584.53   20.81
  -3   5  13  617.57   23.06
   5   3  13  585.14   20.96
   3  -5  13  570.47   20.78
   3  -5  13  619.78   34.14
  -3   5  13  559.57   34.20
  -3   5  13  613.82   21.90
  -3   5  13  537.56   19.88
  -5  -3  13  530.67   17.63
  -3   5  13  582.63   19.23
   5   3  13  616.34   19.51
   5   3  13  566.47   19.22
  -5  -3  13  580.25   21.31
  -3   5  13  626.87   20.52
   3  -5  13  562.29   20.11
   5   3  13  560.05   20.07
   3  -5  14  167.70   11.79
   3  -5  14  163.45   11.61
   5   3  14  169.61   11.86
  -5  -3  14  187.87   12.42
  -3   5  14  187.45   15.96
  -3   5  14  136.03   18.16
   3  -5  14  167.31   18.72
   5   3  14  158.17   10.53
  -3   5  14  151.25   10.92
  -3   5  14  179.97   13.69
   5   3  14  170.30   10.84
   3  -5  14  160.75   11.24
   5   3  14  166.17   11.50
  -5  -3  14  154.05   13.61
  -5  -3  15   33.12    6.38
   5   3  15   34.75    6.19
   3  -5  15   38.99    6.33
  -3   5  15   39.85   14.08
   3  -5  15   33.77    6.10
  -3   5  15   37.95   10.18
   3  -5  15   32.56    9.04
   5   3  15   35.17    5.72
  -3   5  15   31.40    6.02
  -3   5  15   38.12    9.49
  -5  -3  15   43.39   11.07
   3  -5  15   32.87    5.63
   5   3  16 1098.32   31.08
   3  -5  16 1075.70   30.66
   3  -5  16 1167.51   31.93
  -5  -3  16 1141.52   32.24
  -3   5  16 1186.16   32.88
  -3   5  16  941.77   50.44
   3  -5  16 1019.08   47.17
  -3   5  16 1117.46   31.62
   5   3  16 1109.92   28.73
   3  -5  16 1078.45   29.61
  -5  -3  16 1118.50   32.76
  -5  -3  17  436.02   20.19
   5   3  17  382.25   18.39
   5   3  17  385.92   17.66
  -3   5  17  445.89   23.21
   3  -5  17  419.55   19.23
  -3   5  17  403.75   20.89
   3  -5  17  408.59   19.51
   5   3  17  408.00   17.45
  -5  -3  17  423.82   21.67
   3  -5  18   22.59    5.75
  -5  -3  18   22.64    6.13
   5   3  18   23.23    5.67
   5   3  18   23.76    5.55
  -3   5  18   19.65   11.90
   3  -5  18   22.70    5.88
  -5  -3  18   19.05   12.40
   5   3  18   25.01    5.08
  -5  -3  19   54.45    8.23
   5   3  19   43.88    6.76
   5   3  19   37.58    6.54
  -3   5  19   48.34   13.65
   5   3  19   38.92    5.96
  -5  -3  19   40.96   13.01
   3  -5  19   41.56    7.27
  -5  -3  20  175.11   12.74
   5   3  20  146.08   10.78
  -3   5  20  176.11   17.32
   5   3  20  137.29    9.99
   3  -5  20  157.15   12.21
   5   3  21   37.37    5.84
  -5  -3  21   36.64    7.23
   5   3  21   37.94    5.50
   3  -5  21   44.32    6.67
  -3   5  21   39.43   13.83
  -5  -3  22    4.63    5.93
  -3   5  22   17.65   12.86
   5   3  22    9.07    3.52
   3  -5  22   13.48    4.39
  -5  -3  23   81.58    9.05
  -3   5  23   81.36   12.97
   3  -5  23   80.02    7.35
   5   3  23   64.77    6.29
  -4   5 -23   23.07    4.34
  -4   5 -23   35.93    5.66
  -4   5 -22   13.58    4.43
  -4   5 -22   14.92    4.25
  -4   5 -22   16.61    5.03
  -4   5 -21   82.04    8.12
  -4   5 -21   77.93    7.82
  -4   5 -21   93.12    8.66
  -5  -4 -21   60.00   18.06
   4  -5 -20   12.32    6.25
  -4   5 -20   50.93    7.25
  -5  -4 -20   34.52   19.96
  -5  -4 -20   25.59   13.70
  -4   5 -20   54.98    7.44
  -5  -4 -19    7.09   14.52
  -5  -4 -19   12.70   14.11
  -4   5 -19   12.82    5.20
  -4   5 -19   15.63    5.54
  -4   5 -19   20.15    5.52
  -5  -4 -19   21.43   12.39
  -5  -4 -18   33.51    7.38
  -5  -4 -18   38.57   12.39
  -4   5 -18   24.13    6.39
  -5  -4 -18   27.85    5.01
  -4   5 -18   32.84    6.60
  -4   5 -18   30.09    6.29
  -5  -4 -18   26.50    9.73
  -4   5 -17   46.69    7.01
  -4   5 -17   37.72    7.17
  -5  -4 -17   43.25   11.66
  -5  -4 -17   43.11    7.47
  -5  -4 -17   44.42    6.00
  -5  -4 -17   41.40   10.40
  -4   5 -17   49.02    7.67
  -4   5 -17   43.16    7.38
  -4   5 -16   87.82    8.93
  -5  -4 -16   98.38    8.56
  -5  -4 -16  130.71   15.49
  -5  -4 -16   97.20   10.29
  -5  -4 -16   91.81   12.22
  -4   5 -16   89.43    9.40
  -5  -4 -15  508.45   34.91
  -4   5 -15  520.13   19.63
   4  -5 -15  578.96   42.46
  -4   5 -15  452.49   31.01
   5   4 -15  469.94   30.00
  -5  -4 -15  470.78   33.63
  -5  -4 -15  518.66   21.30
  -5  -4 -15  531.25   19.29
  -5  -4 -15  549.79   25.48
  -4   5 -15  522.06   20.28
  -5  -4 -14   48.45   11.60
  -4   5 -14   28.45   25.86
  -5  -4 -14   58.19   11.60
  -4   5 -14   53.58    7.19
   4  -5 -14   55.59   14.00
  -4   5 -14   50.19   10.80
   5   4 -14   53.20   10.54
  -5  -4 -14   74.12   11.39
  -5  -4 -14   47.69    6.15
  -5  -4 -14   68.54    8.29
  -4   5 -14   48.16    6.15
  -4   5 -14   53.81    7.36
  -5  -4 -14   48.73    8.62
  -4   5 -13   -2.90   22.04
   4  -5 -13    6.03    6.70
  -5  -4 -13    7.33    6.22
  -4   5 -13    6.16    4.24
  -5  -4 -13   16.27    7.33
  -4   5 -13    3.43    4.53
   5   4 -13    5.11    4.29
  -5  -4 -13    4.45    3.39
  -5  -4 -13    6.08    4.37
  -5  -4 -13    7.12    6.12
  -4   5 -13    4.94    3.35
  -4   5 -13    3.85    3.84
  -5  -4 -13    5.25    4.88
   4  -5 -12  100.26   16.53
  -4   5 -12   96.21   12.78
  -4   5 -12   98.17    8.38
   5   4 -12  108.58   13.69
  -5  -4 -12  100.03   13.97
  -5  -4 -12  115.09   15.78
  -5  -4 -12  103.49    9.10
  -5  -4 -12  143.70   13.50
  -5  -4 -12  108.84    8.48
  -5  -4 -12  102.17   10.65
  -4   5 -12  103.10    8.31
  -4   5 -12   91.28    8.28
  -4   5 -11  172.78    9.93
  -5  -4 -11  157.64   16.49
  -4   5 -11  170.65   10.35
   4  -5 -11  187.90   21.43
  -4   5 -11  165.09   15.49
   5   4 -11  173.52   17.01
  -5  -4 -11  181.15   18.72
  -5  -4 -11  165.77   10.04
  -5  -4 -11  167.04   11.17
  -5  -4 -11  224.31   16.13
  -4   5 -11  168.05   10.15
  -5  -4 -11  164.84   12.79
  -4   5 -11  173.14   10.62
  -4   5 -10 1360.37   28.23
  -4   5 -10 1376.88   28.79
  -4   5 -10 1413.94   42.50
   5   4 -10 1504.32   47.97
  -5  -4 -10 1518.01   51.56
  -5  -4 -10 1443.74   29.33
  -5  -4 -10 1382.08   31.52
  -4   5 -10 1380.62   29.46
  -5  -4 -10 1385.70   35.95
  -4   5 -10 1450.05   29.55
  -4   5  -9  542.98   17.00
   4  -5  -9  555.76   34.16
  -4   5  -9  544.73   24.66
  -5  -4  -9  577.63   30.52
   5   4  -9  580.58   28.71
  -4   5  -9  556.56   17.28
  -5  -4  -9  562.58   17.32
  -5  -4  -9  542.79   19.23
  -5  -4  -9  644.96   25.75
  -5  -4  -9  499.06   21.37
  -4   5  -9  566.80   17.51
  -4   5  -9  546.59   17.27
  -5  -4  -8  103.76   10.99
  -5  -4  -8  221.08   18.38
  -4   5  -8   95.05   24.45
  -4   5  -8  215.16   10.43
   4  -5  -8  163.21   19.38
  -4   5  -8  216.43   14.52
   5   4  -8  207.67   13.77
   5   4  -8  229.61   17.61
  -5  -4  -8  216.76   10.60
  -5  -4  -8  213.13   11.69
  -5  -4  -8  218.81   15.28
  -4   5  -8  213.90   10.42
  -4   5  -8  210.87   10.49
  -5  -4  -8  175.46   12.84
  -4   5  -7  189.20    9.40
  -4   5  -7  179.64   12.38
  -4   5  -7   77.89   21.95
   5   4  -7  189.62   13.11
   5   4  -7  210.27   16.36
  -5  -4  -7  180.71   15.91
   4  -5  -7   75.86   13.73
  -5  -4  -7  120.44   11.74
  -5  -4  -7  189.90    9.73
  -4   5  -7  173.12    9.18
  -4   5  -7  186.66    9.62
  -5  -4  -7  140.53   11.76
   5   4  -6  205.28   13.62
  -4   5  -6  173.13    8.56
  -4   5  -6  181.43   11.36
  -4   5  -6   90.38   22.00
  -5  -4  -6  195.27   15.83
  -5  -4  -6  200.22    9.74
  -5  -4  -6   97.96   10.13
  -4   5  -6  184.31    8.94
  -4   5  -6  191.05    9.45
   5   4  -5  426.66   19.57
  -4   5  -5  397.87   15.42
  -5  -4  -5  451.85   22.84
   5   4  -4 1654.04   39.11
  -5  -4  -4 1632.37   42.52
   5   4  -3  711.42   25.33
  -5  -4  -3  709.75   26.83
   5   4  -2  237.28   14.72
   4  -5  -2  268.68   12.47
  -5  -4  -2  268.19   15.71
   5   4  -1  215.56   14.04
  -4   5  -1  210.74   19.59
   5   4  -1  210.63   13.87
   4  -5  -1  219.40   12.00
  -5  -4  -1  217.91   13.67
   5   4   0   67.99    8.34
  -4   5   0   71.58   12.24
   5   4   0   69.65    8.50
   4  -5   0   65.21    7.34
  -5  -4   0   73.40    7.91
   5   4   1  176.26   13.04
   4  -5   1  188.07   12.56
  -4   5   1  189.43   16.95
  -5  -4   1  186.40   11.44
   5   4   1  182.37   13.05
   5   4   2  202.66   13.94
   5   4   2  176.59   13.36
   4  -5   2  210.71   13.62
  -4   5   2  218.44   18.34
  -5  -4   2  202.57   11.21
   4  -5   3  787.60   26.91
   5   4   3  747.91   26.70
  -5  -4   3  772.69   28.54
  -5  -4   3  725.88   19.71
   5   4   4 1481.14   38.31
   4  -5   4 1527.97   31.37
   4  -5   4 1508.92   39.11
  -5  -4   4 1517.81   40.45
  -4   5   4 1616.74   51.82
   5   4   5  384.67   19.30
  -5  -4   5  387.36   20.36
   4  -5   5  418.53   21.14
   5   4   6  195.55    9.44
   5   4   6  183.69   13.58
   4  -5   6  219.62   12.58
  -5  -4   6  190.23   14.64
   4  -5   6  197.20   15.32
  -4   5   6  207.17   19.54
  -4   5   6  208.27   12.17
  -4   5   6  206.69   10.25
  -5  -4   6  174.68    8.57
   5   4   6  207.67    9.89
  -5  -4   6  224.21   10.97
  -5  -4   6  193.48   10.87
  -4   5   6  182.77    9.43
   5   4   7  199.30    9.96
  -5  -4   7  192.33    9.59
  -5  -4   7  193.64    9.79
   5   4   7  184.04   13.76
   4  -5   7  208.31   11.91
  -5  -4   7  199.58   15.33
   4  -5   7  211.54   16.45
  -4   5   7  210.10   19.76
  -4   5   7  197.76   10.35
   5   4   7  194.99    9.99
  -5  -4   7  171.53    8.82
  -4   5   7  218.45   12.71
  -5  -4   7  199.22   10.71
   4  -5   7  210.04   11.40
  -4   5   7  196.24   10.08
   4  -5   7  187.12   10.32
   5   4   8  222.88   10.91
  -5  -4   8  208.86   10.27
  -4   5   8  222.07   12.72
  -5  -4   8  218.51   10.64
  -5  -4   8  212.84   10.66
  -4   5   8  236.08   20.98
   4  -5   8  223.48   12.12
   5   4   8  224.53   15.46
  -5  -4   8  205.81   15.78
   4  -5   8  251.29   18.67
  -4   5   8  219.49   11.25
  -5  -4   8  211.86    9.73
  -5  -4   8  212.55   10.46
  -4   5   8  223.25   13.18
   5   4   8  224.52   11.09
   4  -5   8  219.67   11.46
  -5  -4   8  218.51   11.74
  -4   5   8  225.75   11.13
   5   4   8  200.83    9.73
   4  -5   8  234.89   11.82
  -5  -4   9  570.19   17.96
  -5  -4   9  562.88   17.61
  -4   5   9  623.78   20.30
   5   4   9  594.65   18.63
  -4   5   9  625.82   34.54
  -5  -4   9  576.14   26.61
   5   4   9  598.33   26.22
   4  -5   9  603.35   20.00
   4  -5   9  630.40   30.75
  -5  -4   9  572.51   17.59
  -4   5   9  651.89   19.40
   5   4   9  588.55   18.47
  -4   5   9  587.26   18.77
  -5  -4   9  534.22   15.94
  -4   5   9  634.61   20.84
  -4   5   9  583.15   18.97
  -5  -4   9  661.96   20.22
   5   4   9  579.22   17.27
   4  -5   9  584.18   19.08
   4  -5   9  608.48   19.67
  -5  -4  10 1315.01   28.55
  -4   5  10 1369.03   31.22
   5   4  10 1385.07   30.33
  -5  -4  10 1279.84   28.53
  -4   5  10 1416.33   53.63
   4  -5  10 1338.68   31.15
   5   4  10 1413.89   41.96
   4  -5  10 1430.23   48.23
  -5  -4  10 1336.89   41.47
  -4   5  10 1416.56   30.53
  -5  -4  10 1309.31   28.00
  -4   5  10 1391.60   29.67
  -4   5  10 1435.26   31.94
  -5  -4  10 1293.87   25.92
   5   4  10 1348.05   29.44
  -5  -4  10 1544.45   32.08
   4  -5  10 1292.94   29.97
   5   4  10 1304.76   28.11
   4  -5  10 1331.23   30.64
  -4   5  10 1392.49   30.43
  -4   5  11  151.86   13.35
   5   4  11  134.84    9.69
  -5  -4  11  133.58    9.54
   4  -5  11  139.48   10.13
  -4   5  11  139.61   17.48
   4  -5  11  131.90   10.16
  -5  -4  11  132.65   13.15
   4  -5  11  144.98   16.41
  -5  -4  11  131.28    8.94
  -4   5  11  150.22   12.75
  -4   5  11  142.02    9.63
   5   4  11  125.59    9.17
  -5  -4  11  136.28    8.14
  -4   5  11  124.63    9.39
   4  -5  11  125.16    9.58
  -5  -4  11  131.73   11.53
  -4   5  11  145.21    9.98
   5   4  11  128.39    9.05
   4  -5  12   86.60    8.56
  -4   5  12   92.80   12.99
   5   4  12   88.93    8.46
  -5  -4  12   82.34    8.08
   4  -5  12   88.71    8.42
  -4   5  12   95.25   15.19
   4  -5  12   81.68   13.19
  -5  -4  12   80.83    7.22
  -4   5  12   79.36    7.64
   5   4  12   89.56    8.03
  -4   5  12   86.89   11.71
   5   4  12   89.47    7.27
  -4   5  12   88.76    8.06
  -5  -4  12   90.29   11.08
   4  -5  12   83.61    8.30
  -4   5  12   94.63    8.62
   5   4  13    1.68    3.36
  -4   5  13    9.28   12.50
  -5  -4  13    4.41    4.09
   4  -5  13    2.90    3.06
   4  -5  13    3.43    3.46
   4  -5  13    2.28    3.52
  -4   5  13    2.89    4.97
   4  -5  13    4.59    5.70
  -5  -4  13    4.01    3.14
  -4   5  13    2.88    9.55
   5   4  13    3.51    3.04
  -4   5  13    5.02    2.80
  -5  -4  13    1.09    9.26
   5   4  13    4.78    2.74
   4  -5  14   47.79    6.86
   4  -5  14   45.92    7.09
  -4   5  14   46.64   14.69
  -5  -4  14   50.29    7.43
   5   4  14   52.84    7.22
   4  -5  14   55.64   11.80
  -4   5  14   44.11   11.00
  -4   5  14   58.52   12.31
  -5  -4  14   48.31    6.14
   5   4  14   43.63    6.13
   5   4  14   51.14    6.29
  -4   5  14   47.76    6.09
   4  -5  14   50.76    6.91
  -5  -4  14   55.75   11.98
   4  -5  15  475.27   19.69
  -5  -4  15  491.08   20.79
  -4   5  15  523.21   25.33
   5   4  15  472.82   20.32
   4  -5  15  460.20   20.26
  -4   5  15  484.55   35.82
   4  -5  15  474.87   32.18
   5   4  15  484.56   18.16
  -5  -4  15  417.69   16.76
  -4   5  15  504.53   23.84
   5   4  15  431.52   18.12
  -5  -4  15  455.21   22.42
   4  -5  15  461.15   19.32
   4  -5  16   86.32    9.42
  -5  -4  16   91.03    9.84
   5   4  16   84.06    9.19
   4  -5  16   94.19    9.09
  -4   5  16  110.31   18.04
   5   4  16   89.11    8.27
  -4   5  16   85.91   15.09
  -5  -4  16   90.44   14.38
   4  -5  16   78.45    8.45
  -5  -4  17   61.20    8.61
   5   4  17   47.52    7.15
   4  -5  17   45.67    7.15
   5   4  17   50.66    7.74
   4  -5  17   48.95    8.16
  -4   5  17   49.60   14.52
   5   4  17   48.79    6.34
  -5  -4  17   53.67   13.91
   4  -5  17   47.84    6.84
  -5  -4  18   36.85    7.38
   5   4  18   29.63    6.06
   5   4  18   34.94    6.52
  -4   5  18   38.56   15.44
   5   4  18   29.37    5.39
   4  -5  18   42.17    7.68
   5   4  19    8.41    4.48
  -5  -4  19    9.92    5.08
  -4   5  19    6.39   13.60
   4  -5  19    7.41    4.82
   5   4  19    7.23    3.42
   5   4  20   44.07    6.41
  -5  -4  20   52.71    7.70
   4  -5  20   56.15    7.90
   5   4  20   36.68    5.35
  -4   5  20   33.95   13.82
   5   4  21   96.45    8.48
  -5  -4  21  108.02    9.57
   5   4  21   85.47    7.50
  -4   5  21   97.49   15.79
   4  -5  21  100.90    9.76
  -5  -4  22   18.59    5.53
   5   4  22   20.18    4.34
  -4   5  22   22.39   12.35
  -4   5  22   11.72    5.08
   4  -5  22   20.10    5.08
   5   4  22   14.82    4.48
  -5  -4  23   32.18    6.67
   4  -5  23   34.29    5.33
  -4   5  23   30.03   11.47
  -5   5 -22    2.09    2.68
  -5   5 -22   -2.06    5.27
  -5   5 -22   -2.48    4.86
  -5   5 -21   40.43    6.00
  -5   5 -21   38.74    6.50
  -5   5 -21   39.45    7.34
  -5   5 -21   49.77    7.23
  -5   5 -20   83.23    8.41
  -5   5 -20   87.79    8.74
  -5   5 -20  100.69    9.40
  -5   5 -19   46.01    7.16
  -5   5 -19   41.53    6.33
  -5   5 -19   52.73    7.49
  -5  -5 -19   34.68   15.61
  -5   5 -18  341.35   17.53
  -5   5 -18  345.45   16.62
  -5  -5 -17   35.40   15.43
  -5   5 -17   43.70    7.11
  -5   5 -17   53.11    7.52
  -5   5 -17   44.15    7.02
  -5  -5 -17   35.05   11.92
  -5   5 -16  156.07   12.15
  -5  -5 -16  138.73   18.18
  -5  -5 -16  171.65   10.62
  -5   5 -16  157.97   11.51
  -5   5 -16  168.51   12.00
  -5  -5 -16  120.36   15.25
  -5  -5 -15  259.11   25.75
  -5   5 -15  248.67   13.81
   5  -5 -15  170.79   25.40
   5   5 -15  224.41   21.47
  -5  -5 -15  240.08   24.89
  -5   5 -15  252.05   14.85
  -5  -5 -15  269.86   13.45
  -5  -5 -15  185.53   19.09
  -5  -5 -15  184.22   17.02
  -5   5 -15  246.25   14.18
  -5   5 -15  248.37   13.77
  -5  -5 -14   19.84    9.21
  -5  -5 -14   44.01   11.25
  -5   5 -14   33.86   31.03
  -5   5 -14   59.17    7.37
  -5  -5 -14   64.87   13.35
   5  -5 -14   40.51   12.14
   5   5 -14   43.61   10.23
  -5  -5 -14   43.91   10.55
  -5  -5 -14   65.62    7.07
  -5   5 -14   54.15    7.34
  -5  -5 -14   38.00    9.41
  -5   5 -14   56.40    7.62
  -5   5 -14   61.66    6.92
  -5   5 -14   54.69    7.15
  -5  -5 -13  100.62   13.39
  -5  -5 -13  256.33   23.81
  -5   5 -13  276.09   14.00
   5  -5 -13  234.67   27.77
  -5   5 -13  134.37   38.17
   5   5 -13  293.00   23.52
  -5  -5 -13  310.39   27.17
  -5  -5 -13  237.64   19.05
  -5  -5 -13  285.72   13.50
  -5   5 -13  278.72   14.39
  -5  -5 -13  226.13   17.42
  -5   5 -13  284.48   13.73
  -5   5 -13  268.08   13.61
  -5  -5 -12   44.61    9.42
  -5  -5 -12  161.16   19.14
  -5   5 -12   61.91   30.77
   5  -5 -12  125.28   19.95
  -5   5 -12  158.67   15.69
  -5   5 -12  171.99   11.02
   5   5 -12  159.63   17.05
  -5  -5 -12  115.82   13.96
  -5  -5 -12  159.95   10.10
  -5   5 -12  161.07   10.34
  -5   5 -12  162.43   11.10
  -5  -5 -12  119.75   12.56
  -5   5 -12  175.84   10.80
  -5   5 -11  115.77    8.45
  -5   5 -11  109.55    8.61
   5  -5 -11   77.03   15.72
   5   5 -11  118.15   14.67
  -5   5 -11  101.67   12.07
  -5  -5 -11  107.43   15.03
  -5  -5 -11   86.62   11.89
  -5  -5 -11  113.58    8.36
  -5  -5 -11   80.74   10.56
  -5   5 -11  115.46    9.11
  -5   5 -11  114.58    8.67
  -5   5 -10  845.94   21.93
  -5   5 -10  847.41   22.50
   5  -5 -10  393.45   33.59
  -5   5 -10  808.51   31.36
   5   5 -10  871.70   37.63
  -5  -5 -10  850.32   40.52
  -5   5 -10  319.82   44.78
  -5  -5 -10  501.09   25.98
  -5  -5 -10  831.68   22.02
  -5   5 -10  811.10   22.56
  -5   5 -10  840.96   22.63
  -5  -5 -10  551.12   25.15
  -5   5  -9  156.47    9.36
   5   5  -9  146.66   15.27
  -5   5  -9  141.23    9.14
   5  -5  -9   38.57   11.32
  -5   5  -9   65.50   26.60
  -5  -5  -9  144.64   16.57
  -5  -5  -9  141.15    8.92
  -5  -5  -9   48.72    9.55
  -5  -5  -9   85.00   10.73
  -5   5  -9  142.59    9.39
  -5   5  -9  134.86    8.97
  -5   5  -8   14.29    3.85
  -5   5  -8   19.04    4.24
  -5  -5  -8   22.43    7.54
  -5   5  -8   20.05   21.12
   5   5  -8   15.34    5.68
  -5  -5  -8   18.46    3.82
  -5   5  -8   17.03    4.25
  -5  -5  -8    7.83    5.80
  -5   5  -8   12.88    3.60
  -5   5  -7  781.90   20.31
  -5   5  -7  782.83   19.80
   5   5  -7  813.95   27.00
   5   5  -7  855.39   33.81
  -5  -5  -7  811.26   34.87
  -5  -5  -7  793.62   20.49
  -5   5  -7  791.68   20.62
  -5   5  -7  746.44   19.47
  -5   5  -7  702.96   17.16
  -5   5  -6  425.36   14.56
   5   5  -6  472.92   20.64
  -5   5  -6  394.74   13.40
   5   5  -6  474.67   24.24
  -5  -5  -6  491.72   26.12
  -5  -5  -6  435.82   14.84
  -5   5  -6  405.64   13.57
  -5   5  -6  434.48   14.64
  -5   5  -5  325.99   12.46
  -5   5  -5  302.48   11.21
   5   5  -5  359.66   18.11
   5   5  -5  350.02   20.09
  -5  -5  -5  373.88   21.86
  -5  -5  -5  339.79   12.81
  -5   5  -5  335.64   12.49
  -5   5  -5  305.79   11.23
  -5   5  -4  465.57   14.68
  -5   5  -4  501.57   40.60
  -5   5  -4  478.08   13.63
   5   5  -4  519.74   21.89
   5   5  -4  502.54   23.32
  -5  -5  -4  523.25   25.03
  -5  -5  -4  478.02   15.08
  -5   5  -4  465.59   14.47
  -5   5  -3  247.49   10.58
   5   5  -3  294.27   16.59
  -5  -5  -3  280.27   17.88
  -5  -5  -3  251.12   10.66
  -5   5  -3  253.03   10.40
   5   5  -2  723.94   26.34
  -5   5  -2  717.89   37.40
   5  -5  -2  771.49   21.91
  -5  -5  -2  741.56   28.10
  -5   5  -2  672.66   17.41
  -5   5  -1  264.50   22.22
   5  -5  -1  277.63   14.05
  -5  -5  -1  265.44   16.08
   5   5  -1  247.59   15.67
  -5  -5   0   10.29    4.09
  -5   5   0    4.17    6.48
   5   5   0   15.39    4.78
   5   5   0    8.91    4.38
   5  -5   0   10.37    3.98
   5   5   1  221.47   15.41
  -5   5   1  219.46   18.55
   5  -5   1  230.96   14.23
  -5  -5   1  217.46   13.46
   5  -5   2  847.15   28.34
   5   5   2  813.19   29.62
  -5   5   2  831.88   35.88
  -5  -5   2  836.69   25.26
  -5  -5   2  771.85   19.77
  -5  -5   2  794.29   19.19
  -5  -5   2  904.29   22.62
   5   5   3  290.30   17.54
   5  -5   3  278.77   14.93
   5  -5   3  291.17   17.30
  -5  -5   3  301.73   19.34
  -5   5   3  320.19   22.99
  -5  -5   3  268.23   13.17
  -5  -5   3  275.59   11.08
   5  -5   3  356.72   16.07
  -5  -5   3  260.16   11.48
   5   5   3  277.95   11.16
  -5   5   3  300.48   13.11
  -5  -5   3  270.88   11.10
  -5   5   3  282.78   11.55
   5  -5   3  288.10   21.42
  -5  -5   3  315.90   13.64
   5  -5   4  555.86   22.60
   5  -5   4  564.10   22.35
   5   5   4  531.63   18.21
   5   5   4  549.26   24.29
   5  -5   4  577.62   21.38
  -5  -5   4  558.77   26.24
   5  -5   4  567.34   24.83
  -5   5   4  577.69   31.90
  -5   5   4  618.24   19.67
   5   5   4  546.70   16.24
  -5  -5   4  536.69   15.71
  -5   5   4  560.77   16.76
  -5  -5   4  599.03   19.19
   5  -5   5  346.99   18.20
   5   5   5  285.49   11.37
  -5  -5   5  286.10   12.38
   5  -5   5  305.48   19.07
   5   5   5  295.36   17.69
   5  -5   5  369.01   18.00
  -5  -5   5  305.36   19.50
  -5   5   5  329.61   24.86
  -5   5   5  341.76   15.54
   5   5   5  312.68   12.47
  -5  -5   5  291.72   11.61
   5   5   5  403.38   15.70
  -5   5   5  295.67   12.35
  -5  -5   5  321.75   14.30
  -5  -5   6  470.51   15.58
  -5  -5   6  464.93   14.68
  -5  -5   6  454.00   15.95
  -5   5   6  456.53   14.52
   5   5   6  454.99   14.97
   5   5   6  445.59   21.85
   5  -5   6  534.90   21.08
  -5  -5   6  444.88   23.94
   5  -5   6  482.68   24.69
  -5   5   6  515.21   31.91
  -5  -5   6  467.72   14.91
  -5   5   6  492.00   18.95
   5   5   6  455.61   15.55
  -5  -5   6  460.02   15.54
   5  -5   6  547.55   20.78
  -5   5   6  471.57   15.83
   5  -5   6  437.89   15.16
  -5  -5   6  482.21   17.86
  -5   5   7  720.84   18.55
  -5  -5   7  699.47   19.78
  -5  -5   7  702.43   20.47
  -5  -5   7  693.11   18.89
   5   5   7  714.77   19.57
   5  -5   7  760.81   32.25
   5   5   7  688.79   27.60
  -5  -5   7  716.66   30.94
   5  -5   7  833.04   25.45
  -5   5   7  835.55   41.02
  -5   5   7  722.57   20.71
  -5   5   7  827.93   24.20
   5   5   7  780.87   21.17
  -5  -5   7  733.22   20.24
  -5  -5   7  693.00   18.37
  -5  -5   7  793.56   21.93
   5   5   7  970.26   25.32
   5  -5   7  819.67   24.72
   5  -5   7  704.76   19.97
  -5   5   7  766.34   21.00
  -5  -5   8    7.42    3.08
  -5  -5   8    7.26    3.30
   5   5   8    6.73    3.04
  -5  -5   8    9.40    3.36
  -5   5   8   10.00    2.95
   5  -5   8    9.06    4.18
   5  -5   8    8.28    4.16
  -5   5   8   10.95    6.57
   5   5   8   11.05    4.49
   5  -5   8    7.83    5.83
  -5  -5   8    4.77    4.63
  -5   5   8    7.79    8.66
  -5  -5   8    7.88    3.50
   5   5   8    8.40    3.18
  -5  -5   8   10.37    3.01
  -5   5   8    5.43    3.01
  -5  -5   8   10.61    5.31
   5  -5   8    6.61    3.11
  -5   5   8    7.49    3.75
   5   5   8    9.52    3.10
  -5   5   9  135.30   12.53
   5   5   9  124.27    8.81
  -5  -5   9  120.99    8.78
  -5  -5   9  120.21    8.57
  -5   5   9  135.88   17.57
   5  -5   9  136.92   10.73
  -5  -5   9  126.38   13.76
   5   5   9  128.97   12.66
   5  -5   9  130.02   14.68
  -5  -5   9  122.19    8.71
  -5  -5   9  112.64    7.53
  -5   5   9  126.40    9.10
   5   5   9  127.81    9.18
  -5   5   9  133.31   13.00
  -5  -5   9  111.69   10.32
  -5   5   9  132.24    9.58
   5  -5   9  130.12   10.02
   5  -5   9  118.97    8.72
  -5  -5  10  868.15   24.12
  -5  -5  10  876.86   23.76
  -5   5  10  947.16   27.02
   5   5  10  909.30   24.73
  -5   5  10 1034.75   48.47
   5  -5  10  924.38   27.66
   5   5  10  928.99   35.22
  -5  -5  10  882.02   36.05
   5  -5  10  931.01   40.28
   5   5  10  930.24   25.02
  -5  -5  10  885.14   23.76
  -5   5  10  957.78   28.05
  -5  -5  10  877.44   21.60
  -5   5  10  942.45   25.29
  -5  -5  10  832.69   25.19
   5  -5  10  832.23   23.46
  -5   5  10  962.91   25.83
   5  -5  10  890.62   26.27
  -5  -5  11  104.31    8.67
   5   5  11  104.43    8.86
  -5  -5  11   93.47    8.41
  -5   5  11  114.42   14.17
   5  -5  11  111.42    9.45
   5  -5  11  111.87   10.06
  -5  -5  11   88.58   11.98
  -5   5  11  103.90   16.29
   5  -5  11  103.11   14.38
  -5   5  11  110.83    8.94
  -5  -5  11   90.71    7.98
   5   5  11  106.78    8.82
  -5  -5  11   99.20    7.22
  -5   5  11  121.58   13.85
   5  -5  11  100.62    9.32
  -5  -5  11   85.04   10.94
  -5   5  11  104.21    9.18
  -5   5  12  158.47   16.62
   5  -5  12  155.42   11.06
  -5  -5  12  145.81   10.74
   5   5  12  139.55   10.51
  -5   5  12  157.62   20.34
   5  -5  12  147.15   11.76
   5  -5  12  156.74   18.15
  -5   5  12  151.69   10.61
   5   5  12  137.12   10.29
  -5   5  12  158.98   15.88
  -5  -5  12  132.69    9.70
   5  -5  12  140.46   11.07
  -5  -5  12  164.46   13.97
   5   5  13  273.54   14.96
   5  -5  13  265.21   15.95
   5  -5  13  289.55   15.05
  -5  -5  13  278.36   15.09
  -5   5  13  273.18   20.03
   5  -5  13  290.56   25.04
  -5   5  13  295.17   27.95
  -5  -5  13  253.21   13.29
   5   5  13  250.75   13.92
  -5   5  13  273.31   14.14
  -5   5  13  286.50   19.52
   5  -5  13  260.05   15.19
  -5  -5  13  250.75   17.11
   5   5  14   48.78    7.19
   5  -5  14   58.38    8.25
  -5   5  14   63.38   16.38
  -5  -5  14   52.31    7.70
  -5   5  14   64.81   14.42
   5  -5  14   37.08    9.79
   5   5  14   47.66    6.79
  -5   5  14   49.09   14.40
  -5   5  14   52.42    6.64
  -5  -5  14   46.41    6.37
   5   5  14   51.54    5.98
  -5  -5  14   58.36   13.01
   5  -5  14   52.00    7.42
   5  -5  15  224.82   15.34
   5   5  15  235.77   14.64
  -5   5  15  249.70   20.92
  -5  -5  15  255.54   15.36
[truncated: 1,388,825 more chars]
